# Supplementary material for: Reactive P and S co-doped porous hollow nanotube arrays for high performance chloride ion storage
Source: Nat Commun. 2024 Jun 10;15:4951. doi: 10.1038/s41467-024-49319-5 (PMC11164705; doi:10.1038/s41467-024-49319-5)
Supplement: Supplementary file 3 — Source Data [file 41467_2024_49319_MOESM3_ESM.zip]

Archive with 21 entries (18 files):
- Source Data/Source Data-Fig 5/
- Source Data/Source Data-Fig 5/CoNiP/
- Source Data/Source Data-Fig 5/CoNiP/CHGDIFF.vasp
- Source Data/Source Data-Fig 5/CoNiP/CO-CONTCAR.vesta
- Source Data/Source Data-Fig 5/CoNiP/NI1-CONTCAR.vesta
- Source Data/Source Data-Fig 5/CoNiP/NI2-CONTCAR.vesta
- Source Data/Source Data-Fig 5/CoNiP/P-CONTCAR.vesta
- Source Data/Source Data-Fig 5/CoNiPS/
- Source Data/Source Data-Fig 5/CoNiPS/CHGDIFF.vasp
- Source Data/Source Data-Fig 5/CoNiPS/CO-CONTCAR.vesta
- Source Data/Source Data-Fig 5/CoNiPS/NI-CONTCAR.vesta
- Source Data/Source Data-Fig 5/CoNiPS/P1-CONTCAR.vesta
- Source Data/Source Data-Fig 5/CoNiPS/P2-CONTCAR.vesta
- Source Data/Source Data-Fig 5/CoNiPS/S1-CONTCAR.vesta
- Source Data/Source Data-Fig 5/CoNiPS/S2-CONTCAR.vesta
- Source Data/Source Data-Fig 5/read me.txt
- Source Data/Source Data-Figure 1.xlsx
- Source Data/Source Data-Figure 2.xlsx
- Source Data/Source Data-Figure 3.xlsx
- Source Data/Source Data-Figure 4.xlsx
- Source Data/Source Data-Figure 5.xlsx
