# Supplementary material for: Reactive P and S co-doped porous hollow nanotube arrays for high performance chloride ion storage
Source: Nat Commun. 2024 Jun 10;15:4951. doi: 10.1038/s41467-024-49319-5 (PMC11164705; doi:10.1038/s41467-024-49319-5)
Supplement: Supplementary file 3 — Source Data [file 41467_2024_49319_MOESM3_ESM.zip › Source Data/Source Data-Fig 5/CoNiP/CHGDIFF.vasp]

unknown system                                                                                      
 1.000
   13.37040000000000    0.00000000000000    0.00000000000000
   -0.86442600000000    6.62907800000000    0.00000000000000
    0.00000000000000    0.00000000000000   20.00000000000000
   Co   Ni   P    Cl
   24   14   16    1
DIRECT
    0.2242210000000000    0.7095610000000000    0.0737850000000000     Co1
    0.0507820000000000    0.4646610000000000    0.1759070000000000     Co2
    0.4084540000000000    0.0651250000000000    0.2705920000000000     Co3
    0.4400990000000000    0.2702950000000000    0.0760300000000000     Co4
    0.2760360000000000    0.9820080000000000    0.1696050000000000     Co5
    0.0963000000000000    0.7345250000000000    0.2632250000000000     Co6
    0.1317600000000000    0.0374640000000000    0.0846100000000000     Co7
    0.4359910000000000    0.7002090000000000    0.1953740000000000     Co8
    0.2784670000000000    0.4423490000000000    0.2863950000000000     Co9
    0.0318310000000000    0.6405670000000000    0.0666200000000000    Co10
    0.3604860000000000    0.3365860000000000    0.1851340000000000    Co11
    0.1886510000000000    0.2749980000000000    0.1820000000000000    Co12
    0.7224540000000000    0.5822380000000000    0.1041460000000000    Co13
    0.5514510000000000    0.3780550000000000    0.1812560000000000    Co14
    0.9064910000000000    0.1362810000000000    0.2705500000000000    Co15
    0.9539990000000000    0.2533020000000000    0.0868240000000000    Co16
    0.7290210000000000    0.9463030000000000    0.1604660000000000    Co17
    0.5850830000000000    0.6582670000000000    0.2876490000000000    Co18
    0.5818970000000000    0.0605240000000000    0.1023280000000000    Co19
    0.9305909999999999    0.7364000000000001    0.1714400000000000    Co20
    0.7897060000000000    0.3838480000000000    0.2971140000000000    Co21
    0.5449910000000000    0.6495620000000000    0.0823810000000000    Co22
    0.8609780000000000    0.3840970000000000    0.1820230000000000    Co23
    0.7024450000000000    0.2578440000000000    0.2018960000000000    Co24
    0.2046360000000000    0.0742690000000000    0.2822440000000000     Ni1
    0.4095020000000000    0.8805590000000000    0.0763570000000000     Ni2
    0.2396270000000000    0.6163729999999999    0.1868740000000000     Ni3
    0.0892590000000000    0.3333020000000000    0.2831840000000000     Ni4
    0.2620180000000000    0.3343980000000000    0.0648010000000000     Ni5
    0.0454220000000000    0.0461750000000000    0.1966720000000000     Ni6
    0.4086490000000000    0.7148910000000001    0.3273130000000000     Ni7
    0.7243640000000000    0.9833620000000000    0.2933580000000000     Ni8
    0.8539720000000000    0.8759630000000000    0.0710570000000000     Ni9
    0.7556500000000000    0.6478530000000000    0.2239640000000000    Ni10
    0.5903750000000000    0.2728030000000000    0.3007820000000000    Ni11
    0.7563670000000000    0.2267840000000000    0.0782110000000000    Ni12
    0.5712070000000000    0.9853110000000000    0.2209590000000000    Ni13
    0.9018020000000000    0.7634370000000000    0.3030260000000000    Ni14
    0.1096530000000000    0.3730540000000000    0.0747670000000000      P1
    0.4411060000000000    0.0691130000000000    0.1639520000000000      P2
    0.2776950000000000    0.8054260000000000    0.2730070000000000      P3
    0.2837130000000000    0.0262080000000000    0.0455050000000000      P4
    0.1067210000000000    0.7830560000000000    0.1527140000000000      P5
    0.4480480000000000    0.4221780000000000    0.2761830000000000      P6
    0.3761580000000000    0.5632300000000000    0.0984400000000000      P7
    0.0391330000000000    0.0044960000000000    0.3079220000000000      P8
    0.6043980000000000    0.3597060000000000    0.0643090000000000      P9
    0.8893600000000000    0.0542900000000000    0.1649410000000000     P10
    0.7374410000000000    0.6635990000000000    0.3325780000000000     P11
    0.6882710000000000    0.8773470000000000    0.0542980000000000     P12
    0.6089160000000000    0.6995660000000000    0.1804250000000000     P13
    0.9539980000000000    0.4826580000000000    0.2700260000000000     P14
    0.8754060000000000    0.5292170000000000    0.0805220000000000     P15
    0.5399410000000000    0.9518440000000000    0.3285610000000000     P16
    0.3018190000000000    0.5113640000000000    0.3963580000000000     Cl1
 
  140   72  216
   0.27618117E-01   0.34925521E-01   0.41171227E-01   0.46410893E-01   0.50556805E-01
   0.53333659E-01   0.54312487E-01   0.52984358E-01   0.48815695E-01   0.41252891E-01
   0.29697826E-01   0.13519792E-01  -0.78308371E-02  -0.34594069E-01  -0.66420724E-01
  -0.10216326E+00  -0.13986434E+00  -0.17701467E+00  -0.21104564E+00  -0.23990355E+00
  -0.26249318E+00  -0.27883357E+00  -0.28990936E+00  -0.29731440E+00  -0.30278966E+00
  -0.30769963E+00  -0.31248001E+00  -0.31615951E+00  -0.31612396E+00  -0.30825687E+00
  -0.28746943E+00  -0.24853414E+00  -0.18714512E+00  -0.10119517E+00   0.77781992E-02
   0.13329602E+00   0.26348332E+00   0.38223885E+00   0.47216691E+00   0.51902345E+00
   0.51588647E+00   0.46425184E+00   0.37345560E+00   0.25870874E+00   0.13689517E+00
   0.22836938E-01  -0.72983235E-01  -0.14527860E+00  -0.19346161E+00  -0.22031642E+00
  -0.23043899E+00  -0.22888959E+00  -0.22026359E+00  -0.20819721E+00  -0.19522517E+00
  -0.18287267E+00  -0.17186329E+00  -0.16234876E+00  -0.15410548E+00  -0.14668770E+00
  -0.13955896E+00  -0.13222605E+00  -0.12436824E+00  -0.11591762E+00  -0.10704636E+00
  -0.98065969E-01  -0.89298980E-01  -0.80994509E-01  -0.73315451E-01  -0.66368985E-01
  -0.60229234E-01  -0.54923406E-01  -0.50394868E-01  -0.46480637E-01  -0.42928593E-01
  -0.39446691E-01  -0.35754378E-01  -0.31612676E-01  -0.26831536E-01  -0.21269014E-01
  -0.14837159E-01  -0.75202586E-02   0.59955691E-03   0.93206378E-02   0.18313004E-01
   0.27121365E-01   0.35170917E-01   0.41768720E-01   0.46099820E-01   0.47219732E-01
   0.44049351E-01   0.35399183E-01   0.20076316E-01  -0.28835168E-02  -0.33889515E-01
  -0.72500084E-01  -0.11730424E+00  -0.16603753E+00  -0.21586155E+00  -0.26368982E+00
  -0.30650820E+00  -0.34171234E+00  -0.36745637E+00  -0.38290066E+00  -0.38820760E+00
  -0.38425019E+00  -0.37218569E+00  -0.35313059E+00  -0.32807554E+00  -0.29799305E+00
  -0.26397601E+00  -0.22727629E+00  -0.18923597E+00  -0.15120072E+00  -0.11450350E+00
  -0.80520556E-01  -0.50712128E-01  -0.26545801E-01  -0.92731125E-02   0.36614938E-03
   0.23805415E-02  -0.24012930E-02  -0.12447593E-01  -0.25774817E-01  -0.40249148E-01
  -0.53872123E-01  -0.65015803E-01  -0.72587162E-01  -0.76099558E-01  -0.75633767E-01
  -0.71695387E-01  -0.65010144E-01  -0.56322805E-01  -0.46264117E-01  -0.35318939E-01
  -0.23878892E-01  -0.12320663E-01  -0.10451034E-02   0.95526667E-02   0.19160459E-01
   0.33702054E-01   0.42281704E-01   0.50053890E-01   0.57066646E-01   0.63209823E-01
   0.68177978E-01   0.71516568E-01   0.72709151E-01   0.71242002E-01   0.66607994E-01
   0.58266967E-01   0.45627569E-01   0.28121490E-01   0.53965083E-02  -0.22416679E-01
  -0.54469686E-01  -0.89120177E-01  -0.12410629E+00  -0.15697222E+00  -0.18562169E+00
  -0.20879038E+00  -0.22625517E+00  -0.23873045E+00  -0.24753407E+00  -0.25413668E+00
  -0.25965574E+00  -0.26432697E+00  -0.26703934E+00  -0.26508707E+00  -0.25428069E+00
  -0.22945652E+00  -0.18532472E+00  -0.11758347E+00  -0.24273985E-01   0.92693973E-01
   0.22618198E+00   0.36334761E+00   0.48686732E+00   0.57786983E+00   0.62140864E+00
   0.61073127E+00   0.54805269E+00   0.44371528E+00   0.31423189E+00   0.17835089E+00
   0.52111043E-01  -0.53395182E-01  -0.13278246E+00  -0.18573475E+00  -0.21551243E+00
  -0.22725106E+00  -0.22651567E+00  -0.21831480E+00  -0.20657795E+00  -0.19400439E+00
  -0.18216429E+00  -0.17173760E+00  -0.16279351E+00  -0.15504175E+00  -0.14802203E+00
  -0.14123510E+00  -0.13424221E+00  -0.12675110E+00  -0.11867463E+00  -0.11012989E+00
  -0.10136834E+00  -0.92673277E-01  -0.84281650E-01  -0.76362107E-01  -0.69034138E-01
  -0.62386355E-01  -0.56465094E-01  -0.51240919E-01  -0.46585571E-01  -0.42284250E-01
  -0.38078333E-01  -0.33712250E-01  -0.28963273E-01  -0.23653020E-01  -0.17652830E-01
  -0.10893589E-01  -0.33822078E-02   0.47800071E-02   0.13383935E-01   0.22107279E-01
   0.30513481E-01   0.38050212E-01   0.44051520E-01   0.47753905E-01   0.48326761E-01
   0.44902977E-01   0.36604936E-01   0.22598501E-01   0.22283988E-02  -0.24755419E-01
  -0.57961089E-01  -0.96239356E-01  -0.13776587E+00  -0.18027658E+00  -0.22134043E+00
  -0.25859739E+00  -0.28997973E+00  -0.31394937E+00  -0.32969813E+00  -0.33718684E+00
  -0.33695635E+00  -0.32980067E+00  -0.31649817E+00  -0.29774347E+00  -0.27425929E+00
  -0.24694079E+00  -0.21689247E+00  -0.18533436E+00  -0.15346939E+00  -0.12242657E+00
  -0.93313643E-01  -0.67302610E-01  -0.45624345E-01  -0.29404644E-01  -0.19389560E-01
  -0.15694727E-01  -0.17709397E-01  -0.24200035E-01  -0.33556036E-01  -0.44069730E-01
  -0.54164826E-01  -0.62546859E-01  -0.68291842E-01  -0.70890808E-01  -0.70246519E-01
  -0.66608484E-01  -0.60448995E-01  -0.52314515E-01  -0.42707422E-01  -0.32042285E-01
  -0.20678201E-01  -0.89805952E-02   0.26506256E-02   0.13819738E-01   0.24219478E-01
   0.37351130E-01   0.47114116E-01   0.56328773E-01   0.65009202E-01   0.73011722E-01
   0.80009642E-01   0.85544467E-01   0.89113552E-01   0.90234850E-01   0.88450899E-01
   0.83284060E-01   0.74201114E-01   0.60655712E-01   0.42242464E-01   0.18934391E-01
  -0.86830665E-02  -0.39297875E-01  -0.70976185E-01  -0.10150992E+00  -0.12891295E+00
  -0.15187549E+00  -0.16999171E+00  -0.18369307E+00  -0.19395535E+00  -0.20189252E+00
  -0.20830329E+00  -0.21319563E+00  -0.21535248E+00  -0.21207584E+00  -0.19925983E+00
  -0.17186481E+00  -0.12476213E+00  -0.53877425E-01   0.42424962E-01   0.16182162E+00
   0.29671436E+00   0.43381062E+00   0.55539236E+00   0.64224192E+00   0.67931419E+00
   0.66024466E+00   0.58799837E+00   0.47377866E+00   0.33485062E+00   0.19079789E+00
   0.58209478E-01  -0.51726052E-01  -0.13382141E+00  -0.18813366E+00  -0.21835921E+00
  -0.23004799E+00  -0.22910503E+00  -0.22077711E+00  -0.20912114E+00  -0.19685805E+00
  -0.18549453E+00  -0.17559913E+00  -0.16712954E+00  -0.15972772E+00  -0.15293057E+00
  -0.14628907E+00  -0.13942835E+00  -0.13209083E+00  -0.12417502E+00  -0.11574765E+00
  -0.10700585E+00  -0.98201079E-01  -0.89566856E-01  -0.81285027E-01  -0.73489348E-01
  -0.66276775E-01  -0.59700440E-01  -0.53745488E-01  -0.48311494E-01  -0.43221713E-01
  -0.38256625E-01  -0.33191828E-01  -0.27824458E-01  -0.21988536E-01  -0.15568473E-01
  -0.85155191E-02  -0.86360691E-03   0.72616038E-02   0.15642634E-01   0.23973093E-01
   0.31852603E-01   0.38770493E-01   0.44094893E-01   0.47095175E-01   0.47005923E-01
   0.43103121E-01   0.34752769E-01   0.21433089E-01   0.27839764E-02  -0.21267504E-01
  -0.50334146E-01  -0.83454629E-01  -0.11913507E+00  -0.15554104E+00  -0.19074043E+00
  -0.22290214E+00  -0.25044067E+00  -0.27215091E+00  -0.28733586E+00  -0.29585269E+00
  -0.29800594E+00  -0.29432100E+00  -0.28533568E+00  -0.27153753E+00  -0.25345550E+00
  -0.23179352E+00  -0.20747568E+00  -0.18156078E+00  -0.15509779E+00  -0.12903887E+00
  -0.10427035E+00  -0.81712685E-01  -0.62368183E-01  -0.47221163E-01  -0.37002682E-01
  -0.31937932E-01  -0.31619930E-01  -0.35081545E-01  -0.41024365E-01  -0.48087736E-01
  -0.55049422E-01  -0.60920101E-01  -0.64964480E-01  -0.66701793E-01  -0.65909047E-01
  -0.62611682E-01  -0.57036817E-01  -0.49528964E-01  -0.40461611E-01  -0.30187732E-01
  -0.19045375E-01  -0.73905753E-02   0.43928725E-02   0.15936442E-01   0.26964225E-01
   0.38339565E-01   0.49233062E-01   0.59827692E-01   0.70077187E-01   0.79792191E-01
   0.88633185E-01   0.96162260E-01   0.10191745E+00   0.10546243E+00   0.10638375E+00
   0.10424802E+00   0.98567628E-01   0.88832004E-01   0.74633720E-01   0.55868933E-01
   0.32943010E-01   0.68840498E-02  -0.20723730E-01  -0.48015449E-01  -0.73257973E-01
  -0.95238905E-01  -0.11346831E+00  -0.12812809E+00  -0.13982717E+00  -0.14926637E+00
  -0.15687043E+00  -0.16239546E+00  -0.16454737E+00  -0.16072856E+00  -0.14707140E+00
  -0.11886467E+00  -0.71374602E-01  -0.98495671E-03   0.93443650E-01   0.20914531E+00
   0.33828550E+00   0.46768063E+00   0.58012092E+00   0.65736976E+00   0.68496553E+00
   0.65710753E+00   0.57744826E+00   0.45779765E+00   0.31568001E+00   0.17045323E+00
   0.38309937E-01  -0.70043701E-01  -0.14993006E+00  -0.20185898E+00  -0.22987758E+00
  -0.23977192E+00  -0.23757333E+00  -0.22855690E+00  -0.21672371E+00  -0.20467165E+00
  -0.19374226E+00  -0.18433234E+00  -0.17626092E+00  -0.16909497E+00  -0.16236821E+00
  -0.15568066E+00  -0.14872026E+00  -0.14126823E+00  -0.13322128E+00  -0.12461468E+00
  -0.11561094E+00  -0.10644539E+00  -0.97357649E-01  -0.88545873E-01  -0.80155066E-01
  -0.72282171E-01  -0.64975548E-01  -0.58223926E-01  -0.51947763E-01  -0.46006616E-01
  -0.40221854E-01  -0.34402831E-01  -0.28368088E-01  -0.21964177E-01  -0.15088056E-01
  -0.77114649E-02   0.10253892E-03   0.81996943E-02   0.16349642E-01   0.24260938E-01
   0.31575787E-01   0.37838889E-01   0.42466544E-01   0.44761997E-01   0.43999584E-01
   0.39542816E-01   0.30927448E-01   0.17875251E-01   0.28057920E-03  -0.21753460E-01
  -0.47807564E-01  -0.77041213E-01  -0.10819727E+00  -0.13975187E+00  -0.17013712E+00
  -0.19792633E+00  -0.22193589E+00  -0.24127819E+00  -0.25540943E+00  -0.26415528E+00
  -0.26766183E+00  -0.26626294E+00  -0.26033607E+00  -0.25024174E+00  -0.23637762E+00
  -0.21928307E+00  -0.19969200E+00  -0.17847920E+00  -0.15653599E+00  -0.13467032E+00
  -0.11360523E+00  -0.94062588E-01  -0.76836667E-01  -0.62753971E-01  -0.52495322E-01
  -0.46363830E-01  -0.44135734E-01  -0.45088755E-01  -0.48195662E-01  -0.52376779E-01
  -0.56688816E-01  -0.60392166E-01  -0.62926960E-01  -0.63871604E-01  -0.62934593E-01
  -0.59975403E-01  -0.55016104E-01  -0.48215845E-01  -0.39817493E-01  -0.30101127E-01
  -0.19368873E-01  -0.79505466E-02   0.38046938E-02   0.15572958E-01   0.27119853E-01
   0.36487571E-01   0.48470788E-01   0.60387210E-01   0.72113261E-01   0.83405676E-01
   0.93916592E-01   0.10324547E+00   0.11099221E+00   0.11677849E+00   0.12022783E+00
   0.12092545E+00   0.11840007E+00   0.11216662E+00   0.10184315E+00   0.87317167E-01
   0.68904586E-01   0.47428467E-01   0.24155791E-01   0.57646378E-03  -0.21916242E-01
  -0.42318702E-01  -0.60157329E-01  -0.75430433E-01  -0.88406813E-01  -0.99371735E-01
  -0.10836255E+00  -0.11488022E+00  -0.11758230E+00  -0.11404971E+00  -0.10078751E+00
  -0.73595386E-01  -0.28339855E-01   0.37948658E-01   0.12579710E+00   0.23202462E+00
   0.34881119E+00   0.46361362E+00   0.56050652E+00   0.62316346E+00   0.63880079E+00
   0.60235421E+00   0.51799592E+00   0.39775312E+00   0.25878954E+00   0.11924019E+00
  -0.59158587E-02  -0.10699865E+00  -0.18011850E+00  -0.22628616E+00  -0.24978418E+00
  -0.25642874E+00  -0.25214427E+00  -0.24201876E+00  -0.22982525E+00  -0.21791773E+00
  -0.20739827E+00  -0.19845213E+00  -0.19073996E+00  -0.18374069E+00  -0.17697028E+00
  -0.17006167E+00  -0.16275544E+00  -0.15487683E+00  -0.14634430E+00  -0.13719682E+00
  -0.12759656E+00  -0.11778559E+00  -0.10801730E+00  -0.98501486E-01  -0.89383030E-01
  -0.80745672E-01  -0.72621155E-01  -0.64992857E-01  -0.57796661E-01  -0.50925913E-01
  -0.44242048E-01  -0.37587895E-01  -0.30803333E-01  -0.23747664E-01  -0.16330750E-01
  -0.85449937E-02  -0.48299929E-03   0.76701537E-02   0.15665875E-01   0.23220314E-01
   0.30013469E-01   0.35648960E-01   0.39604268E-01   0.41230537E-01   0.39840181E-01
   0.34852043E-01   0.25908260E-01   0.12897800E-01  -0.40915721E-02  -0.24804238E-01
  -0.48769475E-01  -0.75214307E-01  -0.10304216E+00  -0.13094514E+00  -0.15760806E+00
  -0.18189224E+00  -0.20292026E+00  -0.22007422E+00  -0.23297205E+00  -0.24145722E+00
  -0.24558194E+00  -0.24555249E+00  -0.24164841E+00  -0.23416683E+00  -0.22343233E+00
  -0.20985845E+00  -0.19400074E+00  -0.17654476E+00  -0.15822552E+00  -0.13973464E+00
  -0.12168599E+00  -0.10466120E+00  -0.89280755E-01  -0.76209124E-01  -0.66042820E-01
  -0.59121276E-01  -0.55372222E-01  -0.54296157E-01  -0.55109761E-01  -0.56967594E-01
  -0.59140300E-01  -0.61074028E-01  -0.62347371E-01  -0.62604169E-01  -0.61530874E-01
  -0.58888190E-01  -0.54555768E-01  -0.48545463E-01  -0.40974845E-01  -0.32028243E-01
  -0.21934340E-01  -0.10960306E-01   0.60309990E-03   0.12483393E-01   0.24479591E-01
   0.31686752E-01   0.44690719E-01   0.57844244E-01   0.70946312E-01   0.83700318E-01
   0.95749691E-01   0.10673225E+00   0.11631314E+00   0.12417396E+00   0.12996836E+00
   0.13328101E+00   0.13363063E+00   0.13053842E+00   0.12365137E+00   0.11288323E+00
   0.98522330E-01   0.81258996E-01   0.62103852E-01   0.42203200E-01   0.22604686E-01
   0.40640956E-02  -0.13022751E-01  -0.28541911E-01  -0.42492462E-01  -0.54804794E-01
  -0.65174673E-01  -0.72881950E-01  -0.76572041E-01  -0.74063512E-01  -0.62331238E-01
  -0.37817839E-01   0.28686736E-02   0.61944793E-01   0.13930321E+00   0.23145648E+00
   0.33087066E+00   0.42608894E+00   0.50306089E+00   0.54780796E+00   0.54991764E+00
   0.50569043E+00   0.41960955E+00   0.30338622E+00   0.17295798E+00   0.44604388E-01
  -0.68426838E-01  -0.15788309E+00  -0.22085516E+00  -0.25886686E+00  -0.27631770E+00
  -0.27886198E+00  -0.27210571E+00  -0.26076159E+00  -0.24823446E+00  -0.23654778E+00
  -0.22652085E+00  -0.21810882E+00  -0.21080205E+00  -0.20397459E+00  -0.19710030E+00
  -0.18982029E+00  -0.18191531E+00  -0.17326564E+00  -0.16384754E+00  -0.15375390E+00
  -0.14319319E+00  -0.13244259E+00  -0.12177503E+00  -0.11140046E+00  -0.10144462E+00
  -0.91959715E-01  -0.82947105E-01  -0.74375997E-01  -0.66192339E-01  -0.58319654E-01
  -0.50656481E-01  -0.43076797E-01  -0.35440813E-01  -0.27621359E-01  -0.19542831E-01
  -0.11218996E-01  -0.27710217E-02   0.55858642E-02   0.13581243E-01   0.20928618E-01
   0.27331909E-01   0.32444558E-01   0.35808994E-01   0.36840037E-01   0.34902223E-01
   0.29461887E-01   0.20225991E-01   0.71832442E-02  -0.94531008E-02  -0.29315904E-01
  -0.51884295E-01  -0.76419792E-01  -0.10193195E+00  -0.12725900E+00  -0.15125137E+00
  -0.17295530E+00  -0.19169768E+00  -0.20705784E+00  -0.21879342E+00  -0.22679167E+00
  -0.23106258E+00  -0.23173910E+00  -0.22905099E+00  -0.22327829E+00  -0.21472078E+00
  -0.20371099E+00  -0.19065698E+00  -0.17606905E+00  -0.16053352E+00  -0.14464402E+00
  -0.12894364E+00  -0.11392428E+00  -0.10007394E+00  -0.87907666E-01  -0.77917289E-01
  -0.70438341E-01  -0.65509329E-01  -0.62823200E-01  -0.61816396E-01  -0.61846875E-01
  -0.62353800E-01  -0.62915728E-01  -0.63207381E-01  -0.62926104E-01  -0.61762608E-01
  -0.59434749E-01  -0.55744302E-01  -0.50604623E-01  -0.44023548E-01  -0.36068985E-01
  -0.26852198E-01  -0.16532742E-01  -0.53170194E-02   0.65732962E-02   0.18950396E-01
   0.23886099E-01   0.37784171E-01   0.52041171E-01   0.66396402E-01   0.80511163E-01
   0.94016635E-01   0.10657292E+00   0.11789077E+00   0.12769619E+00   0.13566317E+00
   0.14136784E+00   0.14430913E+00   0.14400313E+00   0.14011808E+00   0.13259656E+00
   0.12171832E+00   0.10807985E+00   0.92493221E-01   0.75829898E-01   0.58856010E-01
   0.42119195E-01   0.25935937E-01   0.10482964E-01  -0.40583590E-02  -0.17371378E-01
  -0.28910509E-01  -0.37809076E-01  -0.42749025E-01  -0.41825784E-01  -0.32533100E-01
  -0.12019329E-01   0.22310369E-01   0.71910338E-01   0.13611470E+00   0.21130647E+00
   0.29050380E+00   0.36365637E+00   0.41891856E+00   0.44493943E+00   0.43373279E+00
   0.38318274E+00   0.29811625E+00   0.18936157E+00   0.71085502E-01  -0.42575828E-01
  -0.14041667E+00  -0.21580261E+00  -0.26687469E+00  -0.29564197E+00  -0.30652272E+00
  -0.30486943E+00  -0.29581825E+00  -0.28357204E+00  -0.27106943E+00  -0.25994668E+00
  -0.25071593E+00  -0.24309289E+00  -0.23638693E+00  -0.22984718E+00  -0.22287852E+00
  -0.21510727E+00  -0.20634946E+00  -0.19656317E+00  -0.18583160E+00  -0.17436321E+00
  -0.16246704E+00  -0.15048688E+00  -0.13872027E+00  -0.12736315E+00  -0.11650018E+00
  -0.10613121E+00  -0.96211263E-01  -0.86683693E-01  -0.77495244E-01  -0.68591468E-01
  -0.59901043E-01  -0.51324326E-01  -0.42740466E-01  -0.34037783E-01  -0.25158588E-01
  -0.16139569E-01  -0.71282541E-02   0.16339357E-02   0.98545900E-02   0.17234614E-01
   0.23482188E-01   0.28279419E-01   0.31223146E-01   0.31798545E-01   0.29439364E-01
   0.23668270E-01   0.14239348E-01   0.11937654E-02  -0.15190028E-01  -0.34480939E-01
  -0.56125422E-01  -0.79406855E-01  -0.10340848E+00  -0.12706903E+00  -0.14934179E+00
  -0.16937335E+00  -0.18659673E+00  -0.20070230E+00  -0.21154044E+00  -0.21904404E+00
  -0.22321654E+00  -0.22416141E+00  -0.22209517E+00  -0.21731225E+00  -0.21012477E+00
  -0.20083037E+00  -0.18973589E+00  -0.17721010E+00  -0.16370805E+00  -0.14973617E+00
  -0.13578529E+00  -0.12228993E+00  -0.10964322E+00  -0.98235478E-01  -0.88451660E-01
  -0.80594509E-01  -0.74771147E-01  -0.70827421E-01  -0.68389835E-01  -0.66995959E-01
  -0.66227596E-01  -0.65765008E-01  -0.65350087E-01  -0.64718329E-01  -0.63572207E-01
  -0.61617576E-01  -0.58622625E-01  -0.54443046E-01  -0.48997417E-01  -0.42228966E-01
  -0.34100319E-01  -0.24627244E-01  -0.13910784E-01  -0.21257081E-02   0.10531197E-01
   0.13054374E-01   0.27662918E-01   0.42843980E-01   0.58306263E-01   0.73687915E-01
   0.88603930E-01   0.10271006E+00   0.11572552E+00   0.12738890E+00   0.13737796E+00
   0.14525896E+00   0.15051699E+00   0.15266665E+00   0.15139251E+00   0.14665334E+00
   0.13870860E+00   0.12806555E+00   0.11537390E+00   0.10130272E+00   0.86431908E-01
   0.71189311E-01   0.55859598E-01   0.40666535E-01   0.25892469E-01   0.11980287E-01
  -0.40971607E-03  -0.10363909E-01  -0.16657975E-01  -0.17684742E-01  -0.11457718E-01
   0.41781529E-02   0.31050316E-01   0.69927494E-01   0.11972972E+00   0.17691537E+00
   0.23527585E+00   0.28634227E+00   0.32055233E+00   0.32915019E+00   0.30644948E+00
   0.25172785E+00   0.16993828E+00   0.70801646E-01  -0.33472287E-01  -0.13101259E+00
  -0.21269923E+00  -0.27349441E+00  -0.31253123E+00  -0.33223381E+00  -0.33696851E+00
  -0.33171522E+00  -0.32106946E+00  -0.30865834E+00  -0.29690120E+00  -0.28701149E+00
  -0.27917268E+00  -0.27284450E+00  -0.26713507E+00  -0.26114211E+00  -0.25417504E+00
  -0.24583124E+00  -0.23597208E+00  -0.22467296E+00  -0.21218684E+00  -0.19890754E+00
  -0.18530222E+00  -0.17181355E+00  -0.15876943E+00  -0.14633962E+00  -0.13454857E+00
  -0.12332503E+00  -0.11256090E+00  -0.10215727E+00  -0.92044169E-01  -0.82171489E-01
  -0.72482923E-01  -0.62895657E-01  -0.53305211E-01  -0.43618772E-01  -0.33802308E-01
  -0.23918776E-01  -0.14139896E-01  -0.47272391E-02   0.40080102E-02   0.11746556E-01
   0.18179355E-01   0.22987704E-01   0.25798108E-01   0.26157487E-01   0.23577327E-01
   0.17649842E-01   0.81758667E-02  -0.47756285E-02  -0.20903938E-01  -0.39756606E-01
  -0.60772119E-01  -0.83257471E-01  -0.10635446E+00  -0.12907592E+00  -0.15043724E+00
  -0.16962218E+00  -0.18608584E+00  -0.19954296E+00  -0.20987504E+00  -0.21704094E+00
  -0.22105412E+00  -0.22201927E+00  -0.22016570E+00  -0.21582229E+00  -0.20934033E+00
  -0.20102610E+00  -0.19114049E+00  -0.17996076E+00  -0.16784068E+00  -0.15520902E+00
  -0.14250714E+00  -0.13012387E+00  -0.11838210E+00  -0.10757413E+00  -0.97989688E-01
  -0.89884962E-01  -0.83400112E-01  -0.78490249E-01  -0.74934311E-01  -0.72424670E-01
  -0.70672485E-01  -0.69452813E-01  -0.68569847E-01  -0.67793229E-01  -0.66835817E-01
  -0.65395594E-01  -0.63218379E-01  -0.60118363E-01  -0.55939588E-01  -0.50506202E-01
  -0.43625524E-01  -0.35156066E-01  -0.25084642E-01  -0.13543321E-01  -0.75271694E-03
  -0.82737076E-03   0.14278229E-01   0.30182877E-01   0.46593346E-01   0.63144452E-01
   0.79433412E-01   0.95086181E-01   0.10979075E+00   0.12326054E+00   0.13515461E+00
   0.14502606E+00   0.15235557E+00   0.15666699E+00   0.15766273E+00   0.15530625E+00
   0.14981829E+00   0.14160696E+00   0.13117691E+00   0.11905005E+00   0.10570624E+00
   0.91545347E-01   0.76884240E-01   0.62003417E-01   0.47233968E-01   0.33045316E-01
   0.20096369E-01   0.92502712E-02   0.15839882E-02  -0.15961211E-02   0.12146393E-02
   0.11542575E-01   0.30544027E-01   0.58434828E-01   0.93892488E-01   0.13363683E+00
   0.17237666E+00   0.20325834E+00   0.21888467E+00   0.21283749E+00   0.18140007E+00
   0.12492575E+00   0.48255588E-01  -0.40122648E-01  -0.12996786E+00  -0.21158916E+00
  -0.27780017E+00  -0.32498222E+00  -0.35310081E+00  -0.36488485E+00  -0.36459514E+00
  -0.35682723E+00  -0.34564150E+00  -0.33409271E+00  -0.32407377E+00  -0.31635788E+00
  -0.31077446E+00  -0.30649505E+00  -0.30238827E+00  -0.29736096E+00  -0.29059681E+00
  -0.28165592E+00  -0.27046865E+00  -0.25728344E+00  -0.24259944E+00  -0.22707348E+00
  -0.21139089E+00  -0.19612623E+00  -0.18164580E+00  -0.16808591E+00  -0.15539811E+00
  -0.14342647E+00  -0.13198416E+00  -0.12090904E+00  -0.11008717E+00  -0.99442533E-01
  -0.88906869E-01  -0.78396136E-01  -0.67815485E-01  -0.57093787E-01  -0.46228120E-01
  -0.35313731E-01  -0.24547015E-01  -0.14205097E-01  -0.46141502E-02   0.38810399E-02
   0.10934564E-01   0.16195132E-01   0.19284903E-01   0.19788753E-01   0.17289150E-01
   0.11454060E-01   0.21370505E-02  -0.10572207E-01  -0.26373799E-01  -0.44823609E-01
  -0.65374772E-01  -0.87365601E-01  -0.10999073E+00  -0.13232243E+00  -0.15341348E+00
  -0.17244302E+00  -0.18882553E+00  -0.20222617E+00  -0.21249357E+00  -0.21957796E+00
  -0.22350040E+00  -0.22438245E+00  -0.22248248E+00  -0.21817621E+00  -0.21187250E+00
  -0.20392322E+00  -0.19459870E+00  -0.18414277E+00  -0.17284876E+00  -0.16108239E+00
  -0.14923241E+00  -0.13763866E+00  -0.12656288E+00  -0.11621881E+00  -0.10681682E+00
  -0.98564356E-01  -0.91609707E-01  -0.85977025E-01  -0.81556484E-01  -0.78166563E-01
  -0.75638485E-01  -0.73850595E-01  -0.72686759E-01  -0.71964938E-01  -0.71409806E-01
  -0.70698640E-01  -0.69535459E-01  -0.67679146E-01  -0.64899418E-01  -0.60914496E-01
  -0.55393665E-01  -0.48050783E-01  -0.38764260E-01  -0.27626228E-01  -0.14883640E-01
  -0.17703689E-01  -0.23136615E-02   0.14116815E-01   0.31309283E-01   0.48908811E-01
   0.66497680E-01   0.83659725E-01   0.10002717E+00   0.11526042E+00   0.12897854E+00
   0.14071130E+00   0.14993416E+00   0.15618220E+00   0.15917424E+00   0.15887120E+00
   0.15544571E+00   0.14920394E+00   0.14051961E+00   0.12980480E+00   0.11749622E+00
   0.10402827E+00   0.89798074E-01   0.75158902E-01   0.60466034E-01   0.46154874E-01
   0.32804034E-01   0.21155198E-01   0.12100688E-01   0.66581296E-02   0.59130528E-02
   0.10867351E-01   0.22141403E-01   0.39555204E-01   0.61707533E-01   0.85717330E-01
   0.10726838E+00   0.12104284E+00   0.12156578E+00   0.10438341E+00   0.67331284E-01
   0.11483562E-01  -0.58644542E-01  -0.13584608E+00  -0.21175147E+00  -0.27865226E+00
  -0.33104665E+00  -0.36648138E+00  -0.38554026E+00  -0.39111633E+00  -0.38731007E+00
  -0.37834975E+00  -0.36781654E+00  -0.35825165E+00  -0.35105872E+00  -0.34657746E+00
  -0.34426176E+00  -0.34295230E+00  -0.34122325E+00  -0.33773419E+00  -0.33149941E+00
  -0.32202664E+00  -0.30933946E+00  -0.29392237E+00  -0.27660741E+00  -0.25840168E+00
  -0.24027574E+00  -0.22297397E+00  -0.20691409E+00  -0.19219774E+00  -0.17869710E+00
  -0.16616261E+00  -0.15431429E+00  -0.14290281E+00  -0.13173588E+00  -0.12067114E+00
  -0.10958990E+00  -0.98378042E-01  -0.86934992E-01  -0.75208477E-01  -0.63231812E-01
  -0.51139894E-01  -0.39158881E-01  -0.27583121E-01  -0.16754818E-01  -0.70502739E-02
   0.11313376E-02   0.73777768E-02   0.11271000E-01   0.12399796E-01   0.10394936E-01
   0.49924181E-02  -0.38992435E-02  -0.16167818E-01  -0.31520425E-01  -0.49535172E-01
  -0.69693758E-01  -0.91371970E-01  -0.11381359E+00  -0.13613992E+00  -0.15742583E+00
  -0.17682202E+00  -0.19366409E+00  -0.20751524E+00  -0.21813624E+00  -0.22542748E+00
  -0.22939982E+00  -0.23019271E+00  -0.22810166E+00  -0.22355703E+00  -0.21703773E+00
  -0.20896887E+00  -0.19967661E+00  -0.18942610E+00  -0.17849512E+00  -0.16720847E+00
  -0.15590305E+00  -0.14486244E+00  -0.13428573E+00  -0.12431653E+00  -0.11509685E+00
  -0.10678700E+00  -0.99527898E-01  -0.93381650E-01  -0.88312771E-01  -0.84236328E-01
  -0.81092423E-01  -0.78873607E-01  -0.77570216E-01  -0.77076051E-01  -0.77138701E-01
  -0.77400286E-01  -0.77489114E-01  -0.77074260E-01  -0.75836005E-01  -0.73398774E-01
  -0.69324343E-01  -0.63212761E-01  -0.54850855E-01  -0.44290944E-01  -0.31796403E-01
  -0.37336811E-01  -0.21864676E-01  -0.51029866E-02   0.12683578E-01   0.31153901E-01
   0.49883290E-01   0.68421051E-01   0.86346018E-01   0.10326118E+00   0.11873560E+00
   0.13226216E+00   0.14329503E+00   0.15136251E+00   0.15618232E+00   0.15770051E+00
   0.15603973E+00   0.15141569E+00   0.14409440E+00   0.13440778E+00   0.12277950E+00
   0.10970382E+00   0.95675487E-01   0.81127109E-01   0.66430852E-01   0.51965064E-01
   0.38192756E-01   0.25698966E-01   0.15176137E-01   0.73772083E-02   0.30417599E-02
   0.27658528E-02   0.67831507E-02   0.14676002E-01   0.25104309E-01   0.35671386E-01
   0.43022921E-01   0.43226633E-01   0.32433412E-01   0.77510385E-02  -0.31852559E-01
  -0.84915576E-01  -0.14742011E+00  -0.21343245E+00  -0.27630390E+00  -0.33007325E+00
  -0.37065702E+00  -0.39650921E+00  -0.40861254E+00  -0.40987113E+00  -0.40415645E+00
  -0.39534303E+00  -0.38660343E+00  -0.38005463E+00  -0.37668450E+00  -0.37643646E+00
  -0.37838621E+00  -0.38100709E+00  -0.38251886E+00  -0.38126346E+00  -0.37602194E+00
  -0.36621219E+00  -0.35195676E+00  -0.33402957E+00  -0.31368366E+00  -0.29237330E+00
  -0.27143471E+00  -0.25183293E+00  -0.23406032E+00  -0.21818957E+00  -0.20401068E+00
  -0.19117194E+00  -0.17928423E+00  -0.16798483E+00  -0.15696648E+00  -0.14597713E+00
  -0.13480399E+00  -0.12326546E+00  -0.11122842E+00  -0.98644281E-01  -0.85577661E-01
  -0.72205878E-01  -0.58792661E-01  -0.45660093E-01  -0.33178047E-01  -0.21767097E-01
  -0.11895823E-01  -0.40605148E-02   0.12486778E-02   0.35870491E-02   0.25991415E-02
  -0.19337643E-02  -0.10055820E-01  -0.21629259E-01  -0.36363349E-01  -0.53857455E-01
  -0.73623917E-01  -0.95075682E-01  -0.11749927E+00  -0.14005406E+00  -0.16182603E+00
  -0.18192699E+00  -0.19959811E+00  -0.21427324E+00  -0.22558685E+00  -0.23335015E+00
  -0.23753606E+00  -0.23829091E+00  -0.23594815E+00  -0.23099833E+00  -0.22399938E+00
  -0.21546760E+00  -0.20581638E+00  -0.19537335E+00  -0.18444014E+00  -0.17332696E+00
  -0.16232867E+00  -0.15167157E+00  -0.14148928E+00  -0.13185574E+00  -0.12284688E+00
  -0.11457423E+00  -0.10716075E+00  -0.10068632E+00  -0.95163947E-01  -0.90580937E-01
  -0.86971658E-01  -0.84444610E-01  -0.83115419E-01  -0.82981020E-01  -0.83831624E-01
  -0.85271854E-01  -0.86828084E-01  -0.88044062E-01  -0.88488227E-01  -0.87696600E-01
  -0.85153135E-01  -0.80379161E-01  -0.73089992E-01  -0.63295215E-01  -0.51256372E-01
  -0.59229679E-01  -0.43887176E-01  -0.27013722E-01  -0.88757428E-02   0.10194326E-01
   0.29776937E-01   0.49412725E-01   0.68656644E-01   0.87076813E-01   0.10420079E+00
   0.11947636E+00   0.13231223E+00   0.14219470E+00   0.14880299E+00   0.15204108E+00
   0.15197516E+00   0.14874667E+00   0.14254398E+00   0.13364762E+00   0.12248329E+00
   0.10960431E+00   0.95593715E-01   0.80955661E-01   0.66077573E-01   0.51281700E-01
   0.36912835E-01   0.23393502E-01   0.11218806E-01   0.90669433E-03  -0.70769554E-02
  -0.12425049E-01  -0.15143362E-01  -0.15736911E-01  -0.15366314E-01  -0.15893877E-01
  -0.19763941E-01  -0.29698755E-01  -0.48218146E-01  -0.77028990E-01  -0.11640922E+00
  -0.16479757E+00  -0.21880513E+00  -0.27373459E+00  -0.32449351E+00  -0.36664027E+00
  -0.39727259E+00  -0.41553370E+00  -0.42261909E+00  -0.42130201E+00  -0.41514435E+00
  -0.40765860E+00  -0.40166441E+00  -0.39894658E+00  -0.40016972E+00  -0.40494664E+00
  -0.41200074E+00  -0.41942357E+00  -0.42503131E+00  -0.42677453E+00  -0.42311870E+00
  -0.41332437E+00  -0.39758473E+00  -0.37698866E+00  -0.35328454E+00  -0.32847371E+00
  -0.30435381E+00  -0.28218150E+00  -0.26256450E+00  -0.24556276E+00  -0.23088372E+00
  -0.21806146E+00  -0.20657605E+00  -0.19592173E+00  -0.18564101E+00  -0.17533392E+00
  -0.16465426E+00  -0.15331418E+00  -0.14111133E+00  -0.12796867E+00  -0.11395806E+00
  -0.99287233E-01  -0.84260144E-01  -0.69242944E-01  -0.54657977E-01  -0.40996433E-01
  -0.28819964E-01  -0.18731602E-01  -0.11320973E-01  -0.71017749E-02  -0.64554200E-02
  -0.95891298E-02  -0.16518056E-01  -0.27079734E-01  -0.40975154E-01  -0.57812271E-01
  -0.77123939E-01  -0.98351289E-01  -0.12081237E+00  -0.14369187E+00  -0.16607769E+00
  -0.18704109E+00  -0.20573085E+00  -0.22144710E+00  -0.23367919E+00  -0.24211865E+00
  -0.24666967E+00  -0.24746571E+00  -0.24487232E+00  -0.23944358E+00  -0.23182364E+00
  -0.22263022E+00  -0.21237965E+00  -0.20148439E+00  -0.19029543E+00  -0.17913147E+00
  -0.16826196E+00  -0.15786547E+00  -0.14801412E+00  -0.13871210E+00  -0.12996547E+00
  -0.12182974E+00  -0.11440016E+00  -0.10776333E+00  -0.10196842E+00  -0.97060361E-01
  -0.93151368E-01  -0.90452535E-01  -0.89202096E-01  -0.89512253E-01  -0.91237039E-01
  -0.93960004E-01  -0.97105451E-01  -0.10007601E+00  -0.10231105E+00  -0.10325602E+00
  -0.10233466E+00  -0.99015730E-01  -0.92959182E-01  -0.84127377E-01  -0.72760318E-01
  -0.82643550E-01  -0.67688973E-01  -0.50989791E-01  -0.32833549E-01  -0.13551787E-01
   0.64555472E-02   0.26755852E-01   0.46925370E-01   0.66538016E-01   0.85105051E-01
   0.10203316E+00   0.11666762E+00   0.12841625E+00   0.13687416E+00   0.14186298E+00
   0.14337178E+00   0.14147281E+00   0.13629995E+00   0.12810593E+00   0.11732600E+00
   0.10455953E+00   0.90454207E-01   0.75567236E-01   0.60297855E-01   0.44921678E-01
   0.29677831E-01   0.14835267E-01   0.70189727E-03  -0.12412002E-01  -0.24252008E-01
  -0.34694622E-01  -0.43846437E-01  -0.52155470E-01  -0.60490303E-01  -0.70135784E-01
  -0.82680397E-01  -0.99800059E-01  -0.12294864E+00  -0.15297319E+00  -0.18971982E+00
  -0.23177079E+00  -0.27647177E+00  -0.32031856E+00  -0.35962197E+00  -0.39126105E+00
  -0.41332375E+00  -0.42548181E+00  -0.42901065E+00  -0.42644378E+00  -0.42095681E+00
  -0.41567185E+00  -0.41308391E+00  -0.41471875E+00  -0.42100928E+00  -0.43131892E+00
  -0.44406993E+00  -0.45698460E+00  -0.46744794E+00  -0.47295505E+00  -0.47156704E+00
  -0.46229557E+00  -0.44533942E+00  -0.42208795E+00  -0.39482813E+00  -0.36619496E+00
  -0.33854984E+00  -0.31353216E+00  -0.29192927E+00  -0.27382227E+00  -0.25884303E+00
  -0.24639736E+00  -0.23580629E+00  -0.22638640E+00  -0.21749626E+00  -0.20855819E+00
  -0.19906462E+00  -0.18858933E+00  -0.17681981E+00  -0.16360171E+00  -0.14896500E+00
  -0.13311050E+00  -0.11636792E+00  -0.99160160E-01  -0.81996694E-01  -0.65483433E-01
  -0.50316264E-01  -0.37238079E-01  -0.26967144E-01  -0.20118848E-01  -0.17139118E-01
  -0.18261341E-01  -0.23497085E-01  -0.32665018E-01  -0.45446102E-01  -0.61436373E-01
  -0.80168508E-01  -0.10109406E+00  -0.12354680E+00  -0.14672298E+00  -0.16970493E+00
  -0.19152673E+00  -0.21125749E+00  -0.22807566E+00  -0.24132519E+00  -0.25056088E+00
  -0.25559154E+00  -0.25651412E+00  -0.25371441E+00  -0.24780984E+00  -0.23953620E+00
  -0.22961811E+00  -0.21867908E+00  -0.20722109E+00  -0.19565227E+00  -0.18431171E+00
  -0.17345890E+00  -0.16324127E+00  -0.15368299E+00  -0.14472467E+00  -0.13629939E+00
  -0.12839699E+00  -0.12107500E+00  -0.11442143E+00  -0.10852041E+00  -0.10347002E+00
  -0.99444680E-01  -0.96730735E-01  -0.95661397E-01  -0.96452873E-01  -0.99037472E-01
  -0.10301078E+00  -0.10772778E+00  -0.11246614E+00  -0.11653452E+00  -0.11928087E+00
  -0.12006968E+00  -0.11832730E+00  -0.11366762E+00  -0.10600355E+00  -0.95539987E-01
  -0.10670038E+00  -0.92471543E-01  -0.76332559E-01  -0.58602172E-01  -0.39613106E-01
  -0.19730001E-01   0.67543924E-03   0.21244647E-01   0.41599255E-01   0.61265447E-01
   0.79625227E-01   0.95960096E-01   0.10958157E+00   0.11996781E+00   0.12681864E+00
   0.13001322E+00   0.12953901E+00   0.12547727E+00   0.11806074E+00   0.10773266E+00
   0.95120240E-01   0.80907213E-01   0.65679373E-01   0.49838529E-01   0.33619849E-01
   0.17169498E-01   0.61318147E-03  -0.15920373E-01  -0.32310966E-01  -0.48470096E-01
  -0.64370626E-01  -0.80092674E-01  -0.95881535E-01  -0.11218660E+00  -0.12964652E+00
  -0.14901486E+00  -0.17104414E+00  -0.19633758E+00  -0.22515530E+00  -0.25718661E+00
  -0.29136885E+00  -0.32587939E+00  -0.35837654E+00  -0.38644767E+00  -0.40812943E+00
  -0.42235320E+00  -0.42921086E+00  -0.42998011E+00  -0.42689047E+00  -0.42267624E+00
  -0.42003596E+00  -0.42114454E+00  -0.42731535E+00  -0.43882456E+00  -0.45486618E+00
  -0.47362478E+00  -0.49248619E+00  -0.50839961E+00  -0.51836079E+00  -0.51994823E+00
  -0.51182755E+00  -0.49411248E+00  -0.46843678E+00  -0.43762297E+00  -0.40499049E+00
  -0.37355236E+00  -0.34543025E+00  -0.32167868E+00  -0.30245988E+00  -0.28735658E+00
  -0.27564133E+00  -0.26644837E+00  -0.25887951E+00  -0.25207563E+00  -0.24525741E+00
  -0.23773797E+00  -0.22892955E+00  -0.21836940E+00  -0.20576502E+00  -0.19103118E+00
  -0.17429400E+00  -0.15586681E+00  -0.13622591E+00  -0.11600291E+00  -0.95978470E-01
  -0.77048171E-01  -0.60150532E-01  -0.46174656E-01  -0.35872374E-01  -0.29788695E-01
  -0.28217577E-01  -0.31193093E-01  -0.38523653E-01  -0.49858960E-01  -0.64758332E-01
  -0.82725735E-01  -0.10319811E+00  -0.12550580E+00  -0.14884380E+00  -0.17228395E+00
  -0.19482897E+00  -0.21548456E+00  -0.23332775E+00  -0.24757011E+00  -0.25762750E+00
  -0.26319695E+00  -0.26431770E+00  -0.26138023E+00  -0.25505995E+00  -0.24618629E+00
  -0.23559357E+00  -0.22401112E+00  -0.21202408E+00  -0.20008972E+00  -0.18856393E+00
  -0.17770173E+00  -0.16763439E+00  -0.15835725E+00  -0.14976197E+00  -0.14171267E+00
  -0.13412756E+00  -0.12701803E+00  -0.12047088E+00  -0.11460931E+00  -0.10958671E+00
  -0.10562654E+00  -0.10305617E+00  -0.10225881E+00  -0.10352281E+00  -0.10686185E+00
  -0.11192446E+00  -0.11805466E+00  -0.12445170E+00  -0.13031091E+00  -0.13487573E+00
  -0.13743837E+00  -0.13737815E+00  -0.13426732E+00  -0.12797406E+00  -0.11866649E+00
  -0.13049410E+00  -0.11741977E+00  -0.10233570E+00  -0.85583421E-01  -0.67486532E-01
  -0.48357220E-01  -0.28481124E-01  -0.81223744E-02   0.12416479E-01   0.32701536E-01
   0.52112969E-01   0.69888708E-01   0.85256210E-01   0.97573420E-01   0.10639672E+00
   0.11146138E+00   0.11263618E+00   0.10992525E+00   0.10352545E+00   0.93872007E-01
   0.81596015E-01   0.67386169E-01   0.51827597E-01   0.35306592E-01   0.18013325E-01
   0.44873191E-05  -0.18734139E-01  -0.38253031E-01  -0.58618509E-01  -0.79884047E-01
  -0.10205554E+00  -0.12507413E+00  -0.14883041E+00  -0.17319392E+00  -0.19803193E+00
  -0.22321523E+00  -0.24862859E+00  -0.27418275E+00  -0.29978277E+00  -0.32521272E+00
  -0.34997336E+00  -0.37318697E+00  -0.39367417E+00  -0.41020892E+00  -0.42185768E+00
  -0.42828205E+00  -0.42992170E+00  -0.42801893E+00  -0.42447501E+00  -0.42155670E+00
  -0.42151397E+00  -0.42619424E+00  -0.43672157E+00  -0.45326798E+00  -0.47492535E+00
  -0.49970326E+00  -0.52469442E+00  -0.54642775E+00  -0.56138265E+00  -0.56660386E+00
  -0.56032960E+00  -0.54249079E+00  -0.51487459E+00  -0.48078086E+00  -0.44420627E+00
  -0.40886188E+00  -0.37743745E+00  -0.35135517E+00  -0.33094798E+00  -0.31580920E+00
  -0.30510039E+00  -0.29775857E+00  -0.29264141E+00  -0.28864008E+00  -0.28474956E+00
  -0.28008680E+00  -0.27388155E+00  -0.26548108E+00  -0.25438758E+00  -0.24031093E+00
  -0.22320868E+00  -0.20330536E+00  -0.18110151E+00  -0.15737377E+00  -0.13314383E+00
  -0.10959499E+00  -0.87946429E-01  -0.69324477E-01  -0.54663617E-01  -0.44641761E-01
  -0.39641419E-01  -0.39740027E-01  -0.44742655E-01  -0.54256199E-01  -0.67776152E-01
  -0.84744199E-01  -0.10455241E+00  -0.12650669E+00  -0.14978996E+00  -0.17346203E+00
  -0.19650132E+00  -0.21786563E+00  -0.23655150E+00  -0.25165779E+00  -0.26247168E+00
  -0.26857554E+00  -0.26993790E+00  -0.26693853E+00  -0.26029984E+00  -0.25094059E+00
  -0.23980429E+00  -0.22772348E+00  -0.21535706E+00  -0.20319535E+00  -0.19159424E+00
  -0.18079567E+00  -0.17091969E+00  -0.16194950E+00  -0.15374757E+00  -0.14612232E+00
  -0.13892311E+00  -0.13211142E+00  -0.12577035E+00  -0.12006518E+00  -0.11520744E+00
  -0.11145979E+00  -0.10915914E+00  -0.10869145E+00  -0.11037664E+00  -0.11430240E+00
  -0.12020711E+00  -0.12749013E+00  -0.13533526E+00  -0.14285710E+00  -0.14919272E+00
  -0.15354387E+00  -0.15523107E+00  -0.15378945E+00  -0.14905690E+00  -0.14117638E+00
  -0.15314067E+00  -0.14172384E+00  -0.12827808E+00  -0.11314038E+00  -0.96601564E-01
  -0.78902664E-01  -0.60228674E-01  -0.40737784E-01  -0.20646262E-01  -0.33401881E-03
   0.19600938E-01   0.38388090E-01   0.55210204E-01   0.69333681E-01   0.80175543E-01
   0.87303574E-01   0.90426108E-01   0.89424971E-01   0.84422222E-01   0.75812258E-01
   0.64197684E-01   0.50236891E-01   0.34478767E-01   0.17264381E-01  -0.12807576E-02
  -0.21200528E-01  -0.42657508E-01  -0.65892510E-01  -0.91170382E-01  -0.11868660E+00
  -0.14844564E+00  -0.18015845E+00  -0.21320445E+00  -0.24666892E+00  -0.27943976E+00
  -0.31035240E+00  -0.33837912E+00  -0.36282530E+00  -0.38344242E+00  -0.40037037E+00
  -0.41391952E+00  -0.42432324E+00  -0.43161965E+00  -0.43572677E+00  -0.43664691E+00
  -0.43467897E+00  -0.43055137E+00  -0.42544921E+00  -0.42094104E+00  -0.41881891E+00
  -0.42086862E+00  -0.42859716E+00  -0.44294493E+00  -0.46401143E+00  -0.49083788E+00
  -0.52131648E+00  -0.55229809E+00  -0.57992825E+00  -0.60018680E+00  -0.60957318E+00
  -0.60584932E+00  -0.58867430E+00  -0.55987218E+00  -0.52310515E+00  -0.48296852E+00
  -0.44385399E+00  -0.40906674E+00  -0.38049069E+00  -0.35874046E+00  -0.34351826E+00
  -0.33394049E+00  -0.32877435E+00  -0.32662935E+00  -0.32612536E+00  -0.32600523E+00
  -0.32516364E+00  -0.32261730E+00  -0.31747779E+00  -0.30897168E+00  -0.29650866E+00
  -0.27977073E+00  -0.25879878E+00  -0.23406105E+00  -0.20647869E+00  -0.17737149E+00
  -0.14830794E+00  -0.12089768E+00  -0.96599782E-01  -0.76599370E-01  -0.61749533E-01
  -0.52546682E-01  -0.49125484E-01  -0.51288893E-01  -0.58586267E-01  -0.70419628E-01
  -0.86131266E-01  -0.10503438E+00  -0.12638761E+00  -0.14935252E+00  -0.17297839E+00
  -0.19622795E+00  -0.21802493E+00  -0.23730405E+00  -0.25307268E+00  -0.26450801E+00
  -0.27108756E+00  -0.27270713E+00  -0.26972357E+00  -0.26289006E+00  -0.25320114E+00
  -0.24170210E+00  -0.22932503E+00  -0.21679609E+00  -0.20462447E+00  -0.19314538E+00
  -0.18256864E+00  -0.17299510E+00  -0.16440291E+00  -0.15664358E+00  -0.14948966E+00
  -0.14273408E+00  -0.13629061E+00  -0.13023478E+00  -0.12477027E+00  -0.12016458E+00
  -0.11671277E+00  -0.11474119E+00  -0.11460462E+00  -0.11662004E+00  -0.12093574E+00
  -0.12740274E+00  -0.13552951E+00  -0.14454497E+00  -0.15352287E+00  -0.16150256E+00
  -0.16758437E+00  -0.17102196E+00  -0.17132243E+00  -0.16831607E+00  -0.16214152E+00
  -0.17377183E+00  -0.16454672E+00  -0.15336504E+00  -0.14052234E+00  -0.12624629E+00
  -0.11068829E+00  -0.93925062E-01  -0.76007125E-01  -0.57062012E-01  -0.37405370E-01
  -0.17588658E-01   0.16510271E-02   0.19504572E-01   0.35194691E-01   0.48023345E-01
   0.57381324E-01   0.62777397E-01   0.63917164E-01   0.60794206E-01   0.53715715E-01
   0.43214846E-01   0.29878894E-01   0.14177702E-01  -0.36347794E-02  -0.23533947E-01
  -0.45692980E-01  -0.70447089E-01  -0.98252757E-01  -0.12960213E+00  -0.16485718E+00
  -0.20401925E+00  -0.24650756E+00  -0.29103896E+00  -0.33566767E+00  -0.37799598E+00
  -0.41553401E+00  -0.44615780E+00  -0.46855615E+00  -0.48249835E+00  -0.48877934E+00
  -0.48884975E+00  -0.48432016E+00  -0.47659092E+00  -0.46674574E+00  -0.45566237E+00
  -0.44419141E+00  -0.43328289E+00  -0.42403023E+00  -0.41765766E+00  -0.41547316E+00
  -0.41878036E+00  -0.42872386E+00  -0.44604955E+00  -0.47079704E+00  -0.50199493E+00
  -0.53747477E+00  -0.57391133E+00  -0.60713412E+00  -0.63268367E+00  -0.64655192E+00
  -0.64601715E+00  -0.63039533E+00  -0.60141385E+00  -0.56293140E+00  -0.51999231E+00
  -0.47757980E+00  -0.43960610E+00  -0.40848165E+00  -0.38521381E+00  -0.36973859E+00
  -0.36123767E+00  -0.35838626E+00  -0.35958429E+00  -0.36318366E+00  -0.36765298E+00
  -0.37162728E+00  -0.37386315E+00  -0.37317857E+00  -0.36845107E+00  -0.35869862E+00
  -0.34322332E+00  -0.32178039E+00  -0.29472893E+00  -0.26310541E+00  -0.22855846E+00
  -0.19312765E+00  -0.15893103E+00  -0.12787971E+00  -0.10150506E+00  -0.80897602E-01
  -0.66700377E-01  -0.59116617E-01  -0.57941914E-01  -0.62647404E-01  -0.72507563E-01
  -0.86724427E-01  -0.10449463E+00  -0.12500379E+00  -0.14738183E+00  -0.17067011E+00
  -0.19382609E+00  -0.21575391E+00  -0.23534458E+00  -0.25153615E+00  -0.26341971E+00
  -0.27038749E+00  -0.27226998E+00  -0.26939278E+00  -0.26251861E+00  -0.25269273E+00
  -0.24104309E+00  -0.22859235E+00  -0.21613158E+00  -0.20418436E+00  -0.19305278E+00
  -0.18289573E+00  -0.17377855E+00  -0.16567003E+00  -0.15842172E+00  -0.15179079E+00
  -0.14553234E+00  -0.13951941E+00  -0.13381376E+00  -0.12864460E+00  -0.12432482E+00
  -0.12117643E+00  -0.11951039E+00  -0.11963907E+00  -0.12185870E+00  -0.12636384E+00
  -0.13312106E+00  -0.14177471E+00  -0.15164125E+00  -0.16179372E+00  -0.17119746E+00
  -0.17885953E+00  -0.18397248E+00  -0.18603081E+00  -0.18488190E+00  -0.18068150E+00
  -0.19154639E+00  -0.18501638E+00  -0.17670101E+00  -0.16682284E+00  -0.15552135E+00
  -0.14284405E+00  -0.12875339E+00  -0.11318724E+00  -0.96173563E-01  -0.77942954E-01
  -0.58967908E-01  -0.39908211E-01  -0.21513574E-01  -0.45569845E-02   0.10178171E-01
   0.21905541E-01   0.29903403E-01   0.33649724E-01   0.32952344E-01   0.27978301E-01
   0.19144363E-01   0.69214577E-02  -0.83473522E-02  -0.26545562E-01  -0.47799132E-01
  -0.72456698E-01  -0.10106915E+00  -0.13435235E+00  -0.17307419E+00  -0.21781367E+00
  -0.26860267E+00  -0.32454572E+00  -0.38356561E+00  -0.44241107E+00  -0.49699769E+00
  -0.54306685E+00  -0.57704339E+00  -0.59685647E+00  -0.60241622E+00  -0.59551850E+00
  -0.57920184E+00  -0.55686309E+00  -0.53153636E+00  -0.50557711E+00  -0.48071461E+00
  -0.45826178E+00  -0.43929467E+00  -0.42474532E+00  -0.41545046E+00  -0.41220189E+00
  -0.41578524E+00  -0.42694252E+00  -0.44619305E+00  -0.47350869E+00  -0.50793186E+00
  -0.54729420E+00  -0.58818368E+00  -0.62622238E+00  -0.65662532E+00  -0.67497080E+00
  -0.67809202E+00  -0.66491360E+00  -0.63692524E+00  -0.59797988E+00  -0.55336560E+00
  -0.50850522E+00  -0.46785074E+00  -0.43435679E+00  -0.40950662E+00  -0.39359218E+00
  -0.38599478E+00  -0.38541861E+00  -0.39014075E+00  -0.39828647E+00  -0.40804731E+00
  -0.41776205E+00  -0.42586990E+00  -0.43082710E+00  -0.43108723E+00  -0.42519431E+00
  -0.41198013E+00  -0.39082001E+00  -0.36187838E+00  -0.32625064E+00  -0.28590769E+00
  -0.24341307E+00  -0.20149679E+00  -0.16264959E+00  -0.12886912E+00  -0.10157272E+00
  -0.81601108E-01  -0.69243297E-01  -0.64279158E-01  -0.66074527E-01  -0.73736516E-01
  -0.86281690E-01  -0.10274851E+00  -0.12221973E+00  -0.14377952E+00  -0.16646216E+00
  -0.18923100E+00  -0.21098774E+00  -0.23060101E+00  -0.24696543E+00  -0.25911505E+00
  -0.26638290E+00  -0.26854803E+00  -0.26589885E+00  -0.25918179E+00  -0.24945590E+00
  -0.23789754E+00  -0.22560026E+00  -0.21341748E+00  -0.20189406E+00  -0.19130281E+00
  -0.18174480E+00  -0.17323530E+00  -0.16572264E+00  -0.15906048E+00  -0.15300618E+00
  -0.14729604E+00  -0.14177137E+00  -0.13647203E+00  -0.13163245E+00  -0.12759169E+00
  -0.12469242E+00  -0.12323760E+00  -0.12350786E+00  -0.12577999E+00  -0.13028263E+00
  -0.13708201E+00  -0.14595441E+00  -0.15632166E+00  -0.16729204E+00  -0.17779771E+00
  -0.18678669E+00  -0.19341568E+00  -0.19718699E+00  -0.19798308E+00  -0.19598891E+00
  -0.20574218E+00  -0.20231193E+00  -0.19736762E+00  -0.19104623E+00  -0.18339024E+00
  -0.17433779E+00  -0.16372947E+00  -0.15137336E+00  -0.13716689E+00  -0.12121312E+00
  -0.10385827E+00  -0.85638776E-01  -0.67203605E-01  -0.49287516E-01  -0.32737990E-01
  -0.18516841E-01  -0.75978953E-02  -0.77224726E-03   0.15302735E-02  -0.71639967E-03
  -0.72613402E-02  -0.17796826E-01  -0.32154104E-01  -0.50404597E-01  -0.72878724E-01
  -0.10015725E+00  -0.13306612E+00  -0.17264430E+00  -0.22000683E+00  -0.27602885E+00
  -0.34084481E+00  -0.41326718E+00  -0.49033111E+00  -0.56720662E+00  -0.63765910E+00
  -0.69508591E+00  -0.73393493E+00  -0.75107825E+00  -0.74660942E+00  -0.72369184E+00
  -0.68750860E+00  -0.64380503E+00  -0.59766547E+00  -0.55292230E+00  -0.51217209E+00
  -0.47709024E+00  -0.44874285E+00  -0.42778107E+00  -0.41456784E+00  -0.40931461E+00
  -0.41222937E+00  -0.42358880E+00  -0.44362888E+00  -0.47222229E+00  -0.50843707E+00
  -0.55016877E+00  -0.59403194E+00  -0.63559307E+00  -0.66991038E+00  -0.69229911E+00
  -0.69923381E+00  -0.68922999E+00  -0.66340732E+00  -0.62539846E+00  -0.58050066E+00
  -0.53438338E+00  -0.49192163E+00  -0.45657780E+00  -0.43034278E+00  -0.41394933E+00
  -0.40709988E+00  -0.40866303E+00  -0.41691413E+00  -0.42983397E+00  -0.44536896E+00
  -0.46154739E+00  -0.47644438E+00  -0.48809107E+00  -0.49444820E+00  -0.49351621E+00
  -0.48358395E+00  -0.46356726E+00  -0.43335113E+00  -0.39401349E+00  -0.34780282E+00
  -0.29781574E+00  -0.24746424E+00  -0.19993486E+00  -0.15782226E+00  -0.12298286E+00
  -0.96528023E-01  -0.78862170E-01  -0.69743131E-01  -0.68400834E-01  -0.73731022E-01
  -0.84516897E-01  -0.99595161E-01  -0.11791289E+00  -0.13849032E+00  -0.16035139E+00
  -0.18247470E+00  -0.20377838E+00  -0.22313483E+00  -0.23942736E+00  -0.25166809E+00
  -0.25916211E+00  -0.26165468E+00  -0.25939262E+00  -0.25307769E+00  -0.24373727E+00
  -0.23254833E+00  -0.22064181E+00  -0.20892426E+00  -0.19797392E+00  -0.18805332E+00
  -0.17921634E+00  -0.17142497E+00  -0.16459716E+00  -0.15858450E+00  -0.15315245E+00
  -0.14803324E+00  -0.14304515E+00  -0.13819862E+00  -0.13371093E+00  -0.12992332E+00
  -0.12718974E+00  -0.12581657E+00  -0.12607525E+00  -0.12823713E+00  -0.13255655E+00
  -0.13917159E+00  -0.14796336E+00  -0.15845564E+00  -0.16982212E+00  -0.18101642E+00
  -0.19098571E+00  -0.19889418E+00  -0.20427404E+00  -0.20704806E+00  -0.20742637E+00
  -0.21590564E+00  -0.21582583E+00  -0.21459692E+00  -0.21228112E+00  -0.20883467E+00
  -0.20409115E+00  -0.19776080E+00  -0.18949355E+00  -0.17900689E+00  -0.16621356E+00
  -0.15127110E+00  -0.13454343E+00  -0.11654735E+00  -0.97962021E-01  -0.79690233E-01
  -0.62868671E-01  -0.48735233E-01  -0.38378188E-01  -0.32507216E-01  -0.31390848E-01
  -0.34993238E-01  -0.43215026E-01  -0.56102961E-01  -0.73956848E-01  -0.97355809E-01
  -0.12716500E+00  -0.16454834E+00  -0.21094351E+00  -0.26790321E+00  -0.33670464E+00
  -0.41769390E+00  -0.50946384E+00  -0.60812543E+00  -0.70704319E+00  -0.79737682E+00
  -0.86955351E+00  -0.91540933E+00  -0.93032776E+00  -0.91451722E+00  -0.87283078E+00
  -0.81318917E+00  -0.74434512E+00  -0.67396337E+00  -0.60764636E+00  -0.54891204E+00
  -0.49968805E+00  -0.46085392E+00  -0.43261337E+00  -0.41473127E+00  -0.40675167E+00
  -0.40823223E+00  -0.41890899E+00  -0.43865953E+00  -0.46720299E+00  -0.50362575E+00
  -0.54594463E+00  -0.59092597E+00  -0.63426108E+00  -0.67106011E+00  -0.69657090E+00
  -0.70704147E+00  -0.70060229E+00  -0.67790410E+00  -0.64216426E+00  -0.59845694E+00
  -0.55248913E+00  -0.50940817E+00  -0.47309807E+00  -0.44602867E+00  -0.42939740E+00
  -0.42330141E+00  -0.42688587E+00  -0.43855066E+00  -0.45624253E+00  -0.47773522E+00
  -0.50077418E+00  -0.52305991E+00  -0.54216265E+00  -0.55550259E+00  -0.56048432E+00
  -0.55479695E+00  -0.53682985E+00  -0.50610801E+00  -0.46360486E+00  -0.41177401E+00
  -0.35421469E+00  -0.29505084E+00  -0.23825243E+00  -0.18713124E+00  -0.14409995E+00
  -0.11062565E+00  -0.87268115E-01  -0.73762149E-01  -0.69172799E-01  -0.72141951E-01
  -0.81174624E-01  -0.94865922E-01  -0.11199664E+00  -0.13150395E+00  -0.15239454E+00
  -0.17366758E+00  -0.19427468E+00  -0.21312014E+00  -0.22911269E+00  -0.24128248E+00
  -0.24894134E+00  -0.25182068E+00  -0.25012388E+00  -0.24448190E+00  -0.23584465E+00
  -0.22533618E+00  -0.21408046E+00  -0.20301661E+00  -0.19276308E+00  -0.18359630E+00
  -0.17554701E+00  -0.16853484E+00  -0.16244510E+00  -0.15712163E+00  -0.15233894E+00
  -0.14783382E+00  -0.14340947E+00  -0.13904377E+00  -0.13491965E+00  -0.13135814E+00
  -0.12871161E+00  -0.12729624E+00  -0.12739470E+00  -0.12928951E+00  -0.13325562E+00
  -0.13947390E+00  -0.14789457E+00  -0.15812832E+00  -0.16943818E+00  -0.18085803E+00
  -0.19140397E+00  -0.20030023E+00  -0.20712919E+00  -0.21184647E+00  -0.21466864E+00
  -0.22196123E+00  -0.22530205E+00  -0.22793963E+00  -0.22988832E+00  -0.23104124E+00
  -0.23113879E+00  -0.22975418E+00  -0.22634959E+00  -0.22041003E+00  -0.21159036E+00
  -0.19979290E+00  -0.18515933E+00  -0.16804787E+00  -0.14907258E+00  -0.12918752E+00
  -0.10970020E+00  -0.92113290E-01  -0.77826685E-01  -0.67862032E-01  -0.62775048E-01
  -0.62791997E-01  -0.68062133E-01  -0.78877574E-01  -0.95788474E-01  -0.11964358E+00
  -0.15162084E+00  -0.19326580E+00  -0.24647915E+00  -0.31334023E+00  -0.39564313E+00
  -0.49407790E+00  -0.60713588E+00  -0.73004404E+00  -0.85424156E+00  -0.96794620E+00
  -0.10580838E+01  -0.11132772E+01  -0.11269413E+01  -0.10992168E+01  -0.10368330E+01
  -0.95093525E+00  -0.85389455E+00  -0.75649205E+00  -0.66642345E+00  -0.58820468E+00
  -0.52390402E+00  -0.47401712E+00  -0.43810859E+00  -0.41520811E+00  -0.40410891E+00
  -0.40365950E+00  -0.41299272E+00  -0.43155380E+00  -0.45884186E+00  -0.49393407E+00
  -0.53500758E+00  -0.57909541E+00  -0.62219357E+00  -0.65968135E+00  -0.68695457E+00
  -0.70020182E+00  -0.69724439E+00  -0.67822518E+00  -0.64580459E+00  -0.60463353E+00
  -0.56025238E+00  -0.51791050E+00  -0.48178867E+00  -0.45475342E+00  -0.43842728E+00
  -0.43331184E+00  -0.43889016E+00  -0.45378751E+00  -0.47603205E+00  -0.50332844E+00
  -0.53321398E+00  -0.56305574E+00  -0.58997498E+00  -0.61084112E+00  -0.62243623E+00
  -0.62180831E+00  -0.60676217E+00  -0.57638657E+00  -0.53146181E+00  -0.47456263E+00
  -0.40973623E+00  -0.34181388E+00  -0.27559826E+00  -0.21520516E+00  -0.16369830E+00
  -0.12297503E+00  -0.93789343E-01  -0.75856068E-01  -0.68053959E-01  -0.68738876E-01
  -0.76105222E-01  -0.88478969E-01  -0.10445361E+00  -0.12286883E+00  -0.14270678E+00
  -0.16298835E+00  -0.18271087E+00  -0.20083547E+00  -0.21633184E+00  -0.22828741E+00
  -0.23605456E+00  -0.23937122E+00  -0.23839957E+00  -0.23368251E+00  -0.22605719E+00
  -0.21654783E+00  -0.20622489E+00  -0.19602860E+00  -0.18661101E+00  -0.17827874E+00
  -0.17106524E+00  -0.16486778E+00  -0.15954522E+00  -0.15493024E+00  -0.15080317E+00
  -0.14690889E+00  -0.14304351E+00  -0.13915651E+00  -0.13539030E+00  -0.13203080E+00
  -0.12941472E+00  -0.12786445E+00  -0.12768225E+00  -0.12917192E+00  -0.13262647E+00
  -0.13824818E+00  -0.14602681E+00  -0.15564431E+00  -0.16647000E+00  -0.17766799E+00
  -0.18838609E+00  -0.19795628E+00  -0.20602670E+00  -0.21257247E+00  -0.21779307E+00
  -0.22419626E+00  -0.23085318E+00  -0.23731831E+00  -0.24358658E+00  -0.24950966E+00
  -0.25474510E+00  -0.25872606E+00  -0.26070858E+00  -0.25990971E+00  -0.25567693E+00
  -0.24760414E+00  -0.23556744E+00  -0.21973962E+00  -0.20065496E+00  -0.17930612E+00
  -0.15715582E+00  -0.13595915E+00  -0.11743012E+00  -0.10292596E+00  -0.93329234E-01
  -0.89170664E-01  -0.90880182E-01  -0.99010577E-01  -0.11436178E+00  -0.13804175E+00
  -0.17153001E+00  -0.21675228E+00  -0.27609100E+00  -0.35219967E+00  -0.44747255E+00
  -0.56306402E+00  -0.69750861E+00  -0.84528030E+00  -0.99594845E+00  -0.11347065E+01
  -0.12447345E+01  -0.13110776E+01  -0.13248060E+01  -0.12857380E+01  -0.12024438E+01
  -0.10894901E+01  -0.96321367E+00  -0.83787176E+00  -0.72349576E+00  -0.62566172E+00
  -0.54648068E+00  -0.48588506E+00  -0.44262895E+00  -0.41489681E+00  -0.40068736E+00
  -0.39812919E+00  -0.40573392E+00  -0.42247028E+00  -0.44755865E+00  -0.48002731E+00
  -0.51822671E+00  -0.55953910E+00  -0.60041119E+00  -0.63667926E+00  -0.66408813E+00
  -0.67894902E+00  -0.67890064E+00  -0.66361651E+00  -0.63513718E+00  -0.59754538E+00
  -0.55603114E+00  -0.51576652E+00  -0.48107731E+00  -0.45510713E+00  -0.43981698E+00
  -0.43606704E+00  -0.44368391E+00  -0.46157679E+00  -0.48795304E+00  -0.52056231E+00
  -0.55684224E+00  -0.59391556E+00  -0.62851850E+00  -0.65700655E+00  -0.67554863E+00
  -0.68053345E+00  -0.66913728E+00  -0.63994600E+00  -0.59346546E+00  -0.53230953E+00
  -0.46090896E+00  -0.38477107E+00  -0.30953776E+00  -0.24016384E+00  -0.18041022E+00
  -0.13264373E+00  -0.97834306E-01  -0.75680362E-01  -0.64865749E-01  -0.63448045E-01
  -0.69300494E-01  -0.80472586E-01  -0.95364904E-01  -0.11271455E+00  -0.13147486E+00
  -0.15068806E+00  -0.16940472E+00  -0.18666108E+00  -0.20151546E+00  -0.21314358E+00
  -0.22096499E+00  -0.22474150E+00  -0.22460086E+00  -0.22099404E+00  -0.21462954E+00
  -0.20640291E+00  -0.19729312E+00  -0.18820510E+00  -0.17980284E+00  -0.17242292E+00
  -0.16611779E+00  -0.16078160E+00  -0.15625732E+00  -0.15236596E+00  -0.14888924E+00
  -0.14558068E+00  -0.14223760E+00  -0.13879232E+00  -0.13535269E+00  -0.13216532E+00
  -0.12953953E+00  -0.12779253E+00  -0.12724113E+00  -0.12821078E+00  -0.13101104E+00
  -0.13585607E+00  -0.14276016E+00  -0.15146763E+00  -0.16146360E+00  -0.17207257E+00
  -0.18261314E+00  -0.19255485E+00  -0.20161997E+00  -0.20979288E+00  -0.21724116E+00
  -0.22312880E+00  -0.23284964E+00  -0.24293974E+00  -0.25339149E+00  -0.26402373E+00
  -0.27441394E+00  -0.28385670E+00  -0.29140288E+00  -0.29599733E+00  -0.29666540E+00
  -0.29266719E+00  -0.28358280E+00  -0.26936998E+00  -0.25045468E+00  -0.22783759E+00
  -0.20310477E+00  -0.17823855E+00  -0.15526011E+00  -0.13587866E+00  -0.12133659E+00
  -0.11250315E+00  -0.11010926E+00  -0.11496741E+00  -0.12810454E+00  -0.15084613E+00
  -0.18491737E+00  -0.23256145E+00  -0.29658426E+00  -0.38017413E+00  -0.48632267E+00
  -0.61670421E+00  -0.77003109E+00  -0.94024468E+00  -0.11153288E+01  -0.12777446E+01
  -0.14071479E+01  -0.14850858E+01  -0.15001869E+01  -0.14517042E+01  -0.13497474E+01
  -0.12120508E+01  -0.10587793E+01  -0.90764062E+00  -0.77102361E+00  -0.65555800E+00
  -0.56332854E+00  -0.49359517E+00  -0.44420525E+00  -0.41246136E+00  -0.39559609E+00
  -0.39108104E+00  -0.39685893E+00  -0.41143390E+00  -0.43372095E+00  -0.46266262E+00
  -0.49677159E+00  -0.53381651E+00  -0.57078261E+00  -0.60409090E+00  -0.62999104E+00
  -0.64508772E+00  -0.64699865E+00  -0.63504044E+00  -0.61065830E+00  -0.57729088E+00
  -0.53962730E+00  -0.50258371E+00  -0.47046343E+00  -0.44654707E+00  -0.43302324E+00
  -0.43103253E+00  -0.44071025E+00  -0.46126738E+00  -0.49115850E+00  -0.52828113E+00
  -0.57009059E+00  -0.61358017E+00  -0.65520261E+00  -0.69088039E+00  -0.71622329E+00
  -0.72698332E+00  -0.71969754E+00  -0.69240819E+00  -0.64528318E+00  -0.58090079E+00
  -0.50400281E+00  -0.42071280E+00  -0.33746919E+00  -0.26003818E+00  -0.19286038E+00
  -0.13876143E+00  -0.98922681E-01  -0.73028084E-01  -0.59575503E-01  -0.56338888E-01
  -0.60887928E-01  -0.71011661E-01  -0.84928588E-01  -0.10127757E+00  -0.11898337E+00
  -0.13711004E+00  -0.15476673E+00  -0.17107679E+00  -0.18520432E+00  -0.19643124E+00
  -0.20425906E+00  -0.20848445E+00  -0.20921031E+00  -0.20680497E+00  -0.20185375E+00
  -0.19511757E+00  -0.18746201E+00  -0.17972369E+00  -0.17254741E+00  -0.16628326E+00
  -0.16100373E+00  -0.15661055E+00  -0.15293952E+00  -0.14980097E+00  -0.14697434E+00
  -0.14422092E+00  -0.14134666E+00  -0.13828076E+00  -0.13510993E+00  -0.13204680E+00
  -0.12936795E+00  -0.12737338E+00  -0.12638284E+00  -0.12673698E+00  -0.12876043E+00
  -0.13267941E+00  -0.13853195E+00  -0.14612395E+00  -0.15505858E+00  -0.16482730E+00
  -0.17492787E+00  -0.18497273E+00  -0.19475852E+00  -0.20427691E+00  -0.21366629E+00
  -0.21935048E+00  -0.23176878E+00  -0.24514629E+00  -0.25947400E+00  -0.27453130E+00
  -0.28981136E+00  -0.30447771E+00  -0.31739773E+00  -0.32727240E+00  -0.33282675E+00
  -0.33299181E+00  -0.32703678E+00  -0.31467370E+00  -0.29617936E+00  -0.27251608E+00
  -0.24534767E+00  -0.21684868E+00  -0.18933276E+00  -0.16486949E+00  -0.14508387E+00
  -0.13120497E+00  -0.12426988E+00  -0.12533265E+00  -0.13560510E+00  -0.15656388E+00
  -0.19008673E+00  -0.23861273E+00  -0.30522617E+00  -0.39349739E+00  -0.50688492E+00
  -0.64752407E+00  -0.81438408E+00  -0.10011575E+01  -0.11947632E+01  -0.13756469E+01
  -0.15207216E+01  -0.16086821E+01  -0.16260263E+01  -0.15713054E+01  -0.14556253E+01
  -0.12991219E+01  -0.11250376E+01  -0.95397187E+00  -0.80035555E+00  -0.67174346E+00
  -0.57016136E+00  -0.49419992E+00  -0.44082952E+00  -0.40654030E+00  -0.38791487E+00
  -0.38190953E+00  -0.38602631E+00  -0.39838536E+00  -0.41761937E+00  -0.44256880E+00
  -0.47188398E+00  -0.50371318E+00  -0.53560233E+00  -0.56461186E+00  -0.58758854E+00
  -0.60156591E+00  -0.60430882E+00  -0.59493910E+00  -0.57440591E+00  -0.54549965E+00
  -0.51230338E+00  -0.47931406E+00  -0.45064228E+00  -0.42955883E+00  -0.41836288E+00
  -0.41838726E+00  -0.43002196E+00  -0.45276972E+00  -0.48537008E+00  -0.52594574E+00
  -0.57207150E+00  -0.62072356E+00  -0.66818548E+00  -0.71005811E+00  -0.74149399E+00
  -0.75769050E+00  -0.75459562E+00  -0.72971729E+00  -0.68285209E+00  -0.61647316E+00
  -0.53553979E+00  -0.44668818E+00  -0.35705031E+00  -0.27310915E+00  -0.19990527E+00
  -0.14066610E+00  -0.96756897E-01  -0.67851075E-01  -0.52290227E-01  -0.47608823E-01
  -0.51118779E-01  -0.60385918E-01  -0.73469926E-01  -0.88921573E-01  -0.10563954E+00
  -0.12271146E+00  -0.13931007E+00  -0.15465428E+00  -0.16802277E+00  -0.17881006E+00
  -0.18660323E+00  -0.19123792E+00  -0.19280177E+00  -0.19159790E+00  -0.18810904E+00
  -0.18297430E+00  -0.17694129E+00  -0.17075543E+00  -0.16501135E+00  -0.16004710E+00
  -0.15594320E+00  -0.15260839E+00  -0.14987452E+00  -0.14754194E+00  -0.14538536E+00
  -0.14317240E+00  -0.14072159E+00  -0.13796922E+00  -0.13499394E+00  -0.13198464E+00
  -0.12918830E+00  -0.12688331E+00  -0.12538406E+00  -0.12503946E+00  -0.12618756E+00
  -0.12907062E+00  -0.13375683E+00  -0.14011701E+00  -0.14786815E+00  -0.15665614E+00
  -0.16614043E+00  -0.17606064E+00  -0.18628059E+00  -0.19680521E+00  -0.20776232E+00
  -0.21344035E+00  -0.22810810E+00  -0.24432218E+00  -0.26206195E+00  -0.28105362E+00
  -0.30070248E+00  -0.32005792E+00  -0.33784245E+00  -0.35256387E+00  -0.36269288E+00
  -0.36685721E+00  -0.36401387E+00  -0.35360404E+00  -0.33571409E+00  -0.31121877E+00
  -0.28180973E+00  -0.24981281E+00  -0.21781050E+00  -0.18822868E+00  -0.16308250E+00
  -0.14396517E+00  -0.13220743E+00  -0.12906972E+00  -0.13589077E+00  -0.15421649E+00
  -0.18596297E+00  -0.23360646E+00  -0.30029918E+00  -0.38974082E+00  -0.50559885E+00
  -0.65027954E+00  -0.82299885E+00  -0.10174989E+01  -0.12203305E+01  -0.14110011E+01
  -0.15649649E+01  -0.16592470E+01  -0.16789461E+01  -0.16219444E+01  -0.14996541E+01
  -0.13334221E+01  -0.11482498E+01  -0.96653329E+00  -0.80406146E+00  -0.66903508E+00
  -0.56341859E+00  -0.48526427E+00  -0.43083767E+00  -0.39600074E+00  -0.37688030E+00
  -0.37011728E+00  -0.37295748E+00  -0.38327631E+00  -0.39950034E+00  -0.42038435E+00
  -0.44469408E+00  -0.47092038E+00  -0.49713745E+00  -0.52103267E+00  -0.54007616E+00
  -0.55181382E+00  -0.55430127E+00  -0.54663917E+00  -0.52942525E+00  -0.50485923E+00
  -0.47636890E+00  -0.44790416E+00  -0.42322827E+00  -0.40546151E+00  -0.39690098E+00
  -0.39898554E+00  -0.41230042E+00  -0.43661376E+00  -0.47096170E+00  -0.51373858E+00
  -0.56271040E+00  -0.61492562E+00  -0.66660472E+00  -0.71315298E+00  -0.74941028E+00
  -0.77016903E+00  -0.77091705E+00  -0.74870676E+00  -0.70297092E+00  -0.63600959E+00
  -0.55287002E+00  -0.46053546E+00  -0.36665787E+00  -0.27827805E+00  -0.20090826E+00
  -0.13809168E+00  -0.91340847E-01  -0.60331144E-01  -0.43298518E-01  -0.37607883E-01
  -0.40382192E-01  -0.49016788E-01  -0.61443325E-01  -0.76136374E-01  -0.91970336E-01
  -0.10805698E+00  -0.12363652E+00  -0.13802956E+00  -0.15063432E+00  -0.16095908E+00
  -0.16867499E+00  -0.17365697E+00  -0.17598538E+00  -0.17591651E+00  -0.17385523E+00
  -0.17034040E+00  -0.16600957E+00  -0.16150741E+00  -0.15735610E+00  -0.15385693E+00
  -0.15108006E+00  -0.14893206E+00  -0.14723820E+00  -0.14578805E+00  -0.14435000E+00
  -0.14269560E+00  -0.14065425E+00  -0.13817063E+00  -0.13532115E+00  -0.13228085E+00
  -0.12927786E+00  -0.12657658E+00  -0.12448831E+00  -0.12336867E+00  -0.12356799E+00
  -0.12534711E+00  -0.12880925E+00  -0.13389150E+00  -0.14041525E+00  -0.14815804E+00
  -0.15691068E+00  -0.16651363E+00  -0.17688696E+00  -0.18805781E+00  -0.20016784E+00
  -0.20597605E+00  -0.22240051E+00  -0.24091148E+00  -0.26146327E+00  -0.28371910E+00
  -0.30700241E+00  -0.33027682E+00  -0.35216868E+00  -0.37105126E+00  -0.38519430E+00
  -0.39295712E+00  -0.39299556E+00  -0.38447034E+00  -0.36725327E+00  -0.34209677E+00
  -0.31067801E+00  -0.27542969E+00  -0.23916596E+00  -0.20464510E+00  -0.17425843E+00
  -0.14994766E+00  -0.13330721E+00  -0.12575350E+00  -0.12868246E+00  -0.14362029E+00
  -0.17240461E+00  -0.21738494E+00  -0.28155173E+00  -0.36843637E+00  -0.48158197E+00
  -0.62337956E+00  -0.79319178E+00  -0.98506759E+00  -0.11859418E+01  -0.13756382E+01
  -0.15297232E+01  -0.16250711E+01  -0.16464111E+01  -0.15911619E+01  -0.14703403E+01
  -0.13051135E+01  -0.11205910E+01  -0.93950896E+00  -0.77804852E+00  -0.64464175E+00
  -0.54119870E+00  -0.46546277E+00  -0.41328638E+00  -0.38017591E+00  -0.36204351E+00
  -0.35543463E+00  -0.35753954E+00  -0.36615663E+00  -0.37962075E+00  -0.39665257E+00
  -0.41612714E+00  -0.43683180E+00  -0.45730411E+00  -0.47579841E+00  -0.49037857E+00
  -0.49912890E+00  -0.50049008E+00  -0.49368864E+00  -0.47912332E+00  -0.45850238E+00
  -0.43460806E+00  -0.41077040E+00  -0.39028905E+00  -0.37601468E+00  -0.37014104E+00
  -0.37413226E+00  -0.38870709E+00  -0.41385970E+00  -0.44891041E+00  -0.49254021E+00
  -0.54274523E+00  -0.59670776E+00  -0.65067568E+00  -0.69998873E+00  -0.73934835E+00
  -0.76334663E+00  -0.76721114E+00  -0.74768569E+00  -0.70389058E+00  -0.63788901E+00
  -0.55465018E+00  -0.46127606E+00  -0.36569762E+00  -0.27530149E+00  -0.19591316E+00
  -0.13129578E+00  -0.83076711E-01  -0.50957287E-01  -0.33133728E-01  -0.26887285E-01
  -0.29234826E-01  -0.37464151E-01  -0.49415480E-01  -0.63501184E-01  -0.78572282E-01
  -0.93762116E-01  -0.10837779E+00  -0.12184379E+00  -0.13368073E+00  -0.14351227E+00
  -0.15109403E+00  -0.15634192E+00  -0.15933556E+00  -0.16029792E+00  -0.15957526E+00
  -0.15762587E+00  -0.15499091E+00  -0.15221714E+00  -0.14974569E+00  -0.14782501E+00
  -0.14649776E+00  -0.14565557E+00  -0.14511005E+00  -0.14463704E+00  -0.14399619E+00
  -0.14295829E+00  -0.14135583E+00  -0.13913365E+00  -0.13636249E+00  -0.13320948E+00
  -0.12989887E+00  -0.12669905E+00  -0.12393200E+00  -0.12196648E+00  -0.12116594E+00
  -0.12180882E+00  -0.12403210E+00  -0.12783432E+00  -0.13312774E+00  -0.13979725E+00
  -0.14773504E+00  -0.15685749E+00  -0.16713065E+00  -0.17861071E+00  -0.19147071E+00
  -0.19758903E+00  -0.21528115E+00  -0.23550616E+00  -0.25818160E+00  -0.28290760E+00
  -0.30894328E+00  -0.33520286E+00  -0.36026659E+00  -0.38242803E+00  -0.39980603E+00
  -0.41053033E+00  -0.41298253E+00  -0.40606000E+00  -0.38942805E+00  -0.36371066E+00
  -0.33054359E+00  -0.29241922E+00  -0.25232670E+00  -0.21330502E+00  -0.17808130E+00
  -0.14890983E+00  -0.12760468E+00  -0.11567797E+00  -0.11450688E+00  -0.12550989E+00
  -0.15034131E+00  -0.19108491E+00  -0.25037211E+00  -0.33129694E+00  -0.43695551E+00
  -0.56941881E+00  -0.72804341E+00  -0.90736252E+00  -0.10953583E+01  -0.12733561E+01
  -0.14185776E+01  -0.15092898E+01  -0.15309572E+01  -0.14808533E+01  -0.13690189E+01
  -0.12151386E+01  -0.10427965E+01  -0.87355445E+00  -0.72292559E+00  -0.59908335E+00
  -0.50387211E+00  -0.43499158E+00  -0.38822668E+00  -0.35904035E+00  -0.34337620E+00
  -0.33788251E+00  -0.33986873E+00  -0.34721256E+00  -0.35828277E+00  -0.37184190E+00
  -0.38689133E+00  -0.40247807E+00  -0.41753082E+00  -0.43078727E+00  -0.44083676E+00
  -0.44627490E+00  -0.44596053E+00  -0.43933957E+00  -0.42673910E+00  -0.40949090E+00
  -0.38979255E+00  -0.37034666E+00  -0.35392987E+00  -0.34304191E+00  -0.33969222E+00
  -0.34529686E+00  -0.36064302E+00  -0.38589652E+00  -0.42062449E+00  -0.46377952E+00
  -0.51359880E+00  -0.56743957E+00  -0.62165729E+00  -0.67165607E+00  -0.71218360E+00
  -0.73785853E+00  -0.74388205E+00  -0.72687642E+00  -0.68573493E+00  -0.62223454E+00
  -0.54108802E+00  -0.44925345E+00  -0.35465902E+00  -0.26479380E+00  -0.18562414E+00
  -0.12103857E+00  -0.72753693E-01  -0.40526603E-01  -0.22582473E-01  -0.16206752E-01
  -0.18396970E-01  -0.26402860E-01  -0.38018168E-01  -0.51614672E-01  -0.66024740E-01
  -0.80398780E-01  -0.94103581E-01  -0.10666190E+00  -0.11771495E+00  -0.12700412E+00
  -0.13437466E+00  -0.13978979E+00  -0.14333489E+00  -0.14520685E+00  -0.14570265E+00
  -0.14521239E+00  -0.14419485E+00  -0.14311074E+00  -0.14232528E+00  -0.14203057E+00
  -0.14223165E+00  -0.14279318E+00  -0.14350341E+00  -0.14411768E+00  -0.14438105E+00
  -0.14405508E+00  -0.14296299E+00  -0.14103579E+00  -0.13832935E+00  -0.13500471E+00
  -0.13129666E+00  -0.12749922E+00  -0.12396541E+00  -0.12108979E+00  -0.11925295E+00
  -0.11874877E+00  -0.11974184E+00  -0.12228187E+00  -0.12635619E+00  -0.13193615E+00
  -0.13899355E+00  -0.14750454E+00  -0.15747474E+00  -0.16899095E+00  -0.18226061E+00
  -0.18898496E+00  -0.20751922E+00  -0.22890537E+00  -0.25301413E+00  -0.27938810E+00
  -0.30724342E+00  -0.33547888E+00  -0.36267054E+00  -0.38707735E+00  -0.40671321E+00
  -0.41952553E+00  -0.42367160E+00  -0.41783748E+00  -0.40152849E+00  -0.37526609E+00
  -0.34063459E+00  -0.30013522E+00  -0.25685418E+00  -0.21402941E+00  -0.17465603E+00
  -0.14124744E+00  -0.11578577E+00  -0.99817286E-01  -0.94626996E-01  -0.10144599E+00
  -0.12166209E+00  -0.15699758E+00  -0.20959646E+00  -0.28193528E+00  -0.37643302E+00
  -0.49460341E+00  -0.63565088E+00  -0.79468191E+00  -0.96119009E+00  -0.11188944E+01
  -0.12478822E+01  -0.13290645E+01  -0.13495788E+01  -0.13068873E+01  -0.12096810E+01
  -0.10751941E+01  -0.92420663E+00  -0.77585772E+00  -0.64406008E+00  -0.53625197E+00
  -0.45416094E+00  -0.39566709E+00  -0.35681024E+00  -0.33330084E+00  -0.32132800E+00
  -0.31779275E+00  -0.32024383E+00  -0.32675286E+00  -0.33582977E+00  -0.34636007E+00
  -0.35750607E+00  -0.36855622E+00  -0.37876838E+00  -0.38727732E+00  -0.39310932E+00
  -0.39530357E+00  -0.39311167E+00  -0.38622968E+00  -0.37499522E+00  -0.36047088E+00
  -0.34436394E+00  -0.32880155E+00  -0.31604023E+00  -0.30819588E+00  -0.30704215E+00
  -0.31388712E+00  -0.32952062E+00  -0.35421214E+00  -0.38771452E+00  -0.42921060E+00
  -0.47716870E+00  -0.52915195E+00  -0.58170100E+00  -0.63041166E+00  -0.67025144E+00
  -0.69607333E+00  -0.70326759E+00  -0.68851702E+00  -0.65058720E+00  -0.59094703E+00
  -0.51390238E+00  -0.42602211E+00  -0.33495412E+00  -0.24804471E+00  -0.17122774E+00
  -0.10842363E+00  -0.61412009E-01  -0.30028995E-01  -0.12585496E-01  -0.64473273E-02
  -0.86733309E-02  -0.16547675E-01  -0.27873323E-01  -0.41016884E-01  -0.54807380E-01
  -0.68410775E-01  -0.81241164E-01  -0.92904217E-01  -0.10315089E+00  -0.11183825E+00
  -0.11890743E+00  -0.12437858E+00  -0.12835045E+00  -0.13099739E+00  -0.13256943E+00
  -0.13339439E+00  -0.13386089E+00  -0.13436006E+00  -0.13519650E+00  -0.13651422E+00
  -0.13827964E+00  -0.14032218E+00  -0.14239519E+00  -0.14422180E+00  -0.14552063E+00
  -0.14603105E+00  -0.14555244E+00  -0.14398797E+00  -0.14136932E+00  -0.13785122E+00
  -0.13368924E+00  -0.12922066E+00  -0.12484829E+00  -0.12100668E+00  -0.11810087E+00
  -0.11644103E+00  -0.11621434E+00  -0.11751115E+00  -0.12037897E+00  -0.12485959E+00
  -0.13099168E+00  -0.13880434E+00  -0.14834032E+00  -0.15971312E+00  -0.17315317E+00
  -0.18089217E+00  -0.19996590E+00  -0.22207569E+00  -0.24703302E+00  -0.27432431E+00
  -0.30313454E+00  -0.33236622E+00  -0.36061706E+00  -0.38614638E+00  -0.40691085E+00
  -0.42073929E+00  -0.42564338E+00  -0.42018414E+00  -0.40378509E+00  -0.37691468E+00
  -0.34110701E+00  -0.29881931E+00  -0.25314183E+00  -0.20740741E+00  -0.16478975E+00
  -0.12799535E+00  -0.99121909E-01  -0.79696559E-01  -0.70851705E-01  -0.73568339E-01
  -0.88911262E-01  -0.11819290E+00  -0.16302049E+00  -0.22518656E+00  -0.30633828E+00
  -0.40731968E+00  -0.52709709E+00  -0.66137133E+00  -0.80136913E+00  -0.93367970E+00
  -0.10419448E+01  -0.11104664E+01  -0.11286453E+01  -0.10943877E+01  -0.10148858E+01
  -0.90441947E+00  -0.78024375E+00  -0.65831560E+00  -0.55032118E+00  -0.46258989E+00
  -0.39664133E+00  -0.35066349E+00  -0.32117881E+00  -0.30436810E+00  -0.29682437E+00
  -0.29579604E+00  -0.29913426E+00  -0.30516624E+00  -0.31261339E+00  -0.32054900E+00
  -0.32833385E+00  -0.33549329E+00  -0.34156829E+00  -0.34601395E+00  -0.34820131E+00
  -0.34752258E+00  -0.34355398E+00  -0.33621780E+00  -0.32589587E+00  -0.31346555E+00
  -0.30024950E+00  -0.28789098E+00  -0.27818057E+00  -0.27286391E+00  -0.27346187E+00
  -0.28113564E+00  -0.29662042E+00  -0.32021744E+00  -0.35178993E+00  -0.39069115E+00
  -0.43559662E+00  -0.48430048E+00  -0.53360460E+00  -0.57941353E+00  -0.61705739E+00
  -0.64177775E+00  -0.64930746E+00  -0.63652611E+00  -0.60216350E+00  -0.54739397E+00
  -0.47602979E+00  -0.39407231E+00  -0.30866243E+00  -0.22678582E+00  -0.15417923E+00
  -0.94698970E-01  -0.50151673E-01  -0.20459511E-01  -0.40556312E-02   0.15576362E-02
  -0.80725819E-03  -0.85382793E-02  -0.19510503E-01  -0.32134008E-01  -0.45263162E-01
  -0.58086123E-01  -0.70052271E-01  -0.80828035E-01  -0.90252647E-01  -0.98286693E-01
  -0.10496686E+00  -0.11037775E+00  -0.11463967E+00  -0.11790912E+00  -0.12039159E+00
  -0.12235759E+00  -0.12413682E+00  -0.12606817E+00  -0.12841481E+00  -0.13128782E+00
  -0.13462141E+00  -0.13820593E+00  -0.14174804E+00  -0.14492238E+00  -0.14740360E+00
  -0.14889205E+00  -0.14914889E+00  -0.14803905E+00  -0.14556444E+00  -0.14187319E+00
  -0.13724644E+00  -0.13207352E+00  -0.12681766E+00  -0.12196396E+00  -0.11795109E+00
  -0.11511223E+00  -0.11365946E+00  -0.11371968E+00  -0.11539073E+00  -0.11877369E+00
  -0.12396681E+00  -0.13105033E+00  -0.14010340E+00  -0.15125898E+00  -0.16475088E+00
  -0.17397260E+00  -0.19344770E+00  -0.21602789E+00  -0.24144589E+00  -0.26911978E+00
  -0.29819533E+00  -0.32757533E+00  -0.35588662E+00  -0.38141668E+00  -0.40212105E+00
  -0.41579457E+00  -0.42040807E+00  -0.41450585E+00  -0.39752172E+00  -0.36992701E+00
  -0.33321059E+00  -0.28973600E+00  -0.24250527E+00  -0.19483683E+00  -0.14998415E+00
  -0.11077344E+00  -0.79368259E-01  -0.57237572E-01  -0.45322898E-01  -0.44317467E-01
  -0.54935249E-01  -0.78071100E-01  -0.11481112E+00  -0.16629616E+00  -0.23343654E+00
  -0.31642730E+00  -0.41399503E+00  -0.52242075E+00  -0.63467040E+00  -0.74026886E+00
  -0.82655421E+00  -0.88141019E+00  -0.89668365E+00  -0.87084587E+00  -0.80962107E+00
  -0.72427820E+00  -0.62840671E+00  -0.53456971E+00  -0.45198292E+00  -0.38565796E+00
  -0.33679714E+00  -0.30390975E+00  -0.28410459E+00  -0.27415710E+00  -0.27115983E+00
  -0.27275883E+00  -0.27712908E+00  -0.28287320E+00  -0.28895450E+00  -0.29466963E+00
  -0.29960053E+00  -0.30350486E+00  -0.30616997E+00  -0.30730711E+00  -0.30654810E+00
  -0.30354434E+00  -0.29810903E+00  -0.29033297E+00  -0.28063729E+00  -0.26976907E+00
  -0.25876328E+00  -0.24888437E+00  -0.24153909E+00  -0.23814921E+00  -0.23999599E+00
  -0.24808036E+00  -0.26304513E+00  -0.28516313E+00  -0.31433501E+00  -0.35001949E+00
  -0.39106678E+00  -0.43551864E+00  -0.48050234E+00  -0.52232452E+00  -0.55677529E+00
  -0.57957049E+00  -0.58686064E+00  -0.57579594E+00  -0.54514169E+00  -0.49582447E+00
  -0.43115206E+00  -0.35647130E+00  -0.27826647E+00  -0.20299199E+00  -0.13604035E+00
  -0.81105652E-01  -0.39974222E-01  -0.12646295E-01   0.23036964E-02   0.71990421E-02
   0.46726875E-02  -0.28252983E-02  -0.13300544E-01  -0.25257708E-01  -0.37612610E-01
  -0.49591350E-01  -0.60673274E-01  -0.70564321E-01  -0.79164391E-01  -0.86514069E-01
  -0.92733032E-01  -0.97969416E-01  -0.10237176E+00  -0.10608793E+00  -0.10928823E+00
  -0.11219607E+00  -0.11509494E+00  -0.11828702E+00  -0.12201089E+00  -0.12635951E+00
  -0.13124358E+00  -0.13641415E+00  -0.14152152E+00  -0.14617526E+00  -0.14998654E+00
  -0.15259876E+00  -0.15372186E+00  -0.15317534E+00  -0.15092886E+00  -0.14712347E+00
  -0.14206582E+00  -0.13619734E+00  -0.13004295E+00  -0.12414263E+00  -0.11897738E+00
  -0.11491558E+00  -0.11220592E+00  -0.11101798E+00  -0.11149847E+00  -0.11380150E+00
  -0.11807941E+00  -0.12446170E+00  -0.13306269E+00  -0.14402714E+00  -0.15757316E+00
  -0.16876600E+00  -0.18868382E+00  -0.21169686E+00  -0.23742868E+00  -0.26519892E+00
  -0.29408436E+00  -0.32296382E+00  -0.35048683E+00  -0.37499516E+00  -0.39451000E+00
  -0.40689428E+00  -0.41019648E+00  -0.40305509E+00  -0.38499782E+00  -0.35654408E+00
  -0.31914105E+00  -0.27502113E+00  -0.22702563E+00  -0.17836463E+00  -0.13227654E+00
  -0.91631205E-01  -0.58609580E-01  -0.34597520E-01  -0.20332613E-01  -0.16212480E-01
  -0.22600698E-01  -0.39995179E-01  -0.69014684E-01  -0.11024125E+00  -0.16396991E+00
  -0.22986747E+00  -0.30649348E+00  -0.39068680E+00  -0.47701056E+00  -0.55768064E+00
  -0.62343851E+00  -0.66548479E+00  -0.67794633E+00  -0.65984025E+00  -0.61556920E+00
  -0.55365834E+00  -0.48433489E+00  -0.41700590E+00  -0.35852001E+00  -0.31254495E+00
  -0.27987839E+00  -0.25927891E+00  -0.24842227E+00  -0.24470695E+00  -0.24575977E+00
  -0.24964319E+00  -0.25485843E+00  -0.26028065E+00  -0.26511775E+00  -0.26889474E+00
  -0.27141259E+00  -0.27264197E+00  -0.27257814E+00  -0.27113293E+00  -0.26812939E+00
  -0.26339715E+00  -0.25690277E+00  -0.24883835E+00  -0.23963801E+00  -0.22994692E+00
  -0.22058785E+00  -0.21254157E+00  -0.20691662E+00  -0.20487020E+00  -0.20747603E+00
  -0.21558403E+00  -0.22973259E+00  -0.25013126E+00  -0.27666514E+00  -0.30884283E+00
  -0.34565372E+00  -0.38538832E+00  -0.42553671E+00  -0.46286170E+00  -0.49365883E+00
  -0.51414130E+00  -0.52088769E+00  -0.51134092E+00  -0.48435229E+00  -0.44066853E+00
  -0.38314226E+00  -0.31645965E+00  -0.24637574E+00  -0.17869680E+00  -0.11834978E+00
  -0.68774219E-01  -0.31685909E-01  -0.71504395E-02   0.61034222E-02   0.10196380E-01
   0.75455452E-02   0.39929160E-03  -0.94184294E-02  -0.20543831E-01  -0.31984708E-01
  -0.43024550E-01  -0.53176891E-01  -0.62174985E-01  -0.69954532E-01  -0.76606718E-01
  -0.82310008E-01  -0.87264191E-01  -0.91648346E-01  -0.95614850E-01  -0.99317252E-01
  -0.10295048E+00  -0.10676794E+00  -0.11104808E+00  -0.11601504E+00  -0.12175165E+00
  -0.12815064E+00  -0.13492529E+00  -0.14166520E+00  -0.14790417E+00  -0.15317511E+00
  -0.15704942E+00  -0.15917384E+00  -0.15931488E+00  -0.15740558E+00  -0.15357688E+00
  -0.14815718E+00  -0.14163525E+00  -0.13459360E+00  -0.12762678E+00  -0.12126495E+00
  -0.11592593E+00  -0.11191276E+00  -0.10945268E+00  -0.10874827E+00  -0.11000558E+00
  -0.11342612E+00  -0.11918464E+00  -0.12742835E+00  -0.13830955E+00  -0.15201892E+00
  -0.16570676E+00  -0.18628401E+00  -0.20990626E+00  -0.23604337E+00  -0.26386861E+00
  -0.29234343E+00  -0.32028689E+00  -0.34636054E+00  -0.36899028E+00  -0.38633868E+00
  -0.39644638E+00  -0.39755629E+00  -0.38849685E+00  -0.36894921E+00  -0.33950648E+00
  -0.30157577E+00  -0.25724151E+00  -0.20914554E+00  -0.16032568E+00  -0.11392464E+00
  -0.72779385E-01  -0.39037226E-01  -0.13983338E-01   0.18402060E-02   0.83114334E-02
   0.53925253E-02  -0.70535177E-02  -0.29243428E-01  -0.61311136E-01  -0.10309170E+00
  -0.15389140E+00  -0.21221789E+00  -0.27544861E+00  -0.33952761E+00  -0.39894303E+00
  -0.44729315E+00  -0.47855631E+00  -0.48875739E+00  -0.47735263E+00  -0.44761057E+00
  -0.40574454E+00  -0.35916770E+00  -0.31463438E+00  -0.27696253E+00  -0.24860389E+00
  -0.22991662E+00  -0.21980520E+00  -0.21641971E+00  -0.21772455E+00  -0.22186403E+00
  -0.22731270E+00  -0.23289271E+00  -0.23774432E+00  -0.24130953E+00  -0.24332648E+00
  -0.24378899E+00  -0.24284215E+00  -0.24064096E+00  -0.23724594E+00  -0.23261676E+00
  -0.22670176E+00  -0.21955684E+00  -0.21141826E+00  -0.20270167E+00  -0.19396011E+00
  -0.18585393E+00  -0.17915278E+00  -0.17473876E+00  -0.17356047E+00  -0.17652164E+00
  -0.18434458E+00  -0.19747396E+00  -0.21605091E+00  -0.23992186E+00  -0.26861016E+00
  -0.30121101E+00  -0.33624508E+00  -0.37156396E+00  -0.40439184E+00  -0.43152539E+00
  -0.44965505E+00  -0.45576329E+00  -0.44758254E+00  -0.42408693E+00  -0.38591577E+00
  -0.33554399E+00  -0.27704026E+00  -0.21541617E+00  -0.15576460E+00  -0.10246049E+00
  -0.58614801E-01  -0.25831294E-01  -0.42336248E-02   0.72786760E-02   0.10597146E-01
   0.78972043E-02   0.12059566E-02  -0.78363554E-02  -0.18008462E-01  -0.28422674E-01
  -0.38433964E-01  -0.47600678E-01  -0.55683579E-01  -0.62639984E-01  -0.68585807E-01
  -0.73729754E-01  -0.78303344E-01  -0.82512494E-01  -0.86526949E-01  -0.90506710E-01
  -0.94643221E-01  -0.99179424E-01  -0.10438094E+00  -0.11046055E+00  -0.11749003E+00
  -0.12534383E+00  -0.13369963E+00  -0.14208952E+00  -0.14997229E+00  -0.15679856E+00
  -0.16205894E+00  -0.16532504E+00  -0.16629764E+00  -0.16486167E+00  -0.16112878E+00
  -0.15544230E+00  -0.14833315E+00  -0.14043786E+00  -0.13240532E+00  -0.12482018E+00
  -0.11816195E+00  -0.11280570E+00  -0.10905413E+00  -0.10717784E+00  -0.10743821E+00
  -0.11008277E+00  -0.11532741E+00  -0.12335195E+00  -0.13431898E+00  -0.14839163E+00
  -0.16518285E+00  -0.18680844E+00  -0.21142204E+00  -0.23827731E+00  -0.26633544E+00
  -0.29438518E+00  -0.32114764E+00  -0.34529029E+00  -0.36535992E+00  -0.37974106E+00
  -0.38675988E+00  -0.38495914E+00  -0.37343212E+00  -0.35204874E+00  -0.32148437E+00
  -0.28310921E+00  -0.23886546E+00  -0.19119229E+00  -0.14292405E+00  -0.97044658E-01
  -0.56282447E-01  -0.22693865E-01   0.25546527E-02   0.19096627E-01   0.27046646E-01
   0.26651706E-01   0.18094918E-01   0.15033298E-02  -0.22906818E-01  -0.54656580E-01
  -0.92858400E-01  -0.13608938E+00  -0.18224799E+00  -0.22842430E+00  -0.27090771E+00
  -0.30552539E+00  -0.32840291E+00  -0.33701956E+00  -0.33112638E+00  -0.31305626E+00
  -0.28718275E+00  -0.25870344E+00  -0.23229774E+00  -0.21118517E+00  -0.19682906E+00
  -0.18918449E+00  -0.18721453E+00  -0.18942085E+00  -0.19423949E+00  -0.20026713E+00
  -0.20636297E+00  -0.21165803E+00  -0.21554968E+00  -0.21770183E+00  -0.21804216E+00
  -0.21671863E+00  -0.21399916E+00  -0.21014289E+00  -0.20530853E+00  -0.19954996E+00
  -0.19289549E+00  -0.18545028E+00  -0.17745608E+00  -0.16928416E+00  -0.16139500E+00
  -0.15431515E+00  -0.14865185E+00  -0.14511367E+00  -0.14448559E+00  -0.14753544E+00
  -0.15488518E+00  -0.16690929E+00  -0.18369816E+00  -0.20506482E+00  -0.23053604E+00
  -0.25928590E+00  -0.29002864E+00  -0.32093631E+00  -0.34965150E+00  -0.37342753E+00
  -0.38938957E+00  -0.39489317E+00  -0.38795466E+00  -0.36770058E+00  -0.33472447E+00
  -0.29119867E+00  -0.24063508E+00  -0.18732612E+00  -0.13563472E+00  -0.89341578E-01
  -0.51185393E-01  -0.22632348E-01  -0.38633842E-02   0.60332655E-02   0.86960784E-02
   0.60416333E-02  -0.12747060E-03  -0.83452276E-02  -0.17518867E-01  -0.26856581E-01
  -0.35786755E-01  -0.43922259E-01  -0.51059986E-01  -0.57177378E-01  -0.62400198E-01
  -0.66944240E-01  -0.71051767E-01  -0.74946663E-01  -0.78823267E-01  -0.82868122E-01
  -0.87293856E-01  -0.92353274E-01  -0.98309148E-01  -0.10536225E+00  -0.11356726E+00
  -0.12277635E+00  -0.13263522E+00  -0.14262952E+00  -0.15215646E+00  -0.16059292E+00
  -0.16734705E+00  -0.17190283E+00  -0.17387556E+00  -0.17308113E+00  -0.16959487E+00
  -0.16376458E+00  -0.15615929E+00  -0.14747027E+00  -0.13840404E+00  -0.12960516E+00
  -0.12162318E+00  -0.11491718E+00  -0.10987933E+00  -0.10686029E+00  -0.10618304E+00
  -0.10814218E+00  -0.11299591E+00  -0.12096397E+00  -0.13223313E+00  -0.14695175E+00
  -0.16756535E+00  -0.19081423E+00  -0.21702049E+00  -0.24513633E+00  -0.27382408E+00
  -0.30162957E+00  -0.32713646E+00  -0.34901745E+00  -0.36598324E+00  -0.37672214E+00
  -0.37994949E+00  -0.37460420E+00  -0.36010902E+00  -0.33654846E+00  -0.30468516E+00
  -0.26586056E+00  -0.22189676E+00  -0.17505031E+00  -0.12794442E+00  -0.83355281E-01
  -0.43829280E-01  -0.11268273E-01   0.13303595E-01   0.29675639E-01   0.38153211E-01
   0.39222072E-01   0.33346596E-01   0.20955077E-01   0.25419299E-02  -0.21212280E-01
  -0.49362973E-01  -0.80656807E-01  -0.11349332E+00  -0.14588655E+00  -0.17548712E+00
  -0.19975867E+00  -0.21639140E+00  -0.22390774E+00  -0.22223814E+00  -0.21298020E+00
  -0.19908913E+00  -0.18408079E+00  -0.17108227E+00  -0.16213147E+00  -0.15796114E+00
  -0.15821766E+00  -0.16189184E+00  -0.16772994E+00  -0.17452254E+00  -0.18123797E+00
  -0.18706209E+00  -0.19141017E+00  -0.19392268E+00  -0.19447316E+00  -0.19315536E+00
  -0.19023358E+00  -0.18604764E+00  -0.18090747E+00  -0.17502369E+00  -0.16851104E+00
  -0.16145308E+00  -0.15398233E+00  -0.14632338E+00  -0.13878563E+00  -0.13173309E+00
  -0.12557448E+00  -0.12078683E+00  -0.11794425E+00  -0.11770343E+00  -0.12072439E+00
  -0.12755224E+00  -0.13851610E+00  -0.15368249E+00  -0.17285409E+00  -0.19556871E+00
  -0.22106147E+00  -0.24819304E+00  -0.27538581E+00  -0.30062122E+00  -0.32153735E+00
  -0.33564295E+00  -0.34064190E+00  -0.33483507E+00  -0.31752406E+00  -0.28929838E+00
  -0.25208372E+00  -0.20889617E+00  -0.16336088E+00  -0.11914261E+00  -0.79436656E-01
  -0.46603069E-01  -0.21961077E-01  -0.57465131E-02   0.27571110E-02   0.49248907E-02
   0.24096019E-02  -0.32035771E-02  -0.10603284E-01  -0.18799894E-01  -0.27076044E-01
  -0.34923601E-01  -0.42012123E-01  -0.48183100E-01  -0.53439931E-01  -0.57915580E-01
  -0.61821395E-01  -0.65395586E-01  -0.68869160E-01  -0.72460070E-01  -0.76391034E-01
  -0.80912390E-01  -0.86302863E-01  -0.92832020E-01  -0.10068961E+00  -0.10990952E+00
  -0.12032022E+00  -0.13154291E+00  -0.14303409E+00  -0.15415123E+00  -0.16421403E+00
  -0.17255158E+00  -0.17854799E+00  -0.18170993E+00  -0.18175735E+00  -0.17870627E+00
  -0.17289411E+00  -0.16492309E+00  -0.15554190E+00  -0.14552121E+00  -0.13557126E+00
  -0.12631595E+00  -0.11830232E+00  -0.11201828E+00  -0.10790233E+00  -0.10634732E+00
  -0.10770332E+00  -0.11228359E+00  -0.12036872E+00  -0.13219853E+00  -0.14793228E+00
  -0.17316674E+00  -0.19882748E+00  -0.22748515E+00  -0.25768012E+00  -0.28765984E+00
  -0.31563404E+00  -0.33999653E+00  -0.35942138E+00  -0.37282652E+00  -0.37928687E+00
  -0.37801129E+00  -0.36843628E+00  -0.35038847E+00  -0.32420740E+00  -0.29076058E+00
  -0.25137734E+00  -0.20778519E+00  -0.16208197E+00  -0.11667792E+00  -0.74100866E-01
  -0.36646604E-01  -0.59982590E-02   0.16993246E-01   0.32261398E-01   0.40264653E-01
   0.41686367E-01   0.37241460E-01   0.27631098E-01   0.13583772E-01  -0.40935299E-02
  -0.24493308E-01  -0.46601489E-01  -0.69291351E-01  -0.91312244E-01  -0.11130506E+00
  -0.12787996E+00  -0.13981317E+00  -0.14634912E+00  -0.14753676E+00  -0.14442154E+00
  -0.13889730E+00  -0.13322645E+00  -0.12939400E+00  -0.12859647E+00  -0.13107131E+00
  -0.13627538E+00  -0.14323733E+00  -0.15089059E+00  -0.15827646E+00  -0.16463762E+00
  -0.16941994E+00  -0.17227459E+00  -0.17306167E+00  -0.17184473E+00  -0.16886379E+00
  -0.16446927E+00  -0.15903583E+00  -0.15288313E+00  -0.14623850E+00  -0.13925087E+00
  -0.13204175E+00  -0.12475645E+00  -0.11758844E+00  -0.11077275E+00  -0.10457368E+00
  -0.99293004E-01  -0.95303425E-01  -0.93077756E-01  -0.93176156E-01  -0.96174495E-01
  -0.10255863E+00  -0.11262982E+00  -0.12645435E+00  -0.14385118E+00  -0.16438664E+00
  -0.18734768E+00  -0.21169427E+00  -0.23601675E+00  -0.25853767E+00  -0.27719338E+00
  -0.28982095E+00  -0.29445131E+00  -0.28967161E+00  -0.27497078E+00  -0.25095487E+00
  -0.21933935E+00  -0.18270320E+00  -0.14408093E+00  -0.10651664E+00  -0.72679606E-01
  -0.44581310E-01  -0.23396972E-01  -0.94037752E-02  -0.20624285E-02  -0.24505125E-03
  -0.25492370E-02  -0.75935273E-02  -0.14204441E-01  -0.21475591E-01  -0.28744433E-01
  -0.35551530E-01  -0.41616273E-01  -0.46825216E-01  -0.51212232E-01  -0.54921429E-01
  -0.58159767E-01  -0.61156213E-01  -0.64140473E-01  -0.67346276E-01  -0.71029472E-01
  -0.75481180E-01  -0.81013649E-01  -0.87911587E-01  -0.96360492E-01  -0.10637886E+00
  -0.11777928E+00  -0.13017212E+00  -0.14300504E+00  -0.15561770E+00  -0.16728886E+00
  -0.17727271E+00  -0.18484477E+00  -0.18938426E+00  -0.19049178E+00  -0.18810062E+00
  -0.18251927E+00  -0.17437260E+00  -0.16446505E+00  -0.15363510E+00  -0.14266259E+00
  -0.13224564E+00  -0.12301622E+00  -0.11555560E+00  -0.11039350E+00  -0.10800357E+00
  -0.10881098E+00  -0.11321276E+00  -0.12158941E+00  -0.13427896E+00  -0.15149099E+00
  -0.18215973E+00  -0.21125002E+00  -0.24351160E+00  -0.27693821E+00  -0.30920982E+00
  -0.33806765E+00  -0.36163168E+00  -0.37855431E+00  -0.38799691E+00  -0.38950616E+00
  -0.38290009E+00  -0.36823519E+00  -0.34584729E+00  -0.31640524E+00  -0.28092560E+00
  -0.24075161E+00  -0.19753377E+00  -0.15321942E+00  -0.10999409E+00  -0.70098594E-01
  -0.35519895E-01  -0.76657300E-02   0.12820038E-01   0.26018135E-01   0.32521469E-01
   0.33186416E-01   0.28958969E-01   0.20796994E-01   0.96394264E-02  -0.36217707E-02
  -0.18170147E-01  -0.33268507E-01  -0.48234044E-01  -0.62404409E-01  -0.75128980E-01
  -0.85794237E-01  -0.93903823E-01  -0.99198504E-01  -0.10182293E+00  -0.10244078E+00
  -0.10217869E+00  -0.10237307E+00  -0.10416771E+00  -0.10816446E+00  -0.11428979E+00
  -0.12192184E+00  -0.13016043E+00  -0.13809247E+00  -0.14494376E+00  -0.15014215E+00
  -0.15332192E+00  -0.15431493E+00  -0.15316074E+00  -0.15008563E+00  -0.14545276E+00
  -0.13967864E+00  -0.13315141E+00  -0.12617935E+00  -0.11898551E+00  -0.11173519E+00
  -0.10457217E+00  -0.97640933E-01  -0.91090373E-01  -0.85071040E-01  -0.79745201E-01
  -0.75319027E-01  -0.72085592E-01  -0.70449545E-01  -0.70905898E-01  -0.73969052E-01
  -0.80077931E-01  -0.89514870E-01  -0.10235895E+00  -0.11846544E+00  -0.13744653E+00
  -0.15863815E+00  -0.18106003E+00  -0.20339317E+00  -0.22400333E+00  -0.24103531E+00
  -0.25259430E+00  -0.25701134E+00  -0.25315293E+00  -0.24069512E+00  -0.22026650E+00
  -0.19339886E+00  -0.16229605E+00  -0.12949927E+00  -0.97544347E-01  -0.68671579E-01
  -0.44601308E-01  -0.26375523E-01  -0.14286220E-01  -0.79259022E-02  -0.63676819E-02
  -0.84248261E-02  -0.12899615E-01  -0.18747706E-01  -0.25140872E-01  -0.31464507E-01
  -0.37297134E-01  -0.42395949E-01  -0.46683044E-01  -0.50219428E-01  -0.53163200E-01
  -0.55722801E-01  -0.58121067E-01  -0.60583109E-01  -0.63348459E-01  -0.66693740E-01
  -0.70941174E-01  -0.76434020E-01  -0.83477652E-01  -0.92265757E-01  -0.10281809E+00
  -0.11495068E+00  -0.12828330E+00  -0.14227390E+00  -0.15625901E+00  -0.16948469E+00
  -0.18113235E+00  -0.19036701E+00  -0.19643513E+00  -0.19880823E+00  -0.19732104E+00
  -0.19223323E+00  -0.18417286E+00  -0.17398664E+00  -0.16257421E+00  -0.15078175E+00
  -0.13937607E+00  -0.12906490E+00  -0.12051458E+00  -0.11434688E+00  -0.11113217E+00
  -0.11140314E+00  -0.11568690E+00  -0.12452067E+00  -0.13840188E+00  -0.15764411E+00
  -0.19453971E+00  -0.22827703E+00  -0.26557977E+00  -0.30374356E+00  -0.33968852E+00
  -0.37050168E+00  -0.39389482E+00  -0.40844138E+00  -0.41356960E+00  -0.40938855E+00
  -0.39646113E+00  -0.37561734E+00  -0.34784728E+00  -0.31426438E+00  -0.27610938E+00
  -0.23477452E+00  -0.19183733E+00  -0.14907789E+00  -0.10842724E+00  -0.71800904E-01
  -0.40835054E-01  -0.16622465E-01   0.43080873E-03   0.10571961E-01   0.14536781E-01
   0.13356092E-01   0.82043516E-02   0.29125060E-03  -0.92423805E-02  -0.19433734E-01
  -0.29575956E-01  -0.39218374E-01  -0.48095331E-01  -0.56035319E-01  -0.62911094E-01
  -0.68636164E-01  -0.73196486E-01  -0.76677554E-01  -0.79317037E-01  -0.81541798E-01
  -0.83948632E-01  -0.87199567E-01  -0.91816087E-01  -0.97975042E-01  -0.10541539E+00
  -0.11351264E+00  -0.12146547E+00  -0.12849462E+00  -0.13396303E+00  -0.13742423E+00
  -0.13864025E+00  -0.13757489E+00  -0.13440153E+00  -0.12947245E+00  -0.12324509E+00
  -0.11618473E+00  -0.10868415E+00  -0.10103610E+00  -0.93453692E-01  -0.86109160E-01
  -0.79154927E-01  -0.72719373E-01  -0.66892748E-01  -0.61732274E-01  -0.57298223E-01
  -0.53713329E-01  -0.51214940E-01  -0.50170665E-01  -0.51040505E-01  -0.54299163E-01
  -0.60349094E-01  -0.69456779E-01  -0.81717528E-01  -0.97031994E-01  -0.11506905E+00
  -0.13521276E+00  -0.15651416E+00  -0.17768322E+00  -0.19714456E+00  -0.21316677E+00
  -0.22405820E+00  -0.22841078E+00  -0.22534985E+00  -0.21472827E+00  -0.19719957E+00
  -0.17414110E+00  -0.14745118E+00  -0.11928631E+00  -0.91800053E-01  -0.66914890E-01
  -0.46128614E-01  -0.30364861E-01  -0.19898001E-01  -0.14391793E-01  -0.13054968E-01
  -0.14865583E-01  -0.18782917E-01  -0.23887003E-01  -0.29434771E-01  -0.34866046E-01
  -0.39795447E-01  -0.44006823E-01  -0.47442782E-01  -0.50179965E-01  -0.52387406E-01
  -0.54279498E-01  -0.56079456E-01  -0.58009372E-01  -0.60307450E-01  -0.63256326E-01
  -0.67193028E-01  -0.72481455E-01  -0.79448941E-01  -0.88311216E-01  -0.99112616E-01
  -0.11169931E+00  -0.12572415E+00  -0.14067049E+00  -0.15587689E+00  -0.17055580E+00
  -0.18381634E+00  -0.19472024E+00  -0.20239380E+00  -0.20618901E+00  -0.20583977E+00
  -0.20153930E+00  -0.19389118E+00  -0.18375613E+00  -0.17207353E+00  -0.15974107E+00
  -0.14758131E+00  -0.13636327E+00  -0.12682663E+00  -0.11968562E+00  -0.11562827E+00
  -0.11533732E+00  -0.11952946E+00  -0.12896850E+00  -0.14438564E+00  -0.16626695E+00
  -0.21019787E+00  -0.24990684E+00  -0.29388806E+00  -0.33858603E+00  -0.37993430E+00
  -0.41412103E+00  -0.43825417E+00  -0.45072858E+00  -0.45124890E+00  -0.44058727E+00
  -0.42021047E+00  -0.39190487E+00  -0.35749199E+00  -0.31867688E+00  -0.27702335E+00
  -0.23401545E+00  -0.19115066E+00  -0.15000393E+00  -0.11220715E+00  -0.79315951E-01
  -0.52594911E-01  -0.32806200E-01  -0.20096768E-01  -0.14020854E-01  -0.13661937E-01
  -0.17781050E-01  -0.24953676E-01  -0.33707614E-01  -0.42693218E-01  -0.50866504E-01
  -0.57616600E-01  -0.62764689E-01  -0.66442342E-01  -0.68925575E-01  -0.70524468E-01
  -0.71548886E-01  -0.72325369E-01  -0.73189349E-01  -0.74469722E-01  -0.76465118E-01
  -0.79421457E-01  -0.83521212E-01  -0.88827755E-01  -0.95208639E-01  -0.10228543E+00
  -0.10946448E+00  -0.11604532E+00  -0.12135876E+00  -0.12486853E+00  -0.12621955E+00
  -0.12526786E+00  -0.12207713E+00  -0.11691739E+00  -0.11022626E+00  -0.10252081E+00
  -0.94294749E-01  -0.85941677E-01  -0.77744086E-01  -0.69909719E-01  -0.62614566E-01
  -0.56008777E-01  -0.50190584E-01  -0.45180511E-01  -0.40938070E-01  -0.37425594E-01
  -0.34694367E-01  -0.32944887E-01  -0.32530716E-01  -0.33900197E-01  -0.37506988E-01
  -0.43727714E-01  -0.52815504E-01  -0.64880717E-01  -0.79869478E-01  -0.97509620E-01
  -0.11723059E+00  -0.13809584E+00  -0.15880106E+00  -0.17776515E+00  -0.19330725E+00
  -0.20387251E+00  -0.20826371E+00  -0.20583316E+00  -0.19659672E+00  -0.18124180E+00
  -0.16103180E+00  -0.13763686E+00  -0.11293542E+00  -0.88814447E-01  -0.66977166E-01
  -0.48760143E-01  -0.34983439E-01  -0.25876390E-01  -0.21118309E-01  -0.19989257E-01
  -0.21577736E-01  -0.24967703E-01  -0.29354821E-01  -0.34088645E-01  -0.38674771E-01
  -0.42768936E-01  -0.46176019E-01  -0.48846004E-01  -0.50857071E-01  -0.52380545E-01
  -0.53635702E-01  -0.54850426E-01  -0.56247610E-01  -0.58062024E-01  -0.60572007E-01
  -0.64114357E-01  -0.69060782E-01  -0.75757233E-01  -0.84450855E-01  -0.95231036E-01
  -0.10799911E+00  -0.12246236E+00  -0.13814065E+00  -0.15437517E+00  -0.17034141E+00
  -0.18507949E+00  -0.19756414E+00  -0.20682850E+00  -0.21213082E+00  -0.21311488E+00
  -0.20989521E+00  -0.20301972E+00  -0.19332473E+00  -0.18175543E+00  -0.16923527E+00
  -0.15662186E+00  -0.14472656E+00  -0.13434827E+00  -0.12629311E+00  -0.12138794E+00
  -0.12050975E+00  -0.12462702E+00  -0.13480359E+00  -0.15208529E+00  -0.17721327E+00
  -0.22909285E+00  -0.27606202E+00  -0.32840141E+00  -0.38157119E+00  -0.43027299E+00
  -0.46950023E+00  -0.49550132E+00  -0.50635200E+00  -0.50203265E+00  -0.48409272E+00
  -0.45508225E+00  -0.41794283E+00  -0.37551511E+00  -0.33025201E+00  -0.28414814E+00
  -0.23882690E+00  -0.19569590E+00  -0.15607960E+00  -0.12126276E+00  -0.92416255E-01
  -0.70434861E-01  -0.55760557E-01  -0.48274711E-01  -0.47295909E-01  -0.51665119E-01
  -0.59869134E-01  -0.70181097E-01  -0.80831743E-01  -0.90233976E-01  -0.97226773E-01
  -0.10125148E+00  -0.10236490E+00  -0.10108243E+00  -0.98135842E-01  -0.94279458E-01
  -0.90201743E-01  -0.86523206E-01  -0.83784720E-01  -0.82400796E-01  -0.82604170E-01
  -0.84412597E-01  -0.87671275E-01  -0.92108765E-01  -0.97362760E-01  -0.10296995E+00
  -0.10836357E+00  -0.11291787E+00  -0.11603950E+00  -0.11726067E+00  -0.11629966E+00
  -0.11309765E+00  -0.10780626E+00  -0.10076921E+00  -0.92473249E-01  -0.83459444E-01
  -0.74227437E-01  -0.65167935E-01  -0.56560409E-01  -0.48614009E-01  -0.41506385E-01
  -0.35376233E-01  -0.30281873E-01  -0.26170918E-01  -0.22909901E-01  -0.20373340E-01
  -0.18551916E-01  -0.17619075E-01  -0.17923701E-01  -0.19913610E-01  -0.24033861E-01
  -0.30646220E-01  -0.39996034E-01  -0.52208249E-01  -0.67270261E-01  -0.84964108E-01
  -0.10475837E+00  -0.12571573E+00  -0.14649005E+00  -0.16544952E+00  -0.18090537E+00
  -0.19137787E+00  -0.19582701E+00  -0.19379622E+00  -0.18545355E+00  -0.17154052E+00
  -0.15325991E+00  -0.13213448E+00  -0.10985828E+00  -0.88140089E-01  -0.68531830E-01
  -0.52248475E-01  -0.40016773E-01  -0.32005565E-01  -0.27875004E-01  -0.26931807E-01
  -0.28330706E-01  -0.31246345E-01  -0.34971571E-01  -0.38944978E-01  -0.42742927E-01
  -0.46067997E-01  -0.48746879E-01  -0.50731489E-01  -0.52091977E-01  -0.52992266E-01
  -0.53650372E-01  -0.54297975E-01  -0.55161320E-01  -0.56473520E-01  -0.58505754E-01
  -0.61586714E-01  -0.66086228E-01  -0.72362305E-01  -0.80693861E-01  -0.91223514E-01
  -0.10392108E+00  -0.11856191E+00  -0.13471198E+00  -0.15172048E+00  -0.16873133E+00
  -0.18472779E+00  -0.19862091E+00  -0.20938278E+00  -0.21620877E+00  -0.21866879E+00
  -0.21679176E+00  -0.21104176E+00  -0.20219231E+00  -0.19115746E+00  -0.17885642E+00
  -0.16615749E+00  -0.15389298E+00  -0.14290457E+00  -0.13408530E+00  -0.12841414E+00
  -0.12699571E+00  -0.13110045E+00  -0.14215537E+00  -0.16159741E+00  -0.19051381E+00
  -0.25142008E+00  -0.30674948E+00  -0.36897463E+00  -0.43248078E+00  -0.49050061E+00
  -0.53650922E+00  -0.56559682E+00  -0.57534825E+00  -0.56601341E+00  -0.54004518E+00
  -0.50126664E+00  -0.45396959E+00  -0.40218519E+00  -0.34925326E+00  -0.29769819E+00
  -0.24933158E+00  -0.20546798E+00  -0.16714426E+00  -0.13525966E+00  -0.11058953E+00
  -0.93680668E-01  -0.84688320E-01  -0.83240250E-01  -0.88388386E-01  -0.98659011E-01
  -0.11217434E+00  -0.12682153E+00  -0.14046843E+00  -0.15123316E+00  -0.15777499E+00
  -0.15951800E+00  -0.15670067E+00  -0.15021202E+00  -0.14128584E+00  -0.13120115E+00
  -0.12110110E+00  -0.11193782E+00  -0.10446147E+00  -0.99169411E-01  -0.96253000E-01
  -0.95569978E-01  -0.96720769E-01  -0.99183996E-01  -0.10241828E+00  -0.10588432E+00
  -0.10901768E+00  -0.11122576E+00  -0.11194921E+00  -0.11075920E+00  -0.10743758E+00
  -0.10201253E+00  -0.94722114E-01  -0.85971235E-01  -0.76268351E-01  -0.66149878E-01
  -0.56103460E-01  -0.46515141E-01  -0.37667219E-01  -0.29772740E-01  -0.23004072E-01
  -0.17477486E-01  -0.13205736E-01  -0.10069988E-01  -0.78598021E-02  -0.63792183E-02
  -0.55681208E-02  -0.55731530E-02  -0.67335898E-02  -0.94945869E-02  -0.14297357E-01
  -0.21498808E-01  -0.31345268E-01  -0.43978684E-01  -0.59422816E-01  -0.77505387E-01
  -0.97725188E-01  -0.11913428E+00  -0.14032838E+00  -0.15959635E+00  -0.17519868E+00
  -0.18567940E+00  -0.19010684E+00  -0.18818284E+00  -0.18022285E+00  -0.16705210E+00
  -0.14987314E+00  -0.13013893E+00  -0.10943456E+00  -0.89348119E-01  -0.71313924E-01
  -0.56439552E-01  -0.45361098E-01  -0.38183391E-01  -0.34537728E-01  -0.33739358E-01
  -0.34982435E-01  -0.37501254E-01  -0.40657833E-01  -0.43960984E-01  -0.47049996E-01
  -0.49675044E-01  -0.51689183E-01  -0.53049821E-01  -0.53818397E-01  -0.54146241E-01
  -0.54243000E-01  -0.54338945E-01  -0.54662574E-01  -0.55447624E-01  -0.56961003E-01
  -0.59523937E-01  -0.63501130E-01  -0.69255556E-01  -0.77088641E-01  -0.87187821E-01
  -0.99587295E-01  -0.11413332E+00  -0.13044880E+00  -0.14790854E+00  -0.16564737E+00
  -0.18261721E+00  -0.19769291E+00  -0.20981304E+00  -0.21813315E+00  -0.22216088E+00
  -0.22183476E+00  -0.21751499E+00  -0.20988406E+00  -0.19979670E+00  -0.18814404E+00
  -0.17578461E+00  -0.16355255E+00  -0.15231455E+00  -0.14303814E+00  -0.13685227E+00
  -0.13510019E+00  -0.13937799E+00  -0.15151319E+00  -0.17339125E+00  -0.20653308E+00
  -0.27765417E+00  -0.34213658E+00  -0.41543544E+00  -0.49083265E+00  -0.55989911E+00
  -0.61428238E+00  -0.64760652E+00  -0.65677990E+00  -0.64230971E+00  -0.60767777E+00
  -0.55816110E+00  -0.49957088E+00  -0.43726117E+00  -0.37556018E+00  -0.31759840E+00
  -0.26542211E+00  -0.22026237E+00  -0.18285043E+00  -0.15367917E+00  -0.13313183E+00
  -0.12144234E+00  -0.11852895E+00  -0.12379724E+00  -0.13601926E+00  -0.15334255E+00
  -0.17342700E+00  -0.19366752E+00  -0.21147247E+00  -0.22457820E+00  -0.23137846E+00
  -0.23119447E+00  -0.22438190E+00  -0.21219180E+00  -0.19642138E+00  -0.17899315E+00
  -0.16163722E+00  -0.14573654E+00  -0.13229502E+00  -0.12190806E+00  -0.11472975E+00
  -0.11048771E+00  -0.10858685E+00  -0.10830318E+00  -0.10894149E+00  -0.10988080E+00
  -0.11052888E+00  -0.11028612E+00  -0.10859133E+00  -0.10503063E+00  -0.99440433E-01
  -0.91931497E-01  -0.82822831E-01  -0.72567624E-01  -0.61676804E-01  -0.50666327E-01
  -0.40006638E-01  -0.30084471E-01  -0.21190882E-01  -0.13539274E-01  -0.72820121E-02
  -0.24966835E-02   0.85430418E-03   0.29432617E-02   0.40327247E-02   0.43658994E-02
   0.40438624E-02   0.29527308E-02   0.77709227E-03  -0.29140830E-02  -0.85566331E-02
  -0.16509971E-01  -0.27030551E-01  -0.40280570E-01  -0.56315086E-01  -0.74997528E-01
  -0.95847756E-01  -0.11790096E+00  -0.13968775E+00  -0.15940275E+00  -0.17522837E+00
  -0.18569436E+00  -0.18993834E+00  -0.18779447E+00  -0.17972562E+00  -0.16667250E+00
  -0.14989502E+00  -0.13084328E+00  -0.11105024E+00  -0.92016489E-01  -0.75068152E-01
  -0.61201436E-01  -0.50958088E-01  -0.44382259E-01  -0.41083770E-01  -0.40388092E-01
  -0.41517221E-01  -0.43739650E-01  -0.46454360E-01  -0.49210915E-01  -0.51692514E-01
  -0.53690721E-01  -0.55089461E-01  -0.55860997E-01  -0.56066312E-01  -0.55846882E-01
  -0.55400979E-01  -0.54951315E-01  -0.54723769E-01  -0.54952023E-01  -0.55902853E-01
  -0.57895960E-01  -0.61293971E-01  -0.66459803E-01  -0.73702535E-01  -0.83232703E-01
  -0.95129073E-01  -0.10930116E+00  -0.12544042E+00  -0.14297692E+00  -0.16107580E+00
  -0.17869566E+00  -0.19470458E+00  -0.20802591E+00  -0.21778419E+00  -0.22342564E+00
  -0.22479275E+00  -0.22213100E+00  -0.21601887E+00  -0.20723954E+00  -0.19664638E+00
  -0.18507941E+00  -0.17336381E+00  -0.16237606E+00  -0.15313931E+00  -0.14691280E+00
  -0.14526139E+00  -0.15009504E+00  -0.16364109E+00  -0.18825699E+00  -0.22596400E+00
  -0.30840772E+00  -0.38245595E+00  -0.46751425E+00  -0.55580791E+00  -0.63714197E+00
  -0.70110124E+00  -0.73957868E+00  -0.74862971E+00  -0.72899234E+00  -0.68527306E+00
  -0.62434369E+00  -0.55365392E+00  -0.47996009E+00  -0.40863315E+00  -0.34345751E+00
  -0.28675449E+00  -0.23969565E+00  -0.20271076E+00  -0.17588521E+00  -0.15922329E+00
  -0.15268585E+00  -0.15601036E+00  -0.16842910E+00  -0.18844706E+00  -0.21379664E+00
  -0.24159241E+00  -0.26862827E+00  -0.29173812E+00  -0.30817015E+00  -0.31595431E+00
  -0.31422180E+00  -0.30337931E+00  -0.28502280E+00  -0.26156145E+00  -0.23567443E+00
  -0.20981540E+00  -0.18592132E+00  -0.16532113E+00  -0.14874229E+00  -0.13632002E+00
  -0.12766069E+00  -0.12199893E+00  -0.11842680E+00  -0.11609816E+00  -0.11429362E+00
  -0.11236732E+00  -0.10968574E+00  -0.10566486E+00  -0.99891624E-01  -0.92244107E-01
  -0.82894625E-01  -0.72224104E-01  -0.60712300E-01  -0.48858898E-01  -0.37156752E-01
  -0.26069332E-01  -0.15998938E-01  -0.72542215E-02  -0.42182324E-04   0.55246140E-02
   0.94283814E-02   0.11763729E-01   0.12742803E-01   0.12652756E-01   0.11758785E-01
   0.10192371E-01   0.78794140E-02   0.45445774E-02  -0.21467160E-03  -0.68239058E-02
  -0.15648648E-01  -0.26961170E-01  -0.40944079E-01  -0.57676251E-01  -0.77045632E-01
  -0.98585536E-01  -0.12131383E+00  -0.14369988E+00  -0.16384388E+00  -0.17983864E+00
  -0.19017568E+00  -0.19403318E+00  -0.19135716E+00  -0.18275819E+00  -0.16931791E+00
  -0.15239849E+00  -0.13349711E+00  -0.11413383E+00  -0.95740998E-01  -0.79536830E-01
  -0.66397865E-01  -0.56766783E-01  -0.50632007E-01  -0.47592801E-01  -0.46991957E-01
  -0.48073774E-01  -0.50120775E-01  -0.52539205E-01  -0.54889063E-01  -0.56874593E-01
  -0.58318077E-01  -0.59135890E-01  -0.59325628E-01  -0.58961357E-01  -0.58185574E-01
  -0.57189231E-01  -0.56184499E-01  -0.55387913E-01  -0.55028149E-01  -0.55372374E-01
  -0.56744573E-01  -0.59511143E-01  -0.64033693E-01  -0.70615010E-01  -0.79463467E-01
  -0.90675055E-01  -0.10420762E+00  -0.11982945E+00  -0.13705844E+00  -0.15513595E+00
  -0.17307112E+00  -0.18975443E+00  -0.20410569E+00  -0.21521674E+00  -0.22246572E+00
  -0.22559308E+00  -0.22472669E+00  -0.22034072E+00  -0.21314929E+00  -0.20397271E+00
  -0.19363830E+00  -0.18296450E+00  -0.17283122E+00  -0.16429825E+00  -0.15872360E+00
  -0.15785188E+00  -0.16385994E+00  -0.17933160E+00  -0.20707469E+00  -0.24963558E+00
  -0.34414903E+00  -0.42774470E+00  -0.52459250E+00  -0.62599063E+00  -0.72001274E+00
  -0.79409636E+00  -0.83824875E+00  -0.84753533E+00  -0.82286795E+00  -0.76999994E+00
  -0.69745195E+00  -0.61435257E+00  -0.52887554E+00  -0.44744198E+00  -0.37450938E+00
  -0.31270757E+00  -0.26318419E+00  -0.22609325E+00  -0.20112902E+00  -0.18793609E+00
  -0.18623722E+00  -0.19564233E+00  -0.21526926E+00  -0.24339864E+00  -0.27735283E+00
  -0.31365858E+00  -0.34842444E+00  -0.37780380E+00  -0.39845078E+00  -0.40793924E+00
  -0.40513367E+00  -0.39043302E+00  -0.36574700E+00  -0.33410979E+00  -0.29901827E+00
  -0.26374525E+00  -0.23087871E+00  -0.20215475E+00  -0.17847898E+00  -0.16000818E+00
  -0.14625873E+00  -0.13630964E+00  -0.12907723E+00  -0.12355309E+00  -0.11889744E+00
  -0.11438711E+00  -0.10934283E+00  -0.10315358E+00  -0.95404765E-01  -0.85991366E-01
  -0.75116760E-01  -0.63189942E-01  -0.50688325E-01  -0.38090769E-01  -0.25873420E-01
  -0.14512191E-01  -0.44448792E-02   0.39912259E-02   0.10600583E-01   0.15328000E-01
   0.18235023E-01   0.19480958E-01   0.19307789E-01   0.18004506E-01   0.15836034E-01
   0.12953651E-01   0.93270307E-02   0.47334672E-02  -0.11887010E-02  -0.88484400E-02
  -0.18616609E-01  -0.30780968E-01  -0.45538896E-01  -0.62980885E-01  -0.83005772E-01
  -0.10515405E+00  -0.12843324E+00  -0.15126918E+00  -0.17168592E+00  -0.18769356E+00
  -0.19773576E+00  -0.20101043E+00  -0.19755625E+00  -0.18812577E+00  -0.17395389E+00
  -0.15653062E+00  -0.13742919E+00  -0.11817996E+00  -0.10015987E+00  -0.84483085E-01
  -0.71906359E-01  -0.62774282E-01  -0.57023258E-01  -0.54245638E-01  -0.53800348E-01
  -0.54944479E-01  -0.56956972E-01  -0.59228854E-01  -0.61308054E-01  -0.62901675E-01
  -0.63852151E-01  -0.64106958E-01  -0.63696834E-01  -0.62723220E-01  -0.61345500E-01
  -0.59758682E-01  -0.58167414E-01  -0.56773928E-01  -0.55793782E-01  -0.55488941E-01
  -0.56187840E-01  -0.58264652E-01  -0.62081673E-01  -0.67928603E-01  -0.75993810E-01
  -0.86366811E-01  -0.99036102E-01  -0.11384680E+00  -0.13042643E+00  -0.14812939E+00
  -0.16605366E+00  -0.18313935E+00  -0.19831402E+00  -0.21063646E+00  -0.21941309E+00
  -0.22428164E+00  -0.22525604E+00  -0.22271221E+00  -0.21730319E+00  -0.20982751E+00
  -0.20111501E+00  -0.19199275E+00  -0.18335154E+00  -0.17627856E+00  -0.17219906E+00
  -0.17298309E+00  -0.18100184E+00  -0.19911441E+00  -0.23050621E+00  -0.27821071E+00
  -0.38485576E+00  -0.47748991E+00  -0.58534542E+00  -0.69900615E+00  -0.80503514E+00
  -0.88886924E+00  -0.93866261E+00  -0.94843039E+00  -0.91915631E+00  -0.85763927E+00
  -0.77396103E+00  -0.67885292E+00  -0.58184245E+00  -0.49036088E+00  -0.40953214E+00
  -0.34232092E+00  -0.28989564E+00  -0.25217999E+00  -0.22851073E+00  -0.21819673E+00
  -0.22074813E+00  -0.23568805E+00  -0.26207894E+00  -0.29804505E+00  -0.34055305E+00
  -0.38556104E+00  -0.42846544E+00  -0.46467736E+00  -0.49018202E+00  -0.50202990E+00
  -0.49876152E+00  -0.48071434E+00  -0.45005697E+00  -0.41040421E+00  -0.36605183E+00
  -0.32110818E+00  -0.27885510E+00  -0.24149210E+00  -0.21016531E+00  -0.18510541E+00
  -0.16579798E+00  -0.15121033E+00  -0.14009623E+00  -0.13127455E+00  -0.12376009E+00
  -0.11673275E+00  -0.10946171E+00  -0.10131490E+00  -0.91868448E-01  -0.81011521E-01
  -0.68947551E-01  -0.56071801E-01  -0.42836455E-01  -0.29693486E-01  -0.17112908E-01
  -0.55991477E-02   0.43595935E-02   0.12389456E-01   0.18306216E-01   0.22118824E-01
   0.23976521E-01   0.24107064E-01   0.22776707E-01   0.20262937E-01   0.16815478E-01
   0.12596210E-01   0.76184027E-02   0.17190698E-02  -0.54129483E-02  -0.14161840E-01
  -0.24897812E-01  -0.37917623E-01  -0.53422414E-01  -0.71497880E-01  -0.92037086E-01
  -0.11458152E+00  -0.13814172E+00  -0.16113313E+00  -0.18154370E+00  -0.19732991E+00
  -0.20689344E+00  -0.20943663E+00  -0.20506698E+00  -0.19466108E+00  -0.17960123E+00
  -0.16150937E+00  -0.14204310E+00  -0.12275246E+00  -0.10496958E+00  -0.89717718E-01
  -0.77647843E-01  -0.69017141E-01  -0.63712236E-01  -0.61310658E-01  -0.61171205E-01
  -0.62544325E-01  -0.64687105E-01  -0.66960967E-01  -0.68890774E-01  -0.70178122E-01
  -0.70679281E-01  -0.70370568E-01  -0.69319759E-01  -0.67667267E-01  -0.65606064E-01
  -0.63351971E-01  -0.61112319E-01  -0.59075681E-01  -0.57436449E-01  -0.56440345E-01
  -0.56411826E-01  -0.57730847E-01  -0.60763113E-01  -0.65787950E-01  -0.72970214E-01
  -0.82381646E-01  -0.94025940E-01  -0.10781431E+00  -0.12348489E+00  -0.14051974E+00
  -0.15812802E+00  -0.17532174E+00  -0.19105287E+00  -0.20435918E+00  -0.21448619E+00
  -0.22098096E+00  -0.22375424E+00  -0.22309081E+00  -0.21958611E+00  -0.21402291E+00
  -0.20724739E+00  -0.20011725E+00  -0.19355558E+00  -0.18868497E+00  -0.18697999E+00
  -0.19038658E+00  -0.20138922E+00  -0.22301530E+00  -0.25870450E+00  -0.31185978E+00
  -0.42964379E+00  -0.53025398E+00  -0.64740648E+00  -0.77125333E+00  -0.88727809E+00
  -0.97935085E+00  -0.10340578E+01  -0.10444217E+01  -0.10113530E+01  -0.94243784E+00
  -0.84904383E+00  -0.74327384E+00  -0.63584543E+00  -0.53510432E+00  -0.44680689E+00
  -0.37426973E+00  -0.31873425E+00  -0.27995773E+00  -0.25697333E+00  -0.24878609E+00
  -0.25471062E+00  -0.27420515E+00  -0.30632542E+00  -0.34912110E+00  -0.39930537E+00
  -0.45236196E+00  -0.50303716E+00  -0.54602109E+00  -0.57662249E+00  -0.59134570E+00
  -0.58837189E+00  -0.56791608E+00  -0.53231131E+00  -0.48563445E+00  -0.43286829E+00
  -0.37887921E+00  -0.32761552E+00  -0.28175556E+00  -0.24273587E+00  -0.21093545E+00
  -0.18588351E+00  -0.16650744E+00  -0.15144380E+00  -0.13934785E+00  -0.12907405E+00
  -0.11968681E+00  -0.11039470E+00  -0.10054064E+00  -0.89684128E-01  -0.77694440E-01
  -0.64741051E-01  -0.51179957E-01  -0.37426738E-01  -0.23909050E-01  -0.11098589E-01
   0.46848876E-03   0.10254930E-01   0.17851083E-01   0.23078906E-01   0.26001778E-01
   0.26846771E-01   0.25904149E-01   0.23461404E-01   0.19781375E-01   0.15092896E-01
   0.95620996E-02   0.32425382E-02  -0.39658483E-02  -0.12314530E-01  -0.22150546E-01
  -0.33831491E-01  -0.47651817E-01  -0.63803623E-01  -0.82350951E-01  -0.10316387E+00
  -0.12577801E+00  -0.14922415E+00  -0.17195244E+00  -0.19197595E+00  -0.20725024E+00
  -0.21615841E+00  -0.21789637E+00  -0.21260827E+00  -0.20125920E+00  -0.18535199E+00
  -0.16662411E+00  -0.14680934E+00  -0.12747725E+00  -0.10992609E+00  -0.95110337E-01
  -0.83602217E-01  -0.75590943E-01  -0.70915064E-01  -0.69119039E-01  -0.69531485E-01
  -0.71366129E-01  -0.73837711E-01  -0.76269073E-01  -0.78161099E-01  -0.79210890E-01
  -0.79288291E-01  -0.78397061E-01  -0.76643380E-01  -0.74214188E-01  -0.71351206E-01
  -0.68310335E-01  -0.65318917E-01  -0.62560224E-01  -0.60204080E-01  -0.58466794E-01
  -0.57653252E-01  -0.58138809E-01  -0.60292608E-01  -0.64392384E-01  -0.70590292E-01
  -0.78943687E-01  -0.89462521E-01  -0.10210486E+00  -0.11669920E+00  -0.13284342E+00
  -0.14985969E+00  -0.16684605E+00  -0.18280164E+00  -0.19677068E+00  -0.20796753E+00
  -0.21587629E+00  -0.22032450E+00  -0.22151262E+00  -0.21997393E+00  -0.21646799E+00
  -0.21185933E+00  -0.20705374E+00  -0.20303510E+00  -0.20098602E+00  -0.20243440E+00
  -0.20937217E+00  -0.22432668E+00  -0.25037770E+00  -0.29105582E+00  -0.34993301E+00
  -0.47641716E+00  -0.58336184E+00  -0.70718665E+00  -0.83793197E+00  -0.96061281E+00
  -0.10582450E+01  -0.11164015E+01  -0.11273213E+01  -0.10916813E+01  -0.10174500E+01
  -0.91680910E+00  -0.80282835E+00  -0.68713197E+00  -0.57881424E+00  -0.48419201E+00
  -0.40693476E+00  -0.34841093E+00  -0.30829279E+00  -0.28538635E+00  -0.27843962E+00
  -0.28658533E+00  -0.30922031E+00  -0.34542215E+00  -0.39324756E+00  -0.44929376E+00
  -0.50874147E+00  -0.56585644E+00  -0.61474659E+00  -0.65013769E+00  -0.66803210E+00
  -0.66623927E+00  -0.64477126E+00  -0.60597277E+00  -0.55417933E+00  -0.49485019E+00
  -0.43344054E+00  -0.37446303E+00  -0.32104429E+00  -0.27493679E+00  -0.23673580E+00
  -0.20611084E+00  -0.18204302E+00  -0.16312665E+00  -0.14789469E+00  -0.13504998E+00
  -0.12353098E+00  -0.11247196E+00  -0.10118037E+00  -0.89190068E-01  -0.76329763E-01
  -0.62718543E-01  -0.48666102E-01  -0.34556242E-01  -0.20803634E-01  -0.78835643E-02
   0.36491227E-02   0.13229317E-01   0.20423608E-01   0.25052221E-01   0.27207446E-01
   0.27165791E-01   0.25262280E-01   0.21802796E-01   0.17040272E-01   0.11185526E-01
   0.44057459E-02  -0.32098229E-02  -0.11697010E-01  -0.21236295E-01  -0.32119472E-01
  -0.44673015E-01  -0.59175024E-01  -0.75797835E-01  -0.94572469E-01  -0.11533317E+00
  -0.13760446E+00  -0.16045490E+00  -0.18241955E+00  -0.20161079E+00  -0.21605517E+00
  -0.22415739E+00  -0.22510245E+00  -0.21903085E+00  -0.20694242E+00  -0.19041242E+00
  -0.17125993E+00  -0.15127593E+00  -0.13204566E+00  -0.11484654E+00  -0.10059283E+00
  -0.89812312E-01  -0.82650473E-01  -0.78898553E-01  -0.78043720E-01  -0.79345899E-01
  -0.81945666E-01  -0.84992539E-01  -0.87763891E-01  -0.89739996E-01  -0.90619497E-01
  -0.90289263E-01  -0.88781097E-01  -0.86240409E-01  -0.82906295E-01  -0.79082381E-01
  -0.75084852E-01  -0.71183235E-01  -0.67572227E-01  -0.64401560E-01  -0.61848803E-01
  -0.60180973E-01  -0.59751642E-01  -0.60926914E-01  -0.63991252E-01  -0.69101697E-01
  -0.76315684E-01  -0.85648114E-01  -0.97082970E-01  -0.11050579E+00  -0.12559913E+00
  -0.14178208E+00  -0.15824355E+00  -0.17405359E+00  -0.18829948E+00  -0.20020625E+00
  -0.20923415E+00  -0.21515542E+00  -0.21809634E+00  -0.21851946E+00  -0.21714262E+00
  -0.21483464E+00  -0.21255264E+00  -0.21136361E+00  -0.21254117E+00  -0.21768831E+00
  -0.22883807E+00  -0.24851353E+00  -0.27974123E+00  -0.32596103E+00  -0.39065368E+00
  -0.52170550E+00  -0.63281371E+00  -0.75999242E+00  -0.89347932E+00  -0.10185148E+01
  -0.11181473E+01  -0.11776968E+01  -0.11889777E+01  -0.11523071E+01  -0.10755517E+01
  -0.97109142E+00  -0.85240879E+00  -0.73163243E+00  -0.61835752E+00  -0.51933730E+00
  -0.43856541E+00  -0.37758242E+00  -0.33606635E+00  -0.31269317E+00  -0.30601947E+00
  -0.31501503E+00  -0.33900557E+00  -0.37709596E+00  -0.42741644E+00  -0.48660134E+00
  -0.54976044E+00  -0.61095452E+00  -0.66397928E+00  -0.70319609E+00  -0.72423787E+00
  -0.72456488E+00  -0.70388600E+00  -0.66434260E+00  -0.61023617E+00  -0.54719476E+00
  -0.48100202E+00  -0.41656150E+00  -0.35736612E+00  -0.30548145E+00  -0.26177375E+00
  -0.22614539E+00  -0.19774497E+00  -0.17522873E+00  -0.15708263E+00  -0.14189678E+00
  -0.12849326E+00  -0.11592468E+00  -0.10344933E+00  -0.90557350E-01  -0.77025038E-01
  -0.62915612E-01  -0.48498392E-01  -0.34142601E-01  -0.20264055E-01  -0.73388010E-02
   0.40847427E-02   0.13447496E-01   0.20312825E-01   0.24490541E-01   0.26067809E-01
   0.25330329E-01   0.22632209E-01   0.18293711E-01   0.12567411E-01   0.56546001E-02
  -0.22767645E-02  -0.11107077E-01  -0.20807712E-01  -0.31475529E-01  -0.43324186E-01
  -0.56625361E-01  -0.71624975E-01  -0.88469475E-01  -0.10715509E+00  -0.12747779E+00
  -0.14895124E+00  -0.17069821E+00  -0.19138435E+00  -0.20929462E+00  -0.22260486E+00
  -0.22979308E+00  -0.23003718E+00  -0.22343252E+00  -0.21094828E+00  -0.19416805E+00
  -0.17494556E+00  -0.15510396E+00  -0.13624065E+00  -0.11962853E+00  -0.10617332E+00
  -0.96394123E-01  -0.90416452E-01  -0.87983213E-01  -0.88497679E-01  -0.91110956E-01
  -0.94853167E-01  -0.98785216E-01  -0.10213059E+00  -0.10434993E+00  -0.10514711E+00
  -0.10442899E+00  -0.10225759E+00  -0.98821059E-01  -0.94417953E-01  -0.89427060E-01
  -0.84244607E-01  -0.79206522E-01  -0.74541896E-01  -0.70394495E-01  -0.66902824E-01
  -0.64282020E-01  -0.62844140E-01  -0.62938605E-01  -0.64857445E-01  -0.68777082E-01
  -0.74772091E-01  -0.82867170E-01  -0.93055978E-01  -0.10524739E+00  -0.11917128E+00
  -0.13431855E+00  -0.14996548E+00  -0.16527142E+00  -0.17940018E+00  -0.19162746E+00
  -0.20142835E+00  -0.20855029E+00  -0.21306127E+00  -0.21535046E+00  -0.21607519E+00
  -0.21608490E+00  -0.21637350E+00  -0.21809467E+00  -0.22263254E+00  -0.23168875E+00
  -0.24734781E+00  -0.27210521E+00  -0.30885246E+00  -0.36077039E+00  -0.43097951E+00
  -0.56095786E+00  -0.67365908E+00  -0.80057635E+00  -0.93239772E+00  -0.10552272E+01
  -0.11530250E+01  -0.12116768E+01  -0.12230292E+01  -0.11869973E+01  -0.11108887E+01
  -0.10066304E+01  -0.88748978E+00  -0.76561310E+00  -0.65077334E+00  -0.54997618E+00
  -0.46746769E+00  -0.40498050E+00  -0.36228243E+00  -0.33802554E+00  -0.33065722E+00
  -0.33901533E+00  -0.36234266E+00  -0.39975831E+00  -0.44950851E+00  -0.50840827E+00
  -0.57175559E+00  -0.63375575E+00  -0.68827415E+00  -0.72964963E+00  -0.75338032E+00
  -0.75665724E+00  -0.73879175E+00  -0.70146701E+00  -0.64858611E+00  -0.58554920E+00
  -0.51811939E+00  -0.45134197E+00  -0.38894172E+00  -0.33326066E+00  -0.28547391E+00
  -0.24580595E+00  -0.21368872E+00  -0.18796311E+00  -0.16717272E+00  -0.14986628E+00
  -0.13478502E+00  -0.12090839E+00  -0.10743874E+00  -0.93813199E-01  -0.79746174E-01
  -0.65243424E-01  -0.50543231E-01  -0.36015264E-01  -0.22087402E-01  -0.92302772E-02
   0.20399002E-02   0.11203841E-01   0.17842236E-01   0.21747024E-01   0.22967051E-01
   0.21756931E-01   0.18463161E-01   0.13416201E-01   0.68790927E-02  -0.94553835E-03
  -0.98878760E-02  -0.19804061E-01  -0.30603495E-01  -0.42289049E-01  -0.54973425E-01
  -0.68847796E-01  -0.84109073E-01  -0.10087530E+00  -0.11911606E+00  -0.13859961E+00
  -0.15883838E+00  -0.17902459E+00  -0.19798778E+00  -0.21424163E+00  -0.22617841E+00
  -0.23240145E+00  -0.23209459E+00  -0.22527591E+00  -0.21282120E+00  -0.19625410E+00
  -0.17740991E+00  -0.15811582E+00  -0.13997859E+00  -0.12428490E+00  -0.11196359E+00
  -0.10355811E+00  -0.99193592E-01  -0.98560695E-01  -0.10095249E+00  -0.10537430E+00
  -0.11071232E+00  -0.11591626E+00  -0.12014284E+00  -0.12282506E+00  -0.12366646E+00
  -0.12259193E+00  -0.11969766E+00  -0.11522441E+00  -0.10954400E+00  -0.10312629E+00
  -0.96466171E-01  -0.89988657E-01  -0.83982721E-01  -0.78608649E-01  -0.73977526E-01
  -0.70248994E-01  -0.67677949E-01  -0.66579220E-01  -0.67242983E-01  -0.69868480E-01
  -0.74558329E-01  -0.81353370E-01  -0.90248480E-01  -0.10115158E+00  -0.11380900E+00
  -0.12775926E+00  -0.14235784E+00  -0.15686196E+00  -0.17053185E+00  -0.18271833E+00
  -0.19293642E+00  -0.20093295E+00  -0.20673788E+00  -0.21067716E+00  -0.21334216E+00
  -0.21554246E+00  -0.21828229E+00  -0.22278150E+00  -0.23052758E+00  -0.24332517E+00
  -0.26331494E+00  -0.29295147E+00  -0.33493514E+00  -0.39206188E+00  -0.46687868E+00
  -0.58942339E+00  -0.70093668E+00  -0.82412679E+00  -0.95030971E+00  -0.10669130E+01
  -0.11594886E+01  -0.12151850E+01  -0.12263403E+01  -0.11925272E+01  -0.11201668E+01
  -0.10201764E+01  -0.90501110E+00  -0.78632976E+00  -0.67371561E+00  -0.57419212E+00
  -0.49213921E+00  -0.42946272E+00  -0.38607783E+00  -0.36070850E+00  -0.35178106E+00
  -0.35804742E+00  -0.37866615E+00  -0.41275233E+00  -0.45868701E+00  -0.51357842E+00
  -0.57315358E+00  -0.63212564E+00  -0.68486517E+00  -0.72611392E+00  -0.75156208E+00
  -0.75829002E+00  -0.74516677E+00  -0.71317607E+00  -0.66543375E+00  -0.60665868E+00
  -0.54216846E+00  -0.47682662E+00  -0.41439711E+00  -0.35742782E+00  -0.30742230E+00
  -0.26500617E+00  -0.23001069E+00  -0.20158899E+00  -0.17846143E+00  -0.15922843E+00
  -0.14261083E+00  -0.12754637E+00  -0.11319371E+00  -0.98936991E-01  -0.84426168E-01
  -0.69606713E-01  -0.54685208E-01  -0.40034376E-01  -0.26095174E-01  -0.13326711E-01
  -0.21969427E-02   0.68347168E-02   0.13378466E-01   0.17202302E-01   0.18292864E-01
   0.16843814E-01   0.13173711E-01   0.76200728E-02   0.46582381E-03  -0.80752892E-02
  -0.17830693E-01  -0.28639884E-01  -0.40357436E-01  -0.52889134E-01  -0.66230569E-01
  -0.80469964E-01  -0.95738330E-01  -0.11212321E+00  -0.12958066E+00  -0.14787200E+00
  -0.16652750E+00  -0.18482364E+00  -0.20177063E+00  -0.21613870E+00  -0.22657623E+00
  -0.23185134E+00  -0.23117340E+00  -0.22446978E+00  -0.21247938E+00  -0.19660918E+00
  -0.17862653E+00  -0.16033386E+00  -0.14334312E+00  -0.12897139E+00  -0.11819925E+00
  -0.11162259E+00  -0.10938078E+00  -0.11110594E+00  -0.11595641E+00  -0.12275978E+00
  -0.13022942E+00  -0.13718099E+00  -0.14268367E+00  -0.14612090E+00  -0.14717628E+00
  -0.14578389E+00  -0.14208150E+00  -0.13638336E+00  -0.12915966E+00  -0.12099287E+00
  -0.11249357E+00  -0.10419348E+00  -0.96464524E-01  -0.89510469E-01  -0.83438055E-01
  -0.78361894E-01  -0.74474418E-01  -0.72039721E-01  -0.71328853E-01  -0.72553764E-01
  -0.75843845E-01  -0.81258214E-01  -0.88790469E-01  -0.98336214E-01  -0.10964070E+00
  -0.12227370E+00  -0.13566063E+00  -0.14915501E+00  -0.16211572E+00  -0.17397132E+00
  -0.18428099E+00  -0.19280134E+00  -0.19954316E+00  -0.20479136E+00  -0.20908499E+00
  -0.21318812E+00  -0.21808885E+00  -0.22503488E+00  -0.23557977E+00  -0.25160287E+00
  -0.27527986E+00  -0.30900035E+00  -0.35523323E+00  -0.41631955E+00  -0.49412404E+00
  -0.60336545E+00  -0.71093046E+00  -0.82743640E+00  -0.94493942E+00  -0.10524185E+01
  -0.11373836E+01  -0.11886837E+01  -0.11995099E+01  -0.11692304E+01  -0.11032355E+01
  -0.10110645E+01  -0.90389395E+00  -0.79244684E+00  -0.68575347E+00  -0.59059775E+00
  -0.51133990E+00  -0.44999972E+00  -0.40665769E+00  -0.38017644E+00  -0.36903996E+00
  -0.37197089E+00  -0.38806248E+00  -0.41641903E+00  -0.45556252E+00  -0.50296531E+00
  -0.55496379E+00  -0.60708426E+00  -0.65460496E+00  -0.69310212E+00  -0.71883113E+00
  -0.72899634E+00  -0.72206832E+00  -0.69816983E+00  -0.65929094E+00  -0.60902344E+00
  -0.55178289E+00  -0.49187388E+00  -0.43285529E+00  -0.37737183E+00  -0.32725309E+00
  -0.28359166E+00  -0.24672026E+00  -0.21622398E+00  -0.19111769E+00  -0.17015438E+00
  -0.15210917E+00  -0.13592680E+00  -0.12075041E+00  -0.10592627E+00  -0.91042294E-01
  -0.75976541E-01  -0.60890921E-01  -0.46147175E-01  -0.32189789E-01  -0.19462284E-01
  -0.83837661E-02   0.64619732E-03   0.72662473E-02   0.11215315E-01   0.12406652E-01
   0.10958798E-01   0.71519596E-02   0.13292480E-02  -0.62004267E-02  -0.15205604E-01
  -0.25511286E-01  -0.36949426E-01  -0.49332478E-01  -0.62476766E-01  -0.76257324E-01
  -0.90646159E-01  -0.10569387E+00  -0.12145240E+00  -0.13787462E+00  -0.15473730E+00
  -0.17161216E+00  -0.18787365E+00  -0.20271393E+00  -0.21515705E+00  -0.22411294E+00
  -0.22853199E+00  -0.22766968E+00  -0.22137078E+00  -0.21022362E+00  -0.19548684E+00
  -0.17882391E+00  -0.16198685E+00  -0.14658570E+00  -0.13397955E+00  -0.12522395E+00
  -0.12099054E+00  -0.12144482E+00  -0.12615435E+00  -0.13412114E+00  -0.14396639E+00
  -0.15420210E+00  -0.16348139E+00  -0.17075259E+00  -0.17531059E+00  -0.17678430E+00
  -0.17510220E+00  -0.17045772E+00  -0.16327504E+00  -0.15416402E+00  -0.14385019E+00
  -0.13307577E+00  -0.12248929E+00  -0.11256127E+00  -0.10356516E+00  -0.95634449E-01
  -0.88863285E-01  -0.83390424E-01  -0.79420820E-01  -0.77187063E-01  -0.76893062E-01
  -0.78680296E-01  -0.82619825E-01  -0.88703018E-01  -0.96812365E-01  -0.10668796E+00
  -0.11792351E+00  -0.13000551E+00  -0.14237361E+00  -0.15447255E+00  -0.16579307E+00
  -0.17592453E+00  -0.18462893E+00  -0.19190932E+00  -0.19803478E+00  -0.20351862E+00
  -0.20909039E+00  -0.21570601E+00  -0.22459930E+00  -0.23733403E+00  -0.25580660E+00
  -0.28217441E+00  -0.31871467E+00  -0.36762676E+00  -0.43077705E+00  -0.50935366E+00
  -0.60104624E+00  -0.70218380E+00  -0.80976754E+00  -0.91666399E+00  -0.10134271E+01
  -0.10895795E+01  -0.11358114E+01  -0.11463681E+01  -0.11205766E+01  -0.10628208E+01
  -0.98111201E+00  -0.88506582E+00  -0.78413760E+00  -0.68649650E+00  -0.59844468E+00
  -0.52416024E+00  -0.46569140E+00  -0.42326444E+00  -0.39591016E+00  -0.38222608E+00
  -0.38096280E+00  -0.39118757E+00  -0.41201045E+00  -0.44210328E+00  -0.47933610E+00
  -0.52075201E+00  -0.56288021E+00  -0.60218962E+00  -0.63543339E+00  -0.65977327E+00
  -0.67280849E+00  -0.67275074E+00  -0.65882990E+00  -0.63169994E+00  -0.59347530E+00
  -0.54725897E+00  -0.49642114E+00  -0.44404499E+00  -0.39272969E+00  -0.34459535E+00
  -0.30123699E+00  -0.26356568E+00  -0.23169456E+00  -0.20503458E+00  -0.18258443E+00
  -0.16324843E+00  -0.14603194E+00  -0.13009818E+00  -0.11477529E+00  -0.99595831E-01
  -0.84361984E-01  -0.69169787E-01  -0.54345426E-01  -0.40320238E-01  -0.27521204E-01
  -0.16331519E-01  -0.71087279E-02  -0.19892628E-03   0.41024433E-02   0.56346336E-02
   0.44404252E-02   0.75984487E-03  -0.50591133E-02  -0.12679167E-01  -0.21847622E-01
  -0.32387608E-01  -0.44132536E-01  -0.56869674E-01  -0.70344652E-01  -0.84324283E-01
  -0.98665281E-01  -0.11332946E+00  -0.12832438E+00  -0.14360056E+00  -0.15896404E+00
  -0.17404712E+00  -0.18833192E+00  -0.20118246E+00  -0.21185104E+00  -0.21948507E+00
  -0.22321156E+00  -0.22234775E+00  -0.21668006E+00  -0.20666177E+00  -0.19340099E+00
  -0.17844142E+00  -0.16346701E+00  -0.15007765E+00  -0.13968057E+00  -0.13342408E+00
  -0.13207664E+00  -0.13584365E+00  -0.14422700E+00  -0.15605493E+00  -0.16971278E+00
  -0.18347480E+00  -0.19578859E+00  -0.20542958E+00  -0.21154651E+00  -0.21366552E+00
  -0.21169185E+00  -0.20589810E+00  -0.19687334E+00  -0.18542810E+00  -0.17247407E+00
  -0.15890295E+00  -0.14548286E+00  -0.13278877E+00  -0.12118437E+00  -0.11086364E+00
  -0.10193503E+00  -0.94505726E-01  -0.88723845E-01  -0.84767832E-01  -0.82808207E-01
  -0.82974135E-01  -0.85333651E-01  -0.89873037E-01  -0.96466719E-01  -0.10485456E+00
  -0.11465246E+00  -0.12539737E+00  -0.13659728E+00  -0.14776036E+00  -0.15841564E+00
  -0.16816160E+00  -0.17675329E+00  -0.18418806E+00  -0.19073638E+00  -0.19691065E+00
  -0.20342351E+00  -0.21119462E+00  -0.22141217E+00  -0.23559523E+00  -0.25558908E+00
  -0.28346111E+00  -0.32131138E+00  -0.37103051E+00  -0.43402419E+00  -0.51089482E+00
  -0.58301093E+00  -0.67577809E+00  -0.77300014E+00  -0.86839768E+00  -0.95399474E+00
  -0.10211643E+01  -0.10623410E+01  -0.10728608E+01  -0.10521429E+01  -0.10036947E+01
  -0.93403031E+00  -0.85110859E+00  -0.76292960E+00  -0.67658548E+00  -0.59770503E+00
  -0.53014273E+00  -0.47588773E+00  -0.43527200E+00  -0.40749312E+00  -0.39129008E+00
  -0.38548701E+00  -0.38917391E+00  -0.40150521E+00  -0.42132457E+00  -0.44691082E+00
  -0.47603287E+00  -0.50627634E+00  -0.53541139E+00  -0.56154254E+00  -0.58296197E+00
  -0.59790185E+00  -0.60451574E+00  -0.60124676E+00  -0.58738112E+00  -0.56338108E+00
  -0.53076329E+00  -0.49166684E+00  -0.44845205E+00  -0.40351060E+00  -0.35917605E+00
  -0.31753215E+00  -0.28009681E+00  -0.24756961E+00  -0.21983227E+00  -0.19620512E+00
  -0.17578513E+00  -0.15768320E+00  -0.14111100E+00  -0.12539652E+00  -0.11002351E+00
  -0.94711586E-01  -0.79470813E-01  -0.64565561E-01  -0.50395859E-01  -0.37372871E-01
  -0.25863451E-01  -0.16210055E-01  -0.87637363E-02  -0.38607868E-02  -0.17321227E-02
  -0.24052218E-02  -0.56789070E-02  -0.11202124E-01  -0.18609627E-01  -0.27624506E-01
  -0.38065595E-01  -0.49773070E-01  -0.62526436E-01  -0.76027477E-01  -0.89961967E-01
  -0.10408844E+00  -0.11828187E+00  -0.13249611E+00  -0.14666943E+00  -0.16063585E+00
  -0.17409432E+00  -0.18663589E+00  -0.19777950E+00  -0.20696942E+00  -0.21355061E+00
  -0.21680470E+00  -0.21611820E+00  -0.21124926E+00  -0.20254980E+00  -0.19099843E+00
  -0.17802308E+00  -0.16523364E+00  -0.15421497E+00  -0.14642656E+00  -0.14312476E+00
  -0.14519743E+00  -0.15291115E+00  -0.16571134E+00  -0.18224113E+00  -0.20061633E+00
  -0.21882060E+00  -0.23502884E+00  -0.24776675E+00  -0.25596008E+00  -0.25897405E+00
  -0.25667286E+00  -0.24944130E+00  -0.23810511E+00  -0.22375602E+00  -0.20755128E+00
  -0.19055775E+00  -0.17366458E+00  -0.15754945E+00  -0.14267862E+00  -0.12933634E+00
  -0.11768245E+00  -0.10782221E+00  -0.99858412E-01  -0.93906688E-01  -0.90081128E-01
  -0.88471939E-01  -0.89125251E-01  -0.92017671E-01  -0.97022696E-01  -0.10388838E+00
  -0.11225111E+00  -0.12168191E+00  -0.13173027E+00  -0.14193942E+00  -0.15185363E+00
  -0.16106478E+00  -0.16931161E+00  -0.17658229E+00  -0.18315188E+00  -0.18954087E+00
  -0.19645420E+00  -0.20477521E+00  -0.21562867E+00  -0.23045076E+00  -0.25098036E+00
  -0.27913062E+00  -0.31676525E+00  -0.36543657E+00  -0.42612457E+00  -0.49897582E+00
  -0.55164411E+00  -0.63481402E+00  -0.72101981E+00  -0.80485308E+00  -0.87965172E+00
  -0.93838140E+00  -0.97499353E+00  -0.98582431E+00  -0.97045512E+00  -0.93167421E+00
  -0.87464108E+00  -0.80571119E+00  -0.73138445E+00  -0.65757000E+00  -0.58910457E+00
  -0.52942043E+00  -0.48037999E+00  -0.44238163E+00  -0.41477387E+00  -0.39644253E+00
  -0.38631081E+00  -0.38353261E+00  -0.38735215E+00  -0.39681758E+00  -0.41061977E+00
  -0.42721953E+00  -0.44519714E+00  -0.46356178E+00  -0.48174557E+00  -0.49922048E+00
  -0.51498733E+00  -0.52734134E+00  -0.53414703E+00  -0.53347102E+00  -0.52416375E+00
  -0.50608386E+00  -0.47999300E+00  -0.44735917E+00  -0.41021455E+00  -0.37098846E+00
  -0.33217560E+00  -0.29586584E+00  -0.26335101E+00  -0.23502179E+00  -0.21057210E+00
  -0.18933772E+00  -0.17056526E+00  -0.15353110E+00  -0.13757160E+00  -0.12212742E+00
  -0.10683403E+00  -0.91602317E-01  -0.76613928E-01  -0.62220685E-01  -0.48817433E-01
  -0.36772768E-01  -0.26440947E-01  -0.18199475E-01  -0.12433713E-01  -0.94425966E-02
  -0.93204634E-02  -0.11906620E-01  -0.16852110E-01  -0.23765710E-01  -0.32340978E-01
  -0.42383497E-01  -0.53737500E-01  -0.66187190E-01  -0.79419285E-01  -0.93075260E-01
  -0.10684665E+00  -0.12053615E+00  -0.13403980E+00  -0.14726836E+00  -0.16006863E+00
  -0.17219627E+00  -0.18334099E+00  -0.19315539E+00  -0.20123937E+00  -0.20709374E+00
  -0.21012698E+00  -0.20979480E+00  -0.20585313E+00  -0.19858957E+00  -0.18888439E+00
  -0.17806720E+00  -0.16768019E+00  -0.15929613E+00  -0.15443396E+00  -0.15447489E+00
  -0.16045402E+00  -0.17273212E+00  -0.19072230E+00  -0.21288131E+00  -0.23701755E+00
  -0.26075085E+00  -0.28188579E+00  -0.29859280E+00  -0.30947916E+00  -0.31368367E+00
  -0.31101177E+00  -0.30199771E+00  -0.28778414E+00  -0.26983844E+00  -0.24964060E+00
  -0.22847520E+00  -0.20736414E+00  -0.18708665E+00  -0.16821625E+00  -0.15114620E+00
  -0.13611651E+00  -0.12325792E+00  -0.11264362E+00  -0.10432587E+00  -0.98348266E-01
  -0.94742656E-01  -0.93518694E-01  -0.94640614E-01  -0.97988854E-01  -0.10332746E+00
  -0.11030750E+00  -0.11850868E+00  -0.12748416E+00  -0.13677730E+00  -0.14592758E+00
  -0.15451548E+00  -0.16226488E+00  -0.16915262E+00  -0.17544985E+00  -0.18167417E+00
  -0.18851420E+00  -0.19681074E+00  -0.20761634E+00  -0.22226665E+00  -0.24236574E+00
  -0.26963773E+00  -0.30568119E+00  -0.35170810E+00  -0.40832561E+00  -0.47535604E+00
  -0.51037252E+00  -0.58347255E+00  -0.65869937E+00  -0.73149972E+00  -0.79636717E+00
  -0.84760003E+00  -0.88040206E+00  -0.89194816E+00  -0.88197753E+00  -0.85268967E+00
  -0.80807326E+00  -0.75303390E+00  -0.69264818E+00  -0.63164488E+00  -0.57402831E+00
  -0.52275871E+00  -0.47953214E+00  -0.44478852E+00  -0.41801391E+00  -0.39823650E+00
  -0.38448491E+00  -0.37599729E+00  -0.37213966E+00  -0.37219389E+00  -0.37526281E+00
  -0.38044099E+00  -0.38717221E+00  -0.39551643E+00  -0.40603866E+00  -0.41926054E+00
  -0.43494635E+00  -0.45167182E+00  -0.46697061E+00  -0.47797227E+00  -0.48215371E+00
  -0.47785882E+00  -0.46450827E+00  -0.44262595E+00  -0.41377342E+00  -0.38033755E+00
  -0.34508896E+00  -0.31058485E+00  -0.27865435E+00  -0.25018982E+00  -0.22528046E+00
  -0.20352723E+00  -0.18432851E+00  -0.16703101E+00  -0.15098359E+00  -0.13558970E+00
  -0.12040522E+00  -0.10523775E+00  -0.90171759E-01  -0.75495103E-01  -0.61581523E-01
  -0.48812919E-01  -0.37576782E-01  -0.28296178E-01  -0.21414887E-01  -0.17301889E-01
  -0.16121076E-01  -0.17760329E-01  -0.21882935E-01  -0.28075557E-01  -0.35994358E-01
  -0.45415504E-01  -0.56174221E-01  -0.68061777E-01  -0.80772682E-01  -0.93941588E-01
  -0.10723157E+00  -0.12039881E+00  -0.13328740E+00  -0.14576907E+00  -0.15768305E+00
  -0.16882051E+00  -0.17894940E+00  -0.18783162E+00  -0.19519071E+00  -0.20064848E+00
  -0.20371475E+00  -0.20390961E+00  -0.20100350E+00  -0.19524839E+00  -0.18745474E+00
  -0.17887573E+00  -0.17100143E+00  -0.16540501E+00  -0.16367878E+00  -0.16734991E+00
  -0.17763478E+00  -0.19503403E+00  -0.21897104E+00  -0.24773045E+00  -0.27877737E+00
  -0.30927750E+00  -0.33653842E+00  -0.35824157E+00  -0.37256364E+00  -0.37834529E+00
  -0.37531234E+00  -0.36417969E+00  -0.34648109E+00  -0.32415612E+00  -0.29910033E+00
  -0.27288418E+00  -0.24669855E+00  -0.22143551E+00  -0.19777631E+00  -0.17622568E+00
  -0.15711354E+00  -0.14061086E+00  -0.12677486E+00  -0.11560227E+00  -0.10706728E+00
  -0.10114066E+00  -0.97794200E-01  -0.96983940E-01  -0.98606275E-01  -0.10244659E+00
  -0.10815965E+00  -0.11529986E+00  -0.12337481E+00  -0.13188295E+00  -0.14033527E+00
  -0.14830088E+00  -0.15549929E+00  -0.16189983E+00  -0.16775834E+00  -0.17356726E+00
  -0.17997657E+00  -0.18777002E+00  -0.19792131E+00  -0.21166215E+00  -0.23045823E+00
  -0.25584410E+00  -0.28916462E+00  -0.33132723E+00  -0.38263868E+00  -0.44271328E+00
  -0.46292808E+00  -0.52612726E+00  -0.59093909E+00  -0.65361614E+00  -0.70966726E+00
  -0.75450451E+00  -0.78434096E+00  -0.79700342E+00  -0.79232594E+00  -0.77199813E+00
  -0.73901808E+00  -0.69704896E+00  -0.64991128E+00  -0.60124779E+00  -0.55425788E+00
  -0.51141887E+00  -0.47424117E+00  -0.44319488E+00  -0.41790127E+00  -0.39753097E+00
  -0.38121636E+00  -0.36827960E+00  -0.35821481E+00  -0.35054643E+00  -0.34477894E+00
  -0.34057436E+00  -0.33808470E+00  -0.33817278E+00  -0.34223930E+00  -0.35159261E+00
  -0.36662331E+00  -0.38623402E+00  -0.40785407E+00  -0.42802083E+00  -0.44320965E+00
  -0.45056347E+00  -0.44836391E+00  -0.43626277E+00  -0.41530683E+00  -0.38771261E+00
  -0.35636086E+00  -0.32411987E+00  -0.29324240E+00  -0.26506326E+00  -0.24005006E+00
  -0.21807176E+00  -0.19868365E+00  -0.18130598E+00  -0.16530512E+00  -0.15005845E+00
  -0.13505378E+00  -0.11999822E+00  -0.10486941E+00  -0.89875461E-01  -0.75359713E-01
  -0.61722169E-01  -0.49398993E-01  -0.38874346E-01  -0.30658878E-01  -0.25195158E-01
  -0.22722819E-01  -0.23191305E-01  -0.26291580E-01  -0.31596353E-01  -0.38718099E-01
  -0.47384506E-01  -0.57400665E-01  -0.68555326E-01  -0.80561055E-01  -0.93074029E-01
  -0.10576492E+00  -0.11837433E+00  -0.13071094E+00  -0.14260684E+00  -0.15387932E+00
  -0.16433329E+00  -0.17379033E+00  -0.18209557E+00  -0.18906820E+00  -0.19442363E+00
  -0.19775265E+00  -0.19863272E+00  -0.19685584E+00  -0.19265419E+00  -0.18678690E+00
  -0.18044943E+00  -0.17509898E+00  -0.17232908E+00  -0.17382587E+00  -0.18128754E+00
  -0.19614971E+00  -0.21910851E+00  -0.24965907E+00  -0.28595030E+00  -0.32508124E+00
  -0.36366890E+00  -0.39837755E+00  -0.42624433E+00  -0.44488937E+00  -0.45277745E+00
  -0.44952517E+00  -0.43604111E+00  -0.41430133E+00  -0.38680080E+00  -0.35595144E+00
  -0.32370615E+00  -0.29149563E+00  -0.26035913E+00  -0.23108766E+00  -0.20428223E+00
  -0.18034723E+00  -0.15948872E+00  -0.14175526E+00  -0.12710452E+00  -0.11546232E+00
  -0.10675957E+00  -0.10094883E+00  -0.97993206E-01  -0.97816353E-01  -0.10022789E+00
  -0.10487179E+00  -0.11123848E+00  -0.11873201E+00  -0.12674688E+00  -0.13472623E+00
  -0.14221660E+00  -0.14894058E+00  -0.15486788E+00  -0.16023471E+00  -0.16549213E+00
  -0.17123257E+00  -0.17816992E+00  -0.18719459E+00  -0.19943619E+00  -0.21623032E+00
  -0.23894223E+00  -0.26870425E+00  -0.30618610E+00  -0.35148277E+00  -0.40409945E+00
  -0.41283624E+00  -0.46674524E+00  -0.52203019E+00  -0.57567433E+00  -0.62407970E+00
  -0.66360110E+00  -0.69126163E+00  -0.70536302E+00  -0.70574260E+00  -0.69361567E+00
  -0.67114651E+00  -0.64098082E+00  -0.60590287E+00  -0.56862615E+00  -0.53161912E+00
  -0.49688639E+00  -0.46573655E+00  -0.43865937E+00  -0.41541739E+00  -0.39533779E+00
  -0.37766416E+00  -0.36179680E+00  -0.34734269E+00  -0.33404937E+00  -0.32179021E+00
  -0.31071980E+00  -0.30154444E+00  -0.29567863E+00  -0.29503613E+00  -0.30139168E+00
  -0.31554213E+00  -0.33667714E+00  -0.36228868E+00  -0.38865776E+00  -0.41167759E+00
  -0.42769482E+00  -0.43416146E+00  -0.43002891E+00  -0.41585820E+00  -0.39360950E+00
  -0.36611736E+00  -0.33638466E+00  -0.30693463E+00  -0.27943746E+00  -0.25467950E+00
  -0.23277193E+00  -0.21341962E+00  -0.19611938E+00  -0.18026742E+00  -0.16523324E+00
  -0.15045439E+00  -0.13554535E+00  -0.12037058E+00  -0.10504386E+00  -0.89867349E-01
  -0.75260812E-01  -0.61721033E-01  -0.49805616E-01  -0.40097038E-01  -0.33110618E-01
  -0.29163781E-01  -0.28278996E-01  -0.30193269E-01  -0.34480506E-01  -0.40711448E-01
  -0.48551790E-01  -0.57754671E-01  -0.68088376E-01  -0.79279365E-01  -0.91017670E-01
  -0.10300572E+00  -0.11499595E+00  -0.12678386E+00  -0.13817342E+00  -0.14895880E+00
  -0.15894594E+00  -0.16798928E+00  -0.17599202E+00  -0.18284303E+00  -0.18832810E+00
  -0.19210229E+00  -0.19379259E+00  -0.19321269E+00  -0.19057978E+00  -0.18660911E+00
  -0.18244956E+00  -0.17954240E+00  -0.17952355E+00  -0.18419651E+00  -0.19545611E+00
  -0.21499451E+00  -0.24376329E+00  -0.28140684E+00  -0.32600167E+00  -0.37428528E+00
  -0.42224589E+00  -0.46575671E+00  -0.50104444E+00  -0.52503726E+00  -0.53573921E+00
  -0.53261509E+00  -0.51675363E+00  -0.49058833E+00  -0.45722344E+00  -0.41968189E+00
  -0.38041549E+00  -0.34119908E+00  -0.30328076E+00  -0.26757085E+00  -0.23473863E+00
  -0.20522442E+00  -0.17924434E+00  -0.15683859E+00  -0.13795128E+00  -0.12250213E+00
  -0.11042984E+00  -0.10170952E+00  -0.96340740E-01  -0.94289994E-01  -0.95393038E-01
  -0.99267719E-01  -0.10530167E+00  -0.11273260E+00  -0.12077628E+00  -0.12874226E+00
  -0.13611437E+00  -0.14260591E+00  -0.14819152E+00  -0.15309635E+00  -0.15773671E+00
  -0.16265302E+00  -0.16849528E+00  -0.17607595E+00  -0.18642625E+00  -0.20075826E+00
  -0.22028915E+00  -0.24598661E+00  -0.27835976E+00  -0.31738424E+00  -0.36253884E+00
  -0.36307025E+00  -0.40854443E+00  -0.45533448E+00  -0.50106316E+00  -0.54291411E+00
  -0.57805001E+00  -0.60415124E+00  -0.61985218E+00  -0.62490974E+00  -0.62008350E+00
  -0.60683675E+00  -0.58701254E+00  -0.56259118E+00  -0.53554002E+00  -0.50769286E+00
  -0.48059647E+00  -0.45533000E+00  -0.43237799E+00  -0.41164750E+00  -0.39265002E+00
  -0.37477027E+00  -0.35749643E+00  -0.34053022E+00  -0.32380093E+00  -0.30748957E+00
  -0.29215091E+00  -0.27889704E+00  -0.26947008E+00  -0.26600697E+00  -0.27044460E+00
  -0.28374823E+00  -0.30530259E+00  -0.33276000E+00  -0.36242011E+00  -0.38998222E+00
  -0.41140620E+00  -0.42366008E+00  -0.42522143E+00  -0.41625741E+00  -0.39844345E+00
  -0.37445380E+00  -0.34726826E+00  -0.31951818E+00  -0.29307258E+00  -0.26894024E+00
  -0.24741854E+00  -0.22833809E+00  -0.21127138E+00  -0.19565864E+00  -0.18088483E+00
  -0.16635962E+00  -0.15161725E+00  -0.13640778E+00  -0.12074081E+00  -0.10486957E+00
  -0.89235881E-01  -0.74408164E-01  -0.61027599E-01  -0.49748586E-01  -0.41149335E-01
  -0.35615162E-01  -0.33242921E-01  -0.33831108E-01  -0.36976227E-01  -0.42222159E-01
  -0.49173123E-01  -0.57517722E-01  -0.66986035E-01  -0.77304749E-01  -0.88194146E-01
  -0.99396074E-01  -0.11069101E+00  -0.12188125E+00  -0.13276073E+00  -0.14311139E+00
  -0.15273997E+00  -0.16152159E+00  -0.16939636E+00  -0.17629852E+00  -0.18206271E+00
  -0.18639334E+00  -0.18895902E+00  -0.18959203E+00  -0.18849325E+00  -0.18633330E+00
  -0.18421691E+00  -0.18357922E+00  -0.18611593E+00  -0.19376876E+00  -0.20865083E+00
  -0.23274227E+00  -0.26730736E+00  -0.31222722E+00  -0.36559717E+00  -0.42383736E+00
  -0.48226413E+00  -0.53583295E+00  -0.57979859E+00  -0.61025753E+00  -0.62466072E+00
  -0.62226488E+00  -0.60429774E+00  -0.57362473E+00  -0.53397163E+00  -0.48904109E+00
  -0.44189890E+00  -0.39478579E+00  -0.34924196E+00  -0.30631880E+00  -0.26672368E+00
  -0.23088263E+00  -0.19898520E+00  -0.17106012E+00  -0.14707094E+00  -0.12699072E+00
  -0.11083582E+00  -0.98667805E-01  -0.90568639E-01  -0.86571840E-01  -0.86543749E-01
  -0.90061821E-01  -0.96373440E-01  -0.10448419E+00  -0.11334134E+00  -0.12202512E+00
  -0.12987887E+00  -0.13656329E+00  -0.14205133E+00  -0.14657816E+00  -0.15056234E+00
  -0.15453439E+00  -0.15911790E+00  -0.16507182E+00  -0.17333754E+00  -0.18500380E+00
  -0.20114830E+00  -0.22260866E+00  -0.24979815E+00  -0.28265293E+00  -0.32069097E+00
  -0.31579922E+00  -0.35380124E+00  -0.39315815E+00  -0.43203154E+00  -0.46827594E+00
  -0.49974686E+00  -0.52466900E+00  -0.54191589E+00  -0.55111840E+00  -0.55261076E+00
  -0.54727251E+00  -0.53633036E+00  -0.52117031E+00  -0.50318908E+00  -0.48368384E+00
  -0.46375631E+00  -0.44421438E+00  -0.42549036E+00  -0.40762298E+00  -0.39033809E+00
  -0.37321277E+00  -0.35586142E+00  -0.33808035E+00  -0.31993586E+00  -0.30183459E+00
  -0.28461825E+00  -0.26965699E+00  -0.25883061E+00  -0.25427072E+00  -0.25783633E+00
  -0.27045988E+00  -0.29161824E+00  -0.31916379E+00  -0.34960547E+00  -0.37875317E+00
  -0.40252978E+00  -0.41773962E+00  -0.42262325E+00  -0.41708355E+00  -0.40253796E+00
  -0.38144352E+00  -0.35664277E+00  -0.33073492E+00  -0.30564990E+00  -0.28250558E+00
  -0.26170739E+00  -0.24316854E+00  -0.22652266E+00  -0.21126106E+00  -0.19680352E+00
  -0.18255542E+00  -0.16798964E+00  -0.15275037E+00  -0.13674270E+00  -0.12016885E+00
  -0.10349625E+00  -0.87374785E-01  -0.72537537E-01  -0.59707292E-01  -0.49506690E-01
  -0.42364503E-01  -0.38436912E-01  -0.37588250E-01  -0.39458836E-01  -0.43591637E-01
  -0.49547520E-01  -0.56955040E-01  -0.65498716E-01  -0.74892411E-01  -0.84874633E-01
  -0.95220696E-01  -0.10574166E+00  -0.11625735E+00  -0.12656740E+00  -0.13645653E+00
  -0.14573976E+00  -0.15430833E+00  -0.16212364E+00  -0.16914438E+00  -0.17523486E+00
  -0.18013569E+00  -0.18355048E+00  -0.18532719E+00  -0.18564733E+00  -0.18513170E+00
  -0.18483566E+00  -0.18618792E+00  -0.19095134E+00  -0.20121765E+00  -0.21933136E+00
  -0.24758127E+00  -0.28759206E+00  -0.33957038E+00  -0.40174524E+00  -0.47031106E+00
  -0.53992643E+00  -0.60454915E+00  -0.65832422E+00  -0.69638026E+00  -0.71551635E+00
  -0.71471276E+00  -0.69527361E+00  -0.66043419E+00  -0.61450626E+00  -0.56189435E+00
  -0.50636158E+00  -0.45072565E+00  -0.39690848E+00  -0.34613780E+00  -0.29914064E+00
  -0.25628499E+00  -0.21769972E+00  -0.18340076E+00  -0.15340763E+00  -0.12781295E+00
  -0.10679227E+00  -0.90574085E-01  -0.79387361E-01  -0.73372256E-01  -0.72438727E-01
  -0.76111797E-01  -0.83459803E-01  -0.93185518E-01  -0.10386547E+00  -0.11423141E+00
  -0.12337741E+00  -0.13084053E+00  -0.13657221E+00  -0.14084598E+00  -0.14414366E+00
  -0.14705972E+00  -0.15025890E+00  -0.15449278E+00  -0.16063158E+00  -0.16963902E+00
  -0.18244965E+00  -0.19978508E+00  -0.22200343E+00  -0.24905779E+00  -0.28055184E+00
  -0.27226532E+00  -0.30378579E+00  -0.33674943E+00  -0.36975084E+00  -0.40119901E+00
  -0.42953286E+00  -0.45343622E+00  -0.47197630E+00  -0.48466314E+00  -0.49146535E+00
  -0.49278969E+00  -0.48939647E+00  -0.48224238E+00  -0.47229805E+00  -0.46041234E+00
  -0.44725656E+00  -0.43332261E+00  -0.41892715E+00  -0.40420358E+00  -0.38910519E+00
  -0.37345510E+00  -0.35705341E+00  -0.33981812E+00  -0.32192503E+00  -0.30392450E+00
  -0.28682344E+00  -0.27210479E+00  -0.26162808E+00  -0.25735566E+00  -0.26090789E+00
  -0.27304617E+00  -0.29325418E+00  -0.31958534E+00  -0.34886424E+00  -0.37721366E+00
  -0.40077788E+00  -0.41645788E+00  -0.42247199E+00  -0.41860192E+00  -0.40607134E+00
  -0.38711263E+00  -0.36436702E+00  -0.34030001E+00  -0.31678742E+00  -0.29494952E+00
  -0.27521550E+00  -0.25752359E+00  -0.24153574E+00  -0.22678209E+00  -0.21272403E+00
  -0.19878361E+00  -0.18439955E+00  -0.16913400E+00  -0.15280109E+00  -0.13555620E+00
  -0.11789399E+00  -0.10055040E+00  -0.84355201E-01  -0.70094911E-01  -0.58415163E-01
  -0.49754075E-01  -0.44295536E-01  -0.41956575E-01  -0.42432450E-01  -0.45293436E-01
  -0.50088660E-01  -0.56409892E-01  -0.63906054E-01  -0.72276105E-01  -0.81267420E-01
  -0.90677785E-01  -0.10034139E+00  -0.11009502E+00  -0.11975048E+00  -0.12910475E+00
  -0.13798730E+00  -0.14630334E+00  -0.15402449E+00  -0.16111827E+00  -0.16746417E+00
  -0.17282973E+00  -0.17694981E+00  -0.17968720E+00  -0.18120179E+00  -0.18205771E+00
  -0.18325008E+00  -0.18619057E+00  -0.19270323E+00  -0.20502811E+00  -0.22574074E+00
  -0.25744466E+00  -0.30215657E+00  -0.36048896E+00  -0.43093405E+00  -0.50959979E+00
  -0.59057339E+00  -0.66680738E+00  -0.73124741E+00  -0.77793498E+00  -0.80291455E+00
  -0.80481072E+00  -0.78492595E+00  -0.74677585E+00  -0.69517560E+00  -0.63519222E+00
  -0.57130890E+00  -0.50698922E+00  -0.44461220E+00  -0.38562757E+00  -0.33078772E+00
  -0.28038360E+00  -0.23446634E+00  -0.19304386E+00  -0.15622510E+00  -0.12428156E+00
  -0.97626451E-01  -0.76742994E-01  -0.62089746E-01  -0.53974614E-01  -0.52379272E-01
  -0.56768051E-01  -0.65986610E-01  -0.78356813E-01  -0.91975234E-01  -0.10509824E+00
  -0.11645189E+00  -0.12536775E+00  -0.13174925E+00  -0.13593653E+00  -0.13854224E+00
  -0.14030967E+00  -0.14202514E+00  -0.14449238E+00  -0.14854119E+00  -0.15501573E+00
  -0.16470191E+00  -0.17820665E+00  -0.19585159E+00  -0.21763911E+00  -0.24328664E+00
  -0.23286608E+00  -0.25886608E+00  -0.28642521E+00  -0.31446625E+00  -0.34183109E+00
  -0.36743049E+00  -0.39033550E+00  -0.40979473E+00  -0.42524485E+00  -0.43637849E+00
  -0.44323912E+00  -0.44623612E+00  -0.44601187E+00  -0.44321619E+00  -0.43832587E+00
  -0.43160833E+00  -0.42321079E+00  -0.41327103E+00  -0.40195740E+00  -0.38942906E+00
  -0.37578157E+00  -0.36105511E+00  -0.34533398E+00  -0.32890428E+00  -0.31240316E+00
  -0.29689821E+00  -0.28385788E+00  -0.27499647E+00  -0.27199787E+00  -0.27615122E+00
  -0.28796751E+00  -0.30687652E+00  -0.33110929E+00  -0.35784325E+00  -0.38362264E+00
  -0.40498071E+00  -0.41910902E+00  -0.42438611E+00  -0.42061320E+00  -0.40890447E+00
  -0.39129234E+00  -0.37018852E+00  -0.34785915E+00  -0.32604167E+00  -0.30577350E+00
  -0.28743202E+00  -0.27091783E+00  -0.25587177E+00  -0.24183032E+00  -0.22828586E+00
  -0.21469253E+00  -0.20049127E+00  -0.18520413E+00  -0.16858494E+00  -0.15075328E+00
  -0.13222739E+00  -0.11382262E+00  -0.96462007E-01  -0.80990279E-01  -0.68057933E-01
  -0.58078043E-01  -0.51221136E-01  -0.47426733E-01  -0.46439266E-01  -0.47876187E-01
  -0.51310084E-01  -0.56332379E-01  -0.62583575E-01  -0.69761529E-01  -0.77623828E-01
  -0.85983573E-01  -0.94687742E-01  -0.10358160E+00  -0.11248494E+00  -0.12120583E+00
  -0.12958635E+00  -0.13754028E+00  -0.14504056E+00  -0.15205352E+00  -0.15846596E+00
  -0.16406834E+00  -0.16862652E+00  -0.17201929E+00  -0.17438380E+00  -0.17622045E+00
  -0.17844993E+00  -0.18244797E+00  -0.19008036E+00  -0.20371756E+00  -0.22614897E+00
  -0.26028009E+00  -0.30852920E+00  -0.37197602E+00  -0.44950672E+00  -0.53732153E+00
  -0.62910203E+00  -0.71688377E+00  -0.79240126E+00  -0.84852767E+00  -0.88045242E+00
  -0.88635127E+00  -0.86743124E+00  -0.82737702E+00  -0.77138447E+00  -0.70507877E+00
  -0.63360920E+00  -0.56108893E+00  -0.49039558E+00  -0.42324953E+00  -0.36046287E+00
  -0.30226645E+00  -0.24864262E+00  -0.19960406E+00  -0.15537309E+00  -0.11644053E+00
  -0.83518648E-01  -0.57428162E-01  -0.38950205E-01  -0.28641189E-01  -0.26599809E-01
  -0.32227832E-01  -0.44101698E-01  -0.60081159E-01  -0.77678542E-01  -0.94561726E-01
  -0.10898657E+00  -0.12000950E+00  -0.12746231E+00  -0.13177335E+00  -0.13373972E+00
  -0.13432206E+00  -0.13449658E+00  -0.13517621E+00  -0.13718926E+00  -0.14128018E+00
  -0.14809221E+00  -0.15811978E+00  -0.17165570E+00  -0.18876599E+00  -0.20929453E+00
  -0.19743056E+00  -0.21877898E+00  -0.24182763E+00  -0.26573366E+00  -0.28965392E+00
  -0.31285824E+00  -0.33473494E+00  -0.35471348E+00  -0.37222426E+00  -0.38678918E+00
  -0.39819538E+00  -0.40658991E+00  -0.41237453E+00  -0.41594870E+00  -0.41748438E+00
  -0.41689095E+00  -0.41397382E+00  -0.40864672E+00  -0.40104105E+00  -0.39145911E+00
  -0.38024461E+00  -0.36769624E+00  -0.35410358E+00  -0.33988755E+00  -0.32575564E+00
  -0.31277508E+00  -0.30231336E+00  -0.29585495E+00  -0.29473985E+00  -0.29987813E+00
  -0.31148702E+00  -0.32889508E+00  -0.35046844E+00  -0.37372332E+00  -0.39566359E+00
  -0.41330873E+00  -0.42428299E+00  -0.42728198E+00  -0.42226598E+00  -0.41033615E+00
  -0.39336691E+00  -0.37353017E+00  -0.35284404E+00  -0.33284030E+00  -0.31440384E+00
  -0.29779563E+00  -0.28281875E+00  -0.26903735E+00  -0.25594844E+00  -0.24305289E+00
  -0.22984828E+00  -0.21582148E+00  -0.20051346E+00  -0.18366630E+00  -0.16538375E+00
  -0.14619931E+00  -0.12698661E+00  -0.10874408E+00  -0.92363643E-01  -0.78486941E-01
  -0.67475125E-01  -0.59446136E-01  -0.54324012E-01  -0.51882401E-01  -0.51792507E-01
  -0.53679436E-01  -0.57173593E-01  -0.61943879E-01  -0.67713033E-01  -0.74261244E-01
  -0.81417272E-01  -0.89033483E-01  -0.96953152E-01  -0.10499354E+00  -0.11296370E+00
  -0.12070799E+00  -0.12813843E+00  -0.13522049E+00  -0.14191377E+00  -0.14811044E+00
  -0.15362472E+00  -0.15825552E+00  -0.16189909E+00  -0.16466851E+00  -0.16699371E+00
  -0.16970589E+00  -0.17412095E+00  -0.18211591E+00  -0.19615757E+00  -0.21921311E+00
  -0.25445510E+00  -0.30468539E+00  -0.37148229E+00  -0.45424069E+00  -0.54945466E+00
  -0.65064097E+00  -0.74911864E+00  -0.83550874E+00  -0.90150253E+00  -0.94134940E+00
  -0.95266532E+00  -0.93644273E+00  -0.89640075E+00  -0.83796028E+00  -0.76714633E+00
  -0.68964720E+00  -0.61015801E+00  -0.53205067E+00  -0.45735634E+00  -0.38700335E+00
  -0.32121336E+00  -0.25993533E+00  -0.20320702E+00  -0.15137668E+00  -0.10517103E+00
  -0.65636745E-01  -0.33995487E-01  -0.11436920E-01   0.11488812E-02   0.34911319E-02
  -0.37565493E-02  -0.18863137E-01  -0.39159006E-01  -0.61493929E-01  -0.82871393E-01
  -0.10101406E+00  -0.11466221E+00  -0.12356157E+00  -0.12823777E+00  -0.12969644E+00
  -0.12914675E+00  -0.12779016E+00  -0.12668773E+00  -0.12670646E+00  -0.12852657E+00
  -0.13267400E+00  -0.13954462E+00  -0.14940815E+00  -0.16239673E+00  -0.17848076E+00
  -0.16556125E+00  -0.18297270E+00  -0.20224950E+00  -0.22271183E+00  -0.24373072E+00
  -0.26482986E+00  -0.28564389E+00  -0.30577766E+00  -0.32471784E+00  -0.34191708E+00
  -0.35700510E+00  -0.36993749E+00  -0.38092281E+00  -0.39015707E+00  -0.39756798E+00
  -0.40277008E+00  -0.40526222E+00  -0.40471622E+00  -0.40115609E+00  -0.39493336E+00
  -0.38656259E+00  -0.37656811E+00  -0.36545630E+00  -0.35381479E+00  -0.34244282E+00
  -0.33240076E+00  -0.32492500E+00  -0.32123365E+00  -0.32229338E+00  -0.32861103E+00
  -0.34007746E+00  -0.35586894E+00  -0.37442407E+00  -0.39354806E+00  -0.41069684E+00
  -0.42342988E+00  -0.42991635E+00  -0.42931742E+00  -0.42190197E+00  -0.40887418E+00
  -0.39200827E+00  -0.37323084E+00  -0.35425772E+00  -0.33633678E+00  -0.32012118E+00
  -0.30568648E+00  -0.29267911E+00  -0.28053408E+00  -0.26866698E+00  -0.25656657E+00
  -0.24378766E+00  -0.22991310E+00  -0.21457333E+00  -0.19756198E+00  -0.17899812E+00
  -0.15942251E+00  -0.13973394E+00  -0.12097062E+00  -0.10404751E+00  -0.89582159E-01
  -0.77865879E-01  -0.68936681E-01  -0.62671871E-01  -0.58852413E-01  -0.57201300E-01
  -0.57415259E-01  -0.59196181E-01  -0.62276114E-01  -0.66430435E-01  -0.71478173E-01
  -0.77268776E-01  -0.83656861E-01  -0.90475863E-01  -0.97529923E-01  -0.10461654E+00
  -0.11156876E+00  -0.11828427E+00  -0.12471246E+00  -0.13080315E+00  -0.13645548E+00
  -0.14151065E+00  -0.14580252E+00  -0.14924444E+00  -0.15192295E+00  -0.15419138E+00
  -0.15677801E+00  -0.16091393E+00  -0.16844976E+00  -0.18190093E+00  -0.20435757E+00
  -0.23920084E+00  -0.28956633E+00  -0.35752213E+00  -0.44305101E+00  -0.54313906E+00
  -0.65143417E+00  -0.75885210E+00  -0.85513135E+00  -0.93087020E+00  -0.97933317E+00
  -0.99745161E+00  -0.98584832E+00  -0.94810958E+00  -0.88969879E+00  -0.81684713E+00
  -0.73560336E+00  -0.65111752E+00  -0.56720378E+00  -0.48622284E+00  -0.40928123E+00
  -0.33666210E+00  -0.26833474E+00  -0.20438906E+00  -0.14530429E+00  -0.92040299E-01
  -0.45985120E-01  -0.87916037E-02   0.17887977E-01   0.32767510E-01   0.35356805E-01
   0.26348192E-01   0.77921936E-02  -0.17086396E-01  -0.44450136E-01  -0.70620668E-01
  -0.92776004E-01  -0.10933212E+00  -0.11994182E+00  -0.12521971E+00  -0.12636799E+00
  -0.12483122E+00  -0.12203080E+00  -0.11918899E+00  -0.11724575E+00  -0.11686406E+00
  -0.11849622E+00  -0.12246648E+00  -0.12902807E+00  -0.13837154E+00  -0.15058146E+00
  -0.13688254E+00  -0.15088453E+00  -0.16692547E+00  -0.18444643E+00  -0.20296086E+00
  -0.22216076E+00  -0.24186089E+00  -0.26182584E+00  -0.28164274E+00  -0.30077827E+00
  -0.31879022E+00  -0.33550335E+00  -0.35096912E+00  -0.36521401E+00  -0.37797371E+00
  -0.38863449E+00  -0.39644085E+00  -0.40082635E+00  -0.40164900E+00  -0.39920634E+00
  -0.39407578E+00  -0.38693345E+00  -0.37848104E+00  -0.36949508E+00  -0.36090781E+00
  -0.35380968E+00  -0.34932827E+00  -0.34842481E+00  -0.35169279E+00  -0.35922247E+00
  -0.37054186E+00  -0.38461018E+00  -0.39985614E+00  -0.41430052E+00  -0.42581925E+00
  -0.43254425E+00  -0.43329236E+00  -0.42784635E+00  -0.41695833E+00  -0.40208350E+00
  -0.38497855E+00  -0.36732370E+00  -0.35045664E+00  -0.33522304E+00  -0.32192094E+00
  -0.31033876E+00  -0.29989516E+00  -0.28985170E+00  -0.27951959E+00  -0.26837574E+00
  -0.25606037E+00  -0.24230958E+00  -0.22691865E+00  -0.20980332E+00  -0.19113870E+00
  -0.17147097E+00  -0.15168680E+00  -0.13281401E+00  -0.11574900E+00  -0.10106067E+00
  -0.88957156E-01  -0.79385011E-01  -0.72162077E-01  -0.67067195E-01  -0.63875397E-01
  -0.62367300E-01  -0.62337174E-01  -0.63602994E-01  -0.66011091E-01  -0.69430018E-01
  -0.73733440E-01  -0.78776982E-01  -0.84380124E-01  -0.90327517E-01  -0.96396409E-01
  -0.10239818E+00  -0.10820619E+00  -0.11374679E+00  -0.11895797E+00  -0.12374758E+00
  -0.12798608E+00  -0.13154219E+00  -0.13434389E+00  -0.13644819E+00  -0.13812818E+00
  -0.14000010E+00  -0.14318806E+00  -0.14947637E+00  -0.16137212E+00  -0.18201805E+00
  -0.21492352E+00  -0.26347597E+00  -0.33017786E+00  -0.41562433E+00  -0.51745482E+00
  -0.62976041E+00  -0.74345380E+00  -0.84775780E+00  -0.93239778E+00  -0.98968530E+00
  -0.10157511E+01  -0.10106603E+01  -0.97766100E+00  -0.92205235E+00  -0.85006151E+00
  -0.76789541E+00  -0.68099535E+00  -0.59352458E+00  -0.50816021E+00  -0.42623389E+00
  -0.34816022E+00  -0.27398865E+00  -0.20389398E+00  -0.13849200E+00  -0.78963401E-01
  -0.27019525E-01   0.15268655E-01   0.45787533E-01   0.62844203E-01   0.65710538E-01
   0.55094406E-01   0.33335591E-01   0.41718899E-02  -0.27925540E-01  -0.58651382E-01
  -0.84681021E-01  -0.10412522E+00  -0.11653766E+00  -0.12259344E+00  -0.12364640E+00
  -0.12132581E+00  -0.11723323E+00  -0.11274047E+00  -0.10888431E+00  -0.10636008E+00
  -0.10559953E+00  -0.10688923E+00  -0.11047053E+00  -0.11657374E+00  -0.12537191E+00
  -0.11111620E+00  -0.12206749E+00  -0.13520675E+00  -0.15008044E+00  -0.16630522E+00
  -0.18368412E+00  -0.20215942E+00  -0.22163489E+00  -0.24182337E+00  -0.26226710E+00
  -0.28252320E+00  -0.30234178E+00  -0.32165229E+00  -0.34033954E+00  -0.35798551E+00
  -0.37379924E+00  -0.38681487E+00  -0.39623601E+00  -0.40171007E+00  -0.40339138E+00
  -0.40181600E+00  -0.39772777E+00  -0.39198280E+00  -0.38555225E+00  -0.37954061E+00
  -0.37512191E+00  -0.37336629E+00  -0.37501699E+00  -0.38031337E+00  -0.38892080E+00
  -0.39996191E+00  -0.41210311E+00  -0.42366926E+00  -0.43281294E+00  -0.43778928E+00
  -0.43733096E+00  -0.43100934E+00  -0.41940294E+00  -0.40395411E+00  -0.38655826E+00
  -0.36907137E+00  -0.35293559E+00  -0.33900970E+00  -0.32756185E+00  -0.31834045E+00
  -0.31068388E+00  -0.30367974E+00  -0.29637490E+00  -0.28798248E+00  -0.27800358E+00
  -0.26621892E+00  -0.25258601E+00  -0.23713966E+00  -0.21998592E+00  -0.20140004E+00
  -0.18193960E+00  -0.16244703E+00  -0.14388508E+00  -0.12707788E+00  -0.11250997E+00
  -0.10029244E+00  -0.90281645E-01  -0.82243678E-01  -0.75964768E-01  -0.71282362E-01
  -0.68071953E-01  -0.66230430E-01  -0.65669148E-01  -0.66308796E-01  -0.68067210E-01
  -0.70840154E-01  -0.74482063E-01  -0.78796867E-01  -0.83548140E-01  -0.88490423E-01
  -0.93409708E-01  -0.98150579E-01  -0.10261254E+00  -0.10671944E+00  -0.11038693E+00
  -0.11351342E+00  -0.11599978E+00  -0.11778589E+00  -0.11889912E+00  -0.11953484E+00
  -0.12019593E+00  -0.12188434E+00  -0.12628062E+00  -0.13582295E+00  -0.15362671E+00
  -0.18323360E+00  -0.22817505E+00  -0.29128727E+00  -0.37373550E+00  -0.47390273E+00
  -0.58659720E+00  -0.70315943E+00  -0.81276708E+00  -0.90463073E+00  -0.97025507E+00
  -0.10049074E+01  -0.10079033E+01  -0.98192130E+00  -0.93187037E+00  -0.86375950E+00
  -0.78374906E+00  -0.69739291E+00  -0.60907986E+00  -0.52175373E+00  -0.43698728E+00
  -0.35537847E+00  -0.27711143E+00  -0.20248233E+00  -0.13225519E+00  -0.67818102E-01
  -0.11167896E-01   0.35264912E-01   0.68973102E-01   0.87913811E-01   0.91145160E-01
   0.79365994E-01   0.55127691E-01   0.22560219E-01  -0.13371776E-01  -0.47864504E-01
  -0.77180286E-01  -0.99162441E-01  -0.11325472E+00  -0.12014599E+00  -0.12127398E+00
  -0.11837957E+00  -0.11318402E+00  -0.10717872E+00  -0.10150684E+00  -0.96937438E-01
  -0.93931917E-01  -0.92771909E-01  -0.93687294E-01  -0.96920451E-01  -0.10269549E+00
  -0.88025087E-01  -0.96176781E-01  -0.10660311E+00  -0.11895540E+00  -0.13293988E+00
  -0.14844075E+00  -0.16549396E+00  -0.18412475E+00  -0.20418539E+00  -0.22533885E+00
  -0.24720264E+00  -0.26950866E+00  -0.29210416E+00  -0.31475774E+00  -0.33691886E+00
  -0.35764126E+00  -0.37576436E+00  -0.39025674E+00  -0.40051998E+00  -0.40650340E+00
  -0.40862959E+00  -0.40764765E+00  -0.40453095E+00  -0.40043946E+00  -0.39667296E+00
  -0.39453172E+00  -0.39507788E+00  -0.39887901E+00  -0.40584260E+00  -0.41520110E+00
  -0.42562821E+00  -0.43542234E+00  -0.44271372E+00  -0.44570792E+00  -0.44300448E+00
  -0.43397302E+00  -0.41905938E+00  -0.39983291E+00  -0.37866432E+00  -0.35811492E+00
  -0.34028960E+00  -0.32641494E+00  -0.31675067E+00  -0.31075707E+00  -0.30736039E+00
  -0.30521042E+00  -0.30291300E+00  -0.29925101E+00  -0.29337099E+00  -0.28487426E+00
  -0.27377016E+00  -0.26032011E+00  -0.24486991E+00  -0.22777429E+00  -0.20944795E+00
  -0.19047141E+00  -0.17162228E+00  -0.15375291E+00  -0.13756335E+00  -0.12341526E+00
  -0.11130783E+00  -0.10101417E+00  -0.92267960E-01  -0.84885020E-01  -0.78783915E-01
  -0.73946748E-01  -0.70376345E-01  -0.68073166E-01  -0.67023451E-01  -0.67184992E-01
  -0.68468828E-01  -0.70724979E-01  -0.73741584E-01  -0.77262657E-01  -0.81022065E-01
  -0.84782085E-01  -0.88359168E-01  -0.91624899E-01  -0.94485948E-01  -0.96860770E-01
  -0.98669646E-01  -0.99840656E-01  -0.10032510E+00  -0.10012767E+00  -0.99378857E-01
  -0.98478925E-01  -0.98303067E-01  -0.10039788E+00  -0.10707424E+00  -0.12133854E+00
  -0.14666368E+00  -0.18660409E+00  -0.24419634E+00  -0.32106863E+00  -0.41634364E+00
  -0.52572699E+00  -0.64137127E+00  -0.75291358E+00  -0.84951473E+00  -0.92215173E+00
  -0.96527028E+00  -0.97729651E+00  -0.96011708E+00  -0.91802334E+00  -0.85659535E+00
  -0.78174962E+00  -0.69897146E+00  -0.61273139E+00  -0.52615585E+00  -0.44103853E+00
  -0.35818597E+00  -0.27795937E+00  -0.20081253E+00  -0.12767401E+00  -0.60125676E-01
  -0.39620511E-03   0.48821223E-01   0.84751077E-01   0.10511841E+00   0.10883279E+00
   0.96562578E-01   0.70955284E-01   0.36346847E-01  -0.20166081E-02  -0.39020383E-01
  -0.70639336E-01  -0.94499639E-01  -0.10992046E+00  -0.11754762E+00  -0.11882653E+00
  -0.11553103E+00  -0.10943508E+00  -0.10210750E+00  -0.94789284E-01  -0.88345407E-01
  -0.83302768E-01  -0.79963884E-01  -0.78545907E-01  -0.79274284E-01  -0.82382325E-01
  -0.67335866E-01  -0.72900079E-01  -0.80740131E-01  -0.90611911E-01  -0.10230882E+00
  -0.11578470E+00  -0.13115116E+00  -0.14854284E+00  -0.16795976E+00  -0.18922079E+00
  -0.21205922E+00  -0.23624806E+00  -0.26159951E+00  -0.28779302E+00  -0.31415377E+00
  -0.33957451E+00  -0.36268387E+00  -0.38219025E+00  -0.39721724E+00  -0.40747451E+00
  -0.41323923E+00  -0.41524011E+00  -0.41454989E+00  -0.41250910E+00  -0.41061633E+00
  -0.41031407E+00  -0.41268080E+00  -0.41813162E+00  -0.42625232E+00  -0.43582971E+00
  -0.44504855E+00  -0.45177619E+00  -0.45387540E+00  -0.44954537E+00  -0.43771357E+00
  -0.41844029E+00  -0.39318399E+00  -0.36472005E+00  -0.33660555E+00  -0.31231380E+00
  -0.29436582E+00  -0.28380312E+00  -0.28015620E+00  -0.28181089E+00  -0.28654039E+00
  -0.29200287E+00  -0.29612174E+00  -0.29734692E+00  -0.29480062E+00  -0.28828780E+00
  -0.27816093E+00  -0.26508071E+00  -0.24977223E+00  -0.23288563E+00  -0.21500586E+00
  -0.19675058E+00  -0.17882651E+00  -0.16195061E+00  -0.14666514E+00  -0.13318126E+00
  -0.12137536E+00  -0.11094392E+00  -0.10160580E+00  -0.93226634E-01  -0.85822556E-01
  -0.79490853E-01  -0.74339143E-01  -0.70447447E-01  -0.67854228E-01  -0.66545671E-01
  -0.66441663E-01  -0.67386498E-01  -0.69154373E-01  -0.71472735E-01  -0.74058043E-01
  -0.76652117E-01  -0.79045875E-01  -0.81083342E-01  -0.82650277E-01  -0.83659707E-01
  -0.84043667E-01  -0.83750669E-01  -0.82746150E-01  -0.81027568E-01  -0.78685934E-01
  -0.76043618E-01  -0.73858010E-01  -0.73522496E-01  -0.77170201E-01  -0.87622978E-01
  -0.10818999E+00  -0.14233115E+00  -0.19313873E+00  -0.26255113E+00  -0.35033330E+00
  -0.45313931E+00  -0.56419683E+00  -0.67404898E+00  -0.77230793E+00  -0.84981531E+00
  -0.90037511E+00  -0.92149482E+00  -0.91411274E+00  -0.88170414E+00  -0.82922526E+00
  -0.76216236E+00  -0.68575373E+00  -0.60439515E+00  -0.52128452E+00  -0.43838444E+00
  -0.35670936E+00  -0.27682513E+00  -0.19937309E+00  -0.12545867E+00  -0.56836589E-01
   0.41002887E-02   0.54515764E-01   0.91522108E-01   0.11276263E+00   0.11708713E+00
   0.10511691E+00   0.79463908E-01   0.44452288E-01   0.53612849E-02  -0.32602436E-01
  -0.65272449E-01  -0.90117365E-01  -0.10631933E+00  -0.11442613E+00  -0.11582042E+00
  -0.11223905E+00  -0.10544595E+00  -0.97037573E-01  -0.88323125E-01  -0.80258218E-01
  -0.73448499E-01  -0.68233779E-01  -0.64821364E-01  -0.63401473E-01  -0.64182720E-01
  -0.48729494E-01  -0.51919543E-01  -0.57304011E-01  -0.64732851E-01  -0.74082461E-01
  -0.85370897E-01  -0.98775099E-01  -0.11452903E+00  -0.13278260E+00  -0.15353566E+00
  -0.17668581E+00  -0.20210746E+00  -0.22963208E+00  -0.25888392E+00  -0.28907164E+00
  -0.31891148E+00  -0.34679049E+00  -0.37112134E+00  -0.39071971E+00  -0.40503847E+00
  -0.41420516E+00  -0.41893032E+00  -0.42038569E+00  -0.42008454E+00  -0.41971095E+00
  -0.42083724E+00  -0.42455093E+00  -0.43111040E+00  -0.43977156E+00  -0.44885596E+00
  -0.45602570E+00  -0.45867140E+00  -0.45434023E+00  -0.44119193E+00  -0.41848985E+00
  -0.38706111E+00  -0.34953563E+00  -0.31012573E+00  -0.27384049E+00  -0.24530794E+00
  -0.22762349E+00  -0.22166622E+00  -0.22610022E+00  -0.23796064E+00  -0.25351779E+00
  -0.26910683E+00  -0.28173805E+00  -0.28943664E+00  -0.29133280E+00  -0.28754065E+00
  -0.27887722E+00  -0.26650151E+00  -0.25158362E+00  -0.23510910E+00  -0.21785910E+00
  -0.20050617E+00  -0.18369507E+00  -0.16800642E+00  -0.15381740E+00  -0.14118213E+00
  -0.12985348E+00  -0.11945621E+00  -0.10970122E+00  -0.10050936E+00  -0.91996747E-01
  -0.84374358E-01  -0.77848205E-01  -0.72567275E-01  -0.68610937E-01  -0.65986427E-01
  -0.64621587E-01  -0.64359239E-01  -0.64965430E-01  -0.66155505E-01  -0.67631069E-01
  -0.69115305E-01  -0.70375488E-01  -0.71228835E-01  -0.71537033E-01  -0.71199001E-01
  -0.70146765E-01  -0.68341324E-01  -0.65766316E-01  -0.62432763E-01  -0.58426682E-01
  -0.54029193E-01  -0.49902257E-01  -0.47280142E-01  -0.48080501E-01  -0.54877810E-01
  -0.70737388E-01  -0.98924810E-01  -0.14245580E+00  -0.20341237E+00  -0.28203861E+00
  -0.37586019E+00  -0.47927908E+00  -0.58405007E+00  -0.68068097E+00  -0.76032031E+00
  -0.81643751E+00  -0.84573849E+00  -0.84817224E+00  -0.82627104E+00  -0.78420982E+00
  -0.72687813E+00  -0.65909717E+00  -0.58502694E+00  -0.50780905E+00  -0.42949984E+00
  -0.35129998E+00  -0.27399146E+00  -0.19841972E+00  -0.12586418E+00  -0.58215066E-01
   0.20508303E-02   0.52078038E-01   0.89018476E-01   0.11057754E+00   0.11563177E+00
   0.10474342E+00   0.80366872E-01   0.46607207E-01   0.85355037E-02  -0.28767140E-01
  -0.61143113E-01  -0.85970223E-01  -0.10229031E+00  -0.11050995E+00  -0.11189427E+00
  -0.10809006E+00  -0.10079977E+00  -0.91595002E-01  -0.81804294E-01  -0.72439110E-01
  -0.64170903E-01  -0.57382525E-01  -0.52282771E-01  -0.49028948E-01  -0.47791148E-01
  -0.31907654E-01  -0.32938726E-01  -0.36024153E-01  -0.41085423E-01  -0.48069926E-01
  -0.57052965E-01  -0.68267187E-01  -0.82032110E-01  -0.98638054E-01  -0.11827370E+00
  -0.14103363E+00  -0.16694616E+00  -0.19591912E+00  -0.22756663E+00  -0.26100394E+00
  -0.29477113E+00  -0.32699721E+00  -0.35577542E+00  -0.37959270E+00  -0.39763462E+00
  -0.40988021E+00  -0.41702786E+00  -0.42034838E+00  -0.42151373E+00  -0.42236577E+00
  -0.42457282E+00  -0.42920042E+00  -0.43632594E+00  -0.44485533E+00  -0.45262428E+00
  -0.45674775E+00  -0.45411155E+00  -0.44192056E+00  -0.41828314E+00  -0.38282561E+00
  -0.33723586E+00  -0.28549057E+00  -0.23348059E+00  -0.18792821E+00  -0.15483598E+00
  -0.13799614E+00  -0.13811535E+00  -0.15284206E+00  -0.17759607E+00  -0.20682034E+00
  -0.23521817E+00  -0.25866251E+00  -0.27465085E+00  -0.28233141E+00  -0.28220868E+00
  -0.27566688E+00  -0.26445192E+00  -0.25024097E+00  -0.23439559E+00  -0.21792315E+00
  -0.20157681E+00  -0.18596172E+00  -0.17154051E+00  -0.15854074E+00  -0.14687378E+00
  -0.13618124E+00  -0.12602230E+00  -0.11609650E+00  -0.10636773E+00  -0.97035674E-01
  -0.88408655E-01  -0.80776833E-01  -0.74346403E-01  -0.69229806E-01  -0.65453836E-01
  -0.62960195E-01  -0.61601074E-01  -0.61145288E-01  -0.61303052E-01  -0.61763555E-01
  -0.62231682E-01  -0.62451970E-01  -0.62216370E-01  -0.61361896E-01  -0.59767762E-01
  -0.57356203E-01  -0.54092740E-01  -0.49981765E-01  -0.45067132E-01  -0.39464805E-01
  -0.33455495E-01  -0.27637147E-01  -0.23092968E-01  -0.21504044E-01  -0.25152048E-01
  -0.36797663E-01  -0.59436449E-01  -0.95903600E-01  -0.14827649E+00  -0.21709452E+00
  -0.30058992E+00  -0.39428129E+00  -0.49125807E+00  -0.58322922E+00  -0.66205423E+00
  -0.72124399E+00  -0.75695261E+00  -0.76823681E+00  -0.75666377E+00  -0.72553575E+00
  -0.67901838E+00  -0.62136842E+00  -0.55635836E+00  -0.48694131E+00  -0.41517826E+00
  -0.34241646E+00  -0.26964750E+00  -0.19791760E+00  -0.12865497E+00  -0.63826916E-01
  -0.59048310E-02   0.42347186E-01   0.78238782E-01   0.99641360E-01   0.10551933E+00
   0.96367209E-01   0.74391208E-01   0.43316795E-01   0.78101881E-02  -0.27361250E-01
  -0.58188773E-01  -0.82031427E-01  -0.97800836E-01  -0.10573545E+00  -0.10694542E+00
  -0.10295210E+00  -0.95359069E-01  -0.85664675E-01  -0.75157395E-01  -0.64847674E-01
  -0.55436678E-01  -0.47344567E-01  -0.40799859E-01  -0.35950860E-01  -0.32940273E-01
  -0.16677578E-01  -0.15746180E-01  -0.16699141E-01  -0.19500095E-01  -0.24149511E-01
  -0.30770939E-01  -0.39642535E-01  -0.51150445E-01  -0.65700893E-01  -0.83654469E-01
  -0.10530741E+00  -0.13087295E+00  -0.16038535E+00  -0.19350401E+00  -0.22930025E+00
  -0.26617579E+00  -0.30202606E+00  -0.33463572E+00  -0.36216182E+00  -0.38351357E+00
  -0.39850960E+00  -0.40782241E+00  -0.41280241E+00  -0.41524947E+00  -0.41712107E+00
  -0.42013501E+00  -0.42529407E+00  -0.43246598E+00  -0.44019039E+00  -0.44580817E+00
  -0.44587945E+00  -0.43677446E+00  -0.41534266E+00  -0.37963699E+00  -0.32967622E+00
  -0.26810266E+00  -0.20041468E+00  -0.13442007E+00  -0.78801728E-01  -0.41122231E-01
  -0.25941229E-01  -0.33732928E-01  -0.60958161E-01  -0.10117763E+00  -0.14674035E+00
  -0.19047742E+00  -0.22695037E+00  -0.25304070E+00  -0.26790546E+00  -0.27248366E+00
  -0.26879280E+00  -0.25923047E+00  -0.24603542E+00  -0.23099038E+00  -0.21536865E+00
  -0.20004000E+00  -0.18560153E+00  -0.17242527E+00  -0.16061508E+00  -0.14996555E+00
  -0.14002950E+00  -0.13031199E+00  -0.12049536E+00  -0.11056444E+00  -0.10077165E+00
  -0.91492663E-01  -0.83078429E-01  -0.75777231E-01  -0.69727496E-01  -0.64976752E-01
  -0.61489743E-01  -0.59142567E-01  -0.57721518E-01  -0.56941841E-01  -0.56484745E-01
  -0.56038153E-01  -0.55325666E-01  -0.54117580E-01  -0.52229703E-01  -0.49521629E-01
  -0.45901324E-01  -0.41332922E-01  -0.35840895E-01  -0.29513026E-01  -0.22520173E-01
  -0.15176758E-01  -0.80496645E-02  -0.20907131E-02   0.12571779E-02   0.28956625E-04
  -0.81908631E-02  -0.26074507E-01  -0.56203531E-01  -0.10053971E+00  -0.15975620E+00
  -0.23259834E+00  -0.31553867E+00  -0.40295475E+00  -0.48788393E+00  -0.56318320E+00
  -0.62276474E+00  -0.66255468E+00  -0.68093127E+00  -0.67858705E+00  -0.65794724E+00
  -0.62238888E+00  -0.57550233E+00  -0.52055030E+00  -0.46017695E+00  -0.39635341E+00
  -0.33051700E+00  -0.26384053E+00  -0.19754512E+00  -0.13316026E+00  -0.72654967E-01
  -0.18404333E-01   0.27006299E-01   0.61114534E-01   0.82006057E-01   0.88756891E-01
   0.81786487E-01   0.63004868E-01   0.35664641E-01   0.38977265E-02  -0.27983552E-01
  -0.56240571E-01  -0.78289687E-01  -0.92937276E-01  -0.10024215E+00  -0.10113435E+00
  -0.96985401E-01  -0.89274326E-01  -0.79388179E-01  -0.68519830E-01  -0.57616114E-01
  -0.47359660E-01  -0.38191913E-01  -0.30378902E-01  -0.24095459E-01  -0.19486494E-01
  -0.29933609E-02  -0.26386579E-03   0.76356151E-03   0.11155623E-03  -0.22552995E-02
  -0.65014261E-02  -0.12943226E-01  -0.22013720E-01  -0.34199205E-01  -0.49990209E-01
  -0.69854605E-01  -0.94188063E-01  -0.12318147E+00  -0.15659748E+00  -0.19353905E+00
  -0.23235184E+00  -0.27077453E+00  -0.30634078E+00  -0.33690482E+00  -0.36109407E+00
  -0.37853653E+00  -0.38983551E+00  -0.39637141E+00  -0.40001817E+00  -0.40279237E+00
  -0.40640879E+00  -0.41176848E+00  -0.41851161E+00  -0.42481457E+00  -0.42754052E+00
  -0.42271391E+00  -0.40619995E+00  -0.37449055E+00  -0.32557655E+00  -0.25988160E+00
  -0.18106684E+00  -0.96291312E-01  -0.15482218E-01   0.50505998E-01   0.92406853E-01
   0.10487265E+00   0.87769471E-01   0.46016848E-01  -0.11870172E-01  -0.75954845E-01
  -0.13705326E+00  -0.18832598E+00  -0.22599533E+00  -0.24921907E+00  -0.25938510E+00
  -0.25917159E+00  -0.25166306E+00  -0.23970011E+00  -0.22553059E+00  -0.21073797E+00
  -0.19634864E+00  -0.18298401E+00  -0.17095112E+00  -0.16025414E+00  -0.15059754E+00
  -0.14147250E+00  -0.13234825E+00  -0.12288993E+00  -0.11308214E+00  -0.10319493E+00
  -0.93634054E-01  -0.84781405E-01  -0.76908448E-01  -0.70170689E-01  -0.64635864E-01
  -0.60298763E-01  -0.57072139E-01  -0.54774457E-01  -0.53138323E-01  -0.51845012E-01
  -0.50570545E-01  -0.49022486E-01  -0.46955863E-01  -0.44172619E-01  -0.40518718E-01
  -0.35890195E-01  -0.30248078E-01  -0.23633722E-01  -0.16178875E-01  -0.81172588E-02
   0.18494012E-03   0.81658271E-02   0.14977547E-01   0.19396888E-01   0.19774427E-01
   0.14059235E-01  -0.61438056E-04  -0.24865166E-01  -0.62124663E-01  -0.11253104E+00
  -0.17517364E+00  -0.24728067E+00  -0.32435842E+00  -0.40073511E+00  -0.47039488E+00
  -0.52791975E+00  -0.56932676E+00  -0.59259037E+00  -0.59770675E+00  -0.58630595E+00
  -0.56098730E+00  -0.52463780E+00  -0.47993963E+00  -0.42913781E+00  -0.37402444E+00
  -0.31605595E+00  -0.25653499E+00  -0.19681022E+00  -0.13845064E+00  -0.83346697E-01
  -0.33694181E-01   0.81619669E-02   0.40013979E-01   0.60159792E-01   0.67774925E-01
   0.63195281E-01   0.48026775E-01   0.25024890E-01  -0.22689322E-02  -0.30084597E-01
  -0.55051157E-01  -0.74721104E-01  -0.87835875E-01  -0.94276773E-01  -0.94774236E-01
  -0.90526567E-01  -0.82867060E-01  -0.73045870E-01  -0.62122129E-01  -0.50930647E-01
  -0.40091719E-01  -0.30046811E-01  -0.21108562E-01  -0.13509179E-01  -0.74284579E-02
   0.90631431E-02   0.13451238E-01   0.16330375E-01   0.17730161E-01   0.17593642E-01
   0.15718680E-01   0.11752116E-01   0.52286278E-02  -0.43805189E-02  -0.17638552E-01
  -0.35125493E-01  -0.57380856E-01  -0.84752781E-01  -0.11715378E+00  -0.15380632E+00
  -0.19311511E+00  -0.23278337E+00  -0.27019548E+00  -0.30296225E+00  -0.32943627E+00
  -0.34901657E+00  -0.36217133E+00  -0.37023499E+00  -0.37507997E+00  -0.37871309E+00
  -0.38279117E+00  -0.38808254E+00  -0.39400014E+00  -0.39838894E+00  -0.39768635E+00
  -0.38743632E+00  -0.36304008E+00  -0.32064917E+00  -0.25818728E+00  -0.17647055E+00
  -0.80185443E-01   0.21795936E-01   0.11732386E+00   0.19325083E+00   0.23852968E+00
   0.24704620E+00   0.21913213E+00   0.16126769E+00   0.84207801E-01   0.27423370E-03
  -0.79305061E-01  -0.14630460E+00  -0.19631338E+00  -0.22850648E+00  -0.24472541E+00
  -0.24830958E+00  -0.24303656E+00  -0.23236586E+00  -0.21903721E+00  -0.20497499E+00
  -0.19139026E+00  -0.17894994E+00  -0.16791196E+00  -0.15819684E+00  -0.14944087E+00
  -0.14110061E+00  -0.13263319E+00  -0.12369481E+00  -0.11425664E+00  -0.10457567E+00
  -0.95051497E-01  -0.86066741E-01  -0.77896715E-01  -0.70704102E-01  -0.64573248E-01
  -0.59530257E-01  -0.55530618E-01  -0.52434977E-01  -0.50004998E-01  -0.47933183E-01
  -0.45893389E-01  -0.43585787E-01  -0.40758696E-01  -0.37209365E-01  -0.32779629E-01
  -0.27361467E-01  -0.20916127E-01  -0.13498533E-01  -0.52754818E-02   0.34657949E-02
   0.12308883E-01   0.20683298E-01   0.27815697E-01   0.32666298E-01   0.33874514E-01
   0.29750090E-01   0.18360616E-01  -0.22302546E-02  -0.33558047E-01  -0.76260348E-01
  -0.12965071E+00  -0.19153451E+00  -0.25834398E+00  -0.32554898E+00  -0.38824395E+00
  -0.44182095E+00  -0.48263728E+00  -0.50853375E+00  -0.51902926E+00  -0.51510169E+00
  -0.49865151E+00  -0.47189467E+00  -0.43692587E+00  -0.39554741E+00  -0.34930268E+00
  -0.29958981E+00  -0.24777108E+00  -0.19526014E+00  -0.14360151E+00  -0.94536966E-01
  -0.50017839E-01  -0.12109383E-01   0.17235032E-01   0.36494062E-01   0.44907317E-01
   0.42715372E-01   0.31238691E-01   0.12765211E-01  -0.97453228E-02  -0.33097812E-01
  -0.54357985E-01  -0.71292122E-01  -0.82631724E-01  -0.88097078E-01  -0.88203144E-01
  -0.83946155E-01  -0.76488725E-01  -0.66927418E-01  -0.56172730E-01  -0.44927451E-01
  -0.33725792E-01  -0.22991075E-01  -0.13079257E-01  -0.42924655E-02   0.31353409E-02
   0.19332455E-01   0.25246676E-01   0.29863673E-01   0.33228682E-01   0.35269673E-01
   0.35747137E-01   0.34269208E-01   0.30345932E-01   0.23436381E-01   0.12961246E-01
  -0.16997258E-02  -0.21165918E-01  -0.45912263E-01  -0.76021894E-01  -0.11091252E+00
  -0.14916794E+00  -0.18859718E+00  -0.22656735E+00  -0.26053823E+00  -0.28862142E+00
  -0.30996182E+00  -0.32482470E+00  -0.33441026E+00  -0.34049936E+00  -0.34500990E+00
  -0.34948366E+00  -0.35453287E+00  -0.35936240E+00  -0.36154609E+00  -0.35718429E+00
  -0.34143621E+00  -0.30932191E+00  -0.25670787E+00  -0.18146847E+00  -0.84787013E-01
   0.27689409E-01   0.14546141E+00   0.25423622E+00   0.33863322E+00   0.38586572E+00
   0.38915436E+00   0.34938499E+00   0.27468719E+00   0.17811013E+00   0.74324029E-01
  -0.23505792E-01  -0.10589727E+00  -0.16791076E+00  -0.20879467E+00  -0.23085471E+00
  -0.23807597E+00  -0.23490653E+00  -0.22540677E+00  -0.21279720E+00  -0.19933700E+00
  -0.18641819E+00  -0.17475153E+00  -0.16454789E+00  -0.15565312E+00  -0.14765351E+00
  -0.13999685E+00  -0.13215342E+00  -0.12378417E+00  -0.11484132E+00  -0.10554646E+00
  -0.96264290E-01  -0.87354165E-01  -0.79080949E-01  -0.71607614E-01  -0.65030765E-01
  -0.59403745E-01  -0.54722428E-01  -0.50891771E-01  -0.47710238E-01  -0.44893354E-01
  -0.42125609E-01  -0.39111040E-01  -0.35600328E-01  -0.31394321E-01  -0.26339952E-01
  -0.20335101E-01  -0.13348376E-01  -0.54472350E-02   0.31789451E-02   0.12210064E-01
   0.21197269E-01   0.29561918E-01   0.36579338E-01   0.41346020E-01   0.42740862E-01
   0.39405278E-01   0.29789476E-01   0.12324392E-01  -0.14252827E-01  -0.50482224E-01
  -0.95825927E-01  -0.14853076E+00  -0.20576136E+00  -0.26393193E+00  -0.31912907E+00
  -0.36757452E+00  -0.40611608E+00  -0.43267845E+00  -0.44651481E+00  -0.44811728E+00
  -0.43880766E+00  -0.42021683E+00  -0.39390447E+00  -0.36123961E+00  -0.32347958E+00
  -0.28189435E+00  -0.23782741E+00  -0.19268898E+00  -0.14794395E+00  -0.10513856E+00
  -0.65940556E-01  -0.32114487E-01  -0.53678866E-02   0.12923023E-01   0.22021719E-01
   0.22058905E-01   0.14097309E-01   0.15771085E-04  -0.17752668E-01  -0.36571179E-01
  -0.53976219E-01  -0.68015128E-01  -0.77474748E-01  -0.81947460E-01  -0.81725750E-01
  -0.77571979E-01  -0.70446402E-01  -0.61277645E-01  -0.50831159E-01  -0.39687341E-01
  -0.28297353E-01  -0.17058861E-01  -0.63583401E-02   0.34421828E-02   0.12057856E-01
   0.40855124E-01   0.50648495E-01   0.59229327E-01   0.66713242E-01   0.73080976E-01
   0.78094093E-01   0.81302024E-01   0.82102384E-01   0.79780942E-01   0.73486750E-01
   0.62173541E-01   0.44610658E-01   0.19579456E-01  -0.13706217E-01  -0.55057525E-01
  -0.10287308E+00  -0.15406100E+00  -0.20447013E+00  -0.24976799E+00  -0.28647590E+00
  -0.31276892E+00  -0.32876200E+00  -0.33626302E+00  -0.33817166E+00  -0.33770795E+00
  -0.33755762E+00  -0.33900867E+00  -0.34125657E+00  -0.34111299E+00  -0.33324191E+00
  -0.31084908E+00  -0.26666922E+00  -0.19421450E+00  -0.89422940E-01   0.47218475E-01
   0.20841514E+00   0.37701519E+00   0.52899413E+00   0.64219403E+00   0.70117147E+00
   0.69907507E+00   0.63751996E+00   0.52593455E+00   0.38080525E+00   0.22373250E+00
   0.76924373E-01  -0.44524109E-01  -0.13444988E+00  -0.19295901E+00  -0.22438004E+00
  -0.23514190E+00  -0.23205556E+00  -0.22117318E+00  -0.20718455E+00  -0.19323881E+00
  -0.18106438E+00  -0.17126042E+00  -0.16364607E+00  -0.15758472E+00  -0.15224315E+00
  -0.14678738E+00  -0.14053908E+00  -0.13310158E+00  -0.12442944E+00  -0.11480501E+00
  -0.10472058E+00  -0.94718025E-01  -0.85257018E-01  -0.76654844E-01  -0.69089824E-01
  -0.62627737E-01  -0.57235463E-01  -0.52777547E-01  -0.49016881E-01  -0.45637177E-01
  -0.42281880E-01  -0.38591831E-01  -0.34233448E-01  -0.28922442E-01  -0.22447126E-01
  -0.14686419E-01  -0.56166464E-02   0.46905616E-02   0.16069579E-01   0.28250636E-01
   0.40832975E-01   0.53247860E-01   0.64730034E-01   0.74313132E-01   0.80842102E-01
   0.82981042E-01   0.79222474E-01   0.67963526E-01   0.47734856E-01   0.17592751E-01
  -0.22451281E-01  -0.71162693E-01  -0.12610404E+00  -0.18391331E+00  -0.24071980E+00
  -0.29261667E+00  -0.33617347E+00  -0.36893367E+00  -0.38973192E+00  -0.39865617E+00
  -0.39665265E+00  -0.38499820E+00  -0.36492823E+00  -0.33755446E+00  -0.30398427E+00
  -0.26545306E+00  -0.22335259E+00  -0.17918265E+00  -0.13453029E+00  -0.91133467E-01
  -0.50967827E-01  -0.16221535E-01   0.10934167E-01   0.28742513E-01   0.36278222E-01
   0.33716320E-01   0.22358095E-01   0.44245693E-02  -0.17297863E-01  -0.39860355E-01
  -0.60533752E-01  -0.77133009E-01  -0.88251612E-01  -0.93363093E-01  -0.92756585E-01
  -0.87317497E-01  -0.78218586E-01  -0.66618341E-01  -0.53457437E-01  -0.39401145E-01
  -0.24909774E-01  -0.10362255E-01   0.38544656E-02   0.17339040E-01   0.29742495E-01
   0.47685611E-01   0.58902047E-01   0.69231931E-01   0.78764887E-01   0.87435125E-01
   0.94960830E-01   0.10087626E+00   0.10460921E+00   0.10552482E+00   0.10288823E+00
   0.95774537E-01   0.83028913E-01   0.63401282E-01   0.35915786E-01   0.40212084E-03
  -0.42017932E-01  -0.88748451E-01  -0.13602642E+00  -0.17970696E+00  -0.21627571E+00
  -0.24369399E+00  -0.26175675E+00  -0.27189872E+00  -0.27661579E+00  -0.27870850E+00
  -0.28045807E+00  -0.28280441E+00  -0.28467829E+00  -0.28270618E+00  -0.27142108E+00
  -0.24393309E+00  -0.19292743E+00  -0.11195870E+00   0.28271823E-02   0.15047223E+00
   0.32271093E+00   0.50008609E+00   0.65649860E+00   0.76868819E+00   0.82121489E+00
   0.80812555E+00   0.73235977E+00   0.60465494E+00   0.44262059E+00   0.26890853E+00
   0.10699353E+00  -0.26049888E-01  -0.12384049E+00  -0.18708498E+00  -0.22093239E+00
  -0.23263023E+00  -0.22967686E+00  -0.21863026E+00  -0.20450279E+00  -0.19060344E+00
  -0.17868925E+00  -0.16929880E+00  -0.16215466E+00  -0.15654362E+00  -0.15161486E+00
  -0.14657658E+00  -0.14081309E+00  -0.13395699E+00  -0.12592775E+00  -0.11691876E+00
  -0.10731941E+00  -0.97594023E-01  -0.88167329E-01  -0.79358501E-01  -0.71369812E-01
  -0.64302595E-01  -0.58167768E-01  -0.52881137E-01  -0.48259476E-01  -0.44035405E-01
  -0.39890207E-01  -0.35490377E-01  -0.30519991E-01  -0.24711506E-01  -0.17875328E-01
  -0.99195616E-02  -0.85290767E-03   0.92247990E-02   0.20130261E-01   0.31588006E-01
   0.43198786E-01   0.54396026E-01   0.64420097E-01   0.72339295E-01   0.77113453E-01
   0.77659137E-01   0.72883479E-01   0.61715112E-01   0.43213462E-01   0.16806679E-01
  -0.17402841E-01  -0.58419932E-01  -0.10435225E+00  -0.15261920E+00  -0.20027050E+00
  -0.24432609E+00  -0.28212466E+00  -0.31167318E+00  -0.33190329E+00  -0.34268905E+00
  -0.34458288E+00  -0.33841508E+00  -0.32499510E+00  -0.30505520E+00  -0.27938079E+00
  -0.24895431E+00  -0.21498137E+00  -0.17880592E+00  -0.14182421E+00  -0.10549161E+00
  -0.71403784E-01  -0.41331036E-01  -0.17086246E-01  -0.21431448E-03   0.83816294E-02
   0.87103143E-02   0.17421013E-02  -0.10769756E-01  -0.26609911E-01  -0.43447605E-01
  -0.59130410E-01  -0.71904784E-01  -0.80570158E-01  -0.84559367E-01  -0.83919975E-01
  -0.79183798E-01  -0.71152798E-01  -0.60669307E-01  -0.48450354E-01  -0.35037367E-01
  -0.20852113E-01  -0.62914511E-02   0.82195523E-02   0.22254597E-01   0.35470105E-01
   0.51693234E-01   0.64219467E-01   0.76195106E-01   0.87652868E-01   0.98462803E-01
   0.10830064E+00   0.11669723E+00   0.12312094E+00   0.12701990E+00   0.12777983E+00
   0.12462005E+00   0.11652029E+00   0.10229795E+00   0.80909009E-01   0.51929522E-01
   0.16043989E-01  -0.24704277E-01  -0.67101392E-01  -0.10742108E+00  -0.14234940E+00
  -0.16980699E+00  -0.18933818E+00  -0.20196971E+00  -0.20968499E+00  -0.21472608E+00
  -0.21884622E+00  -0.22257182E+00  -0.22459076E+00  -0.22145936E+00  -0.20777249E+00
  -0.17679458E+00  -0.12145627E+00  -0.35683952E-01   0.83848406E-01   0.23551473E+00
   0.41034335E+00   0.58807201E+00   0.74149325E+00   0.84682786E+00   0.88896650E+00
   0.86305204E+00   0.77353710E+00   0.63262818E+00   0.45900401E+00   0.27587701E+00
   0.10687513E+00  -0.30617677E-01  -0.13040868E+00  -0.19390785E+00  -0.22698949E+00
  -0.23751598E+00  -0.23342665E+00  -0.22153848E+00  -0.20696464E+00  -0.19299225E+00
  -0.18127446E+00  -0.17220895E+00  -0.16538831E+00  -0.16002281E+00  -0.15526049E+00
  -0.15037133E+00  -0.14481840E+00  -0.13827468E+00  -0.13063091E+00  -0.12199463E+00
  -0.11265435E+00  -0.10300023E+00  -0.93427423E-01  -0.84262150E-01  -0.75731219E-01
  -0.67964486E-01  -0.61004137E-01  -0.54805436E-01  -0.49234859E-01  -0.44079274E-01
  -0.39069214E-01  -0.33908784E-01  -0.28307555E-01  -0.22015974E-01  -0.14861470E-01
  -0.67734442E-02   0.22130392E-02   0.11971447E-01   0.22299859E-01   0.32919407E-01
   0.43443420E-01   0.53326961E-01   0.61834239E-01   0.68068231E-01   0.71070048E-01
   0.69937629E-01   0.63895834E-01   0.52305004E-01   0.34675818E-01   0.10774417E-01
  -0.19181153E-01  -0.54341371E-01  -0.93193412E-01  -0.13371503E+00  -0.17363650E+00
  -0.21070922E+00  -0.24294392E+00  -0.26882802E+00  -0.28749099E+00  -0.29872973E+00
  -0.30284151E+00  -0.30034229E+00  -0.29174172E+00  -0.27750115E+00  -0.25815216E+00
  -0.23443778E+00  -0.20734862E+00  -0.17803688E+00  -0.14770022E+00  -0.11754183E+00
  -0.88827493E-01  -0.62950912E-01  -0.41383947E-01  -0.25458944E-01  -0.16051416E-01
  -0.13310529E-01  -0.16570164E-01  -0.24480564E-01  -0.35292974E-01  -0.47174616E-01
  -0.58455365E-01  -0.67777919E-01  -0.74176514E-01  -0.77111486E-01  -0.76459503E-01
  -0.72445204E-01  -0.65517098E-01  -0.56202898E-01  -0.44998891E-01  -0.32334356E-01
  -0.18606287E-01  -0.42319337E-02   0.10342421E-01   0.24697293E-01   0.38526211E-01
   0.52575363E-01   0.66341286E-01   0.79886231E-01   0.93153919E-01   0.10593223E+00
   0.11785737E+00   0.12847461E+00   0.13730946E+00   0.14389324E+00   0.14771352E+00
   0.14811268E+00   0.14421095E+00   0.13495329E+00   0.11934679E+00   0.96864536E-01
   0.67880541E-01   0.33928004E-01  -0.24051515E-02  -0.37994775E-01  -0.69958624E-01
  -0.96378917E-01  -0.11666575E+00  -0.13145413E+00  -0.14215408E+00  -0.15035207E+00
  -0.15718364E+00  -0.16271923E+00  -0.16543881E+00  -0.16195333E+00  -0.14712707E+00
  -0.11464989E+00  -0.58012019E-01   0.28156836E-01   0.14635902E+00   0.29415251E+00
   0.46212399E+00   0.63097372E+00   0.77362833E+00   0.86639839E+00   0.89477571E+00
   0.85509098E+00   0.75337285E+00   0.60333726E+00   0.42458120E+00   0.24031328E+00
   0.73262733E-01  -0.60489555E-01  -0.15571771E+00  -0.21459046E+00  -0.24353492E+00
  -0.25074181E+00  -0.24427518E+00  -0.23091691E+00  -0.21563581E+00  -0.20151135E+00
  -0.18996611E+00  -0.18118270E+00  -0.17459031E+00  -0.16931427E+00  -0.16450278E+00
  -0.15949016E+00  -0.15382248E+00  -0.14722401E+00  -0.13957673E+00  -0.13092782E+00
  -0.12148914E+00  -0.11159415E+00  -0.10161700E+00  -0.91891053E-01  -0.82660231E-01
  -0.74069337E-01  -0.66175136E-01  -0.58957537E-01  -0.52324677E-01  -0.46118233E-01
  -0.40125349E-01  -0.34098093E-01  -0.27780861E-01  -0.20946873E-01  -0.13438802E-01
  -0.51997978E-02   0.37177854E-02   0.13166060E-01   0.22923633E-01   0.32704520E-01
   0.42136029E-01   0.50708314E-01   0.57732691E-01   0.62364565E-01   0.63715585E-01
   0.61009111E-01   0.53688806E-01   0.41428955E-01   0.24090809E-01   0.17265059E-02
  -0.25317345E-01  -0.56259203E-01  -0.89832061E-01  -0.12439482E+00  -0.15815895E+00
  -0.18942174E+00  -0.21673755E+00  -0.23903087E+00  -0.25566659E+00  -0.26645220E+00
  -0.27153649E+00  -0.27123187E+00  -0.26586076E+00  -0.25571998E+00  -0.24116783E+00
  -0.22274452E+00  -0.20122038E+00  -0.17753675E+00  -0.15269550E+00  -0.12769092E+00
  -0.10352954E+00  -0.81292724E-01  -0.62140230E-01  -0.47180547E-01  -0.37227386E-01
  -0.32550863E-01  -0.32754193E-01  -0.36845779E-01  -0.43473028E-01  -0.51206595E-01
  -0.58762311E-01  -0.65112929E-01  -0.69513638E-01  -0.71490421E-01  -0.70818534E-01
  -0.67488385E-01  -0.61650265E-01  -0.53546924E-01  -0.43461486E-01  -0.31704384E-01
  -0.18632847E-01  -0.46637165E-02   0.97602003E-02   0.24250194E-01   0.38552485E-01
   0.50081172E-01   0.65032440E-01   0.80076709E-01   0.95047159E-01   0.10963690E+00
   0.12344343E+00   0.13603927E+00   0.14702107E+00   0.15600227E+00   0.16254630E+00
   0.16607518E+00   0.16581580E+00   0.16085137E+00   0.15031793E+00   0.13372310E+00
   0.11128567E+00   0.84141429E-01   0.54273269E-01   0.24121135E-01  -0.40163994E-02
  -0.28546814E-01  -0.48870586E-01  -0.65295284E-01  -0.78669760E-01  -0.89907784E-01
  -0.99506311E-01  -0.10708055E+00  -0.11095116E+00  -0.10790092E+00  -0.93255226E-01
  -0.61381971E-01  -0.66142268E-02   0.75445931E-01   0.18628564E+00   0.32262695E+00
   0.47478370E+00   0.62555400E+00   0.75002112E+00   0.82526996E+00   0.83762240E+00
   0.78454311E+00   0.67348303E+00   0.51947133E+00   0.34267811E+00   0.16564475E+00
   0.91745093E-02  -0.11325597E+00  -0.19798662E+00  -0.24794805E+00  -0.26990764E+00
  -0.27207107E+00  -0.26230001E+00  -0.24705450E+00  -0.23093758E+00  -0.21666839E+00
  -0.20534399E+00  -0.19687802E+00  -0.19050640E+00  -0.18524976E+00  -0.18023833E+00
  -0.17485414E+00  -0.16871971E+00  -0.16162446E+00  -0.15347840E+00  -0.14431852E+00
  -0.13432732E+00  -0.12381225E+00  -0.11313597E+00  -0.10263088E+00  -0.92539881E-01
  -0.83001429E-01  -0.74066941E-01  -0.65725071E-01  -0.57915298E-01  -0.50529942E-01
  -0.43414097E-01  -0.36373375E-01  -0.29195118E-01  -0.21683493E-01  -0.13701196E-01
  -0.52039321E-02   0.37450107E-02   0.12983076E-01   0.22270865E-01   0.31310348E-01
   0.39737509E-01   0.47082004E-01   0.52721528E-01   0.55889330E-01   0.55776366E-01
   0.51698666E-01   0.43235659E-01   0.30259737E-01   0.12871816E-01  -0.86576693E-02
  -0.33857860E-01  -0.61958693E-01  -0.91836296E-01  -0.12209505E+00  -0.15126898E+00
  -0.17803666E+00  -0.20135605E+00  -0.22050599E+00  -0.23507558E+00  -0.24493019E+00
  -0.25014834E+00  -0.25092777E+00  -0.24749569E+00  -0.24007610E+00  -0.22893362E+00
  -0.21445662E+00  -0.19721223E+00  -0.17792900E+00  -0.15742153E+00  -0.13651646E+00
  -0.11603318E+00  -0.96816679E-01  -0.79760672E-01  -0.65748578E-01  -0.55492234E-01
  -0.49328003E-01  -0.47078709E-01  -0.48067963E-01  -0.51290207E-01  -0.55652272E-01
  -0.60174018E-01  -0.64082616E-01  -0.66811654E-01  -0.67960152E-01  -0.67256996E-01
  -0.64541318E-01  -0.59748001E-01  -0.52892270E-01  -0.44062395E-01  -0.33430655E-01
  -0.21271861E-01  -0.79559418E-02   0.61119588E-02   0.20588041E-01   0.35266256E-01
   0.44039882E-01   0.60096862E-01   0.76544537E-01   0.93104378E-01   0.10937435E+00
   0.12491118E+00   0.13931275E+00   0.15224498E+00   0.16339481E+00   0.17237706E+00
   0.17865142E+00   0.18150511E+00   0.18013478E+00   0.17382831E+00   0.16220840E+00
   0.14546144E+00   0.12445467E+00   0.10066058E+00   0.75870329E-01   0.51774639E-01
   0.29575458E-01   0.97981406E-02  -0.76249763E-02  -0.23067200E-01  -0.36849927E-01
  -0.48902072E-01  -0.58445377E-01  -0.63707840E-01  -0.61739770E-01  -0.48471350E-01
  -0.19136667E-01   0.30889698E-01   0.10488086E+00   0.20327007E+00   0.32208315E+00
   0.45170792E+00   0.57672475E+00   0.67671376E+00   0.73077803E+00   0.72630884E+00
   0.66170686E+00   0.54541403E+00   0.39324805E+00   0.22534496E+00   0.62830753E-01
  -0.76334547E-01  -0.18200214E+00  -0.25214322E+00  -0.29039389E+00  -0.30365623E+00
  -0.29988107E+00  -0.28645993E+00  -0.26930773E+00  -0.25250118E+00  -0.23829863E+00
  -0.22741515E+00  -0.21946179E+00  -0.21345343E+00  -0.20827500E+00  -0.20300461E+00
  -0.19704298E+00  -0.19007942E+00  -0.18199077E+00  -0.17277022E+00  -0.16251784E+00
  -0.15145424E+00  -0.13990281E+00  -0.12822453E+00  -0.11673528E+00  -0.10564913E+00
  -0.95069768E-01  -0.85020242E-01  -0.75481060E-01  -0.66410783E-01  -0.57743425E-01
  -0.49376374E-01  -0.41167358E-01  -0.32950703E-01  -0.24570602E-01  -0.15920523E-01
  -0.69757689E-02   0.21894607E-02   0.11403089E-01   0.20411501E-01   0.28901505E-01
   0.36508892E-01   0.42797032E-01   0.47217272E-01   0.49101344E-01   0.47737774E-01
   0.42525751E-01   0.33125445E-01   0.19512886E-01   0.19248969E-02  -0.19225102E-01
  -0.43365258E-01  -0.69707468E-01  -0.97202066E-01  -0.12460231E+00  -0.15064414E+00
  -0.17424815E+00  -0.19463746E+00  -0.21133975E+00  -0.22412148E+00  -0.23291918E+00
  -0.23779364E+00  -0.23889480E+00  -0.23642376E+00  -0.23060190E+00  -0.22166953E+00
  -0.20992243E+00  -0.19576318E+00  -0.17972671E+00  -0.16245564E+00  -0.14464109E+00
  -0.12697297E+00  -0.11013070E+00  -0.94798463E-01  -0.81652347E-01  -0.71275638E-01
  -0.64015259E-01  -0.59852534E-01  -0.58374513E-01  -0.58878515E-01  -0.60559297E-01
  -0.62681147E-01  -0.64661819E-01  -0.66064855E-01  -0.66550102E-01  -0.65833893E-01
  -0.63676430E-01  -0.59884685E-01  -0.54317950E-01  -0.46899533E-01  -0.37643698E-01
  -0.26687513E-01  -0.14292236E-01  -0.78514866E-03   0.13540841E-01   0.28505819E-01
   0.34346475E-01   0.51376939E-01   0.69084394E-01   0.87100459E-01   0.10494376E+00
   0.12212801E+00   0.13825775E+00   0.15304272E+00   0.16621884E+00   0.17742863E+00
   0.18614136E+00   0.19167001E+00   0.19329077E+00   0.19042592E+00   0.18282900E+00
   0.17071209E+00   0.15477091E+00   0.13608844E+00   0.11592849E+00   0.95469912E-01
   0.75572252E-01   0.56673350E-01   0.38868676E-01   0.22131705E-01   0.65771452E-02
  -0.73078587E-02  -0.18473281E-01  -0.25140737E-01  -0.24696844E-01  -0.13753011E-01
   0.11499452E-01   0.54565399E-01   0.11758102E+00   0.20003831E+00   0.29753538E+00
   0.40094421E+00   0.49657294E+00   0.56791122E+00   0.59872081E+00   0.57804252E+00
   0.50496174E+00   0.38825511E+00   0.24368398E+00   0.90483236E-01  -0.52428056E-01
  -0.17067401E+00  -0.25706951E+00  -0.31099081E+00  -0.33665780E+00  -0.34093874E+00
  -0.33135284E+00  -0.31466331E+00  -0.29611591E+00  -0.27917624E+00  -0.26559107E+00
  -0.25566295E+00  -0.24867420E+00  -0.24338594E+00  -0.23850669E+00  -0.23302089E+00
  -0.22631914E+00  -0.21815688E+00  -0.20853632E+00  -0.19760787E+00  -0.18562625E+00
  -0.17293193E+00  -0.15991384E+00  -0.14694190E+00  -0.13429604E+00  -0.12212812E+00
  -0.11047394E+00  -0.99301899E-01  -0.88564817E-01  -0.78224371E-01  -0.68241581E-01
  -0.58552870E-01  -0.49058866E-01  -0.39638994E-01  -0.30184572E-01  -0.20633293E-01
  -0.10993334E-01  -0.13562534E-02   0.80981433E-02   0.17106666E-01   0.25340022E-01
   0.32423178E-01   0.37937776E-01   0.41399983E-01   0.42245942E-01   0.39877204E-01
   0.33781718E-01   0.23675040E-01   0.95747391E-02  -0.82282469E-02  -0.29249076E-01
  -0.52852025E-01  -0.78227457E-01  -0.10436364E+00  -0.13010151E+00  -0.15429297E+00
  -0.17598880E+00  -0.19455090E+00  -0.20964269E+00  -0.22113810E+00  -0.22903022E+00
  -0.23338947E+00  -0.23436251E+00  -0.23216999E+00  -0.22707742E+00  -0.21935547E+00
  -0.20926932E+00  -0.19711513E+00  -0.18327691E+00  -0.16825212E+00  -0.15262007E+00
  -0.13697702E+00  -0.12188823E+00  -0.10788185E+00  -0.95459025E-01  -0.85069330E-01
  -0.77028264E-01  -0.71413610E-01  -0.68014015E-01  -0.66379054E-01  -0.65950501E-01
  -0.66198713E-01  -0.66693480E-01  -0.67095869E-01  -0.67112489E-01  -0.66462343E-01
  -0.64873219E-01  -0.62090686E-01  -0.57881315E-01  -0.52037180E-01  -0.44403959E-01
  -0.34933139E-01  -0.23718999E-01  -0.10973269E-01   0.30625775E-02   0.18205511E-01
   0.20928264E-01   0.38751235E-01   0.57531724E-01   0.76849823E-01   0.96174692E-01
   0.11497883E+00   0.13284500E+00   0.14948212E+00   0.16463337E+00   0.17794107E+00
   0.18886788E+00   0.19673726E+00   0.20088137E+00   0.20082566E+00   0.19642851E+00
   0.18792814E+00   0.17589697E+00   0.16113408E+00   0.14452679E+00   0.12690326E+00
   0.10890562E+00   0.90933774E-01   0.73202677E-01   0.55904346E-01   0.39408137E-01
   0.24427519E-01   0.12128910E-01   0.41997298E-02   0.28739107E-02   0.10849635E-01
   0.30989386E-01   0.65721592E-01   0.11615958E+00   0.18107348E+00   0.25595621E+00
   0.33252976E+00   0.39913065E+00   0.44236802E+00   0.45006811E+00   0.41480617E+00
   0.33667814E+00   0.22410495E+00   0.91786510E-01  -0.42971339E-01  -0.16436912E+00
  -0.26130285E+00  -0.32868998E+00  -0.36707814E+00  -0.38108687E+00  -0.37742239E+00
  -0.36309728E+00  -0.34420775E+00  -0.32531052E+00  -0.30924624E+00  -0.29723425E+00
  -0.28914084E+00  -0.28388397E+00  -0.27992405E+00  -0.27574182E+00  -0.27018542E+00
  -0.26261665E+00  -0.25287508E+00  -0.24114803E+00  -0.22783645E+00  -0.21345503E+00
  -0.19855413E+00  -0.18364196E+00  -0.16910964E+00  -0.15518190E+00  -0.14191450E+00
  -0.12924054E+00  -0.11704434E+00  -0.10522652E+00  -0.93729288E-01  -0.82518139E-01
  -0.71547014E-01  -0.60742277E-01  -0.50019926E-01  -0.39321091E-01  -0.28640049E-01
  -0.18033539E-01  -0.76215758E-02   0.24060100E-02   0.11779584E-01   0.20153304E-01
   0.27129388E-01   0.32284726E-01   0.35176110E-01   0.35331331E-01   0.32268018E-01
   0.25571925E-01   0.15010368E-01   0.61269430E-03  -0.17328960E-01  -0.38316056E-01
  -0.61690669E-01  -0.86636455E-01  -0.11216858E+00  -0.13718260E+00  -0.16058999E+00
  -0.18148795E+00  -0.19927143E+00  -0.21363249E+00  -0.22447254E+00  -0.23180543E+00
  -0.23571474E+00  -0.23636634E+00  -0.23402479E+00  -0.22902584E+00  -0.22170977E+00
  -0.21237043E+00  -0.20126858E+00  -0.18870058E+00  -0.17506001E+00  -0.16083525E+00
  -0.14654500E+00  -0.13266693E+00  -0.11961145E+00  -0.10774028E+00  -0.97381617E-01
  -0.88797284E-01  -0.82109427E-01  -0.77243470E-01  -0.73942470E-01  -0.71853469E-01
  -0.70629106E-01  -0.69980023E-01  -0.69660264E-01  -0.69422866E-01  -0.68995497E-01
  -0.68090270E-01  -0.66420225E-01  -0.63693413E-01  -0.59595458E-01  -0.53804296E-01
  -0.46060158E-01  -0.36252719E-01  -0.24452502E-01  -0.10852391E-01   0.43339555E-02
   0.37502186E-02   0.22163905E-01   0.41811859E-01   0.62264273E-01   0.82977180E-01
   0.10339107E+00   0.12304189E+00   0.14159004E+00   0.15873680E+00   0.17409117E+00
   0.18709525E+00   0.19707755E+00   0.20341403E+00   0.20570549E+00   0.20387726E+00
   0.19816692E+00   0.18903682E+00   0.17707664E+00   0.16293053E+00   0.14723690E+00
   0.13056114E+00   0.11334146E+00   0.95901315E-01   0.78556061E-01   0.61775789E-01
   0.46327354E-01   0.33345311E-01   0.24335820E-01   0.21133378E-01   0.25788289E-01
   0.40309144E-01   0.66187868E-01   0.10371394E+00   0.15119867E+00   0.20432721E+00
   0.25592336E+00   0.29644907E+00   0.31548632E+00   0.30413855E+00   0.25775307E+00
   0.17791637E+00   0.72732029E-01  -0.44922666E-01  -0.16054021E+00  -0.26133847E+00
  -0.33872365E+00  -0.38929783E+00  -0.41445071E+00  -0.41897672E+00  -0.40931748E+00
  -0.39197627E+00  -0.37243463E+00  -0.35462247E+00  -0.34079693E+00  -0.33165704E+00
  -0.32660586E+00  -0.32414359E+00  -0.32236245E+00  -0.31944971E+00  -0.31407105E+00
  -0.30554922E+00  -0.29384387E+00  -0.27940857E+00  -0.26300695E+00  -0.24553172E+00
  -0.22783975E+00  -0.21061580E+00  -0.19428751E+00  -0.17900861E+00  -0.16470755E+00
  -0.15118033E+00  -0.13819454E+00  -0.12556755E+00  -0.11319088E+00  -0.10100283E+00
  -0.88944617E-01  -0.76943171E-01  -0.64934973E-01  -0.52906846E-01  -0.40917144E-01
  -0.29085582E-01  -0.17574402E-01  -0.65908562E-02   0.35874686E-02   0.12595223E-01
   0.19998427E-01   0.25341879E-01   0.28188101E-01   0.28127060E-01   0.24779033E-01
   0.17829921E-01   0.71048160E-02  -0.73610748E-02  -0.25299663E-01  -0.46237053E-01
  -0.69529768E-01  -0.94377054E-01  -0.11982440E+00  -0.14480732E+00  -0.16826302E+00
  -0.18927840E+00  -0.20720197E+00  -0.22166438E+00  -0.23251547E+00  -0.23974040E+00
  -0.24341892E+00  -0.24373903E+00  -0.24101784E+00  -0.23567341E+00  -0.22814211E+00
  -0.21879805E+00  -0.20793928E+00  -0.19584856E+00  -0.18286856E+00  -0.16942044E+00
  -0.15595046E+00  -0.14285464E+00  -0.13044446E+00  -0.11896947E+00  -0.10865535E+00
  -0.99704022E-01  -0.92245364E-01  -0.86283975E-01  -0.81696527E-01  -0.78291792E-01
  -0.75887721E-01  -0.74343682E-01  -0.73527835E-01  -0.73258988E-01  -0.73280582E-01
  -0.73283604E-01  -0.72939282E-01  -0.71894118E-01  -0.69733027E-01  -0.65973572E-01
  -0.60144335E-01  -0.51921083E-01  -0.41224806E-01  -0.28204461E-01  -0.13123499E-01
  -0.17106631E-01   0.17014032E-02   0.22012510E-01   0.43417665E-01   0.65392902E-01
   0.87364526E-01   0.10881360E+00   0.12932132E+00   0.14850830E+00   0.16591850E+00
   0.18095506E+00   0.19294132E+00   0.20128324E+00   0.20563121E+00   0.20594279E+00
   0.20242746E+00   0.19544069E+00   0.18541366E+00   0.17284436E+00   0.15830128E+00
   0.14238029E+00   0.12562176E+00   0.10846238E+00   0.91287810E-01   0.74571755E-01
   0.59017043E-01   0.45619513E-01   0.35639845E-01   0.30514593E-01   0.31720086E-01
   0.40550255E-01   0.57753419E-01   0.83028808E-01   0.11448104E+00   0.14820977E+00
   0.17825391E+00   0.19711631E+00   0.19701887E+00   0.17179254E+00   0.11890912E+00
   0.40849494E-01  -0.54907063E-01  -0.15743152E+00  -0.25489396E+00  -0.33718913E+00
  -0.39782430E+00  -0.43467291E+00  -0.44961964E+00  -0.44740437E+00  -0.43411119E+00
  -0.41575829E+00  -0.39730658E+00  -0.38216713E+00  -0.37209219E+00  -0.36728852E+00
  -0.36667209E+00  -0.36826177E+00  -0.36969716E+00  -0.36878846E+00  -0.36395848E+00
  -0.35447375E+00  -0.34045231E+00  -0.32270608E+00  -0.30248869E+00  -0.28120349E+00
  -0.26012195E+00  -0.24017093E+00  -0.22183660E+00  -0.20519153E+00  -0.19000921E+00
  -0.17591395E+00  -0.16251989E+00  -0.14952301E+00  -0.13672482E+00  -0.12399702E+00
  -0.11123075E+00  -0.98320710E-01  -0.85198744E-01  -0.71883041E-01  -0.58494279E-01
  -0.45224332E-01  -0.32292414E-01  -0.19937036E-01  -0.84537893E-02   0.17630773E-02
   0.10227324E-01   0.16423229E-01   0.19879674E-01   0.20208186E-01   0.17102617E-01
   0.10338788E-01  -0.19577219E-03  -0.14453275E-01  -0.32193501E-01  -0.52984914E-01
  -0.76222876E-01  -0.10114193E+00  -0.12682558E+00  -0.15224375E+00  -0.17634121E+00
  -0.19816173E+00  -0.21695666E+00  -0.23222927E+00  -0.24370858E+00  -0.25129500E+00
  -0.25503164E+00  -0.25511668E+00  -0.25191925E+00  -0.24594591E+00  -0.23774774E+00
  -0.22781963E+00  -0.21655967E+00  -0.20430725E+00  -0.19141013E+00  -0.17825049E+00
  -0.16520634E+00  -0.15258833E+00  -0.14061265E+00  -0.12943063E+00  -0.11917993E+00
  -0.11000317E+00  -0.10201569E+00  -0.95258445E-01  -0.89691238E-01  -0.85244167E-01
  -0.81884629E-01  -0.79633627E-01  -0.78506042E-01  -0.78419779E-01  -0.79148611E-01
  -0.80349529E-01  -0.81619694E-01  -0.82511989E-01  -0.82496209E-01  -0.80936368E-01
  -0.77167055E-01  -0.70665169E-01  -0.61209515E-01  -0.48909580E-01  -0.34086306E-01
  -0.41328289E-01  -0.22316634E-01  -0.15507734E-02   0.20591276E-01   0.43627535E-01
   0.66994963E-01   0.90135886E-01   0.11255348E+00   0.13377588E+00   0.15326362E+00
   0.17036072E+00   0.18436286E+00   0.19467755E+00   0.20096961E+00   0.20319391E+00
   0.20151132E+00   0.19617834E+00   0.18750875E+00   0.17591994E+00   0.16198113E+00
   0.14637488E+00   0.12977382E+00   0.11273057E+00   0.95680176E-01   0.79059895E-01
   0.63455221E-01   0.49670541E-01   0.38692279E-01   0.31580084E-01   0.29323739E-01
   0.32656587E-01   0.41788077E-01   0.56054917E-01   0.73565412E-01   0.90971377E-01
   0.10352456E+00   0.10556678E+00   0.91540776E-01   0.57425883E-01   0.22087193E-02
  -0.71217840E-01  -0.15623763E+00  -0.24383887E+00  -0.32462714E+00  -0.39081828E+00
  -0.43763848E+00  -0.46388024E+00  -0.47163616E+00  -0.46539512E+00  -0.45079430E+00
  -0.43338114E+00  -0.41768415E+00  -0.40671190E+00  -0.40181066E+00  -0.40274688E+00
  -0.40794547E+00  -0.41489067E+00  -0.42068231E+00  -0.42265366E+00  -0.41889773E+00
  -0.40857841E+00  -0.39198777E+00  -0.37037897E+00  -0.34562858E+00  -0.31979893E+00
  -0.29470315E+00  -0.27159322E+00  -0.25104944E+00  -0.23306191E+00  -0.21722486E+00
  -0.20295424E+00  -0.18966775E+00  -0.17689452E+00  -0.16430094E+00  -0.15164921E+00
  -0.13874017E+00  -0.12539843E+00  -0.11151638E+00  -0.97115183E-01  -0.82361041E-01
  -0.67516260E-01  -0.52869116E-01  -0.38709641E-01  -0.25373297E-01  -0.13303767E-01
  -0.30612744E-02   0.47491610E-02   0.95835157E-02   0.11029113E-01   0.88124396E-02
   0.27749723E-02  -0.71369701E-02  -0.20853233E-01  -0.38151176E-01  -0.58640321E-01
  -0.81762684E-01  -0.10679791E+00  -0.13287196E+00  -0.15898613E+00  -0.18408448E+00
  -0.20715439E+00  -0.22732703E+00  -0.24393963E+00  -0.25654765E+00  -0.26491170E+00
  -0.26899559E+00  -0.26898519E+00  -0.26529665E+00  -0.25853115E+00  -0.24937015E+00
  -0.23845843E+00  -0.22633862E+00  -0.21345974E+00  -0.20022185E+00  -0.18699749E+00
  -0.17410594E+00  -0.16177093E+00  -0.15011147E+00  -0.13918385E+00  -0.12904266E+00
  -0.11977039E+00  -0.11145489E+00  -0.10414760E+00  -0.97857933E-01  -0.92606024E-01
  -0.88491000E-01  -0.85699432E-01  -0.84417825E-01  -0.84696778E-01  -0.86362877E-01
  -0.89034687E-01  -0.92203965E-01  -0.95289476E-01  -0.97620020E-01  -0.98407969E-01
  -0.96817811E-01  -0.92155352E-01  -0.84073261E-01  -0.72643242E-01  -0.58239694E-01
  -0.68293703E-01  -0.49294602E-01  -0.28319720E-01  -0.57271828E-02   0.18050229E-01
   0.42487507E-01   0.67026279E-01   0.91126856E-01   0.11424694E+00   0.13576844E+00
   0.15496365E+00   0.17107122E+00   0.18345639E+00   0.19174732E+00   0.19585199E+00
   0.19586161E+00   0.19194447E+00   0.18433377E+00   0.17341102E+00   0.15977970E+00
   0.14422181E+00   0.12753844E+00   0.11038957E+00   0.93254822E-01   0.76533050E-01
   0.60687399E-01   0.46322680E-01   0.34153221E-01   0.24896948E-01   0.19145568E-01
   0.17218655E-01   0.18977478E-01   0.23597581E-01   0.29356352E-01   0.33533392E-01
   0.32526581E-01   0.22271978E-01  -0.98541240E-03  -0.39648236E-01  -0.93737589E-01
  -0.16032648E+00  -0.23380034E+00  -0.30695602E+00  -0.37255486E+00  -0.42479320E+00
  -0.46030120E+00  -0.47853730E+00  -0.48160963E+00  -0.47361794E+00  -0.45967335E+00
  -0.44484182E+00  -0.43327444E+00  -0.42767399E+00  -0.42908339E+00  -0.43690492E+00
  -0.44910257E+00  -0.46260362E+00  -0.47389678E+00  -0.47973107E+00  -0.47775175E+00
  -0.46692760E+00  -0.44769419E+00  -0.42179666E+00  -0.39185679E+00  -0.36075355E+00
  -0.33099068E+00  -0.30425373E+00  -0.28127501E+00  -0.26197610E+00  -0.24575419E+00
  -0.23177825E+00  -0.21921937E+00  -0.20738651E+00  -0.19576156E+00  -0.18395486E+00
  -0.17163939E+00  -0.15853148E+00  -0.14444146E+00  -0.12934875E+00  -0.11342702E+00
  -0.96987992E-01  -0.80390921E-01  -0.63999754E-01  -0.48223958E-01  -0.33592775E-01
  -0.20773895E-01  -0.10495025E-01  -0.34124098E-02  -0.10026109E-04  -0.57666956E-03
  -0.52411636E-02  -0.14012721E-01  -0.26791966E-01  -0.43355802E-01  -0.63337643E-01
  -0.86216274E-01  -0.11131225E+00  -0.13779054E+00  -0.16467930E+00  -0.19091901E+00
  -0.21544150E+00  -0.23725756E+00  -0.25552640E+00  -0.26959890E+00  -0.27905048E+00
  -0.28372115E+00  -0.28375565E+00  -0.27960888E+00  -0.27198375E+00  -0.26170698E+00
  -0.24959255E+00  -0.23635169E+00  -0.22257142E+00  -0.20873268E+00  -0.19522151E+00
  -0.18231318E+00  -0.17015164E+00  -0.15876134E+00  -0.14810344E+00  -0.13814709E+00
  -0.12890919E+00  -0.12044170E+00  -0.11279500E+00  -0.10601281E+00  -0.10018579E+00
  -0.95524052E-01  -0.92365583E-01  -0.91070085E-01  -0.91840030E-01  -0.94581005E-01
  -0.98888207E-01  -0.10414017E+00  -0.10959623E+00  -0.11442094E+00  -0.11767209E+00
  -0.11836400E+00  -0.11565939E+00  -0.10910158E+00  -0.98721773E-01  -0.84933910E-01
  -0.97098220E-01  -0.78400140E-01  -0.57544670E-01  -0.34894592E-01  -0.10839003E-01
   0.14159542E-01   0.39591226E-01   0.64931405E-01   0.89616552E-01   0.11297895E+00
   0.13422281E+00   0.15250718E+00   0.16710922E+00   0.17756135E+00   0.18367023E+00
   0.18542688E+00   0.18291380E+00   0.17631024E+00   0.16599049E+00   0.15260206E+00
   0.13701171E+00   0.12012181E+00   0.10267908E+00   0.85205405E-01   0.68074658E-01
   0.51645629E-01   0.36339003E-01   0.22615625E-01   0.10891216E-01   0.14390736E-02
  -0.57063215E-02  -0.10864194E-01  -0.14844079E-01  -0.19059944E-01  -0.25550662E-01
  -0.36846419E-01  -0.55641249E-01  -0.84251854E-01  -0.12390917E+00  -0.17407158E+00
  -0.23207625E+00  -0.29339745E+00  -0.35251233E+00  -0.40406768E+00  -0.44393789E+00
  -0.46990958E+00  -0.48194329E+00  -0.48206129E+00  -0.47390141E+00  -0.46199186E+00
  -0.45088866E+00  -0.44438257E+00  -0.44493477E+00  -0.45337748E+00  -0.46884168E+00
  -0.48889667E+00  -0.50993190E+00  -0.52778383E+00  -0.53851591E+00  -0.53918458E+00
  -0.52842420E+00  -0.50672635E+00  -0.47632818E+00  -0.44068673E+00  -0.40364659E+00
  -0.36856293E+00  -0.33768823E+00  -0.31199394E+00  -0.29137270E+00  -0.27502356E+00
  -0.26183590E+00  -0.25068105E+00  -0.24058789E+00  -0.23079992E+00  -0.22073418E+00
  -0.20990328E+00  -0.19788093E+00  -0.18434876E+00  -0.16918419E+00  -0.15250479E+00
  -0.13462261E+00  -0.11594834E+00  -0.96934835E-01  -0.78107462E-01  -0.60135196E-01
  -0.43846560E-01  -0.30139823E-01  -0.19829316E-01  -0.13519134E-01  -0.11563695E-01
  -0.14104481E-01  -0.21129016E-01  -0.32506887E-01  -0.47993430E-01  -0.67217349E-01
  -0.89668476E-01  -0.11468946E+00  -0.14147121E+00  -0.16906046E+00  -0.19639291E+00
  -0.22235336E+00  -0.24584690E+00  -0.26586434E+00  -0.28154468E+00  -0.29225116E+00
  -0.29766376E+00  -0.29785681E+00  -0.29331224E+00  -0.28483963E+00  -0.27342338E+00
  -0.26005776E+00  -0.24562930E+00  -0.23086723E+00  -0.21633912E+00  -0.20245421E+00
  -0.18945751E+00  -0.17742827E+00  -0.16630847E+00  -0.15596910E+00  -0.14629084E+00
  -0.13721759E+00  -0.12875923E+00  -0.12096300E+00  -0.11390544E+00  -0.10773825E+00
  -0.10275873E+00  -0.99422613E-01  -0.98235217E-01  -0.99546772E-01  -0.10336536E+00
  -0.10929963E+00  -0.11664263E+00  -0.12450068E+00  -0.13186616E+00  -0.13763822E+00
  -0.14069210E+00  -0.14006796E+00  -0.13521272E+00  -0.12611096E+00  -0.11319616E+00
  -0.12665078E+00  -0.10865344E+00  -0.88365269E-01  -0.66178263E-01  -0.42449018E-01
  -0.17559748E-01   0.80752245E-02   0.34008448E-01   0.59714834E-01   0.84521314E-01
   0.10758636E+00   0.12798679E+00   0.14488347E+00   0.15766483E+00   0.16598210E+00
   0.16968514E+00   0.16875513E+00   0.16332353E+00   0.15376675E+00   0.14076907E+00
   0.12525204E+00   0.10817901E+00   0.90352679E-01   0.72328478E-01   0.54466447E-01
   0.37040510E-01   0.20305570E-01   0.44873937E-02  -0.10269647E-01  -0.23949415E-01
  -0.36697637E-01  -0.48867458E-01  -0.61087305E-01  -0.74316138E-01  -0.89831613E-01
  -0.10912017E+00  -0.13366541E+00  -0.16462943E+00  -0.20243402E+00  -0.24633331E+00
  -0.29418649E+00  -0.34264132E+00  -0.38775543E+00  -0.42583577E+00  -0.45418252E+00
  -0.47154496E+00  -0.47828209E+00  -0.47629233E+00  -0.46873362E+00  -0.45952471E+00
  -0.45268140E+00  -0.45162513E+00  -0.45860782E+00  -0.47432523E+00  -0.49773490E+00
  -0.52610495E+00  -0.55534519E+00  -0.58063597E+00  -0.59727563E+00  -0.60158754E+00
  -0.59170212E+00  -0.56802761E+00  -0.53323153E+00  -0.49163969E+00  -0.44817252E+00
  -0.40718412E+00  -0.37163900E+00  -0.34286467E+00  -0.32080188E+00  -0.30448501E+00
  -0.29251522E+00  -0.28342193E+00  -0.27589448E+00  -0.26888024E+00  -0.26155899E+00
  -0.25325169E+00  -0.24335732E+00  -0.23137997E+00  -0.21702189E+00  -0.20025565E+00
  -0.18131095E+00  -0.16059847E+00  -0.13865482E+00  -0.11616125E+00  -0.93996479E-01
  -0.73229828E-01  -0.55004854E-01  -0.40358255E-01  -0.30070495E-01  -0.24612560E-01
  -0.24180925E-01  -0.28766641E-01  -0.38209396E-01  -0.52221200E-01  -0.70390678E-01
  -0.92181479E-01  -0.11692728E+00  -0.14382288E+00  -0.17192099E+00  -0.20015059E+00
  -0.22735961E+00  -0.25236790E+00  -0.27402066E+00  -0.29125828E+00  -0.30322809E+00
  -0.30943150E+00  -0.30985064E+00  -0.30498116E+00  -0.29573811E+00  -0.28326910E+00
  -0.26875167E+00  -0.25324210E+00  -0.23759872E+00  -0.22246149E+00  -0.20825579E+00
  -0.19520158E+00  -0.18332971E+00  -0.17251938E+00  -0.16256548E+00  -0.15326367E+00
  -0.14448072E+00  -0.13618054E+00  -0.12840955E+00  -0.12128243E+00  -0.11500820E+00
  -0.10994631E+00  -0.10662349E+00  -0.10563992E+00  -0.10746640E+00  -0.11222825E+00
  -0.11959841E+00  -0.12884438E+00  -0.13896054E+00  -0.14878103E+00  -0.15704622E+00
  -0.16249617E+00  -0.16406097E+00  -0.16110130E+00  -0.15354979E+00  -0.14183874E+00
  -0.15576741E+00  -0.13899569E+00  -0.11985677E+00  -0.98782969E-01  -0.76106179E-01
  -0.52117205E-01  -0.27100515E-01  -0.13765351E-02   0.24621030E-01   0.50260886E-01
   0.74692846E-01   0.96934757E-01   0.11603505E+00   0.13121871E+00   0.14194285E+00
   0.14787141E+00   0.14884847E+00   0.14493627E+00   0.13649800E+00   0.12423087E+00
   0.10907210E+00   0.91998768E-01   0.73830039E-01   0.55134284E-01   0.36255742E-01
   0.17390845E-01  -0.13641805E-02  -0.20014331E-01  -0.38676867E-01  -0.57560589E-01
  -0.76917081E-01  -0.97005871E-01  -0.11810062E+00  -0.14051565E+00  -0.16460973E+00
  -0.19075330E+00  -0.21927405E+00  -0.25037191E+00  -0.28395770E+00  -0.31941224E+00
  -0.35538637E+00  -0.38983279E+00  -0.42035781E+00  -0.44477289E+00  -0.46160743E+00
  -0.47041754E+00  -0.47188459E+00  -0.46777379E+00  -0.46077628E+00  -0.45420001E+00
  -0.45149832E+00  -0.45570181E+00  -0.46886126E+00  -0.49158912E+00  -0.52276205E+00
  -0.55945503E+00  -0.59718834E+00  -0.63052375E+00  -0.65395490E+00  -0.66295335E+00
  -0.65497425E+00  -0.63016716E+00  -0.59150176E+00  -0.54412393E+00  -0.49406491E+00
  -0.44677624E+00  -0.40606702E+00  -0.37375937E+00  -0.34996392E+00  -0.33363722E+00
  -0.32313208E+00  -0.31662827E+00  -0.31243349E+00  -0.30914405E+00  -0.30565296E+00
  -0.30105030E+00  -0.29452170E+00  -0.28533823E+00  -0.27294252E+00  -0.25705225E+00
  -0.23770068E+00  -0.21521070E+00  -0.19016658E+00  -0.16343066E+00  -0.13616846E+00
  -0.10979652E+00  -0.85814001E-01  -0.65575594E-01  -0.50112501E-01  -0.40067367E-01
  -0.35730234E-01  -0.37116126E-01  -0.44033416E-01  -0.56127318E-01  -0.72907311E-01
  -0.93766662E-01  -0.11799061E+00  -0.14474908E+00  -0.17308480E+00  -0.20191659E+00
  -0.23006435E+00  -0.25628256E+00  -0.27929801E+00  -0.29787923E+00  -0.31097488E+00
  -0.31791130E+00  -0.31857081E+00  -0.31345151E+00  -0.30356504E+00  -0.29021643E+00
  -0.27475954E+00  -0.25840711E+00  -0.24212525E+00  -0.22660105E+00  -0.21225566E+00
  -0.19927722E+00  -0.18765771E+00  -0.17723414E+00  -0.16774634E+00  -0.15891784E+00
  -0.15054147E+00  -0.14253454E+00  -0.13494487E+00  -0.12793031E+00  -0.12175528E+00
  -0.11681894E+00  -0.11367155E+00  -0.11294920E+00  -0.11520136E+00  -0.12067238E+00
  -0.12914927E+00  -0.13994860E+00  -0.15201790E+00  -0.16406776E+00  -0.17468906E+00
  -0.18248999E+00  -0.18630081E+00  -0.18540867E+00  -0.17969616E+00  -0.16957888E+00
  -0.18321167E+00  -0.16829823E+00  -0.15101222E+00  -0.13181632E+00  -0.11101527E+00
  -0.88802201E-01  -0.65313619E-01  -0.40712685E-01  -0.15303628E-01   0.10366715E-01
   0.35485772E-01   0.59059246E-01   0.80061231E-01   0.97569525E-01   0.11083340E+00
   0.11929117E+00   0.12259813E+00   0.12069798E+00   0.11389810E+00   0.10286763E+00
   0.88513395E-01   0.71775685E-01   0.53443026E-01   0.34061785E-01   0.13939557E-01
  -0.68171955E-02  -0.28284101E-01  -0.50716256E-01  -0.74514273E-01  -0.10012000E+00
  -0.12785858E+00  -0.15779375E+00  -0.18965554E+00  -0.22284974E+00  -0.25652604E+00
  -0.28970077E+00  -0.32144162E+00  -0.35106747E+00  -0.37823635E+00  -0.40281786E+00
  -0.42460874E+00  -0.44310866E+00  -0.45755093E+00  -0.46718471E+00  -0.47162757E+00
  -0.47110768E+00  -0.46655147E+00  -0.45957414E+00  -0.45241235E+00  -0.44776742E+00
  -0.44851087E+00  -0.45725291E+00  -0.47583241E+00  -0.50481065E+00  -0.54306333E+00
  -0.58758537E+00  -0.63362469E+00  -0.67521079E+00  -0.70605572E+00  -0.72071954E+00
  -0.71584289E+00  -0.69112592E+00  -0.64964445E+00  -0.59721185E+00  -0.54089528E+00
  -0.48725768E+00  -0.44104398E+00  -0.40471352E+00  -0.37870864E+00  -0.36205639E+00
  -0.35296882E+00  -0.34932826E+00  -0.34906044E+00  -0.35037439E+00  -0.35182486E+00
  -0.35221715E+00  -0.35046664E+00  -0.34554050E+00  -0.33652485E+00  -0.32275822E+00
  -0.30394133E+00  -0.28019025E+00  -0.25206631E+00  -0.22061123E+00  -0.18734631E+00
  -0.15415717E+00  -0.12304247E+00  -0.95809514E-01  -0.73844992E-01  -0.58032402E-01
  -0.48793063E-01  -0.46177997E-01  -0.49954027E-01  -0.59670112E-01  -0.74713201E-01
  -0.94357341E-01  -0.11779448E+00  -0.14413643E+00  -0.17239765E+00  -0.20148302E+00
  -0.23019242E+00  -0.25723347E+00  -0.28124199E+00  -0.30084761E+00  -0.31483182E+00
  -0.32236774E+00  -0.32324515E+00  -0.31795758E+00  -0.30759690E+00  -0.29360589E+00
  -0.27749544E+00  -0.26061551E+00  -0.24401841E+00  -0.22841384E+00  -0.21419546E+00
  -0.20150470E+00  -0.19029410E+00  -0.18037223E+00  -0.17144540E+00  -0.16318461E+00
  -0.15531977E+00  -0.14772388E+00  -0.14044499E+00  -0.13368341E+00  -0.12775566E+00
  -0.12308543E+00  -0.12021178E+00  -0.11975727E+00  -0.12230612E+00  -0.12820902E+00
  -0.13739894E+00  -0.14930711E+00  -0.16290446E+00  -0.17682745E+00  -0.18954112E+00
  -0.19953400E+00  -0.20555281E+00  -0.20683266E+00  -0.20322012E+00  -0.19510857E+00
  -0.20771716E+00  -0.19535400E+00  -0.18070531E+00  -0.16423446E+00  -0.14620543E+00
  -0.12670981E+00  -0.10573139E+00  -0.83261878E-01  -0.59448942E-01  -0.34714669E-01
  -0.97808478E-02   0.14409172E-01   0.36818099E-01   0.56421966E-01   0.72273175E-01
   0.83555265E-01   0.89675461E-01   0.90387933E-01   0.85877528E-01   0.76727867E-01
   0.63763368E-01   0.47835743E-01   0.29650930E-01   0.96851499E-02  -0.11831961E-01
  -0.34920956E-01  -0.59869377E-01  -0.87232783E-01  -0.11775673E+00  -0.15217608E+00
  -0.19091570E+00  -0.23378490E+00  -0.27977430E+00  -0.32702638E+00  -0.37300892E+00
  -0.41490348E+00  -0.45017839E+00  -0.47719759E+00  -0.49559501E+00  -0.50618555E+00
  -0.51044052E+00  -0.50984384E+00  -0.50550075E+00  -0.49814301E+00  -0.48838666E+00
  -0.47699822E+00  -0.46504075E+00  -0.45392151E+00  -0.44540007E+00  -0.44155314E+00
  -0.44463667E+00  -0.45679582E+00  -0.47962631E+00  -0.51364661E+00  -0.55779329E+00
  -0.60909258E+00  -0.66266275E+00  -0.71214591E+00  -0.75058192E+00  -0.77165332E+00
  -0.77111421E+00  -0.74803416E+00  -0.70533907E+00  -0.64924379E+00  -0.58764673E+00
  -0.52812680E+00  -0.47638900E+00  -0.43565153E+00  -0.40686852E+00  -0.38933385E+00
  -0.38129370E+00  -0.38045854E+00  -0.38443515E+00  -0.39104942E+00  -0.39847866E+00
  -0.40517891E+00  -0.40971679E+00  -0.41066386E+00  -0.40663937E+00  -0.39647081E+00
  -0.37938104E+00  -0.35514196E+00  -0.32419182E+00  -0.28771609E+00  -0.24763515E+00
  -0.20641968E+00  -0.16672969E+00  -0.13099476E+00  -0.10109973E+00  -0.78265051E-01
  -0.63090690E-01  -0.55670720E-01  -0.55708798E-01  -0.62617068E-01  -0.75608597E-01
  -0.93783846E-01  -0.11619227E+00  -0.14185074E+00  -0.16972521E+00  -0.19870274E+00
  -0.22757308E+00  -0.25501742E+00  -0.27961033E+00  -0.29987961E+00  -0.31447884E+00
  -0.32246050E+00  -0.32353794E+00  -0.31819467E+00  -0.30757838E+00  -0.29323520E+00
  -0.27679945E+00  -0.25973246E+00  -0.24315499E+00  -0.22778586E+00  -0.21397796E+00
  -0.20181331E+00  -0.19119784E+00  -0.18191532E+00  -0.17365356E+00  -0.16605115E+00
  -0.15879036E+00  -0.15170387E+00  -0.14483371E+00  -0.13841312E+00  -0.13280364E+00
  -0.12844715E+00  -0.12585813E+00  -0.12561913E+00  -0.12831476E+00  -0.13437693E+00
  -0.14388748E+00  -0.15642887E+00  -0.17105280E+00  -0.18637790E+00  -0.20078517E+00
  -0.21267361E+00  -0.22073570E+00  -0.22418675E+00  -0.22286325E+00  -0.21714158E+00
  -0.22807787E+00  -0.21894098E+00  -0.20772374E+00  -0.19485170E+00  -0.18052838E+00
  -0.16474100E+00  -0.14732239E+00  -0.12808460E+00  -0.10699211E+00  -0.84296505E-01
  -0.60567553E-01  -0.36625931E-01  -0.13446823E-01   0.79038925E-02   0.26309338E-01
   0.40681785E-01   0.50122989E-01   0.54116885E-01   0.52643098E-01   0.46128779E-01
   0.35257762E-01   0.20740709E-01   0.31474827E-02  -0.17172221E-01  -0.40125231E-01
  -0.65920916E-01  -0.95129150E-01  -0.12869272E+00  -0.16781046E+00  -0.21363324E+00
  -0.26678872E+00  -0.32684260E+00  -0.39186863E+00  -0.45830793E+00  -0.52126299E+00
  -0.57529203E+00  -0.61560542E+00  -0.63931689E+00  -0.64621909E+00  -0.63866499E+00
  -0.62058613E+00  -0.59617244E+00  -0.56887874E+00  -0.54110520E+00  -0.51442472E+00
  -0.48998659E+00  -0.46882077E+00  -0.45199576E+00  -0.44070762E+00  -0.43634347E+00
  -0.44047760E+00  -0.45471942E+00  -0.48036297E+00  -0.51786299E+00  -0.56625344E+00
  -0.62269403E+00  -0.68233694E+00  -0.73864293E+00  -0.78418953E+00  -0.81193461E+00
  -0.81677389E+00  -0.79700780E+00  -0.75512254E+00  -0.69737158E+00  -0.63215490E+00
  -0.56785656E+00  -0.51108150E+00  -0.46587906E+00  -0.43387700E+00  -0.41484339E+00
  -0.40727278E+00  -0.40889054E+00  -0.41711575E+00  -0.42945244E+00  -0.44369514E+00
  -0.45789520E+00  -0.47018421E+00  -0.47863356E+00  -0.48127726E+00  -0.47629956E+00
  -0.46230263E+00  -0.43857226E+00  -0.40530443E+00  -0.36375896E+00  -0.31625951E+00
  -0.26594798E+00  -0.21629995E+00  -0.17055434E+00  -0.13127080E+00  -0.10013756E+00
  -0.78002375E-01  -0.65014498E-01  -0.60784976E-01  -0.64535871E-01  -0.75243732E-01
  -0.91773752E-01  -0.11297949E+00  -0.13774306E+00  -0.16495905E+00  -0.19349196E+00
  -0.22213317E+00  -0.24956299E+00  -0.27433113E+00  -0.29490772E+00  -0.30986445E+00
  -0.31817062E+00  -0.31948055E+00  -0.31425811E+00  -0.30367190E+00  -0.28932222E+00
  -0.27291847E+00  -0.25599922E+00  -0.23973951E+00  -0.22486844E+00  -0.21170358E+00
  -0.20026811E+00  -0.19041621E+00  -0.18190327E+00  -0.17440416E+00  -0.16753973E+00
  -0.16095947E+00  -0.15445990E+00  -0.14806655E+00  -0.14202758E+00  -0.13673661E+00
  -0.13265319E+00  -0.13027384E+00  -0.13014074E+00  -0.13282070E+00  -0.13879522E+00
  -0.14826889E+00  -0.16097559E+00  -0.17608152E+00  -0.19224389E+00  -0.20782017E+00
  -0.22117257E+00  -0.23098376E+00  -0.23648838E+00  -0.23754316E+00  -0.23451894E+00
  -0.24334161E+00  -0.23800087E+00  -0.23092410E+00  -0.22246713E+00  -0.21275595E+00
  -0.20167146E+00  -0.18889684E+00  -0.17405295E+00  -0.15688651E+00  -0.13742219E+00
  -0.11600785E+00  -0.93267082E-01  -0.70041117E-01  -0.47377594E-01  -0.26527604E-01
  -0.88534329E-02   0.43961472E-02   0.12358669E-01   0.14721497E-01   0.11675659E-01
   0.36993170E-02  -0.86924202E-02  -0.25118327E-01  -0.45412773E-01  -0.69685376E-01
  -0.98412595E-01  -0.13254203E+00  -0.17352461E+00  -0.22316864E+00  -0.28323209E+00
  -0.35473802E+00  -0.43711385E+00  -0.52739492E+00  -0.61984068E+00  -0.70632091E+00
  -0.77766795E+00  -0.82581540E+00  -0.84605135E+00  -0.83841534E+00  -0.80751281E+00
  -0.76080168E+00  -0.70623104E+00  -0.65036124E+00  -0.59761289E+00  -0.55052229E+00
  -0.51042557E+00  -0.47806369E+00  -0.45394125E+00  -0.43852434E+00  -0.43238853E+00
  -0.43632265E+00  -0.45130033E+00  -0.47822531E+00  -0.51743359E+00  -0.56806033E+00
  -0.62748073E+00  -0.69105124E+00  -0.75230422E+00  -0.80365525E+00  -0.83761161E+00
  -0.84835986E+00  -0.83337533E+00  -0.79443293E+00  -0.73741440E+00  -0.67080249E+00
  -0.60347503E+00  -0.54278564E+00  -0.49361187E+00  -0.45835852E+00  -0.43743736E+00
  -0.42979621E+00  -0.43338469E+00  -0.44561309E+00  -0.46378246E+00  -0.48535121E+00
  -0.50794818E+00  -0.52920600E+00  -0.54660393E+00  -0.55748163E+00  -0.55925849E+00
  -0.54978375E+00  -0.52771972E+00  -0.49289119E+00  -0.44653525E+00  -0.39134046E+00
  -0.33116104E+00  -0.27040964E+00  -0.21331278E+00  -0.16329621E+00  -0.12267455E+00
  -0.92639119E-01  -0.73420647E-01  -0.64508649E-01  -0.64873699E-01  -0.73183709E-01
  -0.88000921E-01  -0.10792766E+00  -0.13167094E+00  -0.15802961E+00  -0.18583826E+00
  -0.21390058E+00  -0.24092444E+00  -0.26547869E+00  -0.28603019E+00  -0.30112385E+00
  -0.30968786E+00  -0.31133317E+00  -0.30648663E+00  -0.29629163E+00  -0.28234032E+00
  -0.26635628E+00  -0.24991255E+00  -0.23422379E+00  -0.22004064E+00  -0.20766854E+00
  -0.19709023E+00  -0.18811329E+00  -0.18046118E+00  -0.17379444E+00  -0.16772326E+00
  -0.16187575E+00  -0.15601632E+00  -0.15014280E+00  -0.14449578E+00  -0.13948195E+00
  -0.13557693E+00  -0.13327527E+00  -0.13309614E+00  -0.13558642E+00  -0.14124721E+00
  -0.15036220E+00  -0.16278796E+00  -0.17781511E+00  -0.19419071E+00  -0.21032267E+00
  -0.22460855E+00  -0.23577694E+00  -0.24311968E+00  -0.24653731E+00  -0.24640442E+00
  -0.25302801E+00  -0.25186458E+00  -0.24945442E+00  -0.24607077E+00  -0.24175486E+00
  -0.23628036E+00  -0.22917815E+00  -0.21986013E+00  -0.20781355E+00  -0.19277270E+00
  -0.17478994E+00  -0.15421990E+00  -0.13170582E+00  -0.10822333E+00  -0.85119762E-01
  -0.64020250E-01  -0.46548215E-01  -0.33971253E-01  -0.26974042E-01  -0.25683935E-01
  -0.29899897E-01  -0.39360501E-01  -0.53923635E-01  -0.73659058E-01  -0.98939149E-01
  -0.13058313E+00  -0.17001622E+00  -0.21933373E+00  -0.28114066E+00  -0.35804695E+00
  -0.45174541E+00  -0.56173372E+00  -0.68398450E+00  -0.81013565E+00  -0.92788760E+00
  -0.10230467E+01  -0.10829679E+01  -0.11002650E+01  -0.10751562E+01  -0.10152332E+01
  -0.93272679E+00  -0.84066000E+00  -0.74970029E+00  -0.66679891E+00  -0.59551029E+00
  -0.53712097E+00  -0.49173971E+00  -0.45898852E+00  -0.43836463E+00  -0.42946646E+00
  -0.43217114E+00  -0.44670178E+00  -0.47346297E+00  -0.51258668E+00  -0.56327658E+00
  -0.62317341E+00  -0.68799306E+00  -0.75160572E+00  -0.80661623E+00  -0.84544541E+00
  -0.86183698E+00  -0.85250264E+00  -0.81831904E+00  -0.76441565E+00  -0.69891215E+00
  -0.63080139E+00  -0.56794783E+00  -0.51596294E+00  -0.47804333E+00  -0.45533537E+00
  -0.44738664E+00  -0.45255293E+00  -0.46842236E+00  -0.49224928E+00  -0.52125773E+00
  -0.55269610E+00  -0.58368975E+00  -0.61108077E+00  -0.63144258E+00  -0.64133545E+00
  -0.63774147E+00  -0.61857008E+00  -0.58314174E+00  -0.53255442E+00  -0.46978881E+00
  -0.39940716E+00  -0.32683471E+00  -0.25742856E+00  -0.19565577E+00  -0.14461895E+00
  -0.10596254E+00  -0.80040005E-01  -0.66198912E-01  -0.63099072E-01  -0.69027165E-01
  -0.82176304E-01  -0.10084660E+00  -0.12353501E+00  -0.14892297E+00  -0.17580605E+00
  -0.20300604E+00  -0.22928318E+00  -0.25327098E+00  -0.27349455E+00  -0.28853632E+00
  -0.29733181E+00  -0.29946492E+00  -0.29530398E+00  -0.28591434E+00  -0.27281108E+00
  -0.25766465E+00  -0.24203341E+00  -0.22715187E+00  -0.21380295E+00  -0.20231003E+00
  -0.19264637E+00  -0.18459073E+00  -0.17783759E+00  -0.17203057E+00  -0.16677124E+00
  -0.16167411E+00  -0.15647678E+00  -0.15114234E+00  -0.14588352E+00  -0.14109774E+00
  -0.13726792E+00  -0.13489783E+00  -0.13450395E+00  -0.13662080E+00  -0.14174831E+00
  -0.15020534E+00  -0.16193098E+00  -0.17633462E+00  -0.19229521E+00  -0.20834707E+00
  -0.22300269E+00  -0.23509417E+00  -0.24399930E+00  -0.24967118E+00  -0.25248871E+00
  -0.25723019E+00  -0.26038539E+00  -0.26291409E+00  -0.26501566E+00  -0.26665033E+00
  -0.26748461E+00  -0.26689107E+00  -0.26405362E+00  -0.25816131E+00  -0.24860068E+00
  -0.23506221E+00  -0.21756776E+00  -0.19650657E+00  -0.17273270E+00  -0.14764673E+00
  -0.12310826E+00  -0.10111475E+00  -0.83373605E-01  -0.71006226E-01  -0.64536448E-01
  -0.64114435E-01  -0.69792764E-01  -0.81715046E-01  -0.10022491E+00  -0.12599562E+00
  -0.16023646E+00  -0.20491986E+00  -0.26289556E+00  -0.33773703E+00  -0.43315418E+00
  -0.55181783E+00  -0.69358339E+00  -0.85346530E+00  -0.10202018E+01  -0.11765380E+01
  -0.13020372E+01  -0.13781472E+01  -0.13938249E+01  -0.13492070E+01  -0.12554357E+01
  -0.11306746E+01  -0.99434695E+00  -0.86230249E+00  -0.74461095E+00  -0.64593766E+00
  -0.56726963E+00  -0.50769293E+00  -0.46557710E+00  -0.43917926E+00  -0.42695052E+00
  -0.42774553E+00  -0.44094036E+00  -0.46633764E+00  -0.50376631E+00  -0.55243571E+00
  -0.61026342E+00  -0.67344152E+00  -0.73641416E+00  -0.79231719E+00  -0.83387773E+00
  -0.85474378E+00  -0.85105212E+00  -0.82273618E+00  -0.77390375E+00  -0.71191284E+00
  -0.64547149E+00  -0.58264734E+00  -0.52959862E+00  -0.49022985E+00  -0.46641662E+00
  -0.45836635E+00  -0.46495712E+00  -0.48410818E+00  -0.51318798E+00  -0.54932661E+00
  -0.58949617E+00  -0.63037983E+00  -0.66821090E+00  -0.69878898E+00  -0.71776977E+00
  -0.72118426E+00  -0.70607293E+00  -0.67111936E+00  -0.61715616E+00  -0.54736286E+00
  -0.46697198E+00  -0.38245041E+00  -0.30037511E+00  -0.22638014E+00  -0.16448331E+00
  -0.11687796E+00  -0.84084401E-01  -0.65300035E-01  -0.58828871E-01  -0.62517886E-01
  -0.74138435E-01  -0.91651485E-01  -0.11332193E+00  -0.13770149E+00  -0.16353987E+00
  -0.18967768E+00  -0.21494305E+00  -0.23807165E+00  -0.25770499E+00  -0.27252885E+00
  -0.28153862E+00  -0.28431218E+00  -0.28114226E+00  -0.27296814E+00  -0.26116408E+00
  -0.24728395E+00  -0.23282133E+00  -0.21900339E+00  -0.20664500E+00  -0.19610955E+00
  -0.18739186E+00  -0.18026672E+00  -0.17441078E+00  -0.16945207E+00  -0.16498454E+00
  -0.16061547E+00  -0.15606389E+00  -0.15125932E+00  -0.14637502E+00  -0.14177879E+00
  -0.13794394E+00  -0.13538063E+00  -0.13461292E+00  -0.13617204E+00  -0.14054792E+00
  -0.14806501E+00  -0.15871129E+00  -0.17200461E+00  -0.18698586E+00  -0.20237918E+00
  -0.21688159E+00  -0.22947641E+00  -0.23964288E+00  -0.24738082E+00  -0.25306541E+00
  -0.25652213E+00  -0.26388874E+00  -0.27134973E+00  -0.27905273E+00  -0.28688667E+00
  -0.29441094E+00  -0.30083461E+00  -0.30510282E+00  -0.30608499E+00  -0.30278427E+00
  -0.29448238E+00  -0.28081709E+00  -0.26187229E+00  -0.23832836E+00  -0.21158663E+00
  -0.18369660E+00  -0.15700786E+00  -0.13368070E+00  -0.11532041E+00  -0.10291490E+00
  -0.97034457E-01  -0.98101798E-01  -0.10658395E+00  -0.12311816E+00  -0.14868286E+00
  -0.18487295E+00  -0.23420877E+00  -0.30032207E+00  -0.38783604E+00  -0.50172075E+00
  -0.64587187E+00  -0.82079905E+00  -0.10207978E+01  -0.12317272E+01  -0.14310380E+01
  -0.15913333E+01  -0.16872261E+01  -0.17031885E+01  -0.16388639E+01  -0.15091117E+01
  -0.13387005E+01  -0.11543635E+01  -0.97795169E+00  -0.82314416E+00  -0.69581317E+00
  -0.59643672E+00  -0.52272949E+00  -0.47147497E+00  -0.43946124E+00  -0.42387655E+00
  -0.42250717E+00  -0.43384738E+00  -0.45703779E+00  -0.49152058E+00  -0.53643530E+00
  -0.58995232E+00  -0.64880236E+00  -0.70817124E+00  -0.76199744E+00  -0.80366389E+00
  -0.82708913E+00  -0.82812440E+00  -0.80587654E+00  -0.76332960E+00  -0.70679498E+00
  -0.64432769E+00  -0.58385188E+00  -0.53180817E+00  -0.49263653E+00  -0.46884777E+00
  -0.46128305E+00  -0.46938164E+00  -0.49149010E+00  -0.52522662E+00  -0.56777807E+00
  -0.61598611E+00  -0.66622073E+00  -0.71421070E+00  -0.75505148E+00  -0.78351657E+00
  -0.79465274E+00  -0.78454643E+00  -0.75112565E+00  -0.69483346E+00  -0.61894611E+00
  -0.52930537E+00  -0.43340491E+00  -0.33906619E+00  -0.25314007E+00  -0.18061803E+00
  -0.12429310E+00  -0.84882150E-01  -0.61435110E-01  -0.51880327E-01  -0.53594979E-01
  -0.63902281E-01  -0.80409221E-01  -0.10114515E+00  -0.12453365E+00  -0.14927939E+00
  -0.17424181E+00  -0.19832352E+00  -0.22038515E+00  -0.23922723E+00  -0.25369285E+00
  -0.26288553E+00  -0.26640280E+00  -0.26445748E+00  -0.25783277E+00  -0.24771754E+00
  -0.23550090E+00  -0.22256788E+00  -0.21010522E+00  -0.19894354E+00  -0.18948967E+00
  -0.18177838E+00  -0.17560260E+00  -0.17063643E+00  -0.16649853E+00  -0.16277824E+00
  -0.15908225E+00  -0.15512247E+00  -0.15080493E+00  -0.14626369E+00  -0.14182410E+00
  -0.13792987E+00  -0.13508185E+00  -0.13380770E+00  -0.13463954E+00  -0.13805824E+00
  -0.14438328E+00  -0.15363465E+00  -0.16543133E+00  -0.17899260E+00  -0.19327156E+00
  -0.20719410E+00  -0.21992278E+00  -0.23104111E+00  -0.24058279E+00  -0.24891008E+00
  -0.25173071E+00  -0.26297957E+00  -0.27510435E+00  -0.28822379E+00  -0.30216428E+00
  -0.31637876E+00  -0.32991447E+00  -0.34148425E+00  -0.34964396E+00  -0.35300906E+00
  -0.35043141E+00  -0.34112725E+00  -0.32482512E+00  -0.30197282E+00  -0.27390971E+00
  -0.24281931E+00  -0.21136928E+00  -0.18217176E+00  -0.15734779E+00  -0.13840108E+00
  -0.12637567E+00  -0.12210545E+00  -0.12640142E+00  -0.14018970E+00  -0.16471938E+00
  -0.20190408E+00  -0.25471842E+00  -0.32747281E+00  -0.42575344E+00  -0.55575644E+00
  -0.72266523E+00  -0.92784281E+00  -0.11652061E+01  -0.14181585E+01  -0.16592432E+01
  -0.18543170E+01  -0.19711101E+01  -0.19893096E+01  -0.19076277E+01  -0.17442381E+01
  -0.15302949E+01  -0.12998463E+01  -0.10808946E+01  -0.89087967E+00  -0.73691648E+00
  -0.61886724E+00  -0.53288533E+00  -0.47399023E+00  -0.43740425E+00  -0.41905403E+00
  -0.41571932E+00  -0.42507566E+00  -0.44561992E+00  -0.47637167E+00  -0.51633808E+00
  -0.56389568E+00  -0.61631920E+00  -0.66961410E+00  -0.71868322E+00  -0.75781425E+00
  -0.78151549E+00  -0.78568426E+00  -0.76884965E+00  -0.73294643E+00  -0.68310824E+00
  -0.62645103E+00  -0.57041394E+00  -0.52141059E+00  -0.48418042E+00  -0.46170914E+00
  -0.45537951E+00  -0.46516549E+00  -0.48987997E+00  -0.52748631E+00  -0.57536295E+00
  -0.63037592E+00  -0.68874260E+00  -0.74584273E+00  -0.79620467E+00  -0.83381956E+00
  -0.85279317E+00  -0.84823641E+00  -0.81724558E+00  -0.75976888E+00  -0.67907326E+00
  -0.58152111E+00  -0.47556564E+00  -0.37022126E+00  -0.27351541E+00  -0.19138568E+00
  -0.12721368E+00  -0.81917610E-01  -0.54412887E-01  -0.42264433E-01  -0.42387955E-01
  -0.51665584E-01  -0.67360507E-01  -0.87280671E-01  -0.10973616E+00  -0.13339714E+00
  -0.15714678E+00  -0.17996547E+00  -0.20084797E+00  -0.21877456E+00  -0.23277689E+00
  -0.24210017E+00  -0.24638716E+00  -0.24578182E+00  -0.24090724E+00  -0.23275088E+00
  -0.22251241E+00  -0.21143701E+00  -0.20063691E+00  -0.19092900E+00  -0.18274698E+00
  -0.17616528E+00  -0.17100585E+00  -0.16695304E+00  -0.16362444E+00  -0.16060952E+00
  -0.15752113E+00  -0.15407642E+00  -0.15017318E+00  -0.14591642E+00  -0.14158687E+00
  -0.13758408E+00  -0.13438084E+00  -0.13249584E+00  -0.13246037E+00  -0.13475106E+00
  -0.13968595E+00  -0.14731549E+00  -0.15735695E+00  -0.16921075E+00  -0.18206960E+00
  -0.19510085E+00  -0.20765149E+00  -0.21940310E+00  -0.23041281E+00  -0.24102843E+00
  -0.24371771E+00  -0.25834400E+00  -0.27464160E+00  -0.29271421E+00  -0.31233115E+00
  -0.33284428E+00  -0.35315430E+00  -0.37177037E+00  -0.38696914E+00  -0.39700346E+00
  -0.40029744E+00  -0.39562101E+00  -0.38230010E+00  -0.36048860E+00  -0.33139793E+00
  -0.29728696E+00  -0.26110339E+00  -0.22590229E+00  -0.19433795E+00  -0.16846101E+00
  -0.14981807E+00  -0.13966894E+00  -0.13916248E+00  -0.14948063E+00  -0.17207242E+00
  -0.20904762E+00  -0.26365042E+00  -0.34062279E+00  -0.44622070E+00  -0.58756834E+00
  -0.77091871E+00  -0.99848534E+00  -0.12641746E+01  -0.15497689E+01  -0.18241478E+01
  -0.20478210E+01  -0.21827935E+01  -0.22044980E+01  -0.21104288E+01  -0.19210831E+01
  -0.16726706E+01  -0.14053205E+01  -0.11523381E+01  -0.93451241E+00  -0.76009895E+00
  -0.62838204E+00  -0.53402517E+00  -0.47036418E+00  -0.43116648E+00  -0.41125293E+00
  -0.40658222E+00  -0.41418316E+00  -0.43202237E+00  -0.45873339E+00  -0.49316626E+00
  -0.53385337E+00  -0.57857140E+00  -0.62413535E+00  -0.66645528E+00  -0.70084647E+00
  -0.72262971E+00  -0.72805409E+00  -0.71538446E+00  -0.68571782E+00  -0.64303533E+00
  -0.59334765E+00  -0.54332296E+00  -0.49903882E+00  -0.46526824E+00  -0.44527193E+00
  -0.44083958E+00  -0.45240933E+00  -0.47925498E+00  -0.51974089E+00  -0.57154028E+00
  -0.63167801E+00  -0.69637262E+00  -0.76082320E+00  -0.81916853E+00  -0.86478912E+00
  -0.89098907E+00  -0.89198283E+00  -0.86403952E+00  -0.80654889E+00  -0.72265812E+00
  -0.61911568E+00  -0.50519074E+00  -0.39094681E+00  -0.28545337E+00  -0.19548478E+00
  -0.12494495E+00  -0.74938151E-01  -0.44272229E-01  -0.30197006E-01  -0.29216150E-01
  -0.37811534E-01  -0.52934213E-01  -0.72196119E-01  -0.93814918E-01  -0.11644305E+00
  -0.13899900E+00  -0.16054684E+00  -0.18021759E+00  -0.19717371E+00  -0.21064250E+00
  -0.22002474E+00  -0.22502809E+00  -0.22574986E+00  -0.22267322E+00  -0.21659677E+00
  -0.20853030E+00  -0.19956315E+00  -0.19070383E+00  -0.18272090E+00  -0.17604547E+00
  -0.17077517E+00  -0.16675829E+00  -0.16369455E+00  -0.16120644E+00  -0.15888757E+00
  -0.15636162E+00  -0.15335992E+00  -0.14978563E+00  -0.14572861E+00  -0.14143284E+00
  -0.13725164E+00  -0.13362009E+00  -0.13103764E+00  -0.13003068E+00  -0.13107539E+00
  -0.13449592E+00  -0.14037796E+00  -0.14853479E+00  -0.15853845E+00  -0.16980751E+00
  -0.18173608E+00  -0.19384211E+00  -0.20589533E+00  -0.21797382E+00  -0.23042008E+00
  -0.23328420E+00  -0.25066291E+00  -0.27046811E+00  -0.29279089E+00  -0.31734822E+00
  -0.34340725E+00  -0.36975582E+00  -0.39474891E+00  -0.41643881E+00  -0.43275923E+00
  -0.44172471E+00  -0.44164748E+00  -0.43141595E+00  -0.41084086E+00  -0.38095021E+00
  -0.34402517E+00  -0.30325325E+00  -0.26211274E+00  -0.22378959E+00  -0.19088639E+00
  -0.16545016E+00  -0.14914815E+00  -0.14342888E+00  -0.14966808E+00  -0.16941713E+00
  -0.20482637E+00  -0.25916719E+00  -0.33726099E+00  -0.44556702E+00  -0.59159317E+00
  -0.78215279E+00  -0.10200566E+01  -0.12995048E+01  -0.16017817E+01  -0.18940772E+01
  -0.21340458E+01  -0.22803118E+01  -0.23054900E+01  -0.22058723E+01  -0.20028695E+01
  -0.17354298E+01  -0.14473172E+01  -0.11752352E+01  -0.94226011E+00  -0.75748817E+00
  -0.61980152E+00  -0.52273733E+00  -0.45832725E+00  -0.41922233E+00  -0.39944367E+00
  -0.39441504E+00  -0.40077400E+00  -0.41615297E+00  -0.43891187E+00  -0.46777206E+00
  -0.50138724E+00  -0.53796698E+00  -0.57505836E+00  -0.60952208E+00  -0.63770464E+00
  -0.65584560E+00  -0.66077015E+00  -0.65077947E+00  -0.62641079E+00  -0.59064124E+00
  -0.54834259E+00  -0.50522552E+00  -0.46677189E+00  -0.43753170E+00  -0.42082758E+00
  -0.41869885E+00  -0.43194933E+00  -0.46027665E+00  -0.50246687E+00  -0.55655468E+00
  -0.61982126E+00  -0.68860762E+00  -0.75808199E+00  -0.82218181E+00  -0.87390172E+00
  -0.90597958E+00  -0.91193257E+00  -0.88731673E+00  -0.83096368E+00  -0.74578879E+00
  -0.63872931E+00  -0.51962687E+00  -0.39934294E+00  -0.28776332E+00  -0.19232668E+00
  -0.11736032E+00  -0.64135895E-01  -0.31401427E-01  -0.16175405E-01  -0.14636848E-01
  -0.22937329E-01  -0.37763101E-01  -0.56559600E-01  -0.77472065E-01  -0.99151628E-01
  -0.12056645E+00  -0.14087384E+00  -0.15934246E+00  -0.17531054E+00  -0.18819252E+00
  -0.19754260E+00  -0.20314445E+00  -0.20507452E+00  -0.20371015E+00  -0.19969237E+00
  -0.19385854E+00  -0.18714036E+00  -0.18042315E+00  -0.17439701E+00  -0.16945910E+00
  -0.16570612E+00  -0.16299977E+00  -0.16105151E+00  -0.15948911E+00  -0.15791071E+00
  -0.15595039E+00  -0.15335478E+00  -0.15003778E+00  -0.14608487E+00  -0.14171720E+00
  -0.13725443E+00  -0.13310076E+00  -0.12973755E+00  -0.12768540E+00  -0.12742132E+00
  -0.12927923E+00  -0.13338169E+00  -0.13963112E+00  -0.14775191E+00  -0.15735941E+00
  -0.16804381E+00  -0.17947119E+00  -0.19149037E+00  -0.20420531E+00  -0.21796825E+00
  -0.22119888E+00  -0.24064826E+00  -0.26318150E+00  -0.28887055E+00  -0.31738777E+00
  -0.34794476E+00  -0.37926663E+00  -0.40961722E+00  -0.43688784E+00  -0.45874400E+00
  -0.47282095E+00  -0.47698290E+00  -0.46967537E+00  -0.45034901E+00  -0.41981891E+00
  -0.38034599E+00  -0.33530926E+00  -0.28856697E+00  -0.24380445E+00  -0.20414915E+00
  -0.17211451E+00  -0.14972508E+00  -0.13866069E+00  -0.14040488E+00  -0.15650048E+00
  -0.18897887E+00  -0.24089148E+00  -0.31676085E+00  -0.42271307E+00  -0.56596553E+00
  -0.75319639E+00  -0.98735653E+00  -0.12631115E+01  -0.15624271E+01  -0.18531180E+01
  -0.20930956E+01  -0.22407096E+01  -0.22678624E+01  -0.21700057E+01  -0.19679520E+01
  -0.17005505E+01  -0.14119957E+01  -0.11397374E+01  -0.90755587E+00  -0.72488711E+00
  -0.59046092E+00  -0.49727531E+00  -0.43667710E+00  -0.40071933E+00  -0.38302893E+00
  -0.37882567E+00  -0.38463996E+00  -0.39800487E+00  -0.41717234E+00  -0.44081514E+00
  -0.46770427E+00  -0.49641103E+00  -0.52510250E+00  -0.55146945E+00  -0.57280312E+00
  -0.58625849E+00  -0.58935237E+00  -0.58064837E+00  -0.56039463E+00  -0.53078004E+00
  -0.49562027E+00  -0.45960286E+00  -0.42744445E+00  -0.40326354E+00  -0.39024674E+00
  -0.39052015E+00  -0.40513688E+00  -0.43415394E+00  -0.47676575E+00  -0.53139642E+00
  -0.59564064E+00  -0.66604475E+00  -0.73786690E+00  -0.80502316E+00  -0.86037350E+00
  -0.89639404E+00  -0.90620670E+00  -0.88487655E+00  -0.83075133E+00  -0.74641334E+00
  -0.63873579E+00  -0.51779134E+00  -0.39488504E+00  -0.28041465E+00  -0.18226777E+00
  -0.10508492E+00  -0.50296084E-01  -0.16659087E-01  -0.10736086E-02   0.48917189E-03
  -0.78855406E-02  -0.22679389E-01  -0.41203799E-01  -0.61548005E-01  -0.82373198E-01
  -0.10270800E+00  -0.12181149E+00  -0.13909152E+00  -0.15405451E+00  -0.16628922E+00
  -0.17549433E+00  -0.18153422E+00  -0.18448665E+00  -0.18465800E+00  -0.18256757E+00
  -0.17890568E+00  -0.17445541E+00  -0.16997214E+00  -0.16604935E+00  -0.16302678E+00
  -0.16097759E+00  -0.15975980E+00  -0.15908634E+00  -0.15858436E+00  -0.15785098E+00
  -0.15652304E+00  -0.15435340E+00  -0.15126080E+00  -0.14732953E+00  -0.14277296E+00
  -0.13790022E+00  -0.13310740E+00  -0.12887297E+00  -0.12571807E+00  -0.12412135E+00
  -0.12442479E+00  -0.12678257E+00  -0.13117265E+00  -0.13744633E+00  -0.14538067E+00
  -0.15472700E+00  -0.16527619E+00  -0.17695002E+00  -0.18988598E+00  -0.20445791E+00
  -0.20826272E+00  -0.22911659E+00  -0.25356461E+00  -0.28164792E+00  -0.31300380E+00
  -0.34682294E+00  -0.38182232E+00  -0.41623840E+00  -0.44786326E+00  -0.47414809E+00
  -0.49239565E+00  -0.50006633E+00  -0.49520536E+00  -0.47693614E+00  -0.44586760E+00
  -0.40420879E+00  -0.35546392E+00  -0.30379022E+00  -0.25329738E+00  -0.20757459E+00
  -0.16954066E+00  -0.14150558E+00  -0.12529318E+00  -0.12239598E+00  -0.13423840E+00
  -0.16259567E+00  -0.21009707E+00  -0.28064919E+00  -0.37957122E+00  -0.51315942E+00
  -0.68726071E+00  -0.90444068E+00  -0.11598560E+01  -0.14371385E+01  -0.17068640E+01
  -0.19302270E+01  -0.20684616E+01  -0.20950470E+01  -0.20052106E+01  -0.18178901E+01
  -0.15691299E+01  -0.13003315E+01  -0.10468911E+01  -0.83152033E+00  -0.66336085E+00
  -0.54121645E+00  -0.45820032E+00  -0.40569431E+00  -0.37574448E+00  -0.36201170E+00
  -0.35982214E+00  -0.36584824E+00  -0.37773975E+00  -0.39381631E+00  -0.41281392E+00
  -0.43365072E+00  -0.45520884E+00  -0.47616215E+00  -0.49488579E+00  -0.50947555E+00
  -0.51791340E+00  -0.51841510E+00  -0.50992880E+00  -0.49262263E+00  -0.46812228E+00
  -0.43934754E+00  -0.41001051E+00  -0.38400139E+00  -0.36487676E+00  -0.35553209E+00
  -0.35803167E+00  -0.37355331E+00  -0.40242337E+00  -0.44419408E+00  -0.49766628E+00
  -0.56076815E+00  -0.63030484E+00  -0.70172356E+00  -0.76908566E+00  -0.82536678E+00
  -0.86310598E+00  -0.87537926E+00  -0.85704944E+00  -0.80611730E+00  -0.72476169E+00
  -0.61952340E+00  -0.50031146E+00  -0.37845426E+00  -0.26450475E+00  -0.16655753E+00
  -0.89451423E-01  -0.34771681E-01  -0.13658337E-02   0.13859406E-01   0.15006914E-01
   0.62869839E-02  -0.86528767E-02  -0.27031271E-01  -0.46900021E-01  -0.66937741E-01
  -0.86236820E-01  -0.10415889E+00  -0.12024792E+00  -0.13417046E+00  -0.14567864E+00
  -0.15460773E+00  -0.16090489E+00  -0.16466448E+00  -0.16614769E+00  -0.16578127E+00
  -0.16413353E+00  -0.16185545E+00  -0.15957907E+00  -0.15779867E+00  -0.15678624E+00
  -0.15657626E+00  -0.15700702E+00  -0.15777903E+00  -0.15850727E+00  -0.15877597E+00
  -0.15820945E+00  -0.15654849E+00  -0.15370090E+00  -0.14974509E+00  -0.14489864E+00
  -0.13948647E+00  -0.13392757E+00  -0.12872255E+00  -0.12440695E+00  -0.12146500E+00
  -0.12024411E+00  -0.12092151E+00  -0.12353358E+00  -0.12803101E+00  -0.13431822E+00
  -0.14227583E+00  -0.15179996E+00  -0.16288114E+00  -0.17569493E+00  -0.19063834E+00
  -0.19531607E+00  -0.21699992E+00  -0.24261565E+00  -0.27215861E+00  -0.30523585E+00
  -0.34104206E+00  -0.37832674E+00  -0.41534836E+00  -0.44985358E+00  -0.47913899E+00
  -0.50024776E+00  -0.51032665E+00  -0.50712072E+00  -0.48951320E+00  -0.45794962E+00
  -0.41456289E+00  -0.36289367E+00  -0.30727489E+00  -0.25212042E+00  -0.20138474E+00
  -0.15831337E+00  -0.12542272E+00  -0.10459119E+00  -0.97224140E-01  -0.10453192E+00
  -0.12793404E+00  -0.16951017E+00  -0.23235499E+00  -0.32067482E+00  -0.43941280E+00
  -0.59307570E+00  -0.78341485E+00  -0.10060086E+01  -0.12467757E+01  -0.14805669E+01
  -0.16741348E+01  -0.17940865E+01  -0.18173956E+01  -0.17397372E+01  -0.15773650E+01
  -0.13615246E+01  -0.11283143E+01  -0.90878680E+00  -0.72303595E+00  -0.57927154E+00
  -0.47648894E+00  -0.40845994E+00  -0.36724472E+00  -0.34542414E+00  -0.33706800E+00
  -0.33784982E+00  -0.34475536E+00  -0.35570075E+00  -0.36921360E+00  -0.38420364E+00
  -0.39978866E+00  -0.41514051E+00  -0.42934987E+00  -0.44133665E+00  -0.44984122E+00
  -0.45353080E+00  -0.45124150E+00  -0.44232622E+00  -0.42699743E+00  -0.40650864E+00
  -0.38307492E+00  -0.35956159E+00  -0.33907036E+00  -0.32455374E+00  -0.31852408E+00
  -0.32286988E+00  -0.33877599E+00  -0.36673021E+00  -0.40655706E+00  -0.45738154E+00
  -0.51745341E+00  -0.58387149E+00  -0.65236192E+00  -0.71728531E+00  -0.77195831E+00
  -0.80927357E+00  -0.82258426E+00  -0.80683940E+00  -0.75986040E+00  -0.68340055E+00
  -0.58344360E+00  -0.46936305E+00  -0.35209149E+00  -0.24196956E+00  -0.14704476E+00
  -0.72227933E-01  -0.19244900E-01   0.12899580E-01   0.27173835E-01   0.27619236E-01
   0.18447615E-01   0.33427464E-02  -0.14879429E-01  -0.34262685E-01  -0.53512597E-01
  -0.71782165E-01  -0.88525199E-01  -0.10340817E+00  -0.11624404E+00  -0.12693733E+00
  -0.13545433E+00  -0.14182644E+00  -0.14617319E+00  -0.14872519E+00  -0.14983565E+00
  -0.14997258E+00  -0.14967641E+00  -0.14947422E+00  -0.14977293E+00  -0.15077977E+00
  -0.15248424E+00  -0.15469197E+00  -0.15707548E+00  -0.15922185E+00  -0.16068523E+00
  -0.16105644E+00  -0.16004039E+00  -0.15751307E+00  -0.15353704E+00  -0.14834072E+00
  -0.14228671E+00  -0.13584635E+00  -0.12956913E+00  -0.12402319E+00  -0.11970774E+00
  -0.11697847E+00  -0.11603140E+00  -0.11694731E+00  -0.11975168E+00  -0.12444620E+00
  -0.13101396E+00  -0.13944028E+00  -0.14977923E+00  -0.16224209E+00  -0.17723884E+00
  -0.18316282E+00  -0.20526182E+00  -0.23146509E+00  -0.26170331E+00  -0.29554470E+00
  -0.33218857E+00  -0.37042773E+00  -0.40856699E+00  -0.44435102E+00  -0.47499296E+00
  -0.49738158E+00  -0.50848675E+00  -0.50590261E+00  -0.48839958E+00  -0.45632597E+00
  -0.41171752E+00  -0.35804678E+00  -0.29967014E+00  -0.24115457E+00  -0.18670107E+00
  -0.13979593E+00  -0.10308895E+00  -0.78437439E-01  -0.67081210E-01  -0.69945397E-01
  -0.88036457E-01  -0.12283494E+00  -0.17656250E+00  -0.25221286E+00  -0.35321727E+00
  -0.48252966E+00  -0.64087603E+00  -0.82417273E+00  -0.10208509E+01  -0.12107243E+01
  -0.13672481E+01  -0.14637576E+01  -0.14818573E+01  -0.14181846E+01  -0.12860165E+01
  -0.11108168E+01  -0.92203198E+00  -0.74504455E+00  -0.59633970E+00  -0.48269673E+00
  -0.40327992E+00  -0.35282292E+00  -0.32449468E+00  -0.31180136E+00  -0.30949470E+00
  -0.31375131E+00  -0.32195568E+00  -0.33235808E+00  -0.34376976E+00  -0.35535139E+00
  -0.36647201E+00  -0.37659441E+00  -0.38516621E+00  -0.39153648E+00  -0.39493645E+00
  -0.39455620E+00  -0.38972152E+00  -0.38013406E+00  -0.36609530E+00  -0.34862328E+00
  -0.32941062E+00  -0.31064236E+00  -0.29473755E+00  -0.28407832E+00  -0.28076884E+00
  -0.28645642E+00  -0.30224036E+00  -0.32866197E+00  -0.36571161E+00  -0.41275565E+00
  -0.46832768E+00  -0.52984152E+00  -0.59338497E+00  -0.65375509E+00  -0.70479053E+00
  -0.73995311E+00  -0.75310976E+00  -0.73952149E+00  -0.69698955E+00  -0.62687217E+00
  -0.53446307E+00  -0.42832460E+00  -0.31864644E+00  -0.21522697E+00  -0.12581841E+00
  -0.55261483E-01  -0.53789389E-02   0.24632036E-01   0.37523254E-01   0.37152265E-01
   0.27606824E-01   0.12500416E-01  -0.53921829E-02  -0.24150906E-01  -0.42524918E-01
  -0.59723053E-01  -0.75272235E-01  -0.88936065E-01  -0.10064977E+00  -0.11045288E+00
  -0.11843440E+00  -0.12470928E+00  -0.12942647E+00  -0.13279398E+00  -0.13510488E+00
  -0.13674696E+00  -0.13817553E+00  -0.13983894E+00  -0.14207819E+00  -0.14504768E+00
  -0.14869204E+00  -0.15277397E+00  -0.15692187E+00  -0.16067644E+00  -0.16354153E+00
  -0.16505168E+00  -0.16485177E+00  -0.16276500E+00  -0.15882605E+00  -0.15327464E+00
  -0.14652381E+00  -0.13911740E+00  -0.13167509E+00  -0.12481566E+00  -0.11906804E+00
  -0.11480793E+00  -0.11225622E+00  -0.11153339E+00  -0.11272294E+00  -0.11589981E+00
  -0.12112722E+00  -0.12846467E+00  -0.13802130E+00  -0.15003490E+00  -0.16491084E+00
  -0.17246976E+00  -0.19477665E+00  -0.22123116E+00  -0.25167315E+00  -0.28560361E+00
  -0.32219647E+00  -0.36026453E+00  -0.39815724E+00  -0.43365359E+00  -0.46396821E+00
  -0.48596946E+00  -0.49661837E+00  -0.49353046E+00  -0.47550182E+00  -0.44285310E+00
  -0.39750323E+00  -0.34275435E+00  -0.28283472E+00  -0.22230925E+00  -0.16550136E+00
  -0.11605191E+00  -0.76682317E-01  -0.49174942E-01  -0.34553448E-01  -0.33417628E-01
  -0.46342826E-01  -0.74223392E-01  -0.11845462E+00  -0.18089345E+00  -0.26355078E+00
  -0.36790948E+00  -0.49370717E+00  -0.63716598E+00  -0.78914344E+00  -0.93434439E+00
  -0.10529502E+01  -0.11251764E+01  -0.11374928E+01  -0.10877175E+01  -0.98627245E+00
  -0.85282017E+00  -0.70999992E+00  -0.57726394E+00  -0.46718588E+00  -0.38485892E+00
  -0.32949167E+00  -0.29681619E+00  -0.28126542E+00  -0.27746522E+00  -0.28100283E+00
  -0.28863953E+00  -0.29818275E+00  -0.30821903E+00  -0.31785449E+00  -0.32652697E+00
  -0.33388330E+00  -0.33967944E+00  -0.34367993E+00  -0.34557413E+00  -0.34495310E+00
  -0.34137537E+00  -0.33451081E+00  -0.32431362E+00  -0.31116276E+00  -0.29592262E+00
  -0.27991197E+00  -0.26480024E+00  -0.25245790E+00  -0.24477747E+00  -0.24348304E+00
  -0.24996473E+00  -0.26518235E+00  -0.28964483E+00  -0.32340561E+00  -0.36597882E+00
  -0.41612747E+00  -0.47158533E+00  -0.52886708E+00  -0.58331261E+00  -0.62940495E+00
  -0.66129878E+00  -0.67350145E+00  -0.66171893E+00  -0.62385553E+00  -0.56094497E+00
  -0.47756263E+00  -0.38131511E+00  -0.28141919E+00  -0.18687690E+00  -0.10492689E+00
  -0.40190697E-01   0.54842132E-02   0.32709518E-01   0.43962722E-01   0.42818750E-01
   0.33126199E-01   0.18321630E-01   0.10565462E-02  -0.16836750E-01  -0.34173501E-01
  -0.50216244E-01  -0.64544436E-01  -0.76987369E-01  -0.87568974E-01  -0.96436114E-01
  -0.10378339E+00  -0.10980304E+00  -0.11467534E+00  -0.11859392E+00  -0.12180671E+00
  -0.12464379E+00  -0.12750349E+00  -0.13078444E+00  -0.13478595E+00  -0.13962410E+00
  -0.14520110E+00  -0.15122822E+00  -0.15727403E+00  -0.16281401E+00  -0.16728177E+00
  -0.17013501E+00  -0.17093823E+00  -0.16944396E+00  -0.16564620E+00  -0.15979035E+00
  -0.15234198E+00  -0.14392599E+00  -0.13524481E+00  -0.12698299E+00  -0.11971686E+00
  -0.11386159E+00  -0.10967936E+00  -0.10733719E+00  -0.10697018E+00  -0.10871061E+00
  -0.11268351E+00  -0.11900789E+00  -0.12783675E+00  -0.13942238E+00  -0.15414785E+00
  -0.16372752E+00  -0.18626756E+00  -0.21292057E+00  -0.24339651E+00  -0.27707851E+00
  -0.31305820E+00  -0.35012020E+00  -0.38664176E+00  -0.42047198E+00  -0.44892481E+00
  -0.46899773E+00  -0.47781650E+00  -0.47317979E+00  -0.45402751E+00  -0.42070675E+00
  -0.37500415E+00  -0.31997401E+00  -0.25959818E+00  -0.19830937E+00  -0.14043867E+00
  -0.89696992E-01  -0.48822386E-01  -0.19487602E-01  -0.24789764E-02   0.19362486E-02
  -0.64016911E-02  -0.27853627E-01  -0.63096644E-01  -0.11303095E+00  -0.17849943E+00
  -0.25980007E+00  -0.35591041E+00  -0.46339654E+00  -0.57527714E+00  -0.68055910E+00
  -0.76535690E+00  -0.81599517E+00  -0.82330457E+00  -0.78620415E+00  -0.71261119E+00
  -0.61704112E+00  -0.51605810E+00  -0.42376588E+00  -0.34912241E+00  -0.29554832E+00
  -0.26214714E+00  -0.24548744E+00  -0.24118639E+00  -0.24499150E+00  -0.25336745E+00
  -0.26368937E+00  -0.27418273E+00  -0.28374288E+00  -0.29174043E+00  -0.29787117E+00
  -0.30204791E+00  -0.30430188E+00  -0.30467453E+00  -0.30312496E+00  -0.29950155E+00
  -0.29360551E+00  -0.28532133E+00  -0.27475480E+00  -0.26232287E+00  -0.24877526E+00
  -0.23516219E+00  -0.22277393E+00  -0.21306051E+00  -0.20752066E+00  -0.20755573E+00
  -0.21432034E+00  -0.22862176E+00  -0.25088907E+00  -0.28116430E+00  -0.31902850E+00
  -0.36341489E+00  -0.41236182E+00  -0.46284136E+00  -0.51079344E+00  -0.55140097E+00
  -0.57955034E+00  -0.59042115E+00  -0.58021450E+00  -0.54701791E+00  -0.49162991E+00
  -0.41795862E+00  -0.33262812E+00  -0.24377238E+00  -0.15943638E+00  -0.86180036E-01
  -0.28273160E-01   0.12493255E-01   0.36564003E-01   0.46112737E-01   0.44360623E-01
   0.34825186E-01   0.20676904E-01   0.43745442E-02  -0.12381032E-01  -0.28491349E-01
  -0.43273703E-01  -0.56345167E-01  -0.67572973E-01  -0.77034349E-01  -0.84948250E-01
  -0.91587727E-01  -0.97208293E-01  -0.10202150E+00  -0.10621861E+00  -0.11002327E+00
  -0.11373468E+00  -0.11772333E+00  -0.12236526E+00  -0.12793893E+00  -0.13453376E+00
  -0.14201155E+00  -0.15002569E+00  -0.15807251E+00  -0.16554676E+00  -0.17179567E+00
  -0.17618445E+00  -0.17818198E+00  -0.17745492E+00  -0.17394211E+00  -0.16788268E+00
  -0.15978752E+00  -0.15036148E+00  -0.14039516E+00  -0.13065093E+00  -0.12177076E+00
  -0.11423157E+00  -0.10835843E+00  -0.10437941E+00  -0.10248480E+00  -0.10285719E+00
  -0.10567128E+00  -0.11109357E+00  -0.11931166E+00  -0.13058416E+00  -0.14526134E+00
  -0.15730812E+00  -0.18035036E+00  -0.20744316E+00  -0.23810722E+00  -0.27153485E+00
  -0.30666049E+00  -0.34218309E+00  -0.37649149E+00  -0.40754897E+00  -0.43287556E+00
  -0.44974714E+00  -0.45560968E+00  -0.44857166E+00  -0.42779563E+00  -0.39368641E+00
  -0.34789209E+00  -0.29318304E+00  -0.23323069E+00  -0.17224789E+00  -0.11447590E+00
  -0.63609432E-01  -0.22345035E-01   0.77793917E-02   0.26212845E-01   0.32998225E-01
   0.28349472E-01   0.12367058E-01  -0.15034042E-01  -0.54007299E-01  -0.10453485E+00
  -0.16609846E+00  -0.23723253E+00  -0.31493180E+00  -0.39404513E+00  -0.46705826E+00
  -0.52482265E+00  -0.55852037E+00  -0.56243112E+00  -0.53629379E+00  -0.48595273E+00
  -0.42173868E+00  -0.35530491E+00  -0.29643596E+00  -0.25113437E+00  -0.22138142E+00
  -0.20608306E+00  -0.20240460E+00  -0.20691945E+00  -0.21636560E+00  -0.22803250E+00
  -0.23989690E+00  -0.25059095E+00  -0.25929110E+00  -0.26559324E+00  -0.26940761E+00
  -0.27086905E+00  -0.27023636E+00  -0.26777310E+00  -0.26364296E+00  -0.25787484E+00
  -0.25042328E+00  -0.24129297E+00  -0.23065995E+00  -0.21893584E+00  -0.20676744E+00
  -0.19500151E+00  -0.18464670E+00  -0.17683536E+00  -0.17275950E+00  -0.17356179E+00
  -0.18020262E+00  -0.19335574E+00  -0.21336398E+00  -0.24022556E+00  -0.27353811E+00
  -0.31235370E+00  -0.35497902E+00  -0.39882782E+00  -0.44043484E+00  -0.47567165E+00
  -0.50013110E+00  -0.50963881E+00  -0.50089150E+00  -0.47220782E+00  -0.42423803E+00
  -0.36031158E+00  -0.28611686E+00  -0.20868811E+00  -0.13504189E+00  -0.70963220E-01
  -0.20279649E-01   0.15338197E-01   0.36195493E-01   0.44150714E-01   0.42028051E-01
   0.32954067E-01   0.19775502E-01   0.47170165E-02  -0.10674448E-01  -0.25395629E-01
  -0.38819599E-01  -0.50594776E-01  -0.60609852E-01  -0.68967695E-01  -0.75924907E-01
  -0.81800911E-01  -0.86894353E-01  -0.91445279E-01  -0.95656228E-01  -0.99751211E-01
  -0.10402733E+00  -0.10885454E+00  -0.11460813E+00  -0.12155992E+00  -0.12977984E+00
  -0.13909111E+00  -0.14908757E+00  -0.15918859E+00  -0.16870087E+00  -0.17687622E+00
  -0.18297697E+00  -0.18636390E+00  -0.18660199E+00  -0.18355643E+00  -0.17744172E+00
  -0.16879969E+00  -0.15840809E+00  -0.14714773E+00  -0.13586950E+00  -0.12529814E+00
  -0.11599233E+00  -0.10835950E+00  -0.10270458E+00  -0.99282176E-01  -0.98327059E-01
  -0.10006033E+00  -0.10469256E+00  -0.11244601E+00  -0.12358895E+00  -0.13844102E+00
  -0.15356475E+00  -0.17763504E+00  -0.20570890E+00  -0.23703084E+00  -0.27050527E+00
  -0.30482224E+00  -0.33853919E+00  -0.37005140E+00  -0.39749322E+00  -0.41870275E+00
  -0.43137399E+00  -0.43340190E+00  -0.42329335E+00  -0.40047613E+00  -0.36542759E+00
  -0.31966533E+00  -0.26568285E+00  -0.20683104E+00  -0.14705713E+00  -0.90431075E-01
  -0.40539806E-01   0.30841179E-04   0.29904061E-01   0.48748975E-01   0.56875485E-01
   0.54812569E-01   0.43045183E-01   0.21964642E-01  -0.80241060E-02  -0.46323711E-01
  -0.91947666E-01  -0.14329491E+00  -0.19787682E+00  -0.25204518E+00  -0.30092732E+00
  -0.33886810E+00  -0.36058352E+00  -0.36280951E+00  -0.34578358E+00  -0.31369304E+00
  -0.27365633E+00  -0.23362447E+00  -0.20016412E+00  -0.17708696E+00  -0.16528471E+00
  -0.16346547E+00  -0.16918962E+00  -0.17973214E+00  -0.19261047E+00  -0.20582364E+00
  -0.21789705E+00  -0.22785040E+00  -0.23512613E+00  -0.23951931E+00  -0.24111290E+00
  -0.24020665E+00  -0.23721857E+00  -0.23256246E+00  -0.22653936E+00  -0.21929846E+00
  -0.21089061E+00  -0.20138368E+00  -0.19097177E+00  -0.18002771E+00  -0.16909416E+00
  -0.15884965E+00  -0.15008387E+00  -0.14368497E+00  -0.14060721E+00  -0.14179157E+00
  -0.14804957E+00  -0.15995704E+00  -0.17779472E+00  -0.20152412E+00  -0.23074511E+00
  -0.26459327E+00  -0.30159239E+00  -0.33953689E+00  -0.37548961E+00  -0.40594138E+00
  -0.42712522E+00  -0.43546256E+00  -0.42812917E+00  -0.40370482E+00  -0.36276352E+00
  -0.30814682E+00  -0.24468518E+00  -0.17835566E+00  -0.11515023E+00  -0.60055556E-01
  -0.16423279E-01   0.14226901E-01   0.32079131E-01   0.38678695E-01   0.36438300E-01
   0.28069749E-01   0.16074623E-01   0.24331557E-02  -0.11460641E-01  -0.24693750E-01
  -0.36692735E-01  -0.47137365E-01  -0.55933630E-01  -0.63195407E-01  -0.69191803E-01
  -0.74260085E-01  -0.78720726E-01  -0.82836097E-01  -0.86830188E-01  -0.90948663E-01
  -0.95511192E-01  -0.10090863E+00  -0.10753038E+00  -0.11565005E+00  -0.12532297E+00
  -0.13633890E+00  -0.14823922E+00  -0.16037393E+00  -0.17196681E+00  -0.18217411E+00
  -0.19014878E+00  -0.19512989E+00  -0.19656076E+00  -0.19420867E+00  -0.18823920E+00
  -0.17920564E+00  -0.16794836E+00  -0.15543915E+00  -0.14262760E+00  -0.13033575E+00
  -0.11921853E+00  -0.10977821E+00  -0.10240765E+00  -0.97435789E-01  -0.95158378E-01
  -0.95851557E-01  -0.99781712E-01  -0.10722336E+00  -0.11847640E+00  -0.13384750E+00
  -0.15287781E+00  -0.17878184E+00  -0.20870212E+00  -0.24148626E+00  -0.27562349E+00
  -0.30945566E+00  -0.34134122E+00  -0.36968573E+00  -0.39286093E+00  -0.40913808E+00
  -0.41676162E+00  -0.41418937E+00  -0.40039682E+00  -0.37510720E+00  -0.33888439E+00
  -0.29314031E+00  -0.24012779E+00  -0.18290098E+00  -0.12512052E+00  -0.70613567E-01
  -0.22761925E-01   0.16038186E-01   0.44603035E-01   0.62802981E-01   0.71164750E-01
   0.70469270E-01   0.61516736E-01   0.45081973E-01   0.21985073E-01  -0.68134647E-02
  -0.40126944E-01  -0.76457002E-01  -0.11388652E+00  -0.14997931E+00  -0.18177621E+00
  -0.20604444E+00  -0.21988976E+00  -0.22166685E+00  -0.21185097E+00  -0.19333961E+00
  -0.17088207E+00  -0.14974615E+00  -0.13421139E+00  -0.12657475E+00  -0.12700384E+00
  -0.13409221E+00  -0.14567803E+00  -0.15953577E+00  -0.17375737E+00  -0.18688681E+00
  -0.19791169E+00  -0.20619907E+00  -0.21144760E+00  -0.21364265E+00  -0.21301615E+00
  -0.20998397E+00  -0.20505449E+00  -0.19871487E+00  -0.19133523E+00  -0.18313312E+00
  -0.17421900E+00  -0.16469348E+00  -0.15474124E+00  -0.14467522E+00  -0.13492955E+00
  -0.12603284E+00  -0.11859605E+00  -0.11331555E+00  -0.11096139E+00  -0.11231984E+00
  -0.11809399E+00  -0.12879952E+00  -0.14469233E+00  -0.16572858E+00  -0.19152407E+00
  -0.22128010E+00  -0.25368075E+00  -0.28680840E+00  -0.31814127E+00  -0.34467790E+00
  -0.36320142E+00  -0.37067229E+00  -0.36472711E+00  -0.34422656E+00  -0.30972220E+00
  -0.26364544E+00  -0.21005612E+00  -0.15395545E+00  -0.10037510E+00  -0.53546130E-01
  -0.16365089E-01   0.97974167E-02   0.25016738E-01   0.30543327E-01   0.28395373E-01
   0.20882142E-01   0.10170176E-01  -0.19925793E-02  -0.14350332E-01  -0.26067766E-01
  -0.36619375E-01  -0.45717844E-01  -0.53289001E-01  -0.59454240E-01  -0.64482446E-01
  -0.68710387E-01  -0.72463584E-01  -0.76018502E-01  -0.79623031E-01  -0.83555317E-01
  -0.88171186E-01  -0.93894301E-01  -0.10113615E+00  -0.11017793E+00  -0.12106752E+00
  -0.13357388E+00  -0.14720463E+00  -0.16126231E+00  -0.17490587E+00  -0.18720459E+00
  -0.19719750E+00  -0.20398570E+00  -0.20686612E+00  -0.20547966E+00  -0.19991481E+00
  -0.19071351E+00  -0.17876518E+00  -0.16513073E+00  -0.15086509E+00  -0.13689737E+00
  -0.12398593E+00  -0.11273211E+00  -0.10362065E+00  -0.97062999E-01  -0.93430246E-01
  -0.93076098E-01  -0.96354358E-01  -0.10363318E+00  -0.11528917E+00  -0.13165187E+00
  -0.15559556E+00  -0.18444413E+00  -0.21744384E+00  -0.25288697E+00  -0.28867974E+00
  -0.32267845E+00  -0.35296611E+00  -0.37795528E+00  -0.39632215E+00  -0.40688897E+00
  -0.40858877E+00  -0.40056513E+00  -0.38234794E+00  -0.35400435E+00  -0.31621801E+00
  -0.27033334E+00  -0.21840725E+00  -0.16322364E+00  -0.10813810E+00  -0.56664686E-01
  -0.11885338E-01   0.24072505E-01   0.50251191E-01   0.66708336E-01   0.74144594E-01
   0.73542807E-01   0.65966440E-01   0.52509629E-01   0.34309501E-01   0.12545777E-01
  -0.11571577E-01  -0.36794702E-01  -0.61790668E-01  -0.85089022E-01  -0.10507767E+00
  -0.12012531E+00  -0.12887032E+00  -0.13067861E+00  -0.12610506E+00  -0.11709058E+00
  -0.10667860E+00  -0.98217525E-01  -0.94380454E-01  -0.96450213E-01  -0.10417491E+00
  -0.11615655E+00  -0.13048741E+00  -0.14530755E+00  -0.15911875E+00  -0.17085126E+00
  -0.17983264E+00  -0.18571706E+00  -0.18843576E+00  -0.18816417E+00  -0.18527576E+00
  -0.18027598E+00  -0.17371219E+00  -0.16608160E+00  -0.15776208E+00  -0.14899411E+00
  -0.13991833E+00  -0.13064963E+00  -0.12134718E+00  -0.11225126E+00  -0.10368331E+00
  -0.96034982E-01  -0.89769469E-01  -0.85435315E-01  -0.83664575E-01  -0.85129665E-01
  -0.90458550E-01  -0.10013787E+00  -0.11443298E+00  -0.13333155E+00  -0.15649128E+00
  -0.18317401E+00  -0.21216987E+00  -0.24174497E+00  -0.26965765E+00  -0.29328072E+00
  -0.30984364E+00  -0.31678491E+00  -0.31218002E+00  -0.29518023E+00  -0.26635257E+00
  -0.22778640E+00  -0.18286692E+00  -0.13573284E+00  -0.90568149E-01  -0.50941377E-01
  -0.19353723E-01   0.29527744E-02   0.15959975E-01   0.20663306E-01   0.18735268E-01
   0.12126715E-01   0.27017586E-02  -0.80021058E-02  -0.18852647E-01  -0.29082384E-01
  -0.38208765E-01  -0.45976913E-01  -0.52334268E-01  -0.57410012E-01  -0.61469369E-01
  -0.64841552E-01  -0.67848670E-01  -0.70773623E-01  -0.73883034E-01  -0.77484812E-01
  -0.81970217E-01  -0.87796215E-01  -0.95398943E-01  -0.10507362E+00  -0.11687391E+00
  -0.13056967E+00  -0.14566457E+00  -0.16144616E+00  -0.17703585E+00  -0.19142966E+00
  -0.20355024E+00  -0.21234457E+00  -0.21693918E+00  -0.21682122E+00  -0.21197473E+00
  -0.20290547E+00  -0.19053371E+00  -0.17599963E+00  -0.16046133E+00  -0.14495538E+00
  -0.13034253E+00  -0.11731959E+00  -0.10646150E+00  -0.98268527E-01  -0.93207243E-01
  -0.91745176E-01  -0.94376593E-01  -0.10162964E+00  -0.11402876E+00  -0.13198321E+00
  -0.16191086E+00  -0.19512401E+00  -0.23284211E+00  -0.27260630E+00  -0.31151694E+00
  -0.34674975E+00  -0.37598914E+00  -0.39762380E+00  -0.41069266E+00  -0.41469453E+00
  -0.40941078E+00  -0.39482873E+00  -0.37116216E+00  -0.33891512E+00  -0.29895594E+00
  -0.25261003E+00  -0.20177081E+00  -0.14895600E+00  -0.97180312E-01  -0.49573508E-01
  -0.88357496E-02   0.23236970E-01   0.45939310E-01   0.59510983E-01   0.64806775E-01
   0.62990828E-01   0.55367891E-01   0.43317701E-01   0.28236745E-01   0.11439518E-01
  -0.59386755E-02  -0.22972228E-01  -0.38891410E-01  -0.53000275E-01  -0.64632029E-01
  -0.73189455E-01  -0.78263718E-01  -0.79836296E-01  -0.78480671E-01  -0.75467072E-01
  -0.72637491E-01  -0.71969638E-01  -0.74991958E-01  -0.82302948E-01  -0.93437904E-01
  -0.10711393E+00  -0.12169499E+00  -0.13562671E+00  -0.14769852E+00  -0.15709919E+00
  -0.16337700E+00  -0.16639271E+00  -0.16627133E+00  -0.16336648E+00  -0.15819272E+00
  -0.15133611E+00  -0.14335897E+00  -0.13473004E+00  -0.12579287E+00  -0.11677385E+00
  -0.10781736E+00  -0.99033327E-01  -0.90540354E-01  -0.82493951E-01  -0.75100142E-01
  -0.68626254E-01  -0.63418549E-01  -0.59920837E-01  -0.58673104E-01  -0.60272590E-01
  -0.65300591E-01  -0.74236408E-01  -0.87378222E-01  -0.10477277E+00  -0.12614318E+00
  -0.15081026E+00  -0.17762320E+00  -0.20493305E+00  -0.23064472E+00  -0.25236871E+00
  -0.26767157E+00  -0.27440012E+00  -0.27103588E+00  -0.25701737E+00  -0.23295574E+00
  -0.20066656E+00  -0.16297201E+00  -0.12329001E+00  -0.85102936E-01  -0.51438181E-01
  -0.24478091E-01  -0.53597673E-02   0.58298759E-02   0.98907198E-02   0.82228617E-02
   0.24853444E-02  -0.57142898E-02  -0.15025934E-01  -0.24434125E-01  -0.33238657E-01
  -0.40999368E-01  -0.47490996E-01  -0.52679016E-01  -0.56697626E-01  -0.59807784E-01
  -0.62331590E-01  -0.64587264E-01  -0.66859766E-01  -0.69425306E-01  -0.72608610E-01
  -0.76823346E-01  -0.82550668E-01  -0.90250204E-01  -0.10023983E+00  -0.11259827E+00
  -0.12712492E+00  -0.14335447E+00  -0.16059472E+00  -0.17795758E+00  -0.19438072E+00
  -0.20867171E+00  -0.21961461E+00  -0.22615155E+00  -0.22759841E+00  -0.22381366E+00
  -0.21524227E+00  -0.20281018E+00  -0.18771447E+00  -0.17119937E+00  -0.15439602E+00
  -0.13825649E+00  -0.12356295E+00  -0.11097514E+00  -0.10108822E+00  -0.94489211E-01
  -0.91806892E-01  -0.93746086E-01  -0.10108352E+00  -0.11458862E+00  -0.13483468E+00
  -0.17178097E+00  -0.21104117E+00  -0.25551754E+00  -0.30177213E+00  -0.34580777E+00
  -0.38383902E+00  -0.41295263E+00  -0.43143685E+00  -0.43874094E+00  -0.43518447E+00
  -0.42159449E+00  -0.39900976E+00  -0.36851301E+00  -0.33118984E+00  -0.28819229E+00
  -0.24088090E+00  -0.19099623E+00  -0.14076049E+00  -0.92788305E-01  -0.49756026E-01
  -0.13924283E-01   0.13275265E-01   0.31401641E-01   0.40882518E-01   0.42741034E-01
   0.38345450E-01   0.29261397E-01   0.17155913E-01   0.36639178E-02  -0.98027758E-02
  -0.22222693E-01  -0.33012139E-01  -0.41931744E-01  -0.48934341E-01  -0.54052362E-01
  -0.57377905E-01  -0.59100856E-01  -0.59583257E-01  -0.59408548E-01  -0.59405783E-01
  -0.60592848E-01  -0.63974730E-01  -0.70250450E-01  -0.79537660E-01  -0.91270821E-01
  -0.10433520E+00  -0.11737323E+00  -0.12910240E+00  -0.13852807E+00  -0.14500792E+00
  -0.14822560E+00  -0.14817288E+00  -0.14511826E+00  -0.13956349E+00  -0.13215296E+00
  -0.12354979E+00  -0.11432774E+00  -0.10491647E+00  -0.95607679E-01  -0.86591402E-01
  -0.77992922E-01  -0.69895452E-01  -0.62358038E-01  -0.55437815E-01  -0.49222873E-01
  -0.43869747E-01  -0.39638622E-01  -0.36911220E-01  -0.36180504E-01  -0.38006247E-01
  -0.42948637E-01  -0.51494770E-01  -0.63987315E-01  -0.80545482E-01  -0.10096933E+00
  -0.12463335E+00  -0.15040587E+00  -0.17663996E+00  -0.20127148E+00  -0.22202471E+00
  -0.23669574E+00  -0.24346171E+00  -0.24116326E+00  -0.22951150E+00  -0.20918733E+00
  -0.18180986E+00  -0.14976694E+00  -0.11591635E+00  -0.83197491E-01  -0.54221029E-01
  -0.30922392E-01  -0.14349750E-01  -0.46262407E-02  -0.10806919E-02  -0.25037665E-02
  -0.74533914E-02  -0.14527266E-01  -0.22539950E-01  -0.30591430E-01  -0.38055810E-01
  -0.44539343E-01  -0.49843193E-01  -0.53942759E-01  -0.56969764E-01  -0.59178053E-01
  -0.60884839E-01  -0.62407978E-01  -0.64034109E-01  -0.66040763E-01  -0.68753698E-01
  -0.72590381E-01  -0.78042065E-01  -0.85588257E-01  -0.95579095E-01  -0.10813978E+00
  -0.12312855E+00  -0.14014292E+00  -0.15853961E+00  -0.17744250E+00  -0.19574464E+00
  -0.21214691E+00  -0.22527693E+00  -0.23389709E+00  -0.23715151E+00  -0.23476247E+00
  -0.22709148E+00  -0.21503749E+00  -0.19981853E+00  -0.18273147E+00  -0.16497470E+00
  -0.14757010E+00  -0.13136916E+00  -0.11710815E+00  -0.10548261E+00  -0.97225690E-01
  -0.93178013E-01  -0.94331927E-01  -0.10181531E+00  -0.11676335E+00  -0.14003292E+00
  -0.18499015E+00  -0.23212435E+00  -0.28571721E+00  -0.34110620E+00  -0.39282853E+00
  -0.43574631E+00  -0.46604721E+00  -0.48178397E+00  -0.48285988E+00  -0.47059499E+00
  -0.44711146E+00  -0.41475936E+00  -0.37572159E+00  -0.33184772E+00  -0.28469523E+00
  -0.23571531E+00  -0.18648722E+00  -0.13888205E+00  -0.95041057E-01  -0.57127890E-01
  -0.26936614E-01  -0.55354101E-02   0.68942112E-02   0.10985205E-01   0.79799949E-02
  -0.47664355E-03  -0.12489626E-01  -0.26060599E-01  -0.39298370E-01  -0.50689485E-01
  -0.59320913E-01  -0.64938418E-01  -0.67807939E-01  -0.68479221E-01  -0.67582465E-01
  -0.65742854E-01  -0.63572257E-01  -0.61689695E-01  -0.60697769E-01  -0.61146134E-01
  -0.63502759E-01  -0.68092134E-01  -0.75010644E-01  -0.84021176E-01  -0.94497520E-01
  -0.10548183E+00  -0.11586119E+00  -0.12458394E+00  -0.13082775E+00  -0.13407383E+00
  -0.13410025E+00  -0.13098493E+00  -0.12509229E+00  -0.11702798E+00  -0.10753439E+00
  -0.97339273E-01  -0.87031140E-01  -0.77010109E-01  -0.67520693E-01  -0.58711134E-01
  -0.50672486E-01  -0.43441484E-01  -0.36998828E-01  -0.31291181E-01  -0.26287479E-01
  -0.22046127E-01  -0.18767121E-01  -0.16805489E-01  -0.16645011E-01  -0.18841228E-01
  -0.23956346E-01  -0.32497546E-01  -0.44856525E-01  -0.61226459E-01  -0.81482573E-01
  -0.10504096E+00  -0.13075466E+00  -0.15691469E+00  -0.18139764E+00  -0.20193917E+00
  -0.21646704E+00  -0.22340819E+00  -0.22190691E+00  -0.21192675E+00  -0.19424707E+00
  -0.17037819E+00  -0.14241313E+00  -0.11281261E+00  -0.84121681E-01  -0.58639620E-01
  -0.38106487E-01  -0.23485277E-01  -0.14902218E-01  -0.11756632E-01  -0.12959281E-01
  -0.17217663E-01  -0.23284587E-01  -0.30113818E-01  -0.36916463E-01  -0.43147084E-01
  -0.48463450E-01  -0.52691533E-01  -0.55808980E-01  -0.57936209E-01  -0.59314262E-01
  -0.60254882E-01  -0.61078180E-01  -0.62074159E-01  -0.63517515E-01  -0.65723493E-01
  -0.69097264E-01  -0.74126399E-01  -0.81305188E-01  -0.91022897E-01  -0.10346820E+00
  -0.11858045E+00  -0.13604123E+00  -0.15527310E+00  -0.17542499E+00  -0.19535941E+00
  -0.21369002E+00  -0.22891365E+00  -0.23963915E+00  -0.24485651E+00  -0.24415196E+00
  -0.23778277E+00  -0.22658313E+00  -0.21174627E+00  -0.19457723E+00  -0.17630404E+00
  -0.15798901E+00  -0.14053189E+00  -0.12473388E+00  -0.11139235E+00  -0.10140519E+00
  -0.95865569E-01  -0.96121385E-01  -0.10375314E+00  -0.12039823E+00  -0.14735533E+00
  -0.20138166E+00  -0.25817841E+00  -0.32338856E+00  -0.39089189E+00  -0.45332507E+00
  -0.50368437E+00  -0.53683543E+00  -0.55039232E+00  -0.54475925E+00  -0.52248911E+00
  -0.48731194E+00  -0.44319494E+00  -0.39367607E+00  -0.34155954E+00  -0.28893139E+00
  -0.23738474E+00  -0.18832112E+00  -0.14319856E+00  -0.10361581E+00  -0.71183581E-01
  -0.47232202E-01  -0.32495195E-01  -0.26913274E-01  -0.29622325E-01  -0.39080392E-01
  -0.53250129E-01  -0.69789875E-01  -0.86278249E-01  -0.10050551E+00  -0.11080940E+00
  -0.11634231E+00  -0.11714609E+00  -0.11398412E+00  -0.10802309E+00  -0.10051780E+00
  -0.92627343E-01  -0.85352185E-01  -0.79527517E-01  -0.75786345E-01  -0.74498358E-01
  -0.75760171E-01  -0.79422686E-01  -0.85144042E-01  -0.92412243E-01  -0.10053623E+00
  -0.10865736E+00  -0.11583333E+00  -0.12118058E+00  -0.12401408E+00  -0.12392575E+00
  -0.12078672E+00  -0.11475284E+00  -0.10625322E+00  -0.95949437E-01  -0.84633871E-01
  -0.73071682E-01  -0.61865529E-01  -0.51403258E-01  -0.41899825E-01  -0.33468279E-01
  -0.26158959E-01  -0.19949603E-01  -0.14731621E-01  -0.10337279E-01  -0.66200629E-02
  -0.35508089E-02  -0.12850169E-02  -0.17121880E-03  -0.70702626E-03  -0.34669879E-02
  -0.90343013E-02  -0.17947467E-01  -0.30649390E-01  -0.47402304E-01  -0.68146309E-01
  -0.92322415E-01  -0.11873991E+00  -0.14558201E+00  -0.17060112E+00  -0.19146570E+00
  -0.20615274E+00  -0.21326401E+00  -0.21219294E+00  -0.20313727E+00  -0.18700921E+00
  -0.16530373E+00  -0.13995696E+00  -0.11318178E+00  -0.87251414E-01  -0.64227391E-01
  -0.45679420E-01  -0.32476383E-01  -0.24719858E-01  -0.21841126E-01  -0.22824899E-01
  -0.26479159E-01  -0.31667923E-01  -0.37453512E-01  -0.43143262E-01  -0.48269129E-01
  -0.52541949E-01  -0.55813209E-01  -0.58060472E-01  -0.59388059E-01  -0.60018567E-01
  -0.60254015E-01  -0.60415304E-01  -0.60796476E-01  -0.61669172E-01  -0.63334081E-01
  -0.66175840E-01  -0.70669043E-01  -0.77316732E-01  -0.86547517E-01  -0.98619600E-01
  -0.11356212E+00  -0.13114843E+00  -0.15087338E+00  -0.17192066E+00  -0.19314179E+00
  -0.21309632E+00  -0.23019328E+00  -0.24293080E+00  -0.25017409E+00  -0.25137929E+00
  -0.24667973E+00  -0.23680569E+00  -0.22287838E+00  -0.20616550E+00  -0.18788594E+00
  -0.16911151E+00  -0.15076691E+00  -0.13370292E+00  -0.11881193E+00  -0.10715985E+00
  -0.10010979E+00  -0.99405829E-01  -0.10716009E+00  -0.12564541E+00  -0.15679112E+00
  -0.22118411E+00  -0.28918601E+00  -0.36839917E+00  -0.45107160E+00  -0.52747820E+00
  -0.58813458E+00  -0.62604106E+00  -0.63809433E+00  -0.62524566E+00  -0.59156758E+00
  -0.54277407E+00  -0.48479024E+00  -0.42276238E+00  -0.36061774E+00  -0.30107134E+00
  -0.24589879E+00  -0.19631095E+00  -0.15330590E+00  -0.11789301E+00  -0.91114850E-01
  -0.73863388E-01  -0.66582789E-01  -0.68999519E-01  -0.79991023E-01  -0.97623187E-01
  -0.11932464E+00  -0.14215203E+00  -0.16312227E+00  -0.17959610E+00  -0.18967138E+00
  -0.19249048E+00  -0.18834375E+00  -0.17850015E+00  -0.16481922E+00  -0.14930445E+00
  -0.13377026E+00  -0.11968494E+00  -0.10812890E+00  -0.99782732E-01  -0.94886865E-01
  -0.93264860E-01  -0.94419925E-01  -0.97678137E-01  -0.10229893E+00  -0.10750164E+00
  -0.11245105E+00  -0.11628426E+00  -0.11821250E+00  -0.11765172E+00  -0.11430283E+00
  -0.10814850E+00  -0.99436789E-01  -0.88647439E-01  -0.76457470E-01  -0.63658703E-01
  -0.51019628E-01  -0.39150893E-01  -0.28443882E-01  -0.19102913E-01  -0.11214794E-01
  -0.47865917E-02   0.26770478E-03   0.41446361E-02   0.71166033E-02   0.94328130E-02
   0.11200147E-01   0.12303356E-01   0.12398438E-01   0.10969614E-01   0.74138625E-02
   0.11151282E-02  -0.85054616E-02  -0.21943347E-01  -0.39522974E-01  -0.61236845E-01
  -0.86535675E-01  -0.11416575E+00  -0.14217437E+00  -0.16814757E+00  -0.18963008E+00
  -0.20458250E+00  -0.21171788E+00  -0.21063231E+00  -0.20174623E+00  -0.18614294E+00
  -0.16539216E+00  -0.14139722E+00  -0.11624743E+00  -0.92035627E-01  -0.70628654E-01
  -0.53427839E-01  -0.41189681E-01  -0.33970089E-01  -0.31213957E-01  -0.31959178E-01
  -0.35085619E-01  -0.39533122E-01  -0.44437827E-01  -0.49176828E-01  -0.53344739E-01
  -0.56701111E-01  -0.59125266E-01  -0.60599188E-01  -0.61213751E-01  -0.61171536E-01
  -0.60759782E-01  -0.60294813E-01  -0.60072164E-01  -0.60361190E-01  -0.61449973E-01
  -0.63702861E-01  -0.67578313E-01  -0.73581778E-01  -0.82173064E-01  -0.93671483E-01
  -0.10818852E+00  -0.12558474E+00  -0.14542929E+00  -0.16695454E+00  -0.18903115E+00
  -0.21021017E+00  -0.22886682E+00  -0.24343768E+00  -0.25269466E+00  -0.25596916E+00
  -0.25325079E+00  -0.24513018E+00  -0.23261622E+00  -0.21690305E+00  -0.19917080E+00
  -0.18047645E+00  -0.16174917E+00  -0.14387162E+00  -0.12781519E+00  -0.11479823E+00
  -0.10644033E+00  -0.10488079E+00  -0.11279736E+00  -0.13319961E+00  -0.16883934E+00
  -0.24527889E+00  -0.32560850E+00  -0.42079097E+00  -0.52137992E+00  -0.61488034E+00
  -0.68868491E+00  -0.73330698E+00  -0.74457535E+00  -0.72401107E+00  -0.67751687E+00
  -0.61320379E+00  -0.53930975E+00  -0.46282190E+00  -0.38891671E+00  -0.32099971E+00
  -0.26105242E+00  -0.21009184E+00  -0.16863704E+00  -0.13709379E+00  -0.11594592E+00
  -0.10568534E+00  -0.10651651E+00  -0.11798254E+00  -0.13868417E+00  -0.16621326E+00
  -0.19732485E+00  -0.22830176E+00  -0.25542392E+00  -0.27546607E+00  -0.28615551E+00
  -0.28652470E+00  -0.27705791E+00  -0.25954708E+00  -0.23664896E+00  -0.21129020E+00
  -0.18613199E+00  -0.16326166E+00  -0.14409223E+00  -0.12938257E+00  -0.11927245E+00
  -0.11335349E+00  -0.11083863E+00  -0.11077195E+00  -0.11219875E+00  -0.11421724E+00
  -0.11594861E+00  -0.11653102E+00  -0.11520489E+00  -0.11145061E+00  -0.10506988E+00
  -0.96170042E-01  -0.85102900E-01  -0.72391896E-01  -0.58701545E-01  -0.44785890E-01
  -0.31390719E-01  -0.19130212E-01  -0.84111147E-02   0.56060356E-03   0.77223653E-02
   0.13116265E-01   0.16893878E-01   0.19328135E-01   0.20772843E-01   0.21556317E-01
   0.21851124E-01   0.21585502E-01   0.20432661E-01   0.17870634E-01   0.13272469E-01
   0.59866637E-02  -0.46097406E-02  -0.19063525E-01  -0.37753642E-01  -0.60714667E-01
  -0.87398740E-01  -0.11648335E+00  -0.14587054E+00  -0.17295915E+00  -0.19513327E+00
  -0.21028781E+00  -0.21719624E+00  -0.21562090E+00  -0.20619958E+00  -0.19022328E+00
  -0.16941326E+00  -0.14573995E+00  -0.12126397E+00  -0.97962184E-01  -0.77529855E-01
  -0.61190852E-01  -0.49568004E-01  -0.42655605E-01  -0.39905308E-01  -0.40402554E-01
  -0.43084058E-01  -0.46937988E-01  -0.51139645E-01  -0.55103841E-01  -0.58465752E-01
  -0.61024621E-01  -0.62689870E-01  -0.63457056E-01  -0.63413297E-01  -0.62746374E-01
  -0.61727171E-01  -0.60661465E-01  -0.59840421E-01  -0.59529729E-01  -0.60008310E-01
  -0.61625478E-01  -0.64825265E-01  -0.70109759E-01  -0.77955228E-01  -0.88721297E-01
  -0.10258084E+00  -0.11946884E+00  -0.13903122E+00  -0.16057092E+00  -0.18301803E+00
  -0.20496842E+00  -0.22481906E+00  -0.24099150E+00  -0.25219057E+00  -0.25762534E+00
  -0.25712374E+00  -0.25110856E+00  -0.24044840E+00  -0.22624264E+00  -0.20961817E+00
  -0.19160615E+00  -0.17312837E+00  -0.15508420E+00  -0.13850280E+00  -0.12472457E+00
  -0.11558432E+00  -0.11357153E+00  -0.12190455E+00  -0.14436844E+00  -0.18468641E+00
  -0.27523869E+00  -0.36849680E+00  -0.48088323E+00  -0.60134736E+00  -0.71437874E+00
  -0.80371346E+00  -0.85678018E+00  -0.86794926E+00  -0.83927319E+00  -0.77874793E+00
  -0.69726400E+00  -0.60570008E+00  -0.51307891E+00  -0.42590608E+00  -0.34829776E+00
  -0.28244622E+00  -0.22918046E+00  -0.18855145E+00  -0.16037873E+00  -0.14461697E+00
  -0.14139946E+00  -0.15073775E+00  -0.17202609E+00  -0.20359205E+00  -0.24250625E+00
  -0.28474459E+00  -0.32565643E+00  -0.36059602E+00  -0.38556379E+00  -0.39775787E+00
  -0.39598614E+00  -0.38087203E+00  -0.35474741E+00  -0.32116850E+00  -0.28415472E+00
  -0.24741520E+00  -0.21382756E+00  -0.18525636E+00  -0.16259504E+00  -0.14590351E+00
  -0.13456674E+00  -0.12752198E+00  -0.12353898E+00  -0.12143620E+00  -0.12015773E+00
  -0.11873364E+00  -0.11625524E+00  -0.11195120E+00  -0.10533386E+00  -0.96282972E-01
  -0.85020957E-01  -0.71991528E-01  -0.57750843E-01  -0.42934482E-01  -0.28243962E-01
  -0.14395617E-01  -0.20126049E-02   0.84727669E-02   0.16848404E-01   0.23083885E-01
   0.27283543E-01   0.29668977E-01   0.30574452E-01   0.30404595E-01   0.29535256E-01
   0.28188420E-01   0.26340314E-01   0.23700828E-01   0.19763738E-01   0.13893739E-01
   0.54112134E-02  -0.63465927E-02  -0.21971276E-01  -0.41886467E-01  -0.66161026E-01
  -0.94248822E-01  -0.12476814E+00  -0.15548721E+00  -0.18361947E+00  -0.20637210E+00
  -0.22154107E+00  -0.22792114E+00  -0.22541217E+00  -0.21486521E+00  -0.19780626E+00
  -0.17616283E+00  -0.15204123E+00  -0.12753803E+00  -0.10455828E+00  -0.84642248E-01
  -0.68830270E-01  -0.57596048E-01  -0.50859671E-01  -0.48073418E-01  -0.48365004E-01
  -0.50715667E-01  -0.54139090E-01  -0.57820129E-01  -0.61182262E-01  -0.63879786E-01
  -0.65741373E-01  -0.66707708E-01  -0.66797652E-01  -0.66108249E-01  -0.64824164E-01
  -0.63205096E-01  -0.61543729E-01  -0.60120377E-01  -0.59192246E-01  -0.59029790E-01
  -0.59971994E-01  -0.62451825E-01  -0.66963273E-01  -0.73982831E-01  -0.83884489E-01
  -0.96875487E-01  -0.11294852E+00  -0.13182944E+00  -0.15291713E+00  -0.17524410E+00
  -0.19750209E+00  -0.21815954E+00  -0.23566135E+00  -0.24866708E+00  -0.25626687E+00
  -0.25811674E+00  -0.25445493E+00  -0.24599509E+00  -0.23373416E+00  -0.21874590E+00
  -0.20203918E+00  -0.18452986E+00  -0.16712779E+00  -0.15090223E+00  -0.13728125E+00
  -0.12825888E+00  -0.12659733E+00  -0.13597377E+00  -0.16090396E+00  -0.20613595E+00
  -0.31301211E+00  -0.41923533E+00  -0.54903511E+00  -0.69000838E+00  -0.82366350E+00
  -0.92983596E+00  -0.99246016E+00  -0.10040902E+01  -0.96717634E+00  -0.89191807E+00
  -0.79222659E+00  -0.68184844E+00  -0.57197308E+00  -0.47047219E+00  -0.38216350E+00
  -0.30944193E+00  -0.25296281E+00  -0.21234368E+00  -0.18686060E+00  -0.17598096E+00
  -0.17951865E+00  -0.19733171E+00  -0.22870636E+00  -0.27173180E+00  -0.32296748E+00
  -0.37756925E+00  -0.42984469E+00  -0.47405493E+00  -0.50523512E+00  -0.51988309E+00
  -0.51646199E+00  -0.49567573E+00  -0.46040106E+00  -0.41515973E+00  -0.36518402E+00
  -0.31537921E+00  -0.26955912E+00  -0.23014790E+00  -0.19825239E+00  -0.17389077E+00
  -0.15626480E+00  -0.14405503E+00  -0.13574983E+00  -0.12991649E+00  -0.12530984E+00
  -0.12083995E+00  -0.11553018E+00  -0.10858088E+00  -0.99508995E-01  -0.88244550E-01
  -0.75084401E-01  -0.60527953E-01  -0.45144555E-01  -0.29533595E-01  -0.14350526E-01
  -0.29475028E-03   0.11985960E-01   0.22022954E-01   0.29597567E-01   0.34723885E-01
   0.37585202E-01   0.38480871E-01   0.37794517E-01   0.35952420E-01   0.33345246E-01
   0.30224692E-01   0.26616113E-01   0.22284749E-01   0.16765684E-01   0.94381997E-02
  -0.38867904E-03  -0.13404398E-01  -0.30232138E-01  -0.51326949E-01  -0.76784579E-01
  -0.10606707E+00  -0.13775673E+00  -0.16952096E+00  -0.19841562E+00  -0.22147951E+00
  -0.23639522E+00  -0.24195049E+00  -0.23815703E+00  -0.22606936E+00  -0.20745875E+00
  -0.18448510E+00  -0.15942477E+00  -0.13444512E+00  -0.11140863E+00  -0.91720014E-01
  -0.76243970E-01  -0.65303105E-01  -0.58734680E-01  -0.55979117E-01  -0.56190761E-01
  -0.58376439E-01  -0.61553661E-01  -0.64894698E-01  -0.67812129E-01  -0.69965130E-01
  -0.71204355E-01  -0.71501907E-01  -0.70907567E-01  -0.69541957E-01  -0.67602237E-01
  -0.65348982E-01  -0.63065959E-01  -0.61019312E-01  -0.59451318E-01  -0.58619691E-01
  -0.58852655E-01  -0.60572868E-01  -0.64262573E-01  -0.70386025E-01  -0.79310201E-01
  -0.91252697E-01  -0.10624737E+00  -0.12409982E+00  -0.14432332E+00  -0.16608543E+00
  -0.18821255E+00  -0.20928198E+00  -0.22779332E+00  -0.24238368E+00  -0.25203786E+00
  -0.25624497E+00  -0.25505740E+00  -0.24903046E+00  -0.23905831E+00  -0.22616856E+00
  -0.21136138E+00  -0.19556161E+00  -0.17969858E+00  -0.16487729E+00  -0.15258892E+00
  -0.14493408E+00  -0.14485957E+00  -0.15637970E+00  -0.18460948E+00  -0.23523655E+00
  -0.36020722E+00  -0.47883319E+00  -0.62497689E+00  -0.78526709E+00  -0.93863071E+00
  -0.10612290E+01  -0.11334741E+01  -0.11458927E+01  -0.11010926E+01  -0.10113279E+01
  -0.89349388E+00  -0.76422771E+00  -0.63690586E+00  -0.52075795E+00  -0.42128169E+00
  -0.34106812E+00  -0.28062569E+00  -0.23919254E+00  -0.21556271E+00  -0.20876514E+00
  -0.21832770E+00  -0.24398500E+00  -0.28496169E+00  -0.33917918E+00  -0.40276641E+00
  -0.47011177E+00  -0.53446663E+00  -0.58890294E+00  -0.62733966E+00  -0.64541632E+00
  -0.64112782E+00  -0.61518179E+00  -0.57096521E+00  -0.51396394E+00  -0.45065416E+00
  -0.38719537E+00  -0.32841326E+00  -0.27736906E+00  -0.23545078E+00  -0.20270484E+00
  -0.17820001E+00  -0.16039635E+00  -0.14751767E+00  -0.13786712E+00  -0.12998326E+00
  -0.12263209E+00  -0.11475903E+00  -0.10552851E+00  -0.94449972E-01  -0.81466694E-01
  -0.66891616E-01  -0.51237071E-01  -0.35060123E-01  -0.18926940E-01  -0.34644245E-02
   0.10623505E-01   0.22648370E-01   0.32095930E-01   0.38740077E-01   0.42645841E-01
   0.44085801E-01   0.43442595E-01   0.41142305E-01   0.37612126E-01   0.33231135E-01
   0.28261030E-01   0.22772818E-01   0.16601056E-01   0.93474955E-02   0.43427106E-03
  -0.10815617E-01  -0.25096892E-01  -0.43045275E-01  -0.65130572E-01  -0.91466712E-01
  -0.12153258E+00  -0.15390760E+00  -0.18621173E+00  -0.21540007E+00  -0.23838174E+00
  -0.25273443E+00  -0.25722141E+00  -0.25193852E+00  -0.23812038E+00  -0.21776998E+00
  -0.19327377E+00  -0.16707816E+00  -0.14142854E+00  -0.11816257E+00  -0.98575476E-01
  -0.83382605E-01  -0.72770566E-01  -0.66491044E-01  -0.63952714E-01  -0.64307498E-01
  -0.66558341E-01  -0.69703284E-01  -0.72886453E-01  -0.75500801E-01  -0.77205655E-01
  -0.77871614E-01  -0.77502663E-01  -0.76184746E-01  -0.74073230E-01  -0.71394191E-01
  -0.68425892E-01  -0.65455126E-01  -0.62736933E-01  -0.60494104E-01  -0.58963193E-01
  -0.58454262E-01  -0.59374599E-01  -0.62190983E-01  -0.67349466E-01  -0.75200051E-01
  -0.85956951E-01  -0.99682130E-01  -0.11625349E+00  -0.13530080E+00  -0.15613793E+00
  -0.17774427E+00  -0.19882883E+00  -0.21797284E+00  -0.23382077E+00  -0.24528260E+00
  -0.25170620E+00  -0.25297445E+00  -0.24948988E+00  -0.24204443E+00  -0.23162370E+00
  -0.21923379E+00  -0.20583243E+00  -0.19239389E+00  -0.18007512E+00  -0.17042754E+00
  -0.16562525E+00  -0.16872288E+00  -0.18393405E+00  -0.21676876E+00  -0.27361310E+00
  -0.41705717E+00  -0.54685460E+00  -0.70683495E+00  -0.88311406E+00  -0.10528160E+01
  -0.11892319E+01  -0.12697609E+01  -0.12829630E+01  -0.12312905E+01  -0.11285796E+01
  -0.99427994E+00  -0.84762991E+00  -0.70403622E+00  -0.57401414E+00  -0.46371570E+00
  -0.37593954E+00  -0.31109606E+00  -0.26812036E+00  -0.24540249E+00  -0.24158786E+00
  -0.25594410E+00  -0.28810009E+00  -0.33726357E+00  -0.40128753E+00  -0.47602139E+00
  -0.55525091E+00  -0.63129240E+00  -0.69606523E+00  -0.74232151E+00  -0.76473808E+00
  -0.76072022E+00  -0.73086087E+00  -0.67894161E+00  -0.61130276E+00  -0.53557234E+00
  -0.45910833E+00  -0.38773410E+00  -0.32517396E+00  -0.27315135E+00  -0.23181416E+00
  -0.20019140E+00  -0.17660324E+00  -0.15906262E+00  -0.14562816E+00  -0.13461310E+00
  -0.12462046E+00  -0.11450442E+00  -0.10338726E+00  -0.90754147E-01  -0.76519025E-01
  -0.60967142E-01  -0.44583637E-01  -0.27898640E-01  -0.11455320E-01   0.41286248E-02
   0.18130410E-01   0.29816418E-01   0.38625816E-01   0.44321360E-01   0.47011668E-01
   0.47051906E-01   0.44903616E-01   0.41030773E-01   0.35851696E-01   0.29718433E-01
   0.22886896E-01   0.15467031E-01   0.73712505E-02  -0.17081434E-02  -0.12273711E-01
  -0.24955243E-01  -0.40424168E-01  -0.59305236E-01  -0.82064430E-01  -0.10882371E+00
  -0.13908796E+00  -0.17147338E+00  -0.20362395E+00  -0.23247978E+00  -0.25489199E+00
  -0.26836732E+00  -0.27163714E+00  -0.26484646E+00  -0.24936597E+00  -0.22738796E+00
  -0.20148801E+00  -0.17425271E+00  -0.14799131E+00  -0.12452603E+00  -0.10507562E+00
  -0.90248583E-01  -0.80126693E-01  -0.74379903E-01  -0.72361156E-01  -0.73180345E-01
  -0.75798185E-01  -0.79166871E-01  -0.82390637E-01  -0.84841209E-01  -0.86180954E-01
  -0.86303266E-01  -0.85246601E-01  -0.83137370E-01  -0.80175116E-01  -0.76630157E-01
  -0.72817866E-01  -0.69045969E-01  -0.65569301E-01  -0.62591402E-01  -0.60318969E-01
  -0.59030880E-01  -0.59107808E-01  -0.60994833E-01  -0.65119247E-01  -0.71815641E-01
  -0.81293871E-01  -0.93636181E-01  -0.10877852E+00  -0.12645049E+00  -0.14609949E+00
  -0.16685398E+00  -0.18756363E+00  -0.20691489E+00  -0.22359743E+00  -0.23649261E+00
  -0.24485203E+00  -0.24842154E+00  -0.24746492E+00  -0.24267049E+00  -0.23497737E+00
  -0.22540391E+00  -0.21496468E+00  -0.20471521E+00  -0.19590102E+00  -0.19015642E+00
  -0.18972454E+00  -0.19771577E+00  -0.21841064E+00  -0.25746277E+00  -0.32157873E+00
  -0.48137307E+00  -0.62034684E+00  -0.79025219E+00  -0.97714140E+00  -0.11574045E+01
  -0.13028007E+01  -0.13887966E+01  -0.14024022E+01  -0.13456065E+01  -0.12330574E+01
  -0.10859052E+01  -0.92532311E+00  -0.76835547E+00  -0.62663123E+00  -0.50691852E+00
  -0.41225860E+00  -0.34304401E+00  -0.29801094E+00  -0.27524412E+00  -0.27306884E+00
  -0.29051200E+00  -0.32709678E+00  -0.38204345E+00  -0.45324294E+00  -0.53646775E+00
  -0.62517503E+00  -0.71103109E+00  -0.78502960E+00  -0.83887933E+00  -0.86630348E+00
  -0.86402576E+00  -0.83234896E+00  -0.77521154E+00  -0.69953938E+00  -0.61385877E+00
  -0.52653092E+00  -0.44426507E+00  -0.37141636E+00  -0.31007912E+00  -0.26058736E+00
  -0.22204361E+00  -0.19275642E+00  -0.17063525E+00  -0.15355990E+00  -0.13964017E+00
  -0.12730959E+00  -0.11531347E+00  -0.10271102E+00  -0.88935150E-01  -0.73843102E-01
  -0.57660319E-01  -0.40825369E-01  -0.23844247E-01  -0.72528296E-02   0.83268549E-02
   0.22155814E-01   0.33470052E-01   0.41674097E-01   0.46514197E-01   0.48120222E-01
   0.46902538E-01   0.43383076E-01   0.38057475E-01   0.31334815E-01   0.23536122E-01
   0.14902010E-01   0.55730483E-02  -0.44568929E-02  -0.15384261E-01  -0.27601658E-01
  -0.41652744E-01  -0.58150951E-01  -0.77683214E-01  -0.10069199E+00  -0.12729730E+00
  -0.15704004E+00  -0.18861828E+00  -0.21978536E+00  -0.24757661E+00  -0.26888568E+00
  -0.28120569E+00  -0.28323633E+00  -0.27512615E+00  -0.25831336E+00  -0.23510770E+00
  -0.20820890E+00  -0.18029297E+00  -0.15370586E+00  -0.13026040E+00  -0.11113697E+00
  -0.96890618E-01  -0.87540170E-01  -0.82683674E-01  -0.81593493E-01  -0.83293183E-01
  -0.86657802E-01  -0.90564993E-01  -0.94067302E-01  -0.96515255E-01  -0.97578963E-01
  -0.97179844E-01  -0.95395718E-01  -0.92399984E-01  -0.88446654E-01  -0.83865886E-01
  -0.79030205E-01  -0.74289629E-01  -0.69915687E-01  -0.66099832E-01  -0.63014073E-01
  -0.60892580E-01  -0.60073879E-01  -0.60971458E-01  -0.63993590E-01  -0.69467220E-01
  -0.77605448E-01  -0.88508582E-01  -0.10215333E+00  -0.11834040E+00  -0.13662052E+00
  -0.15625084E+00  -0.17621920E+00  -0.19533659E+00  -0.21237725E+00  -0.22624663E+00
  -0.23615445E+00  -0.24175257E+00  -0.24318795E+00  -0.24104518E+00  -0.23620495E+00
  -0.22969155E+00  -0.22258950E+00  -0.21607027E+00  -0.21151363E+00  -0.21067815E+00
  -0.21589596E+00  -0.23030755E+00  -0.25814555E+00  -0.30494207E+00  -0.37726625E+00
  -0.54802939E+00  -0.69336541E+00  -0.86818883E+00  -0.10588684E+01  -0.12422312E+01
  -0.13901532E+01  -0.14776678E+01  -0.14909930E+01  -0.14314503E+01  -0.13135672E+01
  -0.11590124E+01  -0.98988593E+00  -0.82422530E+00  -0.67447015E+00  -0.54792803E+00
  -0.44792877E+00  -0.37495439E+00  -0.32767415E+00  -0.30398847E+00  -0.30197859E+00
  -0.32044798E+00  -0.35879509E+00  -0.41625218E+00  -0.49083193E+00  -0.57844497E+00
  -0.67257099E+00  -0.76466757E+00  -0.84524995E+00  -0.90534236E+00  -0.93791038E+00
  -0.93898958E+00  -0.90838322E+00  -0.84981197E+00  -0.77032219E+00  -0.67887835E+00
  -0.58447710E+00  -0.49448377E+00  -0.41379426E+00  -0.34489238E+00  -0.28839421E+00
  -0.24362071E+00  -0.20902936E+00  -0.18257774E+00  -0.16208102E+00  -0.14550927E+00
  -0.13114372E+00  -0.11760832E+00  -0.10387315E+00  -0.89292989E-01  -0.73641770E-01
  -0.57069586E-01  -0.39969671E-01  -0.22838601E-01  -0.62232543E-02   0.92461574E-02
   0.22832581E-01   0.33773221E-01   0.41460515E-01   0.45619802E-01   0.46370201E-01
   0.44135573E-01   0.39468090E-01   0.32886260E-01   0.24795383E-01   0.15490807E-01
   0.51941619E-02  -0.59322457E-02  -0.17815359E-01  -0.30525945E-01  -0.44315174E-01
  -0.59600365E-01  -0.76898863E-01  -0.96729956E-01  -0.11949226E+00  -0.14529505E+00
  -0.17372759E+00  -0.20361817E+00  -0.23292178E+00  -0.25889157E+00  -0.27858128E+00
  -0.28954253E+00  -0.29044865E+00  -0.28139684E+00  -0.26380424E+00  -0.24000304E+00
  -0.21273383E+00  -0.18470070E+00  -0.15825571E+00  -0.13520897E+00  -0.11674344E+00
  -0.10341797E+00  -0.95234415E-01  -0.91731741E-01  -0.92078386E-01  -0.95167287E-01
  -0.99743926E-01  -0.10458125E+00  -0.10866540E+00  -0.11132089E+00  -0.11222568E+00
  -0.11133250E+00  -0.10876573E+00  -0.10475738E+00  -0.99631394E-01  -0.93796008E-01
  -0.87701349E-01  -0.81761400E-01  -0.76284515E-01  -0.71463672E-01  -0.67439008E-01
  -0.64391508E-01  -0.62602769E-01  -0.62441604E-01  -0.64292958E-01  -0.68481587E-01
  -0.75232480E-01  -0.84664643E-01  -0.96780211E-01  -0.11142080E+00  -0.12820534E+00
  -0.14649243E+00  -0.16539860E+00  -0.18387136E+00  -0.20080131E+00  -0.21516323E+00
  -0.22617478E+00  -0.23343786E+00  -0.23701108E+00  -0.23738230E+00  -0.23536244E+00
  -0.23196522E+00  -0.22834036E+00  -0.22579202E+00  -0.22586954E+00  -0.23049672E+00
  -0.24212273E+00  -0.26390686E+00  -0.29993879E+00  -0.35538484E+00  -0.43622453E+00
  -0.60952797E+00  -0.75765671E+00  -0.93186443E+00  -0.11191195E+01  -0.12977303E+01
  -0.14412947E+01  -0.15260147E+01  -0.15382755E+01  -0.14787034E+01  -0.13608174E+01
  -0.12055166E+01  -0.10346266E+01  -0.86634208E+00  -0.71347646E+00  -0.58373360E+00
  -0.48075907E+00  -0.40523620E+00  -0.35591148E+00  -0.33063643E+00  -0.32733756E+00
  -0.34461762E+00  -0.38171920E+00  -0.43785247E+00  -0.51118878E+00  -0.59795759E+00
  -0.69202807E+00  -0.78518980E+00  -0.86811638E+00  -0.93175245E+00  -0.96873861E+00
  -0.97457424E+00  -0.94838939E+00  -0.89322184E+00  -0.81558878E+00  -0.72420950E+00
  -0.62814221E+00  -0.53503282E+00  -0.45015300E+00  -0.37638132E+00  -0.31472936E+00
  -0.26490705E+00  -0.22571443E+00  -0.19534062E+00  -0.17168644E+00  -0.15268356E+00
  -0.13651173E+00  -0.12168409E+00  -0.10706880E+00  -0.91919174E-01  -0.75908117E-01
  -0.59103174E-01  -0.41857949E-01  -0.24675334E-01  -0.81258718E-02   0.71553314E-02
   0.20457810E-01   0.31055247E-01   0.38352957E-01   0.42051953E-01   0.42228111E-01
   0.39274567E-01   0.33740997E-01   0.26159622E-01   0.16940961E-01   0.63657369E-02
  -0.53627613E-02  -0.18070304E-01  -0.31614021E-01  -0.45935587E-01  -0.61123454E-01
  -0.77434496E-01  -0.95253182E-01  -0.11500039E+00  -0.13701028E+00  -0.16137408E+00
  -0.18774303E+00  -0.21512225E+00  -0.24175494E+00  -0.26522836E+00  -0.28287130E+00
  -0.29236873E+00  -0.29237663E+00  -0.28288591E+00  -0.26519820E+00  -0.24156531E+00
  -0.21468037E+00  -0.18721435E+00  -0.16149789E+00  -0.13934728E+00  -0.12198828E+00
  -0.11003773E+00  -0.10352378E+00  -0.10193888E+00  -0.10432627E+00  -0.10940723E+00
  -0.11575596E+00  -0.12200954E+00  -0.12706677E+00  -0.13021105E+00  -0.13111777E+00
  -0.12976903E+00  -0.12634552E+00  -0.12115777E+00  -0.11462422E+00  -0.10725490E+00
  -0.99598658E-01  -0.92153460E-01  -0.85284595E-01  -0.79204794E-01  -0.74033883E-01
  -0.69900864E-01  -0.67021900E-01  -0.65708477E-01  -0.66312356E-01  -0.69153145E-01
  -0.74469486E-01  -0.82398160E-01  -0.92955503E-01  -0.10600089E+00  -0.12119251E+00
  -0.13796575E+00  -0.15555345E+00  -0.17304254E+00  -0.18945644E+00  -0.20386588E+00
  -0.21552936E+00  -0.22403403E+00  -0.22938110E+00  -0.23197982E+00  -0.23257016E+00
  -0.23213728E+00  -0.23187361E+00  -0.23320368E+00  -0.23785126E+00  -0.24792189E+00
  -0.26599366E+00  -0.29522709E+00  -0.33948678E+00  -0.40337794E+00  -0.49193419E+00
  -0.65772925E+00  -0.80456269E+00  -0.97278083E+00  -0.11501544E+01  -0.13172086E+01
  -0.14504773E+01  -0.15286644E+01  -0.15392556E+01  -0.14823350E+01  -0.13697670E+01
  -0.12205567E+01  -0.10550885E+01  -0.89081736E+00  -0.74040177E+00  -0.61172112E+00
  -0.50871318E+00  -0.43234397E+00  -0.38156404E+00  -0.35430573E+00  -0.34843687E+00
  -0.36239524E+00  -0.39524205E+00  -0.44611259E+00  -0.51332422E+00  -0.59353695E+00
  -0.68132046E+00  -0.76933638E+00  -0.84913876E+00  -0.91236754E+00  -0.95198743E+00
  -0.96331534E+00  -0.94476334E+00  -0.89824151E+00  -0.82899813E+00  -0.74465438E+00
  -0.65356222E+00  -0.56310893E+00  -0.47868004E+00  -0.40352176E+00  -0.33916596E+00
  -0.28590761E+00  -0.24310078E+00  -0.20936631E+00  -0.18286024E+00  -0.16160335E+00
  -0.14375511E+00  -0.12775821E+00  -0.11239024E+00  -0.96800272E-01  -0.80550167E-01
  -0.63616435E-01  -0.46310269E-01  -0.29142273E-01  -0.12707576E-01   0.23612086E-02
   0.15398777E-01   0.25739400E-01   0.32817294E-01   0.36304786E-01   0.36208321E-01
   0.32854971E-01   0.26765845E-01   0.18481337E-01   0.84285502E-02  -0.31122683E-02
  -0.15952758E-01  -0.29917431E-01  -0.44810636E-01  -0.60455646E-01  -0.76773663E-01
  -0.93841000E-01  -0.11188080E+00  -0.13118805E+00  -0.15201304E+00  -0.17442223E+00
  -0.19813987E+00  -0.22238336E+00  -0.24574861E+00  -0.26624481E+00  -0.28156690E+00
  -0.28959789E+00  -0.28899045E+00  -0.27958802E+00  -0.26249734E+00  -0.23979952E+00
  -0.21406255E+00  -0.18787238E+00  -0.16351718E+00  -0.14282942E+00  -0.12711271E+00
  -0.11708729E+00  -0.11284334E+00  -0.11383649E+00  -0.11896564E+00  -0.12674347E+00
  -0.13553320E+00  -0.14380138E+00  -0.15032834E+00  -0.15432609E+00  -0.15544308E+00
  -0.15368237E+00  -0.14929487E+00  -0.14270133E+00  -0.13445188E+00  -0.12519007E+00
  -0.11558605E+00  -0.10623900E+00  -0.97588796E-01  -0.89888116E-01  -0.83255839E-01
  -0.77781549E-01  -0.73617978E-01  -0.71011491E-01  -0.70267717E-01  -0.71688314E-01
  -0.75516115E-01  -0.81898704E-01  -0.90858245E-01  -0.10225862E+00  -0.11577974E+00
  -0.13091642E+00  -0.14700518E+00  -0.16326604E+00  -0.17885444E+00  -0.19294122E+00
  -0.20483665E+00  -0.21413304E+00  -0.22080208E+00  -0.22520184E+00  -0.22801514E+00
  -0.23018841E+00  -0.23292455E+00  -0.23772766E+00  -0.24646105E+00  -0.26138692E+00
  -0.28518713E+00  -0.32098014E+00  -0.37232582E+00  -0.44313677E+00  -0.53730232E+00
  -0.68611699E+00  -0.82745955E+00  -0.98509176E+00  -0.11477486E+01  -0.12985329E+01
  -0.14175412E+01  -0.14867747E+01  -0.14955042E+01  -0.14435350E+01  -0.13407761E+01
  -0.12035908E+01  -0.10500113E+01  -0.89595545E+00  -0.75338521E+00  -0.63007437E+00
  -0.53016178E+00  -0.45491801E+00  -0.40357678E+00  -0.37425106E+00  -0.36483973E+00
  -0.37366817E+00  -0.39961648E+00  -0.44170386E+00  -0.49835490E+00  -0.56669829E+00
  -0.64220592E+00  -0.71884030E+00  -0.78968912E+00  -0.84787188E+00  -0.88742464E+00
  -0.90400203E+00  -0.89544282E+00  -0.86224125E+00  -0.80771396E+00  -0.73751102E+00
  -0.65841267E+00  -0.57688225E+00  -0.49804980E+00  -0.42544125E+00  -0.36121178E+00
  -0.30643469E+00  -0.26123190E+00  -0.22485251E+00  -0.19587526E+00  -0.17254348E+00
  -0.15309445E+00  -0.13596583E+00  -0.11988342E+00  -0.10390879E+00  -0.87494354E-01
  -0.70514474E-01  -0.53219305E-01  -0.36108513E-01  -0.19787570E-01  -0.48780814E-02
   0.80049781E-02   0.18259720E-01   0.25348780E-01   0.28907243E-01   0.28854177E-01
   0.25428782E-01   0.19108594E-01   0.10441957E-01  -0.11420486E-03  -0.12263996E-01
  -0.25827559E-01  -0.40637999E-01  -0.56469507E-01  -0.73051671E-01  -0.90153756E-01
  -0.10767169E+00  -0.12565440E+00  -0.14425250E+00  -0.16361652E+00  -0.18378031E+00
  -0.20454360E+00  -0.22535010E+00  -0.24517589E+00  -0.26249410E+00  -0.27541693E+00
  -0.28207090E+00  -0.28112633E+00  -0.27226414E+00  -0.25634998E+00  -0.23523452E+00
  -0.21130668E+00  -0.18703178E+00  -0.16464290E+00  -0.14599829E+00  -0.13250639E+00
  -0.12502507E+00  -0.12373340E+00  -0.12805704E+00  -0.13673342E+00  -0.14803194E+00
  -0.16006286E+00  -0.17107809E+00  -0.17969222E+00  -0.18499687E+00  -0.18657383E+00
  -0.18443343E+00  -0.17891748E+00  -0.17060387E+00  -0.16022796E+00  -0.14860923E+00
  -0.13656463E+00  -0.12480906E+00  -0.11387099E+00  -0.10406312E+00  -0.95528319E-01
  -0.88339496E-01  -0.82598980E-01  -0.78487756E-01  -0.76252921E-01  -0.76158572E-01
  -0.78431680E-01  -0.83215862E-01  -0.90530827E-01  -0.10023963E+00  -0.11203681E+00
  -0.12546589E+00  -0.13995364E+00  -0.15483844E+00  -0.16939264E+00  -0.18287367E+00
  -0.19463621E+00  -0.20428247E+00  -0.21177429E+00  -0.21744822E+00  -0.22195445E+00
  -0.22620219E+00  -0.23137383E+00  -0.23899599E+00  -0.25100427E+00  -0.26975121E+00
  -0.29795531E+00  -0.33861792E+00  -0.39491325E+00  -0.46999372E+00  -0.56657549E+00
  -0.69153275E+00  -0.82359888E+00  -0.96724662E+00  -0.11123241E+01  -0.12445499E+01
  -0.13476396E+01  -0.14070844E+01  -0.14142537E+01  -0.13689390E+01  -0.12791168E+01
  -0.11582141E+01  -0.10213903E+01  -0.88245748E+00  -0.75221631E+00  -0.63803545E+00
  -0.54410552E+00  -0.47195610E+00  -0.42112148E+00  -0.38994899E+00  -0.37643887E+00
  -0.37886896E+00  -0.39597572E+00  -0.42666107E+00  -0.46942964E+00  -0.52186979E+00
  -0.58043535E+00  -0.64063053E+00  -0.69751410E+00  -0.74628501E+00  -0.78270621E+00
  -0.80333012E+00  -0.80573585E+00  -0.78896456E+00  -0.75399578E+00  -0.70382543E+00
  -0.64288131E+00  -0.57602348E+00  -0.50768630E+00  -0.44150153E+00  -0.38027940E+00
  -0.32601362E+00  -0.27976861E+00  -0.24159018E+00  -0.21062680E+00  -0.18546657E+00
  -0.16452174E+00  -0.14629835E+00  -0.12952241E+00  -0.11320110E+00  -0.96688241E-01
  -0.79744861E-01  -0.62531498E-01  -0.45501896E-01  -0.29245309E-01  -0.14363125E-01
  -0.14278307E-02   0.90056515E-02   0.16410724E-01   0.20370448E-01   0.20703639E-01
   0.17550207E-01   0.11337315E-01   0.26241674E-02  -0.80886449E-02  -0.20471029E-01
  -0.34339937E-01  -0.49541981E-01  -0.65844683E-01  -0.82918771E-01  -0.10041575E+00
  -0.11807418E+00  -0.13577657E+00  -0.15352471E+00  -0.17135931E+00  -0.18927094E+00
  -0.20712361E+00  -0.22457304E+00  -0.24095930E+00  -0.25520958E+00  -0.26585954E+00
  -0.27130249E+00  -0.27025432E+00  -0.26224907E+00  -0.24790557E+00  -0.22882235E+00
  -0.20718491E+00  -0.18532223E+00  -0.16540970E+00  -0.14934164E+00  -0.13865171E+00
  -0.13436092E+00  -0.13675905E+00  -0.14524894E+00  -0.15839201E+00  -0.17417830E+00
  -0.19041320E+00  -0.20507109E+00  -0.21653018E+00  -0.22369061E+00  -0.22601313E+00
  -0.22349824E+00  -0.21660825E+00  -0.20614265E+00  -0.19309475E+00  -0.17851648E+00
  -0.16340319E+00  -0.14859967E+00  -0.13473430E+00  -0.12219886E+00  -0.11118788E+00
  -0.10178639E+00  -0.94066859E-01  -0.88150988E-01  -0.84217705E-01  -0.82471908E-01
  -0.83099072E-01  -0.86218741E-01  -0.91839081E-01  -0.99821596E-01  -0.10987466E+00
  -0.12158213E+00  -0.13444350E+00  -0.14789199E+00  -0.16129199E+00  -0.17396554E+00
  -0.18529650E+00  -0.19489270E+00  -0.20271622E+00  -0.20910463E+00  -0.21469986E+00
  -0.22038205E+00  -0.22728997E+00  -0.23691607E+00  -0.25118870E+00  -0.27246135E+00
  -0.30339643E+00  -0.34678607E+00  -0.40534593E+00  -0.48145799E+00  -0.57677051E+00
  -0.67460632E+00  -0.79451140E+00  -0.92216349E+00  -0.10486520E+01  -0.11621434E+01
  -0.12496324E+01  -0.12998210E+01  -0.13061312E+01  -0.12685192E+01  -0.11932607E+01
  -0.10909426E+01  -0.97373255E+00  -0.85305812E+00  -0.73823862E+00  -0.63597143E+00
  -0.55032266E+00  -0.48298585E+00  -0.43376040E+00  -0.40123680E+00  -0.38356005E+00
  -0.37902606E+00  -0.38629563E+00  -0.40420116E+00  -0.43134031E+00  -0.46574482E+00
  -0.50483642E+00  -0.54569984E+00  -0.58550622E+00  -0.62180225E+00  -0.65245668E+00
  -0.67534803E+00  -0.68817510E+00  -0.68874190E+00  -0.67565347E+00  -0.64894593E+00
  -0.61020311E+00  -0.56215318E+00  -0.50810940E+00  -0.45155972E+00  -0.39588608E+00
  -0.34403270E+00  -0.29809536E+00  -0.25902557E+00  -0.22665121E+00  -0.20000450E+00
  -0.17775554E+00  -0.15854390E+00  -0.14114530E+00  -0.12454641E+00  -0.10801940E+00
  -0.91205844E-01  -0.74147646E-01  -0.57212457E-01  -0.40940220E-01  -0.25901444E-01
  -0.12640082E-01  -0.16925433E-02   0.63965412E-02   0.11137434E-01   0.12235928E-01
   0.97237681E-02   0.39717360E-02  -0.44492374E-02  -0.14982720E-01  -0.27243094E-01
  -0.41024134E-01  -0.56180782E-01  -0.72491452E-01  -0.89606151E-01  -0.10710646E+00
  -0.12461738E+00  -0.14188446E+00  -0.15877287E+00  -0.17521132E+00  -0.19113372E+00
  -0.20644242E+00  -0.22096318E+00  -0.23434443E+00  -0.24591280E+00  -0.25459511E+00
  -0.25905458E+00  -0.25808531E+00  -0.25111526E+00  -0.23854542E+00  -0.22173341E+00
  -0.20266287E+00  -0.18352903E+00  -0.16645827E+00  -0.15339542E+00  -0.14601899E+00
  -0.14553757E+00  -0.15237634E+00  -0.16592966E+00  -0.18457357E+00  -0.20597833E+00
  -0.22757441E+00  -0.24696690E+00  -0.26219576E+00  -0.27187373E+00  -0.27527223E+00
  -0.27236283E+00  -0.26376619E+00  -0.25058384E+00  -0.23415906E+00  -0.21585045E+00
  -0.19687552E+00  -0.17822913E+00  -0.16065225E+00  -0.14463386E+00  -0.13044631E+00
  -0.11821497E+00  -0.10800391E+00  -0.99883751E-01  -0.93958558E-01  -0.90355128E-01
  -0.89193587E-01  -0.90550310E-01  -0.94414451E-01  -0.10064830E+00  -0.10897566E+00
  -0.11901015E+00  -0.13029791E+00  -0.14233236E+00  -0.15453755E+00  -0.16627730E+00
  -0.17695249E+00  -0.18617282E+00  -0.19390372E+00  -0.20049330E+00  -0.20658731E+00
  -0.21304149E+00  -0.22093483E+00  -0.23168077E+00  -0.24712970E+00  -0.26955011E+00
  -0.30145873E+00  -0.34535881E+00  -0.40346400E+00  -0.47742741E+00  -0.56801309E+00
  -0.63891424E+00  -0.74498268E+00  -0.85599345E+00  -0.96435160E+00  -0.10604066E+01
  -0.11339146E+01  -0.11762568E+01  -0.11826163E+01  -0.11531684E+01  -0.10927933E+01
  -0.10095796E+01  -0.91290051E+00  -0.81179630E+00  -0.71395993E+00  -0.62522778E+00
  -0.54937742E+00  -0.48815381E+00  -0.44155872E+00  -0.40840554E+00  -0.38700229E+00
  -0.37571567E+00  -0.37320728E+00  -0.37831959E+00  -0.38979850E+00  -0.40612363E+00
  -0.42562342E+00  -0.44684369E+00  -0.46892612E+00  -0.49166205E+00  -0.51503123E+00
  -0.53840001E+00  -0.55989794E+00  -0.57647241E+00  -0.58467637E+00  -0.58173534E+00
  -0.56632372E+00  -0.53880539E+00  -0.50107213E+00  -0.45619058E+00  -0.40791144E+00
  -0.36001274E+00  -0.31558141E+00  -0.27649488E+00  -0.24331778E+00  -0.21559640E+00
  -0.19232163E+00  -0.17231421E+00  -0.15443416E+00  -0.13767485E+00  -0.12124386E+00
  -0.10466391E+00  -0.87837464E-01  -0.71009982E-01  -0.54638618E-01  -0.39249658E-01
  -0.25371155E-01  -0.13550707E-01  -0.43827199E-02   0.15465587E-02   0.38143259E-02
   0.23314504E-02  -0.25997517E-02  -0.10403011E-01  -0.20458885E-01  -0.32303731E-01
  -0.45679413E-01  -0.60430387E-01  -0.76350977E-01  -0.93103141E-01  -0.11025096E+00
  -0.12736300E+00  -0.14409494E+00  -0.16020382E+00  -0.17551433E+00  -0.18989118E+00
  -0.20323990E+00  -0.21549548E+00  -0.22653321E+00  -0.23599541E+00  -0.24314176E+00
  -0.24689291E+00  -0.24615335E+00  -0.24029918E+00  -0.22956270E+00  -0.21509153E+00
  -0.19868458E+00  -0.18241813E+00  -0.16838789E+00  -0.15861110E+00  -0.15493684E+00
  -0.15879350E+00  -0.17077926E+00  -0.19031054E+00  -0.21558043E+00  -0.24389600E+00
  -0.27222015E+00  -0.29766074E+00  -0.31778015E+00  -0.33078060E+00  -0.33566253E+00
  -0.33234636E+00  -0.32165226E+00  -0.30507279E+00  -0.28440784E+00  -0.26141648E+00
  -0.23760287E+00  -0.21414851E+00  -0.19192803E+00  -0.17154496E+00  -0.15336842E+00
  -0.13758315E+00  -0.12425916E+00  -0.11342196E+00  -0.10509723E+00  -0.99322696E-01
  -0.96139280E-01  -0.95570039E-01  -0.97583914E-01  -0.10204993E+00  -0.10870942E+00
  -0.11719043E+00  -0.12704852E+00  -0.13778851E+00  -0.14885215E+00  -0.15962233E+00
  -0.16951258E+00  -0.17813792E+00  -0.18546858E+00  -0.19185979E+00  -0.19795578E+00
  -0.20458116E+00  -0.21274147E+00  -0.22374147E+00  -0.23930425E+00  -0.26155065E+00
  -0.29279031E+00  -0.33519690E+00  -0.39048878E+00  -0.45968133E+00  -0.54286818E+00
  -0.58956057E+00  -0.68135083E+00  -0.77623474E+00  -0.86792535E+00  -0.94866231E+00
  -0.10104320E+01  -0.10467099E+01  -0.10540410E+01  -0.10327669E+01  -0.98664928E+00
  -0.92171510E+00  -0.84493026E+00  -0.76315629E+00  -0.68248223E+00  -0.60779205E+00
  -0.54245286E+00  -0.48816050E+00  -0.44505595E+00  -0.41214754E+00  -0.38790910E+00
  -0.37081050E+00  -0.35957459E+00  -0.35313297E+00  -0.35045311E+00  -0.35048810E+00
  -0.35240048E+00  -0.35598903E+00  -0.36202745E+00  -0.37215116E+00  -0.38811234E+00
  -0.41062627E+00  -0.43840007E+00  -0.46794162E+00  -0.49431741E+00  -0.51248195E+00
  -0.51856490E+00  -0.51068980E+00  -0.48923340E+00  -0.45660943E+00  -0.41665794E+00
  -0.37373901E+00  -0.33175478E+00  -0.29342211E+00  -0.26003149E+00  -0.23167441E+00
  -0.20770259E+00  -0.18714872E+00  -0.16897815E+00  -0.15220797E+00  -0.13599742E+00
  -0.11975733E+00  -0.10323982E+00  -0.86540675E-01  -0.70003892E-01  -0.54096135E-01
  -0.39337555E-01  -0.26312205E-01  -0.15692716E-01  -0.81837389E-02  -0.43526474E-02
  -0.44259872E-02  -0.81895275E-02  -0.15077903E-01  -0.24410503E-01  -0.35627157E-01
  -0.48384976E-01  -0.62486955E-01  -0.77732127E-01  -0.93812740E-01  -0.11032025E+00
  -0.12682496E+00  -0.14294837E+00  -0.15838049E+00  -0.17286215E+00  -0.18618435E+00
  -0.19822243E+00  -0.20895624E+00  -0.21839837E+00  -0.22641165E+00  -0.23251679E+00
  -0.23586726E+00  -0.23550310E+00  -0.23080261E+00  -0.22188318E+00  -0.20971897E+00
  -0.19594587E+00  -0.18253985E+00  -0.17158945E+00  -0.16521297E+00  -0.16546464E+00
  -0.17403828E+00  -0.19176308E+00  -0.21813390E+00  -0.25118547E+00  -0.28782330E+00
  -0.32443109E+00  -0.35745410E+00  -0.38379828E+00  -0.40110402E+00  -0.40800502E+00
  -0.40434183E+00  -0.39116950E+00  -0.37045649E+00  -0.34457065E+00  -0.31578332E+00
  -0.28597772E+00  -0.25658619E+00  -0.22865401E+00  -0.20291639E+00  -0.17984492E+00
  -0.15968481E+00  -0.14251241E+00  -0.12830941E+00  -0.11702572E+00  -0.10861376E+00
  -0.10303989E+00  -0.10028017E+00  -0.10029280E+00  -0.10296430E+00  -0.10805590E+00
  -0.11519032E+00  -0.12388488E+00  -0.13359169E+00  -0.14371313E+00  -0.15362066E+00
  -0.16273762E+00  -0.17069387E+00  -0.17746786E+00  -0.18341220E+00  -0.18915215E+00
  -0.19546572E+00  -0.20327341E+00  -0.21375639E+00  -0.22848452E+00  -0.24939689E+00
  -0.27857017E+00  -0.31785461E+00  -0.36853467E+00  -0.43112244E+00  -0.50525597E+00
  -0.53192131E+00  -0.60998661E+00  -0.69007332E+00  -0.76711252E+00  -0.83494694E+00
  -0.88733190E+00  -0.91931683E+00  -0.92841140E+00  -0.91500685E+00  -0.88195129E+00
  -0.83363300E+00  -0.77506883E+00  -0.71127768E+00  -0.64689749E+00  -0.58586302E+00
  -0.53106180E+00  -0.48406580E+00  -0.44510714E+00  -0.41337017E+00  -0.38749604E+00
  -0.36607427E+00  -0.34792225E+00  -0.33211237E+00  -0.31789063E+00  -0.30470637E+00
  -0.29248068E+00  -0.28202696E+00  -0.27532639E+00  -0.27530193E+00  -0.28492699E+00
  -0.30589918E+00  -0.33746987E+00  -0.37605461E+00  -0.41587866E+00  -0.45038681E+00
  -0.47383482E+00  -0.48253403E+00  -0.47547840E+00  -0.45430569E+00  -0.42266641E+00
  -0.38517926E+00  -0.34628234E+00  -0.30934667E+00  -0.27630012E+00  -0.24775934E+00
  -0.22344729E+00  -0.20262382E+00  -0.18437240E+00  -0.16774888E+00  -0.15188065E+00
  -0.13607845E+00  -0.11994120E+00  -0.10339561E+00  -0.86647365E-01  -0.70089177E-01
  -0.54239318E-01  -0.39739705E-01  -0.27364244E-01  -0.17950991E-01  -0.12221050E-01
  -0.10551068E-01  -0.12836364E-01  -0.18547058E-01  -0.26955845E-01  -0.37399661E-01
  -0.49423811E-01  -0.62754533E-01  -0.77170094E-01  -0.92391409E-01  -0.10806264E+00
  -0.12380065E+00  -0.13924441E+00  -0.15406355E+00  -0.16794736E+00  -0.18062336E+00
  -0.19191805E+00  -0.20180436E+00  -0.21035187E+00  -0.21755239E+00  -0.22311199E+00
  -0.22638176E+00  -0.22654908E+00  -0.22303723E+00  -0.21589569E+00  -0.20595798E+00
  -0.19471566E+00  -0.18406031E+00  -0.17609541E+00  -0.17307068E+00  -0.17728572E+00
  -0.19075708E+00  -0.21462490E+00  -0.24855119E+00  -0.29047061E+00  -0.33686837E+00
  -0.38343132E+00  -0.42574788E+00  -0.45985259E+00  -0.48264518E+00  -0.49228155E+00
  -0.48848231E+00  -0.47255702E+00  -0.44701713E+00  -0.41490092E+00  -0.37911441E+00
  -0.34204088E+00  -0.30546056E+00  -0.27064756E+00  -0.23848661E+00  -0.20954082E+00
  -0.18409388E+00  -0.16221140E+00  -0.14382848E+00  -0.12883300E+00  -0.11711824E+00
  -0.10860710E+00  -0.10325774E+00  -0.10104156E+00  -0.10187938E+00  -0.10555575E+00
  -0.11166643E+00  -0.11963607E+00  -0.12878505E+00  -0.13839751E+00  -0.14778062E+00
  -0.15634969E+00  -0.16375368E+00  -0.16998430E+00  -0.17538505E+00  -0.18054828E+00
  -0.18619545E+00  -0.19316115E+00  -0.20250462E+00  -0.21563681E+00  -0.23430280E+00
  -0.26034551E+00  -0.29533007E+00  -0.34020539E+00  -0.39513970E+00  -0.45951516E+00
  -0.47086633E+00  -0.53637999E+00  -0.60341553E+00  -0.66797611E+00  -0.72524241E+00
  -0.77036918E+00  -0.79957057E+00  -0.81098815E+00  -0.80493246E+00  -0.78347324E+00
  -0.74971622E+00  -0.70717265E+00  -0.65940053E+00  -0.60981595E+00  -0.56147728E+00
  -0.51676700E+00  -0.47708077E+00  -0.44270841E+00  -0.41300667E+00  -0.38679789E+00
  -0.36280815E+00  -0.33996481E+00  -0.31749878E+00  -0.29495170E+00  -0.27225894E+00
  -0.25000755E+00  -0.22978583E+00  -0.21436070E+00  -0.20737344E+00  -0.21241888E+00
  -0.23171715E+00  -0.26490597E+00  -0.30853743E+00  -0.35657730E+00  -0.40174835E+00
  -0.43722013E+00  -0.45809199E+00  -0.46228256E+00  -0.45066661E+00  -0.42650005E+00
  -0.39434889E+00  -0.35887342E+00  -0.32384993E+00  -0.29168482E+00  -0.26343986E+00
  -0.23918014E+00  -0.21838911E+00  -0.20027741E+00  -0.18395598E+00  -0.16854127E+00
  -0.15326002E+00  -0.13756047E+00  -0.12118780E+00  -0.10419153E+00  -0.86882075E-01
  -0.69785344E-01  -0.53622746E-01  -0.39288070E-01  -0.27757574E-01  -0.19900217E-01
  -0.16240150E-01  -0.16794761E-01  -0.21096540E-01  -0.28399585E-01  -0.37951281E-01
  -0.49175781E-01  -0.61695269E-01  -0.75235952E-01  -0.89527027E-01  -0.10426480E+00
  -0.11913264E+00  -0.13382223E+00  -0.14802503E+00  -0.16141859E+00  -0.17369393E+00
  -0.18463204E+00  -0.19417114E+00  -0.20237917E+00  -0.20930012E+00  -0.21475350E+00
  -0.21824421E+00  -0.21910196E+00  -0.21682011E+00  -0.21141432E+00  -0.20360265E+00
  -0.19474515E+00  -0.18665840E+00  -0.18147625E+00  -0.18160499E+00  -0.18962771E+00
  -0.20794490E+00  -0.23810287E+00  -0.28005033E+00  -0.33172196E+00  -0.38920107E+00
  -0.44737610E+00  -0.50077469E+00  -0.54431988E+00  -0.57396726E+00  -0.58726681E+00
  -0.58376397E+00  -0.56502068E+00  -0.53413016E+00  -0.49488117E+00  -0.45093323E+00
  -0.40530777E+00  -0.36025669E+00  -0.31736119E+00  -0.27767599E+00  -0.24183073E+00
  -0.21010453E+00  -0.18251953E+00  -0.15895994E+00  -0.13927975E+00  -0.12336582E+00
  -0.11116008E+00  -0.10266028E+00  -0.97894555E-01  -0.96844926E-01  -0.99326707E-01
  -0.10488823E+00  -0.11280345E+00  -0.12216738E+00  -0.13203807E+00  -0.14156726E+00
  -0.15010869E+00  -0.15731314E+00  -0.16318760E+00  -0.16807283E+00  -0.17253655E+00
  -0.17725926E+00  -0.18301383E+00  -0.19076141E+00  -0.20176599E+00  -0.21757869E+00
  -0.23981582E+00  -0.26980211E+00  -0.30825424E+00  -0.35515191E+00  -0.40979224E+00
  -0.41035935E+00  -0.46476367E+00  -0.52056947E+00  -0.57468404E+00  -0.62339107E+00
  -0.66296105E+00  -0.69047714E+00  -0.70447287E+00  -0.70507708E+00  -0.69367547E+00
  -0.67236970E+00  -0.64354398E+00  -0.60965604E+00  -0.57314878E+00  -0.53631067E+00
  -0.50101753E+00  -0.46844470E+00  -0.43890962E+00  -0.41194772E+00  -0.38659556E+00
  -0.36175175E+00  -0.33647416E+00  -0.31015127E+00  -0.28259638E+00  -0.25417152E+00
  -0.22600288E+00  -0.20021715E+00  -0.17999537E+00  -0.16921220E+00  -0.17156714E+00
  -0.18938032E+00  -0.22247904E+00  -0.26766950E+00  -0.31909444E+00  -0.36941787E+00
  -0.41145125E+00  -0.43970270E+00  -0.45140886E+00  -0.44681145E+00  -0.42868093E+00
  -0.40130200E+00  -0.36927909E+00  -0.33653554E+00  -0.30575612E+00  -0.27831565E+00
  -0.25454850E+00  -0.23413211E+00  -0.21640343E+00  -0.20054580E+00  -0.18568860E+00
  -0.17099488E+00  -0.15577077E+00  -0.13957597E+00  -0.12229612E+00  -0.10416039E+00
  -0.85718349E-01  -0.67795020E-01  -0.51419851E-01  -0.37701744E-01  -0.27632902E-01
  -0.21858867E-01  -0.20511811E-01  -0.23206213E-01  -0.29214658E-01  -0.37730050E-01
  -0.48071942E-01  -0.59751396E-01  -0.72418170E-01  -0.85780184E-01  -0.99563230E-01
  -0.11350986E+00  -0.12737564E+00  -0.14090181E+00  -0.15379205E+00  -0.16573781E+00
  -0.17649756E+00  -0.18597238E+00  -0.19419647E+00  -0.20121090E+00  -0.20688738E+00
  -0.21083745E+00  -0.21251331E+00  -0.21148497E+00  -0.20775372E+00  -0.20193851E+00
  -0.19527462E+00  -0.18950563E+00  -0.18680171E+00  -0.18974060E+00  -0.20121699E+00
  -0.22406953E+00  -0.26034782E+00  -0.31042682E+00  -0.37238196E+00  -0.44196537E+00
  -0.51320954E+00  -0.57939721E+00  -0.63409476E+00  -0.67209271E+00  -0.69018916E+00
  -0.68768225E+00  -0.66636118E+00  -0.62990790E+00  -0.58290769E+00  -0.52986810E+00
  -0.47457978E+00  -0.41989726E+00  -0.36779794E+00  -0.31953219E+00  -0.27576693E+00
  -0.23672396E+00  -0.20234157E+00  -0.17244946E+00  -0.14690756E+00  -0.12567107E+00
  -0.10879304E+00  -0.96400512E-01  -0.88650562E-01  -0.85633767E-01  -0.87215186E-01
  -0.92879340E-01  -0.10168703E+00  -0.11239652E+00  -0.12369628E+00  -0.13444197E+00
  -0.14382231E+00  -0.15143883E+00  -0.15730868E+00  -0.16179515E+00  -0.16548490E+00
  -0.16907290E+00  -0.17332980E+00  -0.17916936E+00  -0.18773795E+00  -0.20040013E+00
  -0.21854971E+00  -0.24330192E+00  -0.27522093E+00  -0.31422036E+00  -0.35964071E+00
  -0.35324603E+00  -0.39802216E+00  -0.44429119E+00  -0.48969838E+00  -0.53142693E+00
  -0.56664797E+00  -0.59311592E+00  -0.60961390E+00  -0.61604580E+00  -0.61320045E+00
  -0.60238998E+00  -0.58516629E+00  -0.56318368E+00  -0.53813411E+00  -0.51164336E+00
  -0.48508467E+00  -0.45936546E+00  -0.43479055E+00  -0.41107677E+00  -0.38752058E+00
  -0.36325516E+00  -0.33751401E+00  -0.30984764E+00  -0.28029475E+00  -0.24954341E+00
  -0.21909691E+00  -0.19138674E+00  -0.16970063E+00  -0.15778507E+00  -0.15907557E+00
  -0.17568618E+00  -0.20746899E+00  -0.25152613E+00  -0.30245032E+00  -0.35331261E+00
  -0.39712589E+00  -0.42833424E+00  -0.44388122E+00  -0.44357605E+00  -0.42972216E+00
  -0.40620566E+00  -0.37738075E+00  -0.34709958E+00  -0.31812450E+00  -0.29198523E+00
  -0.26917898E+00  -0.24951961E+00  -0.23245136E+00  -0.21723666E+00  -0.20303910E+00
  -0.18898220E+00  -0.17424840E+00  -0.15822195E+00  -0.14063047E+00  -0.12163195E+00
  -0.10181883E+00  -0.82142858E-01  -0.63781483E-01  -0.47963310E-01  -0.35764387E-01
  -0.27902796E-01  -0.24593245E-01  -0.25534418E-01  -0.30052446E-01  -0.37335357E-01
  -0.46640034E-01  -0.57386215E-01  -0.69142124E-01  -0.81570900E-01  -0.94397196E-01
  -0.10739700E+00  -0.12037844E+00  -0.13314015E+00  -0.14543664E+00  -0.15699355E+00
  -0.16757710E+00  -0.17706573E+00  -0.18545102E+00  -0.19273983E+00  -0.19881192E+00
  -0.20334301E+00  -0.20588034E+00  -0.20606296E+00  -0.20388379E+00  -0.19987016E+00
  -0.19513316E+00  -0.19133830E+00  -0.19068818E+00  -0.19593428E+00  -0.21029625E+00
  -0.23708797E+00  -0.27894532E+00  -0.33680975E+00  -0.40906815E+00  -0.49127192E+00
  -0.57661227E+00  -0.65700054E+00  -0.72442749E+00  -0.77229509E+00  -0.79648756E+00
  -0.79596496E+00  -0.77269691E+00  -0.73092949E+00  -0.67604764E+00  -0.61345466E+00
  -0.54780241E+00  -0.48265634E+00  -0.42047451E+00  -0.36273569E+00  -0.31012576E+00
  -0.26276544E+00  -0.22047364E+00  -0.18302355E+00  -0.15032251E+00  -0.12247621E+00
  -0.99759564E-01  -0.82550289E-01  -0.71245849E-01  -0.66128965E-01  -0.67157088E-01
  -0.73741679E-01  -0.84658991E-01  -0.98194824E-01  -0.11248559E+00  -0.12590072E+00
  -0.13731165E+00  -0.14618678E+00  -0.15254215E+00  -0.15680855E+00  -0.15967057E+00
  -0.16193118E+00  -0.16445058E+00  -0.16816979E+00  -0.17416331E+00  -0.18362539E+00
  -0.19772922E+00  -0.21739360E+00  -0.24307484E+00  -0.27469547E+00  -0.31171760E+00
  -0.30117503E+00  -0.33773623E+00  -0.37596785E+00  -0.41409891E+00  -0.45003470E+00
  -0.48167949E+00  -0.50733344E+00  -0.52597054E+00  -0.53729132E+00  -0.54159080E+00
  -0.53956433E+00  -0.53214775E+00  -0.52041031E+00  -0.50546537E+00  -0.48836608E+00
  -0.46998592E+00  -0.45091133E+00  -0.43137740E+00  -0.41126549E+00  -0.39017009E+00
  -0.36753287E+00  -0.34283252E+00  -0.31580709E+00  -0.28667866E+00  -0.25634769E+00
  -0.22651942E+00  -0.19971074E+00  -0.17907429E+00  -0.16798695E+00  -0.16940129E+00
  -0.18505043E+00  -0.21470715E+00  -0.25576979E+00  -0.30341448E+00  -0.35138714E+00
  -0.39326426E+00  -0.42380947E+00  -0.44000167E+00  -0.44143752E+00  -0.43004841E+00
  -0.40930300E+00  -0.38320077E+00  -0.35536899E+00  -0.32848003E+00  -0.30406697E+00
  -0.28267267E+00  -0.26416918E+00  -0.24806537E+00  -0.23368970E+00  -0.22024971E+00
  -0.20685554E+00  -0.19259952E+00  -0.17672182E+00  -0.15881552E+00  -0.13898384E+00
  -0.11787607E+00  -0.96583503E-01  -0.76435755E-01  -0.58764075E-01  -0.44683950E-01
  -0.34924798E-01  -0.29730565E-01  -0.28863057E-01  -0.31721592E-01  -0.37538625E-01
  -0.45565354E-01  -0.55174644E-01  -0.65874235E-01  -0.77279540E-01  -0.89093636E-01
  -0.10109826E+00  -0.11313014E+00  -0.12503356E+00  -0.13661792E+00  -0.14765992E+00
  -0.15795560E+00  -0.16737820E+00  -0.17588196E+00  -0.18342922E+00  -0.18988389E+00
  -0.19495604E+00  -0.19826208E+00  -0.19949541E+00  -0.19863647E+00  -0.19612009E+00
  -0.19292772E+00  -0.19063512E+00  -0.19146352E+00  -0.19832727E+00  -0.21476646E+00
  -0.24458270E+00  -0.29105198E+00  -0.35580252E+00  -0.43771469E+00  -0.53232777E+00
  -0.63210151E+00  -0.72754905E+00  -0.80893520E+00  -0.86807374E+00  -0.89976311E+00
  -0.90251142E+00  -0.87839598E+00  -0.83216911E+00  -0.76996872E+00  -0.69807535E+00
  -0.62202523E+00  -0.54615064E+00  -0.47345140E+00  -0.40567438E+00  -0.34353226E+00
  -0.28703005E+00  -0.23585021E+00  -0.18970890E+00  -0.14859121E+00  -0.11282269E+00
  -0.83011318E-01  -0.59929738E-01  -0.44369978E-01  -0.36938295E-01  -0.37761772E-01
  -0.46180092E-01  -0.60601476E-01  -0.78677100E-01  -0.97776116E-01  -0.11555787E+00
  -0.13039561E+00  -0.14152429E+00  -0.14894776E+00  -0.15322394E+00  -0.15523496E+00
  -0.15600369E+00  -0.15658485E+00  -0.15803191E+00  -0.16140500E+00  -0.16775699E+00
  -0.17804978E+00  -0.19301189E+00  -0.21300932E+00  -0.23800523E+00  -0.26761471E+00
  -0.25470274E+00  -0.28435146E+00  -0.31586148E+00  -0.34790619E+00  -0.37895471E+00
  -0.40750414E+00  -0.43231660E+00  -0.45255228E+00  -0.46777931E+00  -0.47792264E+00
  -0.48321101E+00  -0.48412185E+00  -0.48128981E+00  -0.47537347E+00  -0.46692638E+00
  -0.45632959E+00  -0.44379949E+00  -0.42943066E+00  -0.41322106E+00  -0.39506738E+00
  -0.37477376E+00  -0.35213547E+00  -0.32712229E+00  -0.30012162E+00  -0.27215476E+00
  -0.24497771E+00  -0.22101300E+00  -0.20310447E+00  -0.19411674E+00  -0.19641362E+00
  -0.21126959E+00  -0.23832151E+00  -0.27523818E+00  -0.31781060E+00  -0.36057303E+00
  -0.39786228E+00  -0.42501189E+00  -0.43929092E+00  -0.44029456E+00  -0.42971548E+00
  -0.41064868E+00  -0.38670113E+00  -0.36117788E+00  -0.33653599E+00  -0.31418682E+00
  -0.29461137E+00  -0.27765561E+00  -0.26283171E+00  -0.24949763E+00  -0.23689891E+00
  -0.22415894E+00  -0.21033142E+00  -0.19457101E+00  -0.17638196E+00  -0.15583484E+00
  -0.13363736E+00  -0.11101203E+00  -0.89428055E-01  -0.70297432E-01  -0.54734695E-01
  -0.43421559E-01  -0.36569010E-01  -0.33960447E-01  -0.35064637E-01  -0.39192550E-01
  -0.45646342E-01  -0.53810822E-01  -0.63178481E-01  -0.73341056E-01  -0.83982466E-01
  -0.94875546E-01  -0.10586189E+00  -0.11680780E+00  -0.12756117E+00  -0.13794368E+00
  -0.14778413E+00  -0.15695906E+00  -0.16539426E+00  -0.17301129E+00  -0.17965309E+00
  -0.18505025E+00  -0.18887071E+00  -0.19084720E+00  -0.19093823E+00  -0.18947922E+00
  -0.18731132E+00  -0.18590238E+00  -0.18746838E+00  -0.19506004E+00  -0.21251166E+00
  -0.24409428E+00  -0.29373738E+00  -0.36383828E+00  -0.45394413E+00  -0.55981843E+00
  -0.67340838E+00  -0.78394129E+00  -0.87992520E+00  -0.95144844E+00  -0.99205483E+00
  -0.99965544E+00  -0.97632203E+00  -0.92721142E+00  -0.85911111E+00  -0.77908490E+00
  -0.69349127E+00  -0.60741274E+00  -0.52441384E+00  -0.44655213E+00  -0.37460868E+00
  -0.30850060E+00  -0.24778571E+00  -0.19212665E+00  -0.14159697E+00  -0.96782730E-01
  -0.58716353E-01  -0.28713042E-01  -0.81418103E-02   0.18956025E-02   0.99214817E-03
  -0.10134239E-01  -0.29434367E-01  -0.53750299E-01  -0.79460713E-01  -0.10329133E+00
  -0.12294221E+00  -0.13732254E+00  -0.14642000E+00  -0.15098222E+00  -0.15218417E+00
  -0.15136852E+00  -0.14987460E+00  -0.14894417E+00  -0.14968316E+00  -0.15304656E+00
  -0.15981220E+00  -0.17053300E+00  -0.18549270E+00  -0.20469979E+00  -0.22792018E+00
  -0.21359161E+00  -0.23748216E+00  -0.26341425E+00  -0.29038442E+00  -0.31728394E+00
  -0.34307594E+00  -0.36691515E+00  -0.38816199E+00  -0.40634281E+00  -0.42114523E+00
  -0.43246888E+00  -0.44045544E+00  -0.44541186E+00  -0.44763464E+00  -0.44724567E+00
  -0.44415698E+00  -0.43818273E+00  -0.42920250E+00  -0.41724942E+00  -0.40247295E+00
  -0.38504133E+00  -0.36510757E+00  -0.34291881E+00  -0.31903969E+00  -0.29456930E+00
  -0.27122220E+00  -0.25121346E+00  -0.23697792E+00  -0.23080027E+00  -0.23441614E+00
  -0.24860881E+00  -0.27283423E+00  -0.30497676E+00  -0.34140407E+00  -0.37745298E+00
  -0.40831048E+00  -0.43004149E+00  -0.44040841E+00  -0.43920452E+00  -0.42803666E+00
  -0.40970275E+00  -0.38741168E+00  -0.36407733E+00  -0.34183997E+00  -0.32188400E+00
  -0.30453423E+00  -0.28952889E+00  -0.27631376E+00  -0.26422578E+00  -0.25253104E+00
  -0.24039374E+00  -0.22689798E+00  -0.21119968E+00  -0.19278556E+00  -0.17172492E+00
  -0.14877327E+00  -0.12524909E+00  -0.10272263E+00  -0.82653193E-01  -0.66119355E-01
  -0.53708939E-01  -0.45544316E-01  -0.41381286E-01  -0.40735037E-01  -0.43008130E-01
  -0.47597699E-01  -0.53960179E-01  -0.61631544E-01  -0.70225286E-01  -0.79431452E-01
  -0.89017617E-01  -0.98815656E-01  -0.10868818E+00  -0.11849291E+00  -0.12807166E+00
  -0.13726986E+00  -0.14596217E+00  -0.15405062E+00  -0.16142569E+00  -0.16791684E+00
  -0.17327501E+00  -0.17721176E+00  -0.17948796E+00  -0.18003032E+00  -0.17906622E+00
  -0.17728380E+00  -0.17602007E+00  -0.17745044E+00  -0.18471605E+00  -0.20189089E+00
  -0.23365921E+00  -0.28456876E+00  -0.35781697E+00  -0.45376249E+00  -0.56865947E+00
  -0.69427014E+00  -0.81881602E+00  -0.92918686E+00  -0.10137190E+01  -0.10645601E+01
  -0.10788420E+01  -0.10584545E+01  -0.10087932E+01  -0.93712798E+00  -0.85113881E+00
  -0.75786284E+00  -0.66304180E+00  -0.57078186E+00  -0.48348807E+00  -0.40207995E+00
  -0.32645703E+00  -0.25609795E+00  -0.19062514E+00  -0.13019584E+00  -0.75664623E-01
  -0.28544001E-01   0.91865547E-02   0.35408017E-01   0.48346763E-01   0.47194727E-01
   0.32702076E-01   0.74501637E-02  -0.24444645E-01  -0.58187681E-01  -0.89396578E-01
  -0.11496818E+00  -0.13342223E+00  -0.14473298E+00  -0.14988592E+00  -0.15041300E+00
  -0.14803635E+00  -0.14443071E+00  -0.14107479E+00  -0.13917309E+00  -0.13963768E+00
  -0.14311073E+00  -0.15000192E+00  -0.16052498E+00  -0.17472801E+00  -0.19250796E+00
  -0.17720355E+00  -0.19629409E+00  -0.21759839E+00  -0.24033938E+00  -0.26370939E+00
  -0.28702118E+00  -0.30975193E+00  -0.33146855E+00  -0.35173652E+00  -0.37012955E+00
  -0.38634370E+00  -0.40029007E+00  -0.41203536E+00  -0.42159526E+00  -0.42873371E+00
  -0.43293906E+00  -0.43361484E+00  -0.43035630E+00  -0.42312361E+00  -0.41221352E+00
  -0.39809355E+00  -0.38126429E+00  -0.36227934E+00  -0.34191629E+00  -0.32136562E+00
  -0.30228392E+00  -0.28664597E+00  -0.27644993E+00  -0.27338732E+00  -0.27855549E+00
  -0.29221601E+00  -0.31357779E+00  -0.34064770E+00  -0.37028285E+00  -0.39858273E+00
  -0.42162213E+00  -0.43631918E+00  -0.44111449E+00  -0.43620538E+00  -0.42328739E+00
  -0.40496136E+00  -0.38404593E+00  -0.36299307E+00  -0.34351344E+00  -0.32644669E+00
  -0.31185969E+00  -0.29929966E+00  -0.28807787E+00  -0.27746087E+00  -0.26672051E+00
  -0.25509670E+00  -0.24178829E+00  -0.22606231E+00  -0.20748349E+00  -0.18616536E+00
  -0.16289568E+00  -0.13903051E+00  -0.11617256E+00  -0.95774099E-01  -0.78840952E-01
  -0.65835613E-01  -0.56755239E-01  -0.51289352E-01  -0.48973086E-01  -0.49299880E-01
  -0.51790133E-01  -0.56021282E-01  -0.61629720E-01  -0.68301899E-01  -0.75769834E-01
  -0.83811530E-01  -0.92244854E-01  -0.10090857E+00  -0.10964070E+00  -0.11827174E+00
  -0.12663757E+00  -0.13459578E+00  -0.14202286E+00  -0.14878689E+00  -0.15471566E+00
  -0.15958761E+00  -0.16315686E+00  -0.16520615E+00  -0.16562444E+00  -0.16452656E+00
  -0.16243853E+00  -0.16054282E+00  -0.16092863E+00  -0.16675876E+00  -0.18225821E+00
  -0.21242338E+00  -0.26232981E+00  -0.33594399E+00  -0.43453179E+00  -0.55510592E+00
  -0.68965810E+00  -0.82585545E+00  -0.94931216E+00  -0.10467480E+01  -0.11088396E+01
  -0.11317303E+01  -0.11168725E+01  -0.10696497E+01  -0.99757643E+00  -0.90872085E+00
  -0.81059438E+00  -0.70944765E+00  -0.60986037E+00  -0.51460384E+00  -0.42481636E+00
  -0.34047857E+00  -0.26106612E+00  -0.18619396E+00  -0.11609823E+00  -0.51887896E-01
   0.44323396E-02   0.50156128E-01   0.82305263E-01   0.98312023E-01   0.96876807E-01
   0.78751931E-01   0.47081056E-01   0.70065685E-02  -0.35424234E-01  -0.74648884E-01
  -0.10670831E+00  -0.12970632E+00  -0.14360287E+00  -0.14963495E+00  -0.14970427E+00
  -0.14591608E+00  -0.14028147E+00  -0.13452986E+00  -0.13000210E+00  -0.12762608E+00
  -0.12797120E+00  -0.13135108E+00  -0.13792874E+00  -0.14778400E+00  -0.16091913E+00
  -0.14483672E+00  -0.15985402E+00  -0.17725062E+00  -0.19640870E+00  -0.21672842E+00
  -0.23777235E+00  -0.25926936E+00  -0.28098228E+00  -0.30257208E+00  -0.32359915E+00
  -0.34366583E+00  -0.36254855E+00  -0.38015553E+00  -0.39630123E+00  -0.41047151E+00
  -0.42179157E+00  -0.42926382E+00  -0.43213753E+00  -0.43017688E+00  -0.42368060E+00
  -0.41329688E+00  -0.39981571E+00  -0.38410367E+00  -0.36720007E+00  -0.35044695E+00
  -0.33549395E+00  -0.32411420E+00  -0.31790046E+00  -0.31797325E+00  -0.32478900E+00
  -0.33803954E+00  -0.35658693E+00  -0.37842885E+00  -0.40078974E+00  -0.42046533E+00
  -0.43443931E+00  -0.44059943E+00  -0.43825920E+00  -0.42825130E+00  -0.41257102E+00
  -0.39375491E+00  -0.37425096E+00  -0.35596057E+00  -0.34000788E+00  -0.32671608E+00
  -0.31574823E+00  -0.30635618E+00  -0.29765121E+00  -0.28879899E+00  -0.27908442E+00
  -0.26787675E+00  -0.25458831E+00  -0.23872084E+00  -0.22002757E+00  -0.19872521E+00
  -0.17562234E+00  -0.15204287E+00  -0.12952944E+00  -0.10944873E+00  -0.92686486E-01
  -0.79557975E-01  -0.69922471E-01  -0.63389989E-01  -0.59504512E-01  -0.57850673E-01
  -0.58090003E-01  -0.59954587E-01  -0.63222537E-01  -0.67692446E-01  -0.73167760E-01
  -0.79452638E-01  -0.86352133E-01  -0.93669453E-01  -0.10120175E+00  -0.10874263E+00
  -0.11609435E+00  -0.12308071E+00  -0.12954658E+00  -0.13534163E+00  -0.14030072E+00
  -0.14423645E+00  -0.14694670E+00  -0.14823446E+00  -0.14795219E+00  -0.14610770E+00
  -0.14306632E+00  -0.13983822E+00  -0.13837601E+00  -0.14177577E+00  -0.15429075E+00
  -0.18108288E+00  -0.22760707E+00  -0.29849708E+00  -0.39594901E+00  -0.51796092E+00
  -0.65720437E+00  -0.80137862E+00  -0.93537095E+00  -0.10446209E+01  -0.11183806E+01
  -0.11516076E+01  -0.11449953E+01  -0.11035749E+01  -0.10347957E+01  -0.94684097E+00
  -0.84745743E+00  -0.74321856E+00  -0.63907177E+00  -0.53814287E+00  -0.44185526E+00
  -0.35037470E+00  -0.26327056E+00  -0.18020989E+00  -0.10152260E+00  -0.28553501E-01
   0.36231176E-01   0.89421511E-01   0.12718637E+00   0.14615563E+00   0.14452149E+00
   0.12301314E+00   0.85293283E-01   0.37463697E-01  -0.13256273E-01  -0.60195768E-01
  -0.98582016E-01  -0.12611027E+00  -0.14270663E+00  -0.14982334E+00  -0.14968480E+00
  -0.14472745E+00  -0.13725493E+00  -0.12922949E+00  -0.12214794E+00  -0.11700615E+00
  -0.11436470E+00  -0.11449133E+00  -0.11751862E+00  -0.12354839E+00  -0.13266088E+00
  -0.11590244E+00  -0.12735021E+00  -0.14131945E+00  -0.15731338E+00  -0.17487822E+00
  -0.19375121E+00  -0.21385103E+00  -0.23511650E+00  -0.25733810E+00  -0.28013947E+00
  -0.30312222E+00  -0.32601598E+00  -0.34864845E+00  -0.37070836E+00  -0.39147853E+00
  -0.40977962E+00  -0.42422501E+00  -0.43365990E+00  -0.43752729E+00  -0.43596983E+00
  -0.42967567E+00  -0.41964250E+00  -0.40704196E+00  -0.39322786E+00  -0.37977915E+00
  -0.36843009E+00  -0.36083446E+00  -0.35824466E+00  -0.36124861E+00  -0.36965704E+00
  -0.38252851E+00  -0.39825546E+00  -0.41467026E+00  -0.42922272E+00  -0.43932691E+00
  -0.44289581E+00  -0.43891478E+00  -0.42778857E+00  -0.41125388E+00  -0.39186253E+00
  -0.37226213E+00  -0.35457026E+00  -0.34002991E+00  -0.32896131E+00  -0.32091532E+00
  -0.31492725E+00  -0.30980347E+00  -0.30438606E+00  -0.29773698E+00  -0.28920141E+00
  -0.27836322E+00  -0.26496204E+00  -0.24885977E+00  -0.23010808E+00  -0.20909005E+00
  -0.18663145E+00  -0.16395803E+00  -0.14245321E+00  -0.12330526E+00  -0.10722189E+00
  -0.94352887E-01  -0.84427226E-01  -0.76990993E-01  -0.71611071E-01  -0.67975843E-01
  -0.65902579E-01  -0.65295783E-01  -0.66093886E-01  -0.68223725E-01  -0.71571676E-01
  -0.75974427E-01  -0.81225407E-01  -0.87088067E-01  -0.93309424E-01  -0.99633423E-01
  -0.10581543E+00  -0.11163464E+00  -0.11689826E+00  -0.12143615E+00  -0.12509130E+00
  -0.12771077E+00  -0.12913545E+00  -0.12919078E+00  -0.12770357E+00  -0.12459424E+00
  -0.12008514E+00  -0.11501017E+00  -0.11114002E+00  -0.11140811E+00  -0.11995205E+00
  -0.14191839E+00  -0.18294308E+00  -0.24815261E+00  -0.34060116E+00  -0.45940530E+00
  -0.59832246E+00  -0.74572348E+00  -0.88647313E+00  -0.10052741E+01  -0.10901757E+01
  -0.11348364E+01  -0.11388586E+01  -0.11065217E+01  -0.10448440E+01  -0.96181775E+00
  -0.86517258E+00  -0.76160279E+00  -0.65628894E+00  -0.55266119E+00  -0.45245922E+00
  -0.35611952E+00  -0.26340729E+00  -0.17412653E+00  -0.88745773E-01  -0.88372170E-02
   0.62738090E-01   0.12198439E+00   0.16436385E+00   0.18584069E+00   0.18418060E+00
   0.16007527E+00   0.11757814E+00   0.63527187E-01   0.60525329E-02  -0.47292943E-01
  -0.91059405E-01  -0.12256654E+00  -0.14165971E+00  -0.14991723E+00  -0.14978510E+00
  -0.14393652E+00  -0.13489357E+00  -0.12481079E+00  -0.11534156E+00  -0.10758559E+00
  -0.10214559E+00  -0.99284361E-01  -0.99118153E-01  -0.10175709E+00  -0.10733067E+00
  -0.89945101E-01  -0.98160751E-01  -0.10898658E+00  -0.12202856E+00  -0.13694398E+00
  -0.15359603E+00  -0.17204840E+00  -0.19239833E+00  -0.21458973E+00  -0.23837081E+00
  -0.26342276E+00  -0.28950813E+00  -0.31644458E+00  -0.34385813E+00  -0.37088542E+00
  -0.39608228E+00  -0.41767335E+00  -0.43404137E+00  -0.44419280E+00  -0.44797037E+00
  -0.44597299E+00  -0.43932879E+00  -0.42950459E+00  -0.41821819E+00  -0.40737191E+00
  -0.39888336E+00  -0.39437814E+00  -0.39483836E+00  -0.40035634E+00  -0.41008825E+00
  -0.42239313E+00  -0.43507155E+00  -0.44563541E+00  -0.45161648E+00  -0.45096796E+00
  -0.44255736E+00  -0.42661117E+00  -0.40487222E+00  -0.38028733E+00  -0.35626463E+00
  -0.33577723E+00  -0.32067251E+00  -0.31141330E+00  -0.30724229E+00  -0.30659476E+00
  -0.30756405E+00  -0.30829926E+00  -0.30728912E+00  -0.30351632E+00  -0.29647871E+00
  -0.28609735E+00  -0.27256661E+00  -0.25622539E+00  -0.23751650E+00  -0.21704303E+00
  -0.19565020E+00  -0.17441639E+00  -0.15448337E+00  -0.13677701E+00  -0.12177096E+00
  -0.10943432E+00  -0.99384218E-01  -0.91136735E-01  -0.84314620E-01  -0.78733928E-01
  -0.74381152E-01  -0.71337532E-01  -0.69698970E-01  -0.69513550E-01  -0.70743358E-01
  -0.73253262E-01  -0.76824287E-01  -0.81181388E-01  -0.86022665E-01  -0.91042545E-01
  -0.95948553E-01  -0.10047356E+00  -0.10438418E+00  -0.10748551E+00  -0.10962118E+00
  -0.11066424E+00  -0.11049333E+00  -0.10896111E+00  -0.10588908E+00  -0.10114477E+00
  -0.94843348E-01  -0.87657235E-01  -0.81146419E-01  -0.77996522E-01  -0.82088551E-01
  -0.98364680E-01  -0.13241658E+00  -0.18962933E+00  -0.27373952E+00  -0.38497584E+00
  -0.51845397E+00  -0.66379086E+00  -0.80658368E+00  -0.93149997E+00  -0.10258089E+01
  -0.10819219E+01  -0.10981020E+01  -0.10774899E+01  -0.10262880E+01  -0.95197714E+00
  -0.86201290E+00  -0.76300267E+00  -0.66020391E+00  -0.55726141E+00  -0.45621646E+00
  -0.35782654E+00  -0.26214234E+00  -0.16920088E+00  -0.79676654E-01   0.46280992E-02
   0.80549756E-01   0.14370196E+00   0.18910699E+00   0.21232867E+00   0.21087601E+00
   0.18540078E+00   0.14014731E+00   0.82335418E-01   0.20595626E-01  -0.36989508E-01
  -0.84505354E-01  -0.11894895E+00  -0.14001630E+00  -0.14928365E+00  -0.14928219E+00
  -0.14280436E+00  -0.13250206E+00  -0.12066688E+00  -0.10908939E+00  -0.98985101E-01
  -0.91027721E-01  -0.85500798E-01  -0.82510660E-01  -0.82159769E-01  -0.84598143E-01
  -0.66589167E-01  -0.71822057E-01  -0.79675207E-01  -0.89846213E-01  -0.10208362E+00
  -0.11634691E+00  -0.13281598E+00  -0.15173613E+00  -0.17322677E+00  -0.19721549E+00
  -0.22353667E+00  -0.25205951E+00  -0.28265280E+00  -0.31492639E+00  -0.34790416E+00
  -0.37989319E+00  -0.40871600E+00  -0.43223870E+00  -0.44893856E+00  -0.45824786E+00
  -0.46057866E+00  -0.45713075E+00  -0.44965718E+00  -0.44027556E+00  -0.43127723E+00
  -0.42484023E+00  -0.42263365E+00  -0.42542222E+00  -0.43282727E+00  -0.44333884E+00
  -0.45456215E+00  -0.46360723E+00  -0.46753549E+00  -0.46383406E+00  -0.45092334E+00
  -0.42865739E+00  -0.39866469E+00  -0.36430149E+00  -0.33006444E+00  -0.30054569E+00
  -0.27927579E+00  -0.26789645E+00  -0.26595278E+00  -0.27129576E+00  -0.28083855E+00
  -0.29134761E+00  -0.30004889E+00  -0.30497330E+00  -0.30506295E+00  -0.30009397E+00
  -0.29047547E+00  -0.27699031E+00  -0.26055439E+00  -0.24206747E+00  -0.22238791E+00
  -0.20238587E+00  -0.18296890E+00  -0.16499228E+00  -0.14906956E+00  -0.13540537E+00
  -0.12378100E+00  -0.11372128E+00  -0.10474629E+00  -0.96568180E-01  -0.89153382E-01
  -0.82665291E-01  -0.77354933E-01  -0.73458044E-01  -0.71122414E-01  -0.70367965E-01
  -0.71078429E-01  -0.73022079E-01  -0.75891047E-01  -0.79342712E-01  -0.83030467E-01
  -0.86621725E-01  -0.89808711E-01  -0.92318736E-01  -0.93926468E-01  -0.94463394E-01
  -0.93812891E-01  -0.91881246E-01  -0.88553373E-01  -0.83671659E-01  -0.77095542E-01
  -0.68883136E-01  -0.59578912E-01  -0.50527190E-01  -0.44109010E-01  -0.43837575E-01
  -0.54286618E-01  -0.80786345E-01  -0.12871897E+00  -0.20224233E+00  -0.30253725E+00
  -0.42615114E+00  -0.56433929E+00  -0.70409795E+00  -0.83081173E+00  -0.93156264E+00
  -0.99778170E+00  -0.10263258E+01  -0.10189188E+01  -0.98060716E+00  -0.91805300E+00
  -0.83818428E+00  -0.74731110E+00  -0.65059495E+00  -0.55177139E+00  -0.45312368E+00
  -0.35573789E+00  -0.26001028E+00  -0.16629386E+00  -0.75534674E-01   0.10233940E-01
   0.87652672E-01   0.15217766E+00   0.19871770E+00   0.22276663E+00   0.22179282E+00
   0.19641336E+00   0.15082999E+00   0.92227691E-01   0.29255063E-01  -0.29891629E-01
  -0.79088340E-01  -0.11508040E+00  -0.13734342E+00  -0.14731197E+00  -0.14745706E+00
  -0.14057004E+00  -0.12934179E+00  -0.11613575E+00  -0.10283877E+00  -0.90766129E-01
  -0.80666310E-01  -0.72854684E-01  -0.67431647E-01  -0.64480980E-01  -0.64150144E-01
  -0.45503618E-01  -0.47976511E-01  -0.52996540E-01  -0.60338900E-01  -0.69827039E-01
  -0.81495199E-01  -0.95617587E-01  -0.11257815E+00  -0.13268833E+00  -0.15610178E+00
  -0.18287345E+00  -0.21304847E+00  -0.24660221E+00  -0.28316415E+00  -0.32166431E+00
  -0.36016578E+00  -0.39607674E+00  -0.42671249E+00  -0.44996512E+00  -0.46478853E+00
  -0.47134402E+00  -0.47085752E+00  -0.46534873E+00  -0.45734121E+00  -0.44954128E+00
  -0.44442410E+00  -0.44373880E+00  -0.44805944E+00  -0.45654715E+00  -0.46701744E+00
  -0.47628994E+00  -0.48072264E+00  -0.47683534E+00  -0.46197059E+00  -0.43495590E+00
  -0.39667226E+00  -0.35032936E+00  -0.30120323E+00  -0.25570928E+00  -0.21996281E+00
  -0.19827102E+00  -0.19210588E+00  -0.19992705E+00  -0.21785338E+00  -0.24084555E+00
  -0.26393432E+00  -0.28313461E+00  -0.29590202E+00  -0.30117637E+00  -0.29914436E+00
  -0.29085779E+00  -0.27781415E+00  -0.26158563E+00  -0.24356971E+00  -0.22489952E+00
  -0.20648136E+00  -0.18905886E+00  -0.17320239E+00  -0.15921105E+00  -0.14701981E+00
  -0.13622889E+00  -0.12628612E+00  -0.11673452E+00  -0.10739111E+00  -0.98378793E-01
  -0.90031887E-01  -0.82753643E-01  -0.76894380E-01  -0.72675895E-01  -0.70157579E-01
  -0.69235441E-01  -0.69669167E-01  -0.71128392E-01  -0.73241799E-01  -0.75633377E-01
  -0.77941279E-01  -0.79826408E-01  -0.80981844E-01  -0.81148949E-01  -0.80134796E-01
  -0.77815542E-01  -0.74111994E-01  -0.68943841E-01  -0.62199392E-01  -0.53775864E-01
  -0.43729363E-01  -0.32522635E-01  -0.21303695E-01  -0.12129517E-01  -0.80820387E-02
  -0.13253615E-01  -0.32538967E-01  -0.71071537E-01  -0.13313000E+00  -0.22056606E+00
  -0.33122444E+00  -0.45813781E+00  -0.59015302E+00  -0.71403444E+00  -0.81734285E+00
  -0.89099321E+00  -0.93060471E+00  -0.93639882E+00  -0.91204476E+00  -0.86313376E+00
  -0.79583411E+00  -0.71595242E+00  -0.62837218E+00  -0.53677223E+00  -0.44358210E+00
  -0.35018202E+00  -0.25733179E+00  -0.16574482E+00  -0.76672410E-01   0.76406364E-02
   0.83751570E-01   0.14718140E+00   0.19303146E+00   0.21703566E+00   0.21682607E+00
   0.19299268E+00   0.14947734E+00   0.93038574E-01   0.31884390E-01  -0.26079512E-01
  -0.74780174E-01  -0.11079958E+00  -0.13334315E+00  -0.14358357E+00  -0.14380304E+00
  -0.13668506E+00  -0.12487515E+00  -0.11073702E+00  -0.96192827E-01  -0.82613936E-01
  -0.70803631E-01  -0.61109651E-01  -0.53635035E-01  -0.48447721E-01  -0.45683226E-01
  -0.26417713E-01  -0.26351082E-01  -0.28691536E-01  -0.33272019E-01  -0.39972699E-01
  -0.48882020E-01  -0.60344995E-01  -0.74865120E-01  -0.92944086E-01  -0.11498705E+00
  -0.14131984E+00  -0.17222453E+00  -0.20783737E+00  -0.24784590E+00  -0.29111101E+00
  -0.33546965E+00  -0.37792959E+00  -0.41526128E+00  -0.44476349E+00  -0.46488639E+00
  -0.47550077E+00  -0.47781135E+00  -0.47405718E+00  -0.46712797E+00  -0.46011798E+00
  -0.45578657E+00  -0.45596102E+00  -0.46102826E+00  -0.46969372E+00  -0.47910181E+00
  -0.48528393E+00  -0.48382511E+00  -0.47065161E+00  -0.44288676E+00  -0.39971415E+00
  -0.34308641E+00  -0.27798998E+00  -0.21195807E+00  -0.15372260E+00  -0.11126116E+00
  -0.89837413E-01  -0.90726782E-01  -0.11108008E+00  -0.14492094E+00  -0.18483953E+00
  -0.22375247E+00  -0.25620267E+00  -0.27896285E+00  -0.29100002E+00  -0.29302402E+00
  -0.28686016E+00  -0.27482288E+00  -0.25919957E+00  -0.24191216E+00  -0.22438541E+00
  -0.20758584E+00  -0.19212870E+00  -0.17834129E+00  -0.16624791E+00  -0.15554597E+00
  -0.14567674E+00  -0.13602234E+00  -0.12614903E+00  -0.11596848E+00  -0.10574133E+00
  -0.95948004E-01  -0.87115538E-01  -0.79680342E-01  -0.73914886E-01  -0.69905396E-01
  -0.67560608E-01  -0.66642454E-01  -0.66813238E-01  -0.67687112E-01  -0.68870083E-01
  -0.69980983E-01  -0.70659078E-01  -0.70571314E-01  -0.69428489E-01  -0.67007626E-01
  -0.63165109E-01  -0.57824092E-01  -0.50937315E-01  -0.42455424E-01  -0.32348942E-01
  -0.20719953E-01  -0.79984358E-02   0.48267178E-02   0.16006644E-01   0.22903797E-01
   0.21960077E-01   0.88279192E-02  -0.21184123E-01  -0.72193904E-01  -0.14639156E+00
  -0.24263275E+00  -0.35561910E+00  -0.47621895E+00  -0.59302587E+00  -0.69468384E+00
  -0.77216194E+00  -0.82022199E+00  -0.83772382E+00  -0.82691076E+00  -0.79215501E+00
  -0.73868515E+00  -0.67162164E+00  -0.59539448E+00  -0.51346956E+00  -0.42830385E+00
  -0.34150090E+00  -0.25415500E+00  -0.16733031E+00  -0.82564452E-01  -0.22588370E-02
   0.70171142E-01   0.13048493E+00   0.17419565E+00   0.19749328E+00   0.19831596E+00
   0.17723127E+00   0.13776344E+00   0.85952768E-01   0.29212561E-01  -0.25171351E-01
  -0.71409583E-01  -0.10602410E+00  -0.12793901E+00  -0.13798696E+00  -0.13816641E+00
  -0.13096899E+00  -0.11892211E+00  -0.10431762E+00  -0.89039090E-01  -0.74449823E-01
  -0.61369389E-01  -0.50171221E-01  -0.40977071E-01  -0.33859515E-01  -0.28951025E-01
  -0.91620507E-02  -0.67699352E-02  -0.66017515E-02  -0.85254712E-02  -0.12459833E-01
  -0.18528661E-01  -0.27121592E-01  -0.38828273E-01  -0.54310425E-01  -0.74212712E-01
  -0.99147355E-01  -0.12967319E+00  -0.16613920E+00  -0.20834425E+00  -0.25513281E+00
  -0.30417242E+00  -0.35213252E+00  -0.39529798E+00  -0.43041538E+00  -0.45544072E+00
  -0.46992701E+00  -0.47499749E+00  -0.47302792E+00  -0.46718351E+00  -0.46086372E+00
  -0.45704988E+00  -0.45761124E+00  -0.46273586E+00  -0.47068201E+00  -0.47794710E+00
  -0.47980441E+00  -0.47108287E+00  -0.44709658E+00  -0.40469399E+00  -0.34336444E+00
  -0.26616859E+00  -0.18006393E+00  -0.95194099E-01  -0.23024605E-01   0.26270352E-01
   0.46339974E-01   0.36214218E-01   0.34798556E-03  -0.52798002E-01  -0.11305938E+00
  -0.17093237E+00  -0.21929885E+00  -0.25418171E+00  -0.27460489E+00  -0.28188320E+00
  -0.27870553E+00  -0.26827271E+00  -0.25362879E+00  -0.23724523E+00  -0.22086510E+00
  -0.20555582E+00  -0.19185993E+00  -0.17992452E+00  -0.16955966E+00  -0.16027514E+00
  -0.15138629E+00  -0.14222108E+00  -0.13235809E+00  -0.12177413E+00  -0.11082724E+00
  -0.10010122E+00  -0.90208536E-01  -0.81641545E-01  -0.74704133E-01  -0.69502935E-01
  -0.65965951E-01  -0.63873277E-01  -0.62898613E-01  -0.62657145E-01  -0.62747434E-01
  -0.62776804E-01  -0.62371307E-01  -0.61181704E-01  -0.58897386E-01  -0.55269845E-01
  -0.50133620E-01  -0.43407622E-01  -0.35072588E-01  -0.25144976E-01  -0.13685242E-01
  -0.87191884E-03   0.12856825E-01   0.26625714E-01   0.38952325E-01   0.47616422E-01
   0.49596323E-01   0.41143077E-01   0.18131948E-01  -0.23176577E-01  -0.85005706E-01
  -0.16687935E+00  -0.26489026E+00  -0.37183748E+00  -0.47832016E+00  -0.57448841E+00
  -0.65190922E+00  -0.70498453E+00  -0.73154208E+00  -0.73253404E+00  -0.71110109E+00
  -0.67143836E+00  -0.61785023E+00  -0.55416816E+00  -0.48350027E+00  -0.40820361E+00
  -0.33000745E+00  -0.25026910E+00  -0.17034096E+00  -0.91974281E-01  -0.17636048E-01
   0.49391123E-01   0.10521517E+00   0.14586591E+00   0.16807779E+00   0.17014901E+00
   0.15262182E+00   0.11852529E+00   0.73028608E-01   0.22544230E-01  -0.26480516E-01
  -0.68723763E-01  -0.10076083E+00  -0.12126778E+00  -0.13070927E+00  -0.13074341E+00
  -0.12360904E+00  -0.11165543E+00  -0.97036837E-01  -0.81524456E-01  -0.66403369E-01
  -0.52462225E-01  -0.40088574E-01  -0.29442750E-01  -0.20634417E-01  -0.13816568E-01
   0.63071476E-02   0.10825638E-01   0.13330411E-01   0.13938978E-01   0.12707332E-01
   0.94880236E-02   0.38691625E-02  -0.47836324E-02  -0.17235571E-01  -0.34315504E-01
  -0.56888358E-01  -0.85791205E-01  -0.12162418E+00  -0.16436635E+00  -0.21293796E+00
  -0.26494741E+00  -0.31684557E+00  -0.36454389E+00  -0.40431842E+00  -0.43366366E+00
  -0.45179215E+00  -0.45967312E+00  -0.45970943E+00  -0.45521296E+00  -0.44976221E+00
  -0.44645860E+00  -0.44715024E+00  -0.45180644E+00  -0.45825792E+00  -0.46240467E+00
  -0.45882539E+00  -0.44164515E+00  -0.40557925E+00  -0.34716571E+00  -0.26614766E+00
  -0.16670269E+00  -0.57912099E-01   0.47153705E-01   0.13382940E+00   0.18948283E+00
   0.20677817E+00   0.18509489E+00   0.13071919E+00   0.55088997E-01  -0.28536808E-01
  -0.10802329E+00  -0.17450347E+00  -0.22325216E+00  -0.25339921E+00  -0.26692610E+00
  -0.26743801E+00  -0.25905914E+00  -0.24561660E+00  -0.23015769E+00  -0.21478000E+00
  -0.20070155E+00  -0.18845119E+00  -0.17805717E+00  -0.16917308E+00  -0.16117121E+00
  -0.15327778E+00  -0.14478251E+00  -0.13526590E+00  -0.12473459E+00  -0.11359298E+00
  -0.10247489E+00  -0.92033526E-01  -0.82786815E-01  -0.75054301E-01  -0.68960293E-01
  -0.64460485E-01  -0.61369691E-01  -0.59392272E-01  -0.58160695E-01  -0.57276711E-01
  -0.56342946E-01  -0.54979154E-01  -0.52829931E-01  -0.49576494E-01  -0.44958447E-01
  -0.38798051E-01  -0.31012075E-01  -0.21603945E-01  -0.10647544E-01   0.17109729E-02
   0.15208831E-01   0.29373932E-01   0.43400144E-01   0.56015783E-01   0.65365707E-01
   0.68933813E-01   0.63577759E-01   0.45803071E-01   0.12385209E-01  -0.38707379E-01
  -0.10736016E+00  -0.19071925E+00  -0.28324859E+00  -0.37747778E+00  -0.46524557E+00
  -0.53911838E+00  -0.59362726E+00  -0.62599489E+00  -0.63615829E+00  -0.62614732E+00
  -0.59913506E+00  -0.55855798E+00  -0.50756015E+00  -0.44878059E+00  -0.38435789E+00
  -0.31603588E+00  -0.24533477E+00  -0.17379651E+00  -0.10327843E+00  -0.36200139E-01
   0.24385207E-01   0.74989954E-01   0.11216748E+00   0.13317084E+00   0.13662811E+00
   0.12304086E+00   0.94938214E-01   0.56600327E-01   0.13382140E-01  -0.29209539E-01
  -0.66447956E-01  -0.95078128E-01  -0.11360060E+00  -0.12213018E+00  -0.12196099E+00
  -0.11503498E+00  -0.10347285E+00  -0.89236677E-01  -0.73925729E-01  -0.58688842E-01
  -0.44241837E-01  -0.30973430E-01  -0.19098765E-01  -0.87959120E-02  -0.26484176E-03
   0.19917300E-01   0.26375391E-01   0.31054927E-01   0.34072825E-01   0.35465044E-01
   0.35061648E-01   0.32439791E-01   0.26957198E-01   0.17812992E-01   0.40817970E-02
  -0.15271729E-01  -0.41315090E-01  -0.74907062E-01  -0.11627539E+00  -0.16453769E+00
  -0.21740113E+00  -0.27126929E+00  -0.32183628E+00  -0.36501960E+00  -0.39790099E+00
  -0.41933455E+00  -0.43006004E+00  -0.43238892E+00  -0.42963563E+00  -0.42540998E+00
  -0.42280813E+00  -0.42357698E+00  -0.42744423E+00  -0.43184599E+00  -0.43216025E+00
  -0.42236706E+00  -0.39597703E+00  -0.34716188E+00  -0.27215261E+00  -0.17090731E+00
  -0.48689707E-01   0.83216291E-01   0.20800307E+00   0.30751574E+00   0.36759403E+00
   0.38058173E+00   0.34627703E+00   0.27198260E+00   0.17160532E+00   0.62492186E-01
  -0.40276539E-01  -0.12611333E+00  -0.18963002E+00  -0.23014949E+00  -0.25037934E+00
  -0.25486993E+00  -0.24867906E+00  -0.23642366E+00  -0.22174171E+00  -0.20711281E+00
  -0.19394318E+00  -0.18279030E+00  -0.17360553E+00  -0.16592693E+00  -0.15902939E+00
  -0.15208569E+00  -0.14436923E+00  -0.13546009E+00  -0.12536485E+00  -0.11448446E+00
  -0.10344824E+00  -0.92905638E-01  -0.83372587E-01  -0.75172289E-01  -0.68445647E-01
  -0.63182648E-01  -0.59245365E-01  -0.56384784E-01  -0.54266092E-01  -0.52505977E-01
  -0.50710055E-01  -0.48497899E-01  -0.45516101E-01  -0.41450606E-01  -0.36046341E-01
  -0.29130345E-01  -0.20627260E-01  -0.10560874E-01   0.95213947E-03   0.13699876E-01
   0.27347899E-01   0.41381818E-01   0.55028203E-01   0.67166899E-01   0.76243076E-01
   0.80197283E-01   0.76475707E-01   0.62234119E-01   0.34828937E-01  -0.74490607E-02
  -0.64627941E-01  -0.13460127E+00  -0.21316467E+00  -0.29453337E+00  -0.37219371E+00
  -0.43991440E+00  -0.49273391E+00  -0.52768870E+00  -0.54404171E+00  -0.54292776E+00
  -0.52660447E+00  -0.49767376E+00  -0.45857511E+00  -0.41141925E+00  -0.35803493E+00
  -0.30007273E+00  -0.23910542E+00  -0.17675425E+00  -0.11486898E+00  -0.55711599E-01
  -0.20233565E-02   0.43135831E-01   0.76795501E-01   0.96634059E-01   0.10152349E+00
   0.91895017E-01   0.69818233E-01   0.38763284E-01   0.30894670E-02  -0.32637667E-01
  -0.64357378E-01  -0.89093835E-01  -0.10527171E+00  -0.11270991E+00  -0.11233976E+00
  -0.10577204E+00  -0.94852785E-01  -0.81308740E-01  -0.66530387E-01  -0.51499069E-01
  -0.36835042E-01  -0.22919467E-01  -0.10029367E-01   0.15720605E-02   0.11622799E-01
   0.31507895E-01   0.39722596E-01   0.46424869E-01   0.51735101E-01   0.55666328E-01
   0.58018855E-01   0.58358379E-01   0.56057724E-01   0.50340027E-01   0.40278893E-01
   0.24779707E-01   0.26367181E-02  -0.27229956E-01  -0.65335936E-01  -0.11111291E+00
  -0.16254207E+00  -0.21618121E+00  -0.26769671E+00  -0.31279002E+00  -0.34820286E+00
  -0.37242979E+00  -0.38591646E+00  -0.39077096E+00  -0.39016815E+00  -0.38759789E+00
  -0.38601795E+00  -0.38698765E+00  -0.38997328E+00  -0.39206462E+00  -0.38821827E+00
  -0.37194430E+00  -0.33627209E+00  -0.27494617E+00  -0.18396489E+00  -0.63508352E-01
   0.80138600E-01   0.23294824E+00   0.37395581E+00   0.48268533E+00   0.54408870E+00
   0.55070791E+00   0.50309321E+00   0.40954648E+00   0.28536162E+00   0.15059246E+00
   0.24550720E-01  -0.80330660E-01  -0.15817196E+00  -0.20861471E+00  -0.23515509E+00
  -0.24329789E+00  -0.23901374E+00  -0.22768111E+00  -0.21350663E+00  -0.19934110E+00
  -0.18677905E+00  -0.17641482E+00  -0.16813829E+00  -0.16139465E+00  -0.15539180E+00
  -0.14928286E+00  -0.14235143E+00  -0.13418359E+00  -0.12476560E+00  -0.11445376E+00
  -0.10382585E+00  -0.93490183E-01  -0.83940030E-01  -0.75495652E-01  -0.68315205E-01
  -0.62426343E-01  -0.57744227E-01  -0.54075915E-01  -0.51131765E-01  -0.48555989E-01
  -0.45967090E-01  -0.42991046E-01  -0.39282132E-01  -0.34539568E-01  -0.28527267E-01
  -0.21093714E-01  -0.12184563E-01  -0.18456336E-02   0.97776125E-02   0.22433368E-01
   0.35740460E-01   0.49148931E-01   0.61894014E-01   0.72952953E-01   0.81003080E-01
   0.84381309E-01   0.81085682E-01   0.68911841E-01   0.45812907E-01   0.10457591E-01
  -0.37195979E-01  -0.95557620E-01  -0.16143771E+00  -0.23041985E+00  -0.29744385E+00
  -0.35749732E+00  -0.40634739E+00  -0.44117690E+00  -0.46090296E+00  -0.46601834E+00
  -0.45803244E+00  -0.43881480E+00  -0.41015206E+00  -0.37362778E+00  -0.33071116E+00
  -0.28287235E+00  -0.23163436E+00  -0.17859719E+00  -0.12550954E+00  -0.74392249E-01
  -0.27616042E-01   0.12195627E-01   0.42491788E-01   0.61271244E-01   0.67547907E-01
   0.61643418E-01   0.45221019E-01   0.21064877E-01  -0.73291085E-02  -0.36262650E-01
  -0.62357432E-01  -0.83005947E-01  -0.96667008E-01  -0.10294185E+00  -0.10242028E+00
  -0.96355937E-01  -0.86276314E-01  -0.73638123E-01  -0.59607881E-01  -0.44998706E-01
  -0.30338658E-01  -0.16002270E-01  -0.23259317E-02   0.10346534E-01   0.21696724E-01
   0.56741423E-01   0.69629487E-01   0.81160865E-01   0.91514333E-01   0.10080201E+00
   0.10893333E+00   0.11555207E+00   0.12002559E+00   0.12141679E+00   0.11839699E+00
   0.10914750E+00   0.91392407E-01   0.62733763E-01   0.21366414E-01  -0.32960203E-01
  -0.98095646E-01  -0.16922340E+00  -0.23950843E+00  -0.30161243E+00  -0.34957459E+00
  -0.38031035E+00  -0.39416302E+00  -0.39444441E+00  -0.38632222E+00  -0.37546529E+00
  -0.36666881E+00  -0.36259267E+00  -0.36284424E+00  -0.36368289E+00  -0.35842116E+00
  -0.33831006E+00  -0.29364265E+00  -0.21509526E+00  -0.95680796E-01   0.65573399E-01
   0.25551004E+00   0.44969992E+00   0.62108592E+00   0.74714614E+00   0.81382035E+00
   0.81559994E+00   0.75383773E+00   0.63594579E+00   0.47622282E+00   0.29625816E+00
   0.12193118E+00  -0.23687683E-01  -0.12900284E+00  -0.19492078E+00  -0.22785046E+00
  -0.23646524E+00  -0.22961785E+00  -0.21499072E+00  -0.19838118E+00  -0.18349945E+00
  -0.17215257E+00  -0.16465882E+00  -0.16033578E+00  -0.15795197E+00  -0.15609640E+00
  -0.15346519E+00  -0.14907952E+00  -0.14243458E+00  -0.13355542E+00  -0.12293497E+00
  -0.11136496E+00  -0.99717323E-01  -0.88751483E-01  -0.79000163E-01  -0.70742120E-01
  -0.64032721E-01  -0.58752598E-01  -0.54651148E-01  -0.51383640E-01  -0.48544841E-01
  -0.45693742E-01  -0.42367680E-01  -0.38102347E-01  -0.32476931E-01  -0.25176492E-01
  -0.16035196E-01  -0.50312775E-02   0.77573497E-02   0.22195589E-01   0.38089633E-01
   0.55127276E-01   0.72786083E-01   0.90262631E-01   0.10646252E+00   0.12003613E+00
   0.12940065E+00   0.13272037E+00   0.12792129E+00   0.11288820E+00   0.85924279E-01
   0.46360281E-01  -0.49546845E-02  -0.65516183E-01  -0.13142597E+00  -0.19793080E+00
  -0.26009739E+00  -0.31353248E+00  -0.35503132E+00  -0.38295416E+00  -0.39715731E+00
  -0.39852097E+00  -0.38835525E+00  -0.36799869E+00  -0.33872243E+00  -0.30181946E+00
  -0.25869246E+00  -0.21086595E+00  -0.15999079E+00  -0.10793819E+00  -0.56974832E-01
  -0.98722219E-02   0.30227609E-01   0.60247669E-01   0.77786646E-01   0.81678172E-01
   0.72307449E-01   0.51606947E-01   0.22758527E-01  -0.10306874E-01  -0.43495809E-01
  -0.73115702E-01  -0.96331727E-01  -0.11145675E+00  -0.11803063E+00  -0.11667697E+00
  -0.10877998E+00  -0.96074807E-01  -0.80260614E-01  -0.62727449E-01  -0.44446829E-01
  -0.26019934E-01  -0.78210941E-02   0.98525758E-02   0.26696416E-01   0.42404012E-01
   0.64402131E-01   0.78879943E-01   0.92392183E-01   0.10506811E+00   0.11694920E+00
   0.12789466E+00   0.13755709E+00   0.14539232E+00   0.15062922E+00   0.15215767E+00
   0.14838071E+00   0.13717071E+00   0.11610984E+00   0.83123298E-01   0.37417533E-01
  -0.19604928E-01  -0.83924111E-01  -0.14935741E+00  -0.20892554E+00  -0.25668949E+00
  -0.28930926E+00  -0.30669543E+00  -0.31162145E+00  -0.30864154E+00  -0.30276358E+00
  -0.29813078E+00  -0.29683041E+00  -0.29802212E+00  -0.29764465E+00  -0.28879394E+00
  -0.26259246E+00  -0.20930442E+00  -0.11971652E+00   0.12843934E-01   0.18828310E+00
   0.39062365E+00   0.59267241E+00   0.76555253E+00   0.88630215E+00   0.94175126E+00
   0.92814226E+00   0.84875158E+00   0.71251317E+00   0.53469896E+00   0.33763441E+00
   0.14810854E+00  -0.97095317E-02  -0.12295879E+00  -0.19282695E+00  -0.22700444E+00
  -0.23531693E+00  -0.22749358E+00  -0.21179221E+00  -0.19432512E+00  -0.17892020E+00
  -0.16736971E+00  -0.15990653E+00  -0.15575027E+00  -0.15360960E+00  -0.15208099E+00
  -0.14992603E+00  -0.14623874E+00  -0.14052995E+00  -0.13274812E+00  -0.12323464E+00
  -0.11261009E+00  -0.10161166E+00  -0.90928646E-01  -0.81085807E-01  -0.72398492E-01
  -0.64986927E-01  -0.58814676E-01  -0.53722755E-01  -0.49453389E-01  -0.45669860E-01
  -0.41975185E-01  -0.37931646E-01  -0.33092921E-01  -0.27059931E-01  -0.19547258E-01
  -0.10424110E-01   0.29544096E-03   0.12499753E-01   0.26021657E-01   0.40634370E-01
   0.55989602E-01   0.71526812E-01   0.86413491E-01   0.99567476E-01   0.10975330E+00
   0.11568101E+00   0.11603911E+00   0.10948393E+00   0.94704113E-01   0.70668369E-01
   0.37024921E-01  -0.55316712E-02  -0.55128976E-01  -0.10888654E+00  -0.16329912E+00
  -0.21470864E+00  -0.25979568E+00  -0.29603503E+00  -0.32199470E+00  -0.33733525E+00
  -0.34249711E+00  -0.33826162E+00  -0.32544127E+00  -0.30482140E+00  -0.27727194E+00
  -0.24385916E+00  -0.20586144E+00  -0.16473012E+00  -0.12209773E+00  -0.79870521E-01
  -0.40315756E-01  -0.59888786E-02   0.20580274E-01   0.37368141E-01   0.43320472E-01
   0.38623247E-01   0.24703430E-01   0.39851653E-02  -0.20508781E-01  -0.45604110E-01
  -0.68387689E-01  -0.86541354E-01  -0.98571645E-01  -0.10390481E+00  -0.10281933E+00
  -0.96225836E-01  -0.85357611E-01  -0.71465162E-01  -0.55600381E-01  -0.38536821E-01
  -0.20814885E-01  -0.28480790E-02   0.14988304E-01   0.32332170E-01   0.48870563E-01
   0.68838689E-01   0.84755366E-01   0.10011297E+00   0.11495746E+00   0.12923197E+00
   0.14272991E+00   0.15510372E+00   0.16588774E+00   0.17446759E+00   0.17995994E+00
   0.18104195E+00   0.17585447E+00   0.16214975E+00   0.13780816E+00   0.10168196E+00
   0.54494137E-01  -0.64409203E-03  -0.58495715E-01  -0.11284248E+00  -0.15815766E+00
  -0.19111107E+00  -0.21126500E+00  -0.22077325E+00  -0.22338674E+00  -0.22321977E+00
  -0.22355074E+00  -0.22576047E+00  -0.22854915E+00  -0.22765350E+00  -0.21617687E+00
  -0.18541435E+00  -0.12597725E+00  -0.29230157E-01   0.11064759E+00   0.29261948E+00
   0.49916511E+00   0.70107395E+00   0.86818398E+00   0.97739219E+00   0.10166082E+01
   0.98409600E+00   0.88552795E+00   0.73195059E+00   0.54000962E+00   0.33260003E+00
   0.13650417E+00  -0.24477662E-01  -0.13806400E+00  -0.20622159E+00  -0.23770865E+00
  -0.24317084E+00  -0.23285271E+00  -0.21525540E+00  -0.19653088E+00  -0.18041539E+00
  -0.16854167E+00  -0.16097039E+00  -0.15678399E+00  -0.15462508E+00  -0.15311000E+00
  -0.15108613E+00  -0.14774230E+00  -0.14262474E+00  -0.13561883E+00  -0.12692055E+00
  -0.11698009E+00  -0.10639906E+00  -0.95796821E-01  -0.85690216E-01  -0.76427163E-01
  -0.68181496E-01  -0.60983600E-01  -0.54753216E-01  -0.49318109E-01  -0.44422406E-01
  -0.39734817E-01  -0.34865973E-01  -0.29405026E-01  -0.22979782E-01  -0.15324649E-01
  -0.63233685E-02   0.39957471E-02   0.15500622E-01   0.27994239E-01   0.41214294E-01
   0.54780837E-01   0.68115605E-01   0.80389983E-01   0.90560007E-01   0.97494934E-01
   0.10013014E+00   0.97549302E-01   0.88969634E-01   0.73715399E-01   0.51304688E-01
   0.21684575E-01  -0.14498677E-01  -0.55772402E-01  -0.99946572E-01  -0.14440694E+00
  -0.18647169E+00  -0.22373147E+00  -0.25433996E+00  -0.27720234E+00  -0.29197701E+00
  -0.29886632E+00  -0.29830692E+00  -0.29074535E+00  -0.27660837E+00  -0.25642128E+00
  -0.23093422E+00  -0.20115436E+00  -0.16829614E+00  -0.13373781E+00  -0.99046820E-01
  -0.66036155E-01  -0.36735896E-01  -0.13190075E-01   0.28983502E-02   0.10545494E-01
   0.97372360E-02   0.14632496E-02  -0.12464405E-01  -0.29734782E-01  -0.47901357E-01
  -0.64703141E-01  -0.78308151E-01  -0.87474231E-01  -0.91618405E-01  -0.90776528E-01
  -0.85454536E-01  -0.76414052E-01  -0.64463438E-01  -0.50319247E-01  -0.34566710E-01
  -0.17697891E-01  -0.16838452E-03   0.17583676E-01   0.35169780E-01   0.52304218E-01
   0.69657409E-01   0.86909500E-01   0.10400783E+00   0.12088022E+00   0.13734553E+00
   0.15312086E+00   0.16785764E+00   0.18116280E+00   0.19255620E+00   0.20134672E+00
   0.20646589E+00   0.20635997E+00   0.19907976E+00   0.18268039E+00   0.15591777E+00
   0.11903635E+00   0.74285206E-01   0.25800384E-01  -0.21280801E-01  -0.62216595E-01
  -0.93982923E-01  -0.11593424E+00  -0.12958760E+00  -0.13776924E+00  -0.14354043E+00
  -0.14917494E+00  -0.15527610E+00  -0.16012085E+00  -0.15940154E+00  -0.14649374E+00
  -0.11320977E+00  -0.50914525E-01   0.47991774E-01   0.18800911E+00   0.36726560E+00
   0.56858150E+00   0.76175462E+00   0.91588905E+00   0.10079159E+01   0.10268459E+01
   0.97310007E+00   0.85513429E+00   0.68664831E+00   0.48601692E+00   0.27646376E+00
   0.83724215E-01  -0.70389954E-01  -0.17587120E+00  -0.23618203E+00  -0.26085157E+00
  -0.26090794E+00  -0.24666589E+00  -0.22648102E+00  -0.20623845E+00  -0.18936088E+00
  -0.17717429E+00  -0.16947918E+00  -0.16517570E+00  -0.16282217E+00  -0.16105007E+00
  -0.15879465E+00  -0.15535012E+00  -0.15032094E+00  -0.14356411E+00  -0.13516903E+00
  -0.12544853E+00  -0.11488950E+00  -0.10404859E+00  -0.93430276E-01  -0.83400855E-01
  -0.74165920E-01  -0.65797108E-01  -0.58270425E-01  -0.51487130E-01  -0.45274546E-01
  -0.39382609E-01  -0.33493652E-01  -0.27255532E-01  -0.20337452E-01  -0.12493090E-01
  -0.36050999E-02   0.63070265E-02   0.17109800E-01   0.28583622E-01   0.40428298E-01
   0.52232330E-01   0.63416121E-01   0.73190393E-01   0.80586999E-01   0.84587159E-01
   0.84297169E-01   0.79069499E-01   0.68505663E-01   0.52386886E-01   0.30655888E-01
   0.35287254E-02  -0.28318058E-01  -0.63635287E-01  -0.10067508E+00  -0.13743083E+00
  -0.17192903E+00  -0.20247392E+00  -0.22781230E+00  -0.24721267E+00  -0.26043639E+00
  -0.26759036E+00  -0.26891971E+00  -0.26465588E+00  -0.25500325E+00  -0.24024476E+00
  -0.22086674E+00  -0.19761164E+00  -0.17144554E+00  -0.14349940E+00  -0.11504744E+00
  -0.87524075E-01  -0.62511471E-01  -0.41620979E-01  -0.26254472E-01  -0.17315481E-01
  -0.14982619E-01  -0.18637808E-01  -0.26978406E-01  -0.38269517E-01  -0.50646087E-01
  -0.62377834E-01  -0.72054140E-01  -0.78688087E-01  -0.81748120E-01  -0.81117019E-01
  -0.76984823E-01  -0.69709189E-01  -0.59695747E-01  -0.47340162E-01  -0.33036436E-01
  -0.17214216E-01  -0.34933056E-03   0.17084041E-01   0.34697682E-01   0.52252416E-01
   0.66502668E-01   0.85010665E-01   0.10376006E+00   0.12253601E+00   0.14101432E+00
   0.15882704E+00   0.17562379E+00   0.19107947E+00   0.20482359E+00   0.21630539E+00
   0.22464678E+00   0.22856285E+00   0.22644278E+00   0.21666222E+00   0.19811512E+00
   0.17081996E+00   0.13633681E+00   0.97719397E-01   0.58880050E-01   0.23534832E-01
  -0.58352486E-02  -0.28533831E-01  -0.45501113E-01  -0.58631625E-01  -0.69902310E-01
  -0.80559902E-01  -0.90443619E-01  -0.97484637E-01  -0.97497269E-01  -0.84389843E-01
  -0.50828130E-01   0.10693936E-01   0.10637351E+00   0.23910095E+00   0.40588292E+00
   0.59184334E+00   0.76755759E+00   0.90215092E+00   0.97276497E+00   0.96934231E+00
   0.89428309E+00   0.75887367E+00   0.57970974E+00   0.37703898E+00   0.17406728E+00
  -0.55574975E-02  -0.14353609E+00  -0.23350775E+00  -0.28074211E+00  -0.29520640E+00
  -0.28787496E+00  -0.26870724E+00  -0.24555578E+00  -0.22376912E+00  -0.20627080E+00
  -0.19396041E+00  -0.18630289E+00  -0.18196660E+00  -0.17938971E+00  -0.17719076E+00
  -0.17437427E+00  -0.17034004E+00  -0.16478011E+00  -0.15758144E+00  -0.14879988E+00
  -0.13867679E+00  -0.12762596E+00  -0.11615362E+00  -0.10474003E+00  -0.93743840E-01
  -0.83371061E-01  -0.73703776E-01  -0.64747472E-01  -0.56457228E-01  -0.48733952E-01
  -0.41411043E-01  -0.34255867E-01  -0.26995747E-01  -0.19362911E-01  -0.11144677E-01
  -0.22235926E-02   0.74017296E-02   0.17613818E-01   0.28183293E-01   0.38776135E-01
   0.48950707E-01   0.58137278E-01   0.65614251E-01   0.70525706E-01   0.71981945E-01
   0.69224882E-01   0.61770898E-01   0.49445629E-01   0.32316859E-01   0.10625996E-01
  -0.15184361E-01  -0.44357584E-01  -0.75740891E-01  -0.10784650E+00  -0.13905944E+00
  -0.16788968E+00  -0.19315760E+00  -0.21407175E+00  -0.23022016E+00  -0.24150276E+00
  -0.24801900E+00  -0.24993699E+00  -0.24739917E+00  -0.24051332E+00  -0.22942837E+00
  -0.21443977E+00  -0.19605809E+00  -0.17501194E+00  -0.15220511E+00  -0.12867168E+00
  -0.10555190E+00  -0.84069052E-01  -0.65461458E-01  -0.50840727E-01  -0.40995813E-01
  -0.36208295E-01  -0.36158016E-01  -0.39969417E-01  -0.46389211E-01  -0.54028434E-01
  -0.61584505E-01  -0.67989985E-01  -0.72480813E-01  -0.74599335E-01  -0.74145404E-01
  -0.71090186E-01  -0.65483723E-01  -0.57398903E-01  -0.46938521E-01  -0.34290987E-01
  -0.19780532E-01  -0.38523137E-02   0.13023723E-01   0.30479534E-01   0.48321943E-01
   0.59091177E-01   0.78765146E-01   0.99063868E-01   0.11962626E+00   0.13998149E+00
   0.15966948E+00   0.17832845E+00   0.19568732E+00   0.21145792E+00   0.22517885E+00
   0.23608865E+00   0.24309657E+00   0.24489445E+00   0.24022207E+00   0.22825090E+00
   0.20898435E+00   0.18351542E+00   0.15397973E+00   0.12312861E+00   0.93618127E-01
   0.67290202E-01   0.44775390E-01   0.25594236E-01   0.86685419E-02  -0.70127445E-02
  -0.21785755E-01  -0.34835138E-01  -0.43860159E-01  -0.44943726E-01  -0.32732081E-01
  -0.10045681E-02   0.56344327E-01   0.14390214E+00   0.26289814E+00   0.40902504E+00
   0.56983546E+00   0.71991305E+00   0.82954572E+00   0.87645264E+00   0.85124153E+00
   0.75773254E+00   0.60953016E+00   0.42580010E+00   0.22839193E+00   0.40000725E-01
  -0.11869160E+00  -0.23400113E+00  -0.30382491E+00  -0.33490901E+00  -0.33735493E+00
  -0.32175387E+00  -0.29740967E+00  -0.27143088E+00  -0.24845514E+00  -0.23078945E+00
  -0.21882786E+00  -0.21163822E+00  -0.20759965E+00  -0.20497409E+00  -0.20231728E+00
  -0.19867047E+00  -0.19353837E+00  -0.18674337E+00  -0.17828664E+00  -0.16829533E+00
  -0.15703394E+00  -0.14490234E+00  -0.13237183E+00  -0.11987904E+00  -0.10773750E+00
  -0.96113913E-01  -0.85066746E-01  -0.74603412E-01  -0.64709664E-01  -0.55340874E-01
  -0.46401066E-01  -0.37739706E-01  -0.29173230E-01  -0.20518106E-01  -0.11621331E-01
  -0.23856135E-02   0.72051604E-02   0.17057517E-01   0.26946491E-01   0.36515436E-01
   0.45297984E-01   0.52739645E-01   0.58200479E-01   0.60960018E-01   0.60274825E-01
   0.55506591E-01   0.46264963E-01   0.32477272E-01   0.14355128E-01  -0.76785939E-02
  -0.33010897E-01  -0.60788914E-01  -0.89878086E-01  -0.11892657E+00  -0.14655235E+00
  -0.17156701E+00  -0.19312450E+00  -0.21074617E+00  -0.22425402E+00  -0.23367225E+00
  -0.23913428E+00  -0.24080566E+00  -0.23883179E+00  -0.23332521E+00  -0.22440111E+00
  -0.21224793E+00  -0.19720139E+00  -0.17978655E+00  -0.16071074E+00  -0.14081771E+00
  -0.12103014E+00  -0.10230010E+00  -0.85560646E-01  -0.71654297E-01  -0.61223888E-01
  -0.54585030E-01  -0.51632427E-01  -0.51836129E-01  -0.54347024E-01  -0.58174446E-01
  -0.62364927E-01  -0.66124590E-01  -0.68868948E-01  -0.70213614E-01  -0.69923959E-01
  -0.67841028E-01  -0.63811958E-01  -0.57663970E-01  -0.49246778E-01  -0.38524841E-01
  -0.25655142E-01  -0.10979442E-01   0.50875796E-02   0.22211191E-01   0.40224978E-01
   0.47207558E-01   0.67926340E-01   0.89642451E-01   0.11186998E+00   0.13400871E+00
   0.15550491E+00   0.17596493E+00   0.19514039E+00   0.21278837E+00   0.22849110E+00
   0.24154296E+00   0.25097228E+00   0.25570063E+00   0.25479223E+00   0.24772319E+00
   0.23459507E+00   0.21622547E+00   0.19406639E+00   0.16993238E+00   0.14558182E+00
   0.12228461E+00   0.10056941E+00   0.80290105E-01   0.60988917E-01   0.42388217E-01
   0.24832470E-01   0.95995136E-02  -0.92080893E-03  -0.31938623E-02   0.72778256E-02
   0.35467324E-01   0.85965571E-01   0.16173483E+00   0.26251590E+00   0.38307297E+00
   0.51178131E+00   0.62946948E+00   0.71018495E+00   0.73293838E+00   0.68885957E+00
   0.58239915E+00   0.42841866E+00   0.24763942E+00   0.62674566E-01  -0.10499437E+00
  -0.23826779E+00  -0.32848043E+00  -0.37710346E+00  -0.39170695E+00  -0.38229958E+00
  -0.35891619E+00  -0.33008320E+00  -0.30208352E+00  -0.27878838E+00  -0.26184485E+00
  -0.25109600E+00  -0.24515490E+00  -0.24204037E+00  -0.23976312E+00  -0.23675350E+00
  -0.23205678E+00  -0.22529519E+00  -0.21648712E+00  -0.20585932E+00  -0.19374165E+00
  -0.18053750E+00  -0.16670409E+00  -0.15269529E+00  -0.13887844E+00  -0.12547517E+00
  -0.11256477E+00  -0.10014351E+00  -0.88191686E-01  -0.76701271E-01  -0.65657896E-01
  -0.55012380E-01  -0.44677729E-01  -0.34553715E-01  -0.24553287E-01  -0.14611118E-01
  -0.46827219E-02   0.52394963E-02   0.15080470E-01   0.24629033E-01   0.33519575E-01
   0.41268423E-01   0.47335036E-01   0.51157849E-01   0.52154933E-01   0.49737059E-01
   0.43382648E-01   0.32759747E-01   0.17821878E-01  -0.11777191E-02  -0.23733017E-01
  -0.49125013E-01  -0.76419986E-01  -0.10446882E+00  -0.13198174E+00  -0.15769950E+00
  -0.18059340E+00  -0.19999189E+00  -0.21558139E+00  -0.22731250E+00  -0.23528631E+00
  -0.23967391E+00  -0.24067482E+00  -0.23849259E+00  -0.23331440E+00  -0.22530436E+00
  -0.21463144E+00  -0.20153417E+00  -0.18639235E+00  -0.16975964E+00  -0.15233225E+00
  -0.13487284E+00  -0.11813399E+00  -0.10281046E+00  -0.89511532E-01  -0.78721713E-01
  -0.70732977E-01  -0.65570517E-01  -0.62961307E-01  -0.62381749E-01  -0.63173905E-01
  -0.64678176E-01  -0.66328682E-01  -0.67690257E-01  -0.68447122E-01  -0.68360449E-01
  -0.67207406E-01  -0.64720861E-01  -0.60564753E-01  -0.54378783E-01  -0.45888303E-01
  -0.35018910E-01  -0.21930211E-01  -0.69279040E-02   0.96935894E-02   0.27762236E-01
   0.30688960E-01   0.52306179E-01   0.75281302E-01   0.99044669E-01   0.12290381E+00
   0.14622016E+00   0.16854335E+00   0.18960170E+00   0.20914824E+00   0.22676501E+00
   0.24175877E+00   0.25322153E+00   0.26023089E+00   0.26209548E+00   0.25854206E+00
   0.24978602E+00   0.23648962E+00   0.21964786E+00   0.20042866E+00   0.17996865E+00
   0.15914875E+00   0.13843940E+00   0.11792985E+00   0.97574357E-01   0.77558475E-01
   0.58630600E-01   0.42299379E-01   0.30888182E-01   0.27468302E-01   0.35650685E-01
   0.59163464E-01   0.10113641E+00   0.16306612E+00   0.24353110E+00   0.33687281E+00
   0.43230196E+00   0.51417931E+00   0.56376877E+00   0.56325259E+00   0.50447132E+00
   0.39179886E+00   0.24002210E+00   0.69878530E-01  -0.96613429E-01  -0.24009761E+00
  -0.34738284E+00  -0.41412409E+00  -0.44367294E+00  -0.44393115E+00  -0.42463802E+00
  -0.39523104E+00  -0.36349678E+00  -0.33495441E+00  -0.31275700E+00  -0.29790557E+00
  -0.28966442E+00  -0.28612559E+00  -0.28485724E+00  -0.28352722E+00  -0.28037321E+00
  -0.27442315E+00  -0.26545386E+00  -0.25377565E+00  -0.23998047E+00  -0.22475398E+00
  -0.20876851E+00  -0.19261711E+00  -0.17675461E+00  -0.16144969E+00  -0.14677792E+00
  -0.13267449E+00  -0.11902661E+00  -0.10575277E+00  -0.92823769E-01  -0.80229109E-01
  -0.67937790E-01  -0.55898108E-01  -0.44073430E-01  -0.32471260E-01  -0.21133206E-01
  -0.10101037E-01   0.59158366E-03   0.10869616E-01   0.20535286E-01   0.29222930E-01
   0.36435737E-01   0.41637811E-01   0.44326586E-01   0.44041233E-01   0.40340327E-01
   0.32819697E-01   0.21197614E-01   0.54209520E-02  -0.14275286E-01  -0.37374665E-01
  -0.63115564E-01  -0.90519697E-01  -0.11842499E+00  -0.14556981E+00  -0.17074784E+00
  -0.19298541E+00  -0.21165525E+00  -0.22647507E+00  -0.23741435E+00  -0.24458363E+00
  -0.24816673E+00  -0.24840141E+00  -0.24557183E+00  -0.23997939E+00  -0.23189941E+00
  -0.22156519E+00  -0.20920976E+00  -0.19514734E+00  -0.17983352E+00  -0.16385396E+00
  -0.14784638E+00  -0.13241010E+00  -0.11805581E+00  -0.10520263E+00  -0.94186289E-01
  -0.85239793E-01  -0.78445251E-01  -0.73695397E-01  -0.70706885E-01  -0.69090858E-01
  -0.68443468E-01  -0.68409474E-01  -0.68699478E-01  -0.69073285E-01  -0.69307787E-01
  -0.69153939E-01  -0.68284528E-01  -0.66256573E-01  -0.62533438E-01  -0.56591812E-01
  -0.48074008E-01  -0.36889785E-01  -0.23189643E-01  -0.72266412E-02   0.10783122E-01
   0.94560211E-02   0.31821930E-01   0.55887887E-01   0.81048792E-01   0.10656944E+00
   0.13174817E+00   0.15606023E+00   0.17916406E+00   0.20075506E+00   0.22037161E+00
   0.23730012E+00   0.25065935E+00   0.25962434E+00   0.26366391E+00   0.26266781E+00
   0.25692102E+00   0.24698224E+00   0.23356284E+00   0.21745210E+00   0.19945197E+00
   0.18027133E+00   0.16040973E+00   0.14013906E+00   0.11966099E+00   0.99393030E-01
   0.80239374E-01   0.63723711E-01   0.51959987E-01   0.47505461E-01   0.53121707E-01
   0.71404147E-01   0.10420823E+00   0.15184480E+00   0.21211798E+00   0.27941173E+00
   0.34420664E+00   0.39359149E+00   0.41331254E+00   0.39136820E+00   0.32201887E+00
   0.20925738E+00   0.66605296E-01  -0.86831782E-01  -0.23119009E+00  -0.35019389E+00
  -0.43437056E+00  -0.48171494E+00  -0.49626442E+00  -0.48586410E+00  -0.45982762E+00
  -0.42701978E+00  -0.39461280E+00  -0.36750970E+00  -0.34825813E+00  -0.33726148E+00
  -0.33318357E+00  -0.33351642E+00  -0.33526683E+00  -0.33565078E+00  -0.33263991E+00
  -0.32523257E+00  -0.31342028E+00  -0.29793136E+00  -0.27989119E+00  -0.26051571E+00
  -0.24088887E+00  -0.22182426E+00  -0.20379811E+00  -0.18694963E+00  -0.17114909E+00
  -0.15612161E+00  -0.14158691E+00  -0.12735608E+00  -0.11334433E+00  -0.99516256E-01
  -0.85829922E-01  -0.72237485E-01  -0.58736839E-01  -0.45413091E-01  -0.32418384E-01
  -0.19904545E-01  -0.79795630E-02   0.32543759E-02   0.13600227E-01   0.22690102E-01
   0.30009303E-01   0.35008087E-01   0.37210837E-01   0.36244152E-01   0.31793494E-01
   0.23569067E-01   0.11344974E-01  -0.49417047E-02  -0.25099104E-01  -0.48646140E-01
  -0.74831564E-01  -0.10267552E+00  -0.13102383E+00  -0.15863595E+00  -0.18432082E+00
  -0.20708993E+00  -0.22626255E+00  -0.24147594E+00  -0.25261411E+00  -0.25971879E+00
  -0.26294047E+00  -0.26253589E+00  -0.25886927E+00  -0.25237436E+00  -0.24348214E+00
  -0.23256495E+00  -0.21994520E+00  -0.20596269E+00  -0.19104022E+00  -0.17568668E+00
  -0.16043135E+00  -0.14574024E+00  -0.13197335E+00  -0.11939814E+00  -0.10822405E+00
  -0.98612192E-01  -0.90648070E-01  -0.84308843E-01  -0.79466819E-01  -0.75938817E-01
  -0.73547899E-01  -0.72153108E-01  -0.71633218E-01  -0.71848549E-01  -0.72609891E-01
  -0.73654823E-01  -0.74610714E-01  -0.74946463E-01  -0.73962895E-01  -0.70881873E-01
  -0.65030208E-01  -0.56022752E-01  -0.43823792E-01  -0.28649281E-01  -0.10797113E-01
  -0.16385100E-01   0.65875463E-02   0.31572247E-01   0.57969675E-01   0.85052939E-01
   0.11209132E+00   0.13848672E+00   0.16379858E+00   0.18762268E+00   0.20941615E+00
   0.22841660E+00   0.24373998E+00   0.25461086E+00   0.26058330E+00   0.26162168E+00
   0.25801772E+00   0.25023726E+00   0.23882082E+00   0.22437785E+00   0.20760149E+00
   0.18920929E+00   0.16981646E+00   0.14986116E+00   0.12969425E+00   0.10981557E+00
   0.91114881E-01   0.74974144E-01   0.63192641E-01   0.57792644E-01   0.60765363E-01
   0.73749319E-01   0.97586086E-01   0.13173042E+00   0.17358236E+00   0.21791510E+00
   0.25668987E+00   0.27966180E+00   0.27613758E+00   0.23782969E+00   0.16199006E+00
   0.53405245E-01  -0.75967270E-01  -0.20984432E+00  -0.33178132E+00  -0.42895282E+00
  -0.49433254E+00  -0.52702285E+00  -0.53119364E+00  -0.51428596E+00  -0.48504098E+00
  -0.45177640E+00  -0.42118339E+00  -0.39771446E+00  -0.38344706E+00  -0.37825405E+00
  -0.38018623E+00  -0.38605374E+00  -0.39217763E+00  -0.39519273E+00  -0.39271105E+00
  -0.38367803E+00  -0.36836395E+00  -0.34805993E+00  -0.32461975E+00  -0.29998950E+00
  -0.27582614E+00  -0.25325967E+00  -0.23281427E+00  -0.21447101E+00  -0.19783296E+00
  -0.18234063E+00  -0.16747440E+00  -0.15287792E+00  -0.13836582E+00  -0.12384460E+00
  -0.10923269E+00  -0.94454863E-01  -0.79508876E-01  -0.64526945E-01  -0.49757093E-01
  -0.35469215E-01  -0.21871839E-01  -0.91257733E-02   0.25475730E-02   0.12760993E-01
   0.20964388E-01   0.26566079E-01   0.29076468E-01   0.28164994E-01   0.23610986E-01
   0.15227857E-01   0.28535408E-02  -0.13572465E-01  -0.33901885E-01  -0.57709756E-01
  -0.84290617E-01  -0.11269973E+00  -0.14181636E+00  -0.17042853E+00  -0.19734660E+00
  -0.22152948E+00  -0.24217977E+00  -0.25877002E+00  -0.27100648E+00  -0.27877888E+00
  -0.28214388E+00  -0.28134259E+00  -0.27680705E+00  -0.26911200E+00  -0.25887756E+00
  -0.24667791E+00  -0.23301039E+00  -0.21832831E+00  -0.20308756E+00  -0.18775224E+00
  -0.17274939E+00  -0.15841285E+00  -0.14496464E+00  -0.13254541E+00  -0.12126085E+00
  -0.11120144E+00  -0.10242493E+00  -0.94933019E-01  -0.88682874E-01  -0.83639103E-01
  -0.79825562E-01  -0.77325950E-01  -0.76222523E-01  -0.76514836E-01  -0.78070123E-01
  -0.80612085E-01  -0.83707241E-01  -0.86720433E-01  -0.88781250E-01  -0.88850796E-01
  -0.85928262E-01  -0.79314725E-01  -0.68774827E-01  -0.54494488E-01  -0.36884001E-01
  -0.46415497E-01  -0.22989657E-01   0.27165795E-02   0.30132398E-01   0.58581170E-01
   0.87345745E-01   0.11578028E+00   0.14334750E+00   0.16952856E+00   0.19367762E+00
   0.21496007E+00   0.23245863E+00   0.24539941E+00   0.25335180E+00   0.25627565E+00
   0.25441080E+00   0.24812598E+00   0.23785752E+00   0.22415870E+00   0.20775400E+00
   0.18948104E+00   0.17012686E+00   0.15029636E+00   0.13044915E+00   0.11110043E+00
   0.93042623E-01   0.77432892E-01   0.65701712E-01   0.59346436E-01   0.59688088E-01
   0.67603753E-01   0.83195281E-01   0.10537900E+00   0.13145663E+00   0.15680431E+00
   0.17488529E+00   0.17785790E+00   0.15801117E+00   0.10994720E+00   0.32862733E-01
  -0.68147566E-01  -0.18264086E+00  -0.29722198E+00  -0.39881322E+00  -0.47749644E+00
  -0.52808868E+00  -0.55036103E+00  -0.54826741E+00  -0.52860102E+00  -0.49940594E+00
  -0.46844751E+00  -0.44202417E+00  -0.42427231E+00  -0.41692758E+00  -0.41941315E+00
  -0.42917748E+00  -0.44228552E+00  -0.45424942E+00  -0.46097127E+00  -0.45956952E+00
  -0.44886984E+00  -0.42945714E+00  -0.40332722E+00  -0.37327693E+00  -0.34221282E+00
  -0.31255469E+00  -0.28586548E+00  -0.26275680E+00  -0.24303027E+00  -0.22596145E+00
  -0.21062618E+00  -0.19618162E+00  -0.18202932E+00  -0.16782601E+00  -0.15338068E+00
  -0.13854252E+00  -0.12317781E+00  -0.10724494E+00  -0.90880242E-01  -0.74394133E-01
  -0.58163513E-01  -0.42511901E-01  -0.27690323E-01  -0.13980830E-01  -0.18235414E-02
   0.81635523E-02   0.15308727E-01   0.19060918E-01   0.19080660E-01   0.15198106E-01
   0.73082219E-02  -0.46848020E-02  -0.20822321E-01  -0.40984686E-01  -0.64801539E-01
  -0.91626501E-01  -0.12057075E+00  -0.15056613E+00  -0.18044097E+00  -0.20900912E+00
  -0.23516641E+00  -0.25796987E+00  -0.27667482E+00  -0.29073611E+00  -0.29981093E+00
  -0.30379334E+00  -0.30286505E+00  -0.29751016E+00  -0.28845261E+00  -0.27653128E+00
  -0.26257244E+00  -0.24731455E+00  -0.23139354E+00  -0.21535274E+00  -0.19963948E+00
  -0.18458296E+00  -0.17037958E+00  -0.15711301E+00  -0.14480658E+00  -0.13347547E+00
  -0.12314451E+00  -0.11383062E+00  -0.10552662E+00  -0.98227589E-01  -0.92000253E-01
  -0.87041732E-01  -0.83662252E-01  -0.82177165E-01  -0.82766358E-01  -0.85382730E-01
  -0.89737000E-01  -0.95308834E-01  -0.10132382E+00  -0.10671582E+00  -0.11017889E+00
  -0.11038929E+00  -0.10633895E+00  -0.97594409E-01  -0.84316950E-01  -0.67046148E-01
  -0.79832501E-01  -0.56166557E-01  -0.30005440E-01  -0.18922634E-02   0.27571653E-01
   0.57727216E-01   0.87928957E-01   0.11757993E+00   0.14606615E+00   0.17264155E+00
   0.19638687E+00   0.21632142E+00   0.23162062E+00   0.24179826E+00   0.24673634E+00
   0.24657249E+00   0.24157126E+00   0.23210295E+00   0.21872972E+00   0.20227155E+00
   0.18372857E+00   0.16407585E+00   0.14408462E+00   0.12431682E+00   0.10529304E+00
   0.87691172E-01   0.72422581E-01   0.60542384E-01   0.53060637E-01   0.50735329E-01
   0.53867369E-01   0.62066835E-01   0.73982348E-01   0.87048450E-01   0.97356750E-01
   0.99785002E-01   0.88551192E-01   0.58334284E-01   0.58869289E-02  -0.68348919E-01
  -0.15942704E+00  -0.25850972E+00  -0.35483705E+00  -0.43824893E+00  -0.50126890E+00
  -0.54019299E+00  -0.55521967E+00  -0.54992959E+00  -0.53035275E+00  -0.50375399E+00
  -0.47731343E+00  -0.45696667E+00  -0.44661825E+00  -0.44777066E+00  -0.45949329E+00
  -0.47868170E+00  -0.50063355E+00  -0.51994841E+00  -0.53162562E+00  -0.53210031E+00
  -0.51993848E+00  -0.49601283E+00  -0.46313530E+00  -0.42526597E+00  -0.38653117E+00
  -0.35033839E+00  -0.31882921E+00  -0.29276322E+00  -0.27175611E+00  -0.25470493E+00
  -0.24024312E+00  -0.22711492E+00  -0.21439368E+00  -0.20150917E+00  -0.18812547E+00
  -0.17398966E+00  -0.15887673E+00  -0.14266128E+00  -0.12542798E+00  -0.10749596E+00
  -0.89315343E-01  -0.71321921E-01  -0.53883594E-01  -0.37387810E-01  -0.22378139E-01
  -0.95905582E-02   0.17237797E-03   0.62431161E-02   0.82152646E-02   0.59179331E-02
  -0.70555687E-03  -0.11692086E-01  -0.27049159E-01  -0.46661368E-01  -0.70192102E-01
  -0.97043791E-01  -0.12638332E+00  -0.15720050E+00  -0.18837164E+00  -0.21872321E+00
  -0.24709679E+00  -0.27240449E+00  -0.29366499E+00  -0.31003548E+00  -0.32087408E+00
  -0.32584512E+00  -0.32502417E+00  -0.31893064E+00  -0.30844829E+00  -0.29466298E+00
  -0.27869050E+00  -0.26155160E+00  -0.24410432E+00  -0.22701109E+00  -0.21072183E+00
  -0.19547482E+00  -0.18132852E+00  -0.16822616E+00  -0.15607381E+00  -0.14479815E+00
  -0.13436015E+00  -0.12473379E+00  -0.11589287E+00  -0.10784934E+00  -0.10074145E+00
  -0.94908317E-01  -0.90869251E-01  -0.89180315E-01  -0.90231992E-01  -0.94097220E-01
  -0.10048886E+00  -0.10878514E+00  -0.11803947E+00  -0.12696291E+00  -0.13397875E+00
  -0.13745817E+00  -0.13610642E+00  -0.12930352E+00  -0.11718488E+00  -0.10041674E+00
  -0.11547604E+00  -0.91898538E-01  -0.65667977E-01  -0.37321136E-01  -0.73786536E-02
   0.23597146E-01   0.55022205E-01   0.86303784E-01   0.11678321E+00   0.14564334E+00
   0.17188522E+00   0.19444293E+00   0.21239189E+00   0.22512072E+00   0.23236347E+00
   0.23410885E+00   0.23050723E+00   0.22188251E+00   0.20883207E+00   0.19228261E+00
   0.17338654E+00   0.15328673E+00   0.13290756E+00   0.11291638E+00   0.93854006E-01
   0.76300377E-01   0.60935889E-01   0.48463968E-01   0.39460024E-01   0.34221515E-01
   0.32633925E-01   0.34024096E-01   0.36994282E-01   0.39289885E-01   0.37784022E-01
   0.28659351E-01   0.78722366E-02  -0.28021295E-01  -0.80728547E-01  -0.14911242E+00
  -0.22869817E+00  -0.31225397E+00  -0.39136355E+00  -0.45834346E+00  -0.50774459E+00
  -0.53707179E+00  -0.54683825E+00  -0.54023038E+00  -0.52250774E+00  -0.50012538E+00
  -0.47963857E+00  -0.46660787E+00  -0.46474542E+00  -0.47540926E+00  -0.49742718E+00
  -0.52723790E+00  -0.55940601E+00  -0.58755223E+00  -0.60559745E+00  -0.60904922E+00
  -0.59598663E+00  -0.56745517E+00  -0.52713392E+00  -0.48034611E+00  -0.43271024E+00
  -0.38887610E+00  -0.35174216E+00  -0.32230593E+00  -0.30001700E+00  -0.28336606E+00
  -0.27048307E+00  -0.25961635E+00  -0.24942140E+00  -0.23902220E+00  -0.22788029E+00
  -0.21560082E+00  -0.20182993E+00  -0.18630720E+00  -0.16899598E+00  -0.15014722E+00
  -0.13022211E+00  -0.10974088E+00  -0.89202133E-01  -0.69146911E-01  -0.50289440E-01
  -0.33555919E-01  -0.19950349E-01  -0.10325413E-01  -0.52212664E-02  -0.48699045E-02
  -0.93228206E-02  -0.18575058E-01  -0.32589802E-01  -0.51226014E-01  -0.74144702E-01
  -0.10076589E+00  -0.13029079E+00  -0.16175550E+00  -0.19408148E+00  -0.22611479E+00
  -0.25665932E+00  -0.28450239E+00  -0.30843630E+00  -0.32730747E+00  -0.34013665E+00
  -0.34630806E+00  -0.34575016E+00  -0.33900155E+00  -0.32711497E+00  -0.31144616E+00
  -0.29342294E+00  -0.27436288E+00  -0.25535299E+00  -0.23717879E+00  -0.22029820E+00
  -0.20486705E+00  -0.19081483E+00  -0.17795009E+00  -0.16606167E+00  -0.15498396E+00
  -0.14461148E+00  -0.13487781E+00  -0.12574303E+00  -0.11723490E+00  -0.10954552E+00
  -0.10312058E+00  -0.98648465E-01  -0.96903293E-01  -0.98495199E-01  -0.10365156E+00
  -0.11212267E+00  -0.12319848E+00  -0.13574920E+00  -0.14824792E+00  -0.15885120E+00
  -0.16565332E+00  -0.16710773E+00  -0.16242511E+00  -0.15170499E+00  -0.13571588E+00
  -0.15191629E+00  -0.12891188E+00  -0.10315297E+00  -0.75201475E-01  -0.45508099E-01
  -0.14511230E-01   0.17327460E-01   0.49494976E-01   0.81357412E-01   0.11207688E+00
   0.14060014E+00   0.16577314E+00   0.18653838E+00   0.20210257E+00   0.21198837E+00
   0.21598778E+00   0.21411753E+00   0.20665680E+00   0.19423857E+00   0.17787545E+00
   0.15882896E+00   0.13836162E+00   0.11751951E+00   0.97069831E-01   0.77588266E-01
   0.59579189E-01   0.43515658E-01   0.29778686E-01   0.18557414E-01   0.97722841E-02
   0.30238697E-02  -0.24700786E-02  -0.79594622E-02  -0.15219614E-01  -0.26511196E-01
  -0.44401360E-01  -0.71422132E-01  -0.10952785E+00  -0.15936152E+00  -0.21953083E+00
  -0.28630074E+00  -0.35405691E+00  -0.41649600E+00  -0.46804879E+00  -0.50495014E+00
  -0.52570171E+00  -0.53107461E+00  -0.52390202E+00  -0.50872655E+00  -0.49120500E+00
  -0.47723851E+00  -0.47198177E+00  -0.47896546E+00  -0.49947624E+00  -0.53222626E+00
  -0.57333832E+00  -0.61674067E+00  -0.65506430E+00  -0.68099700E+00  -0.68884443E+00
  -0.67589426E+00  -0.64314822E+00  -0.59510913E+00  -0.53859957E+00  -0.48097747E+00
  -0.42839692E+00  -0.38471966E+00  -0.35131029E+00  -0.32751650E+00  -0.31143937E+00
  -0.30068303E+00  -0.29294299E+00  -0.28637708E+00  -0.27972027E+00  -0.27216202E+00
  -0.26311274E+00  -0.25204152E+00  -0.23849095E+00  -0.22221676E+00  -0.20329861E+00
  -0.18211210E+00  -0.15919978E+00  -0.13518123E+00  -0.11079416E+00  -0.87004949E-01
  -0.65029845E-01  -0.46175733E-01  -0.31574358E-01  -0.21982424E-01  -0.17761707E-01
  -0.19007250E-01  -0.25693870E-01  -0.37731830E-01  -0.54920974E-01  -0.76873769E-01
  -0.10298167E+00  -0.13244193E+00  -0.16430915E+00  -0.19753375E+00  -0.23097894E+00
  -0.26342426E+00  -0.29355878E+00  -0.31997832E+00  -0.34123781E+00  -0.35601956E+00
  -0.36340904E+00  -0.36316470E+00  -0.35583213E+00  -0.34263577E+00  -0.32521068E+00
  -0.30529988E+00  -0.28450709E+00  -0.26412716E+00  -0.24504778E+00  -0.22772509E+00
  -0.21223794E+00  -0.19840303E+00  -0.18591050E+00  -0.17443972E+00  -0.16373125E+00
  -0.15360968E+00  -0.14397157E+00  -0.13477490E+00  -0.12607270E+00  -0.11810201E+00
  -0.11137794E+00  -0.10670088E+00  -0.10501186E+00  -0.10712368E+00  -0.11344417E+00
  -0.12381207E+00  -0.13747438E+00  -0.15314024E+00  -0.16905265E+00  -0.18311818E+00
  -0.19319125E+00  -0.19751687E+00  -0.19515823E+00  -0.18616339E+00  -0.17136109E+00
  -0.18753364E+00  -0.16575510E+00  -0.14118033E+00  -0.11442323E+00  -0.85883048E-01
  -0.55860810E-01  -0.24646426E-01   0.73984865E-02   0.39739386E-01   0.71581273E-01
   0.10186255E+00   0.12936468E+00   0.15289408E+00   0.17144465E+00   0.18427814E+00
   0.19093915E+00   0.19127393E+00   0.18549424E+00   0.17424561E+00   0.15858671E+00
   0.13982873E+00   0.11928934E+00   0.98086938E-01   0.77065499E-01   0.56834695E-01
   0.37833121E-01   0.20337520E-01   0.44180817E-02  -0.10101307E-01  -0.23630668E-01
  -0.36764077E-01  -0.50247114E-01  -0.64986753E-01  -0.82064516E-01  -0.10269418E+00
  -0.12811017E+00  -0.15940323E+00  -0.19727854E+00  -0.24168416E+00  -0.29137033E+00
  -0.34364240E+00  -0.39461200E+00  -0.43998832E+00  -0.47607772E+00  -0.50054066E+00
  -0.51270123E+00  -0.51353730E+00  -0.50556870E+00  -0.49268309E+00  -0.47976672E+00
  -0.47204706E+00  -0.47423680E+00  -0.48967897E+00  -0.51964839E+00  -0.56287322E+00
  -0.61533635E+00  -0.67049006E+00  -0.72004245E+00  -0.75535889E+00  -0.76929103E+00
  -0.75798962E+00  -0.72209496E+00  -0.66675586E+00  -0.60030207E+00  -0.53198907E+00
  -0.46970255E+00  -0.41848930E+00  -0.38026019E+00  -0.35439286E+00  -0.33868746E+00
  -0.33026580E+00  -0.32626477E+00  -0.32429459E+00  -0.32262543E+00  -0.32009503E+00
  -0.31584739E+00  -0.30910629E+00  -0.29913607E+00  -0.28537740E+00  -0.26760694E+00
  -0.24598103E+00  -0.22096155E+00  -0.19324497E+00  -0.16379206E+00  -0.13390992E+00
  -0.10523380E+00  -0.79516207E-01  -0.58301750E-01  -0.42674392E-01  -0.33207089E-01
  -0.30088451E-01  -0.33290536E-01  -0.42656958E-01  -0.57889795E-01  -0.78500507E-01
  -0.10379722E+00  -0.13292405E+00  -0.16491448E+00  -0.19872003E+00  -0.23320790E+00
  -0.26713799E+00  -0.29912451E+00  -0.32760464E+00  -0.35088418E+00  -0.36734145E+00
  -0.37578198E+00  -0.37579841E+00  -0.36793963E+00  -0.35359520E+00  -0.33466877E+00
  -0.31319827E+00  -0.29104126E+00  -0.26966083E+00  -0.25001111E+00  -0.23252608E+00
  -0.21720788E+00  -0.20377738E+00  -0.19182907E+00  -0.18094976E+00  -0.17079233E+00
  -0.16111124E+00  -0.15176855E+00  -0.14273019E+00  -0.13408577E+00  -0.12611387E+00
  -0.11936631E+00  -0.11469402E+00  -0.11313667E+00  -0.11566786E+00  -0.12288359E+00
  -0.13476319E+00  -0.15057855E+00  -0.16893255E+00  -0.18787420E+00  -0.20509337E+00
  -0.21825004E+00  -0.22543105E+00  -0.22558156E+00  -0.21868592E+00  -0.20558458E+00
  -0.22057263E+00  -0.20082060E+00  -0.17830498E+00  -0.15370032E+00  -0.12737074E+00
  -0.99479116E-01  -0.70112805E-01  -0.39424727E-01  -0.77794181E-02   0.24142541E-01
   0.55336404E-01   0.84572553E-01   0.11055439E+00   0.13206631E+00   0.14808015E+00
   0.15784092E+00   0.16096481E+00   0.15754101E+00   0.14817652E+00   0.13392091E+00
   0.11607034E+00   0.95928736E-01   0.74626554E-01   0.53042953E-01   0.31798384E-01
   0.11251205E-01  -0.85350681E-02  -0.27825767E-01  -0.47190358E-01  -0.67384490E-01
  -0.89170228E-01  -0.11315153E+00  -0.13968026E+00  -0.16882614E+00  -0.20038173E+00
  -0.23391502E+00  -0.26889760E+00  -0.30484757E+00  -0.34132355E+00  -0.37767541E+00
  -0.41270361E+00  -0.44455477E+00  -0.47104613E+00  -0.49027194E+00  -0.50114452E+00
  -0.50365345E+00  -0.49890251E+00  -0.48909204E+00  -0.47747968E+00  -0.46818944E+00
  -0.46574725E+00  -0.47437724E+00  -0.49721131E+00  -0.53555208E+00  -0.58826645E+00
  -0.65139207E+00  -0.71812569E+00  -0.77942216E+00  -0.82535912E+00  -0.84718157E+00
  -0.83958171E+00  -0.80244031E+00  -0.74120501E+00  -0.66551659E+00  -0.58651426E+00
  -0.51394785E+00  -0.45426152E+00  -0.41014572E+00  -0.38122645E+00  -0.36518672E+00
  -0.35879955E+00  -0.35871349E+00  -0.36199558E+00  -0.36640252E+00  -0.37034062E+00
  -0.37259659E+00  -0.37205231E+00  -0.36758407E+00  -0.35818263E+00  -0.34316141E+00
  -0.32228920E+00  -0.29580340E+00  -0.26439254E+00  -0.22923728E+00  -0.19206780E+00
  -0.15508878E+00  -0.12068459E+00  -0.90997516E-01  -0.67591508E-01  -0.51354740E-01
  -0.42621643E-01  -0.41368429E-01  -0.47344474E-01  -0.60104622E-01  -0.78999623E-01
  -0.10319365E+00  -0.13172206E+00  -0.16355055E+00  -0.19759724E+00  -0.23271400E+00
  -0.26763983E+00  -0.30093327E+00  -0.33091223E+00  -0.35568767E+00  -0.37339225E+00
  -0.38260038E+00  -0.38276756E+00  -0.37445054E+00  -0.35918730E+00  -0.33911704E+00
  -0.31652877E+00  -0.29348497E+00  -0.27157024E+00  -0.25176847E+00  -0.23447094E+00
  -0.21960098E+00  -0.20679723E+00  -0.19558053E+00  -0.18546636E+00  -0.17603331E+00
  -0.16697011E+00  -0.15810505E+00  -0.14941548E+00  -0.14103430E+00  -0.13328194E+00
  -0.12672607E+00  -0.12221817E+00  -0.12082783E+00  -0.12363050E+00  -0.13139186E+00
  -0.14426567E+00  -0.16161875E+00  -0.18202414E+00  -0.20339991E+00  -0.22327182E+00
  -0.23915999E+00  -0.24905036E+00  -0.25181103E+00  -0.24736499E+00  -0.23652385E+00
  -0.24923443E+00  -0.23240336E+00  -0.21294534E+00  -0.19157883E+00  -0.16863912E+00
  -0.14415916E+00  -0.11801274E+00  -0.90104552E-01  -0.60565255E-01  -0.29883083E-01
   0.10770979E-02   0.31155331E-01   0.59019466E-01   0.83282748E-01   0.10262272E+00
   0.11593595E+00   0.12252864E+00   0.12227715E+00   0.11566579E+00   0.10366173E+00
   0.87479311E-01   0.68343775E-01   0.47335625E-01   0.25314510E-01   0.28647487E-02
  -0.19781344E-01  -0.42829094E-01  -0.66954532E-01  -0.93218088E-01  -0.12282880E+00
  -0.15679445E+00  -0.19555119E+00  -0.23867681E+00  -0.28476167E+00  -0.33149521E+00
  -0.37603429E+00  -0.41565590E+00  -0.44849850E+00  -0.47400712E+00  -0.49277706E+00
  -0.50588418E+00  -0.51416892E+00  -0.51793730E+00  -0.51716149E+00  -0.51190049E+00
  -0.50263605E+00  -0.49044919E+00  -0.47712898E+00  -0.46525182E+00  -0.45813316E+00
  -0.45953397E+00  -0.47311651E+00  -0.50174894E+00  -0.54676772E+00  -0.60727121E+00
  -0.67954077E+00  -0.75678399E+00  -0.82948950E+00  -0.88666007E+00  -0.91796819E+00
  -0.91644027E+00  -0.88077546E+00  -0.81620180E+00  -0.73321685E+00  -0.64457977E+00
  -0.56187306E+00  -0.49309813E+00  -0.44199440E+00  -0.40873807E+00  -0.39117677E+00
  -0.38596559E+00  -0.38942538E+00  -0.39816013E+00  -0.40941521E+00  -0.42110630E+00
  -0.43156437E+00  -0.43920834E+00  -0.44238635E+00  -0.43947647E+00  -0.42914302E+00
  -0.41057143E+00  -0.38359634E+00  -0.34877233E+00  -0.30745799E+00  -0.26186506E+00
  -0.21492109E+00  -0.16986011E+00  -0.12965730E+00  -0.96560954E-01  -0.71913956E-01
  -0.56260175E-01  -0.49577892E-01  -0.51476126E-01  -0.61294961E-01  -0.78152025E-01
  -0.10099885E+00  -0.12870121E+00  -0.16010666E+00  -0.19406341E+00  -0.22938863E+00
  -0.26480050E+00  -0.29882305E+00  -0.32969771E+00  -0.35540192E+00  -0.37389301E+00
  -0.38357723E+00  -0.38381168E+00  -0.37516518E+00  -0.35929422E+00  -0.33851973E+00
  -0.31531853E+00  -0.29189945E+00  -0.26992469E+00  -0.25038250E+00  -0.23361290E+00
  -0.21946381E+00  -0.20750279E+00  -0.19719347E+00  -0.18799844E+00  -0.17943732E+00
  -0.17114019E+00  -0.16289989E+00  -0.15470024E+00  -0.14671564E+00  -0.13930990E+00
  -0.13306100E+00  -0.12879439E+00  -0.12755714E+00  -0.13046279E+00  -0.13840161E+00
  -0.15170212E+00  -0.16987639E+00  -0.19154793E+00  -0.21458739E+00  -0.23642955E+00
  -0.25452080E+00  -0.26680993E+00  -0.27214088E+00  -0.27039780E+00  -0.26234296E+00
  -0.27188743E+00  -0.25887704E+00  -0.24352025E+00  -0.22654059E+00  -0.20823758E+00
  -0.18852546E+00  -0.16706875E+00  -0.14350041E+00  -0.11766003E+00  -0.89760313E-01
  -0.60429037E-01  -0.30655627E-01  -0.17147626E-02   0.24903492E-01   0.47604470E-01
   0.64900390E-01   0.75699618E-01   0.79549387E-01   0.76696159E-01   0.67929248E-01
   0.54307808E-01   0.36917775E-01   0.16731603E-01  -0.54716757E-02  -0.29210642E-01
  -0.54457043E-01  -0.81784319E-01  -0.11241424E+00  -0.14808307E+00  -0.19068575E+00
  -0.24170724E+00  -0.30152713E+00  -0.36876517E+00  -0.43990156E+00  -0.50943499E+00
  -0.57078128E+00  -0.61785572E+00  -0.64684030E+00  -0.65730738E+00  -0.65205572E+00
  -0.63573624E+00  -0.61307912E+00  -0.58766558E+00  -0.56165159E+00  -0.53618321E+00
  -0.51199346E+00  -0.48987097E+00  -0.47097343E+00  -0.45703455E+00  -0.45043340E+00
  -0.45404628E+00  -0.47085726E+00  -0.50337629E+00  -0.55293042E+00  -0.61888972E+00
  -0.69793190E+00  -0.78355678E+00  -0.86617542E+00  -0.93412637E+00  -0.97579475E+00
  -0.98254652E+00  -0.95155283E+00  -0.88719822E+00  -0.80013669E+00  -0.70419843E+00
  -0.61254305E+00  -0.53477427E+00  -0.47593348E+00  -0.43709082E+00  -0.41660679E+00
  -0.41132561E+00  -0.41748272E+00  -0.43138069E+00  -0.44982531E+00  -0.47022907E+00
  -0.49038874E+00  -0.50813763E+00  -0.52114311E+00  -0.52699247E+00  -0.52349992E+00
  -0.50905403E+00  -0.48288251E+00  -0.44524365E+00  -0.39758869E+00  -0.34263062E+00
  -0.28415211E+00  -0.22646132E+00  -0.17363487E+00  -0.12885698E+00  -0.94107413E-01
  -0.70227084E-01  -0.57195596E-01  -0.54420568E-01  -0.60938996E-01  -0.75544739E-01
  -0.96896420E-01  -0.12362376E+00  -0.15440426E+00  -0.18798050E+00  -0.22311842E+00
  -0.25852105E+00  -0.29270712E+00  -0.32389394E+00  -0.34999645E+00  -0.36887452E+00
  -0.37883176E+00  -0.37915994E+00  -0.37042995E+00  -0.35436754E+00  -0.33340245E+00
  -0.31012293E+00  -0.28682245E+00  -0.26520548E+00  -0.24625689E+00  -0.23027632E+00
  -0.21705305E+00  -0.20609785E+00  -0.19682837E+00  -0.18866590E+00  -0.18108284E+00
  -0.17365733E+00  -0.16614322E+00  -0.15851870E+00  -0.15098820E+00  -0.14395680E+00
  -0.13801848E+00  -0.13397107E+00  -0.13281256E+00  -0.13564000E+00  -0.14340601E+00
  -0.15657845E+00  -0.17483131E+00  -0.19690588E+00  -0.22071874E+00  -0.24370595E+00
  -0.26331923E+00  -0.27753823E+00  -0.28524076E+00  -0.28631003E+00  -0.28146127E+00
  -0.28737903E+00  -0.27897954E+00  -0.26869458E+00  -0.25720552E+00  -0.24475857E+00
  -0.23115726E+00  -0.21586805E+00  -0.19824029E+00  -0.17777332E+00  -0.15432143E+00
  -0.12817234E+00  -0.10003500E+00  -0.71020065E-01  -0.42632311E-01  -0.16689477E-01
   0.49254621E-02   0.20647601E-01   0.29573803E-01   0.31578358E-01   0.27155833E-01
   0.17122980E-01   0.23625686E-02  -0.16317103E-01  -0.38279947E-01  -0.63225181E-01
  -0.91429177E-01  -0.12396900E+00  -0.16280439E+00  -0.21062470E+00  -0.27038482E+00
  -0.34446801E+00  -0.43350265E+00  -0.53506821E+00  -0.64278646E+00  -0.74645812E+00
  -0.83375000E+00  -0.89330963E+00  -0.91826057E+00  -0.90844329E+00  -0.87017074E+00
  -0.81361299E+00  -0.74926986E+00  -0.68529954E+00  -0.62660560E+00  -0.57538838E+00
  -0.53227263E+00  -0.49731025E+00  -0.47063815E+00  -0.45285391E+00  -0.44518184E+00
  -0.44943471E+00  -0.46775859E+00  -0.50216590E+00  -0.55387518E+00  -0.62250069E+00
  -0.70520449E+00  -0.79603005E+00  -0.88574753E+00  -0.96259850E+00  -0.10142195E+01
  -0.10306006E+01  -0.10072375E+01  -0.94708264E+00  -0.86010808E+00  -0.76042388E+00
  -0.66226335E+00  -0.57669466E+00  -0.51021395E+00  -0.46509220E+00  -0.44055224E+00
  -0.43395982E+00  -0.44175373E+00  -0.46016003E+00  -0.48568867E+00  -0.51530408E+00
  -0.54624502E+00  -0.57567568E+00  -0.60045607E+00  -0.61722074E+00  -0.62273983E+00
  -0.61438707E+00  -0.59056169E+00  -0.55103226E+00  -0.49721536E+00  -0.43229855E+00
  -0.36101206E+00  -0.28894048E+00  -0.22153247E+00  -0.16318319E+00  -0.11672482E+00
  -0.83411556E-01  -0.63237042E-01  -0.55342957E-01  -0.58360326E-01  -0.70652201E-01
  -0.90492911E-01  -0.11620614E+00  -0.14624903E+00  -0.17922582E+00  -0.21383745E+00
  -0.24878079E+00  -0.28260495E+00  -0.31356617E+00  -0.33960110E+00  -0.35856049E+00
  -0.36871208E+00  -0.36930411E+00  -0.36087831E+00  -0.34515688E+00  -0.32458754E+00
  -0.30178519E+00  -0.27906738E+00  -0.25815437E+00  -0.24003484E+00  -0.22499701E+00
  -0.21280415E+00  -0.20293298E+00  -0.19476624E+00  -0.18769003E+00  -0.18113619E+00
  -0.17463618E+00  -0.16790161E+00  -0.16089013E+00  -0.15381669E+00  -0.14711707E+00
  -0.14140717E+00  -0.13747043E+00  -0.13625378E+00  -0.13880262E+00  -0.14606936E+00
  -0.15860275E+00  -0.17622241E+00  -0.19783144E+00  -0.22148307E+00  -0.24471879E+00
  -0.26508532E+00  -0.28066068E+00  -0.29040823E+00  -0.29424898E+00  -0.29286844E+00
  -0.29530304E+00  -0.29207845E+00  -0.28762531E+00  -0.28254536E+00  -0.27701090E+00
  -0.27071601E+00  -0.26293919E+00  -0.25274182E+00  -0.23924603E+00  -0.22187601E+00
  -0.20048409E+00  -0.17539243E+00  -0.14743892E+00  -0.11804133E+00  -0.89165414E-01
  -0.63065602E-01  -0.41823175E-01  -0.26894373E-01  -0.18910893E-01  -0.17803525E-01
  -0.23102486E-01  -0.34204344E-01  -0.50525325E-01  -0.71633496E-01  -0.97483685E-01
  -0.12875712E+00  -0.16717910E+00  -0.21566858E+00  -0.27820846E+00  -0.35930221E+00
  -0.46282560E+00  -0.59017129E+00  -0.73796643E+00  -0.89623507E+00  -0.10483117E+01
  -0.11735679E+01  -0.12528044E+01  -0.12744256E+01  -0.12384679E+01  -0.11562868E+01
  -0.10460585E+01  -0.92657113E+00  -0.81237234E+00  -0.71194003E+00  -0.62851761E+00
  -0.56212687E+00  -0.51144630E+00  -0.47502731E+00  -0.45191282E+00  -0.44188305E+00
  -0.44547428E+00  -0.46381354E+00  -0.49824921E+00  -0.54974667E+00  -0.61807096E+00
  -0.70087679E+00  -0.79292972E+00  -0.88576477E+00  -0.96815050E+00  -0.10276866E+01
  -0.10535440E+01  -0.10396890E+01  -0.98726238E+00  -0.90476672E+00  -0.80568897E+00
  -0.70462196E+00  -0.61373294E+00  -0.54093785E+00  -0.48988549E+00  -0.46093118E+00
  -0.45225502E+00  -0.46078167E+00  -0.48291089E+00  -0.51505252E+00  -0.55384914E+00
  -0.59603773E+00  -0.63811005E+00  -0.67606588E+00  -0.70548593E+00  -0.72194335E+00
  -0.72159603E+00  -0.70178622E+00  -0.66157400E+00  -0.60217669E+00  -0.52718565E+00
  -0.44232463E+00  -0.35461293E+00  -0.27110808E+00  -0.19767428E+00  -0.13821374E+00
  -0.94525070E-01  -0.66645793E-01  -0.53397161E-01  -0.52902125E-01  -0.62981808E-01
  -0.81432609E-01  -0.10620577E+00  -0.13549572E+00  -0.16774336E+00  -0.20157390E+00
  -0.23568528E+00  -0.26869032E+00  -0.29894932E+00  -0.32451304E+00  -0.34332183E+00
  -0.35368060E+00  -0.35481225E+00  -0.34718438E+00  -0.33242529E+00  -0.31289653E+00
  -0.29114998E+00  -0.26946844E+00  -0.24956573E+00  -0.23244688E+00  -0.21842523E+00
  -0.20728065E+00  -0.19848786E+00  -0.19141061E+00  -0.18540565E+00  -0.17986905E+00
  -0.17429138E+00  -0.16834248E+00  -0.16194759E+00  -0.15530972E+00  -0.14887468E+00
  -0.14327536E+00  -0.13929273E+00  -0.13783406E+00  -0.13988006E+00  -0.14633674E+00
  -0.15777366E+00  -0.17412039E+00  -0.19446155E+00  -0.21706304E+00  -0.23967436E+00
  -0.26002869E+00  -0.27636319E+00  -0.28776196E+00  -0.29420831E+00  -0.29637658E+00
  -0.29605357E+00  -0.29825547E+00  -0.30006594E+00  -0.30199186E+00  -0.30411649E+00
  -0.30602008E+00  -0.30679871E+00  -0.30522786E+00  -0.30003392E+00  -0.29016302E+00
  -0.27495829E+00  -0.25426324E+00  -0.22853869E+00  -0.19900601E+00  -0.16768117E+00
  -0.13713105E+00  -0.10995606E+00  -0.88234190E-01  -0.73218680E-01  -0.65395934E-01
  -0.64759759E-01  -0.71076558E-01  -0.84055539E-01  -0.10352567E+00  -0.12975285E+00
  -0.16389103E+00  -0.20841984E+00  -0.26740414E+00  -0.34644188E+00  -0.45208525E+00
  -0.59036175E+00  -0.76408180E+00  -0.96921209E+00  -0.11916533E+01  -0.14066367E+01
[truncated: 37,053,703 more chars]
