# Supplementary material for: Reactive P and S co-doped porous hollow nanotube arrays for high performance chloride ion storage
Source: Nat Commun. 2024 Jun 10;15:4951. doi: 10.1038/s41467-024-49319-5 (PMC11164705; doi:10.1038/s41467-024-49319-5)
Supplement: Supplementary file 3 — Source Data [file 41467_2024_49319_MOESM3_ESM.zip › Source Data/Source Data-Fig 5/CoNiP/CO-CONTCAR.vesta]

#VESTA_FORMAT_VERSION 3.5.4


CRYSTAL

TITLE
CONIP                                   

GROUP
1 1 P 1
SYMOP
 0.000000  0.000000  0.000000  1  0  0   0  1  0   0  0  1   1
 -1.0 -1.0 -1.0  0 0 0  0 0 0  0 0 0
TRANM 0
 0.000000  0.000000  0.000000  1  0  0   0  1  0   0  0  1
LTRANSL
 -1
 0.000000  0.000000  0.000000  0.000000  0.000000  0.000000
LORIENT
 -1   0   0   0   0
 1.000000  0.000000  0.000000  1.000000  0.000000  0.000000
 0.000000  0.000000  1.000000  0.000000  0.000000  1.000000
LMATRIX
 1.000000  0.000000  0.000000  0.000000
 0.000000  1.000000  0.000000  0.000000
 0.000000  0.000000  1.000000  0.000000
 0.000000  0.000000  0.000000  1.000000
 0.000000  0.000000  0.000000
CELLP
 13.370400   6.685200  20.000000  90.000000  90.000000  97.429398
  0.000000   0.000000   0.000000   0.000000   0.000000   0.000000
STRUC
  1 Co        Co1  1.0000   0.208840   0.701124   0.073001    1a       1
                            0.000000   0.000000   0.000000  0.00
  2 Co        Co2  1.0000   0.037986   0.398889   0.179424    1a       1
                            0.000000   0.000000   0.000000  0.00
  3 Co        Co3  1.0000   0.402791   0.060549   0.269610    1a       1
                            0.000000   0.000000   0.000000  0.00
  4 Co        Co4  1.0000   0.415150   0.257064   0.074868    1a       1
                            0.000000   0.000000   0.000000  0.00
  5 Co        Co5  1.0000   0.263600   0.979693   0.173091    1a       1
                            0.000000   0.000000   0.000000  0.00
  6 Co        Co6  1.0000   0.109181   0.689931   0.268460    1a       1
                            0.000000   0.000000   0.000000  0.00
  7 Co        Co7  1.0000   0.102515   0.002819   0.088251    1a       1
                            0.000000   0.000000   0.000000  0.00
  8 Co        Co8  1.0000   0.434628   0.694445   0.193062    1a       1
                            0.000000   0.000000   0.000000  0.00
  9 Co        Co9  1.0000   0.276026   0.443743   0.291373    1a       1
                            0.000000   0.000000   0.000000  0.00
 10 Co       Co10  1.0000   0.016814   0.617294   0.075142    1a       1
                            0.000000   0.000000   0.000000  0.00
 11 Co       Co11  1.0000   0.351818   0.333087   0.187523    1a       1
                            0.000000   0.000000   0.000000  0.00
 12 Co       Co12  1.0000   0.184472   0.266636   0.201492    1a       1
                            0.000000   0.000000   0.000000  0.00
 13 Co       Co13  1.0000   0.709458   0.704396   0.074595    1a       1
                            0.000000   0.000000   0.000000  0.00
 14 Co       Co14  1.0000   0.539735   0.389849   0.177260    1a       1
                            0.000000   0.000000   0.000000  0.00
 15 Co       Co15  1.0000   0.902789   0.068024   0.272076    1a       1
                            0.000000   0.000000   0.000000  0.00
 16 Co       Co16  1.0000   0.915291   0.255777   0.076747    1a       1
                            0.000000   0.000000   0.000000  0.00
 17 Co       Co17  1.0000   0.764869   0.966979   0.178638    1a       1
                            0.000000   0.000000   0.000000  0.00
 18 Co       Co18  1.0000   0.602667   0.681372   0.269639    1a       1
                            0.000000   0.000000   0.000000  0.00
 19 Co       Co19  1.0000   0.602271   0.006441   0.089627    1a       1
                            0.000000   0.000000   0.000000  0.00
 20 Co       Co20  1.0000   0.934455   0.698022   0.188742    1a       1
                            0.000000   0.000000   0.000000  0.00
 21 Co       Co21  1.0000   0.774448   0.440353   0.288434    1a       1
                            0.000000   0.000000   0.000000  0.00
 22 Co       Co22  1.0000   0.516889   0.618943   0.076752    1a       1
                            0.000000   0.000000   0.000000  0.00
 23 Co       Co23  1.0000   0.852551   0.331510   0.188790    1a       1
                            0.000000   0.000000   0.000000  0.00
 24 Co       Co24  1.0000   0.686537   0.257833   0.200360    1a       1
                            0.000000   0.000000   0.000000  0.00
 25 Ni        Ni1  1.0000   0.207975   0.055613   0.294982    1a       1
                            0.000000   0.000000   0.000000  0.00
 26 Ni        Ni2  1.0000   0.396476   0.874880   0.078013    1a       1
                            0.000000   0.000000   0.000000  0.00
 27 Ni        Ni3  1.0000   0.241901   0.603395   0.185749    1a       1
                            0.000000   0.000000   0.000000  0.00
 28 Ni        Ni4  1.0000   0.078068   0.298380   0.295567    1a       1
                            0.000000   0.000000   0.000000  0.00
 29 Ni        Ni5  1.0000   0.230742   0.315360   0.082006    1a       1
                            0.000000   0.000000   0.000000  0.00
 30 Ni        Ni6  1.0000   0.062282   0.000167   0.210586    1a       1
                            0.000000   0.000000   0.000000  0.00
 31 Ni        Ni7  1.0000   0.418388   0.713528   0.324821    1a       1
                            0.000000   0.000000   0.000000  0.00
 32 Ni        Ni8  1.0000   0.705197   0.045549   0.295512    1a       1
                            0.000000   0.000000   0.000000  0.00
 33 Ni        Ni9  1.0000   0.897637   0.876064   0.075869    1a       1
                            0.000000   0.000000   0.000000  0.00
 34 Ni       Ni10  1.0000   0.739786   0.598610   0.187349    1a       1
                            0.000000   0.000000   0.000000  0.00
 35 Ni       Ni11  1.0000   0.578311   0.289919   0.294666    1a       1
                            0.000000   0.000000   0.000000  0.00
 36 Ni       Ni12  1.0000   0.730690   0.318321   0.080835    1a       1
                            0.000000   0.000000   0.000000  0.00
 37 Ni       Ni13  1.0000   0.562274   0.997092   0.211236    1a       1
                            0.000000   0.000000   0.000000  0.00
 38 Ni       Ni14  1.0000   0.926593   0.722969   0.316006    1a       1
                            0.000000   0.000000   0.000000  0.00
 39  P         P1  1.0000   0.076228   0.336654   0.064644    1a       1
                            0.000000   0.000000   0.000000  0.00
 40  P         P2  1.0000   0.431053   0.070867   0.161762    1a       1
                            0.000000   0.000000   0.000000  0.00
 41  P         P3  1.0000   0.281562   0.793034   0.272658    1a       1
                            0.000000   0.000000   0.000000  0.00
 42  P         P4  1.0000   0.264395   0.018504   0.051736    1a       1
                            0.000000   0.000000   0.000000  0.00
 43  P         P5  1.0000   0.103131   0.733487   0.158195    1a       1
                            0.000000   0.000000   0.000000  0.00
 44  P         P6  1.0000   0.447582   0.436492   0.272326    1a       1
                            0.000000   0.000000   0.000000  0.00
 45  P         P7  1.0000   0.353925   0.554574   0.097888    1a       1
                            0.000000   0.000000   0.000000  0.00
 46  P         P8  1.0000   0.047220   0.967201   0.320497    1a       1
                            0.000000   0.000000   0.000000  0.00
 47  P         P9  1.0000   0.576230   0.338796   0.061762    1a       1
                            0.000000   0.000000   0.000000  0.00
 48  P        P10  1.0000   0.927908   0.063229   0.163082    1a       1
                            0.000000   0.000000   0.000000  0.00
 49  P        P11  1.0000   0.778336   0.777726   0.281748    1a       1
                            0.000000   0.000000   0.000000  0.00
 50  P        P12  1.0000   0.764538   0.020472   0.053591    1a       1
                            0.000000   0.000000   0.000000  0.00
 51  P        P13  1.0000   0.604309   0.734393   0.158968    1a       1
                            0.000000   0.000000   0.000000  0.00
 52  P        P14  1.0000   0.940420   0.426732   0.278659    1a       1
                            0.000000   0.000000   0.000000  0.00
 53  P        P15  1.0000   0.853769   0.555657   0.097561    1a       1
                            0.000000   0.000000   0.000000  0.00
 54  P        P16  1.0000   0.542367   0.959183   0.320778    1a       1
                            0.000000   0.000000   0.000000  0.00
 55 Cl        Cl1  1.0000   0.315610   0.524600   0.399882    1a       1
                            0.000000   0.000000   0.000000  0.00
  0 0 0 0 0 0 0
THERI 0
  1        Co1  1.000000
  2        Co2  1.000000
  3        Co3  1.000000
  4        Co4  1.000000
  5        Co5  1.000000
  6        Co6  1.000000
  7        Co7  1.000000
  8        Co8  1.000000
  9        Co9  1.000000
 10       Co10  1.000000
 11       Co11  1.000000
 12       Co12  1.000000
 13       Co13  1.000000
 14       Co14  1.000000
 15       Co15  1.000000
 16       Co16  1.000000
 17       Co17  1.000000
 18       Co18  1.000000
 19       Co19  1.000000
 20       Co20  1.000000
 21       Co21  1.000000
 22       Co22  1.000000
 23       Co23  1.000000
 24       Co24  1.000000
 25        Ni1  1.000000
 26        Ni2  1.000000
 27        Ni3  1.000000
 28        Ni4  1.000000
 29        Ni5  1.000000
 30        Ni6  1.000000
 31        Ni7  1.000000
 32        Ni8  1.000000
 33        Ni9  1.000000
 34       Ni10  1.000000
 35       Ni11  1.000000
 36       Ni12  1.000000
 37       Ni13  1.000000
 38       Ni14  1.000000
 39         P1  1.000000
 40         P2  1.000000
 41         P3  1.000000
 42         P4  1.000000
 43         P5  1.000000
 44         P6  1.000000
 45         P7  1.000000
 46         P8  1.000000
 47         P9  1.000000
 48        P10  1.000000
 49        P11  1.000000
 50        P12  1.000000
 51        P13  1.000000
 52        P14  1.000000
 53        P15  1.000000
 54        P16  1.000000
 55        Cl1  1.000000
  0 0 0
SHAPE
  0       0       0       0   0.000000  0   192   192   192   192
BOUND
       0        1     -0.05      1.1         0        1
  0   0   0   0  0
SBOND
  1    Co    Cl    0.00000    2.75000  0  0  1  0  1  0.250  2.000 127 127 127
  2    Co     P    0.00000    2.60000  0  0  1  0  1  0.250  2.000 127 127 127
  3    Ni    Cl    0.00000    2.65000  0  0  1  0  1  0.250  2.000 127 127 127
  4    Ni     P    0.00000    2.60000  0  0  1  0  1  0.250  2.000 127 127 127
  5    Ni    Co    0.00000    2.95000  0  0  1  0  1  0.250  2.000 127 127 127
  0 0 0 0
SITET
  1        Co1  1.2500 239 144 159 239 144 159 204  0
  2        Co2  1.2500 239 144 159 239 144 159 204  0
  3        Co3  1.2500 239 144 159 239 144 159 204  0
  4        Co4  1.2500 239 144 159 239 144 159 204  0
  5        Co5  1.2500 239 144 159 239 144 159 204  0
  6        Co6  1.2500 239 144 159 239 144 159 204  0
  7        Co7  1.2500 239 144 159 239 144 159 204  0
  8        Co8  1.2500 239 144 159 239 144 159 204  0
  9        Co9  1.2500 239 144 159 239 144 159 204  0
 10       Co10  1.2500 239 144 159 239 144 159 204  0
 11       Co11  1.2500 239 144 159 239 144 159 204  0
 12       Co12  1.2500 239 144 159 239 144 159 204  0
 13       Co13  1.2500 239 144 159 239 144 159 204  0
 14       Co14  1.2500 239 144 159 239 144 159 204  0
 15       Co15  1.2500 239 144 159 239 144 159 204  0
 16       Co16  1.2500 239 144 159 239 144 159 204  0
 17       Co17  1.2500 239 144 159 239 144 159 204  0
 18       Co18  1.2500 239 144 159 239 144 159 204  0
 19       Co19  1.2500 239 144 159 239 144 159 204  0
 20       Co20  1.2500 239 144 159 239 144 159 204  0
 21       Co21  1.2500 239 144 159 239 144 159 204  0
 22       Co22  1.2500 239 144 159 239 144 159 204  0
 23       Co23  1.2500 239 144 159 239 144 159 204  0
 24       Co24  1.2500 239 144 159 239 144 159 204  0
 25        Ni1  1.2500  80 208  80  80 208  80 204  0
 26        Ni2  1.2500  80 208  80  80 208  80 204  0
 27        Ni3  1.2500  80 208  80  80 208  80 204  0
 28        Ni4  1.2500  80 208  80  80 208  80 204  0
 29        Ni5  1.2500  80 208  80  80 208  80 204  0
 30        Ni6  1.2500  80 208  80  80 208  80 204  0
 31        Ni7  1.2500  80 208  80  80 208  80 204  0
 32        Ni8  1.2500  80 208  80  80 208  80 204  0
 33        Ni9  1.2500  80 208  80  80 208  80 204  0
 34       Ni10  1.2500  80 208  80  80 208  80 204  0
 35       Ni11  1.2500  80 208  80  80 208  80 204  0
 36       Ni12  1.2500  80 208  80  80 208  80 204  0
 37       Ni13  1.2500  80 208  80  80 208  80 204  0
 38       Ni14  1.2500  80 208  80  80 208  80 204  0
 39         P1  1.1000 255 128   0 255 128   0 204  0
 40         P2  1.1000 255 128   0 255 128   0 204  0
 41         P3  1.1000 255 128   0 255 128   0 204  0
 42         P4  1.1000 255 128   0 255 128   0 204  0
 43         P5  1.1000 255 128   0 255 128   0 204  0
 44         P6  1.1000 255 128   0 255 128   0 204  0
 45         P7  1.1000 255 128   0 255 128   0 204  0
 46         P8  1.1000 255 128   0 255 128   0 204  0
 47         P9  1.1000 255 128   0 255 128   0 204  0
 48        P10  1.1000 255 128   0 255 128   0 204  0
 49        P11  1.1000 255 128   0 255 128   0 204  0
 50        P12  1.1000 255 128   0 255 128   0 204  0
 51        P13  1.1000 255 128   0 255 128   0 204  0
 52        P14  1.1000 255 128   0 255 128   0 204  0
 53        P15  1.1000 255 128   0 255 128   0 204  0
 54        P16  1.1000 255 128   0 255 128   0 204  0
 55        Cl1  0.9900 128   0 255  31 239  31 204  0
  0 0 0 0 0 0
VECTR
 0 0 0 0 0
VECTT
 0 0 0 0 0
SPLAN
  0   0   0   0
LBLAT
 -1
LBLSP
 -1
DLATM
 -1
DLBND
 -1
DLPLY
 -1
PLN2D
  0   0   0   0
ATOMT
  1         Co  1.2500 239 144 159 239 144 159 204
  2         Ni  1.2500  80 208  80  80 208  80 204
  3          P  1.1000 255 128   0 255 128   0 204
  4         Cl  0.9900 128   0 255  31 239  31 204
  0 0 0 0 0 0
SCENE
 1.000000  0.000000  0.000000  0.000000
 0.000000  1.000000  0.000000  0.000000
 0.000000  0.000000  1.000000  0.000000
 0.000000  0.000000  0.000000  1.000000
  0.000   0.000
  0.000
  3.211
HBOND 0 2

STYLE
DISPF 37753794
MODEL   0  1  0
SURFS   0  1  1
SECTS  96  1
FORMS   0  1
ATOMS   0  0  1
BONDS   1
POLYS   1
VECTS 1.000000
FORMP
  1  1.0   0   0   0
ATOMP
 24  24   0  50  2.0   0
BONDP
  1  16  0.250  2.000 127 127 127
POLYP
 204 1  1.000 180 180 180
ISURF
  0   0   0   0
TEX3P
  1  0.00000E+00  1.00000E+00
SECTP
 -1  5.00000E-01  5.00000E-01  0.00000E+00  0.00000E+00  0.00000E+00  0.00000E+00
CONTR
 0.1 -1 1 1 10 -1 2 5
 2 1 2 1
   0   0   0
   0   0   0
   0   0   0
   0   0   0
HKLPP
 246 1  1.000 128 255  11
UCOLP
   0   0  1.000   0   0   0
COMPS 0
LABEL 1    12  1.000 0
PROJT 0  0.962
BKGRC
 255 255 255
DPTHQ 1 -0.5000  3.5000
LIGHT0 1
 1.000000  0.000000  0.000000  0.000000
 0.000000  1.000000  0.000000  0.000000
 0.000000  0.000000  1.000000  0.000000
 0.000000  0.000000  0.000000  1.000000
 0.000000  0.000000 20.000000  0.000000
 0.000000  0.000000 -1.000000
  26  26  26 255
 179 179 179 255
 255 255 255 255
LIGHT1
 1.000000  0.000000  0.000000  0.000000
 0.000000  1.000000  0.000000  0.000000
 0.000000  0.000000  1.000000  0.000000
 0.000000  0.000000  0.000000  1.000000
 0.000000  0.000000 20.000000  0.000000
 0.000000  0.000000 -1.000000
   0   0   0   0
   0   0   0   0
   0   0   0   0
LIGHT2
 1.000000  0.000000  0.000000  0.000000
 0.000000  1.000000  0.000000  0.000000
 0.000000  0.000000  1.000000  0.000000
 0.000000  0.000000  0.000000  1.000000
 0.000000  0.000000 20.000000  0.000000
 0.000000  0.000000 -1.000000
   0   0   0   0
   0   0   0   0
   0   0   0   0
LIGHT3
 1.000000  0.000000  0.000000  0.000000
 0.000000  1.000000  0.000000  0.000000
 0.000000  0.000000  1.000000  0.000000
 0.000000  0.000000  0.000000  1.000000
 0.000000  0.000000 20.000000  0.000000
 0.000000  0.000000 -1.000000
   0   0   0   0
   0   0   0   0
   0   0   0   0
SECCL 0

TEXCL 0

ATOMM
 204 204 204 255
  25.600
BONDM
 255 255 255 255
 128.000
POLYM
 255 255 255 255
 128.000
SURFM
   0   0   0 255
 128.000
FORMM
 255 255 255 255
 128.000
HKLPM
 255 255 255 255
 128.000
