# Supplementary material for: Reactive P and S co-doped porous hollow nanotube arrays for high performance chloride ion storage
Source: Nat Commun. 2024 Jun 10;15:4951. doi: 10.1038/s41467-024-49319-5 (PMC11164705; doi:10.1038/s41467-024-49319-5)
Supplement: Supplementary file 3 — Source Data [file 41467_2024_49319_MOESM3_ESM.zip › Source Data/Source Data-Fig 5/CoNiP/NI1-CONTCAR.vesta]

#VESTA_FORMAT_VERSION 3.3.0


CRYSTAL

TITLE
CONIP                                   

GROUP
1 1 P 1
SYMOP
 0.000000  0.000000  0.000000  1  0  0   0  1  0   0  0  1   1
 -1.0 -1.0 -1.0  0 0 0  0 0 0  0 0 0
TRANM 0
 0.000000  0.000000  0.000000  1  0  0   0  1  0   0  0  1
LTRANSL
 -1
 0.000000  0.000000  0.000000  0.000000  0.000000  0.000000
LORIENT
 -1   0   0   0   0
 1.000000  0.000000  0.000000  1.000000  0.000000  0.000000
 0.000000  0.000000  1.000000  0.000000  0.000000  1.000000
LMATRIX
 1.000000  0.000000  0.000000  0.000000
 0.000000  1.000000  0.000000  0.000000
 0.000000  0.000000  1.000000  0.000000
 0.000000  0.000000  0.000000  1.000000
 0.000000  0.000000  0.000000
CELLP
 13.370400   6.685200  20.000000  90.000000  90.000000  97.429398
  0.000000   0.000000   0.000000   0.000000   0.000000   0.000000
STRUC
  1 Co        Co1  1.0000   0.224221   0.709561   0.073785    1a       1
                            0.000000   0.000000   0.000000  0.00
  2 Co        Co2  1.0000   0.050782   0.464661   0.175907    1a       1
                            0.000000   0.000000   0.000000  0.00
  3 Co        Co3  1.0000   0.408454   0.065125   0.270592    1a       1
                            0.000000   0.000000   0.000000  0.00
  4 Co        Co4  1.0000   0.440099   0.270295   0.076030    1a       1
                            0.000000   0.000000   0.000000  0.00
  5 Co        Co5  1.0000   0.276036   0.982008   0.169605    1a       1
                            0.000000   0.000000   0.000000  0.00
  6 Co        Co6  1.0000   0.096300   0.734525   0.263225    1a       1
                            0.000000   0.000000   0.000000  0.00
  7 Co        Co7  1.0000   0.131760   0.037464   0.084610    1a       1
                            0.000000   0.000000   0.000000  0.00
  8 Co        Co8  1.0000   0.435991   0.700209   0.195374    1a       1
                            0.000000   0.000000   0.000000  0.00
  9 Co        Co9  1.0000   0.278467   0.442349   0.286395    1a       1
                            0.000000   0.000000   0.000000  0.00
 10 Co       Co10  1.0000   0.031831   0.640567   0.066620    1a       1
                            0.000000   0.000000   0.000000  0.00
 11 Co       Co11  1.0000   0.360486   0.336586   0.185134    1a       1
                            0.000000   0.000000   0.000000  0.00
 12 Co       Co12  1.0000   0.188651   0.274998   0.182000    1a       1
                            0.000000   0.000000   0.000000  0.00
 13 Co       Co13  1.0000   0.722454   0.582238   0.104146    1a       1
                            0.000000   0.000000   0.000000  0.00
 14 Co       Co14  1.0000   0.551451   0.378055   0.181256    1a       1
                            0.000000   0.000000   0.000000  0.00
 15 Co       Co15  1.0000   0.906491   0.136281   0.270550    1a       1
                            0.000000   0.000000   0.000000  0.00
 16 Co       Co16  1.0000   0.953999   0.253302   0.086824    1a       1
                            0.000000   0.000000   0.000000  0.00
 17 Co       Co17  1.0000   0.729021   0.946303   0.160466    1a       1
                            0.000000   0.000000   0.000000  0.00
 18 Co       Co18  1.0000   0.585083   0.658267   0.287649    1a       1
                            0.000000   0.000000   0.000000  0.00
 19 Co       Co19  1.0000   0.581897   0.060524   0.102328    1a       1
                            0.000000   0.000000   0.000000  0.00
 20 Co       Co20  1.0000   0.930591   0.736400   0.171440    1a       1
                            0.000000   0.000000   0.000000  0.00
 21 Co       Co21  1.0000   0.789706   0.383848   0.297114    1a       1
                            0.000000   0.000000   0.000000  0.00
 22 Co       Co22  1.0000   0.544991   0.649562   0.082381    1a       1
                            0.000000   0.000000   0.000000  0.00
 23 Co       Co23  1.0000   0.860978   0.384097   0.182023    1a       1
                            0.000000   0.000000   0.000000  0.00
 24 Co       Co24  1.0000   0.702445   0.257844   0.201896    1a       1
                            0.000000   0.000000   0.000000  0.00
 25 Ni        Ni1  1.0000   0.204636   0.074269   0.282244    1a       1
                            0.000000   0.000000   0.000000  0.00
 26 Ni        Ni2  1.0000   0.409502   0.880559   0.076357    1a       1
                            0.000000   0.000000   0.000000  0.00
 27 Ni        Ni3  1.0000   0.239627   0.616373   0.186874    1a       1
                            0.000000   0.000000   0.000000  0.00
 28 Ni        Ni4  1.0000   0.089259   0.333302   0.283184    1a       1
                            0.000000   0.000000   0.000000  0.00
 29 Ni        Ni5  1.0000   0.262018   0.334398   0.064801    1a       1
                            0.000000   0.000000   0.000000  0.00
 30 Ni        Ni6  1.0000   0.045422   0.046175   0.196672    1a       1
                            0.000000   0.000000   0.000000  0.00
 31 Ni        Ni7  1.0000   0.408649   0.714891   0.327313    1a       1
                            0.000000   0.000000   0.000000  0.00
 32 Ni        Ni8  1.0000   0.724364  -0.016638   0.293358    1a       1
                            0.000000   0.000000   0.000000  0.00
 33 Ni        Ni9  1.0000   0.853972   0.875963   0.071057    1a       1
                            0.000000   0.000000   0.000000  0.00
 34 Ni       Ni10  1.0000   0.755650   0.647853   0.223964    1a       1
                            0.000000   0.000000   0.000000  0.00
 35 Ni       Ni11  1.0000   0.590375   0.272803   0.300782    1a       1
                            0.000000   0.000000   0.000000  0.00
 36 Ni       Ni12  1.0000   0.756366   0.226784   0.078211    1a       1
                            0.000000   0.000000   0.000000  0.00
 37 Ni       Ni13  1.0000   0.571207  -0.014689   0.220959    1a       1
                            0.000000   0.000000   0.000000  0.00
 38 Ni       Ni14  1.0000   0.901802   0.763437   0.303026    1a       1
                            0.000000   0.000000   0.000000  0.00
 39  P         P1  1.0000   0.109653   0.373054   0.074767    1a       1
                            0.000000   0.000000   0.000000  0.00
 40  P         P2  1.0000   0.441106   0.069113   0.163952    1a       1
                            0.000000   0.000000   0.000000  0.00
 41  P         P3  1.0000   0.277695   0.805426   0.273007    1a       1
                            0.000000   0.000000   0.000000  0.00
 42  P         P4  1.0000   0.283713   0.026208   0.045505    1a       1
                            0.000000   0.000000   0.000000  0.00
 43  P         P5  1.0000   0.106721   0.783056   0.152714    1a       1
                            0.000000   0.000000   0.000000  0.00
 44  P         P6  1.0000   0.448048   0.422178   0.276183    1a       1
                            0.000000   0.000000   0.000000  0.00
 45  P         P7  1.0000   0.376158   0.563230   0.098440    1a       1
                            0.000000   0.000000   0.000000  0.00
 46  P         P8  1.0000   0.039133   0.004496   0.307922    1a       1
                            0.000000   0.000000   0.000000  0.00
 47  P         P9  1.0000   0.604398   0.359706   0.064309    1a       1
                            0.000000   0.000000   0.000000  0.00
 48  P        P10  1.0000   0.889360   0.054290   0.164941    1a       1
                            0.000000   0.000000   0.000000  0.00
 49  P        P11  1.0000   0.737441   0.663599   0.332578    1a       1
                            0.000000   0.000000   0.000000  0.00
 50  P        P12  1.0000   0.688271  -0.122653   0.054298    1a       1
                            0.000000   0.000000   0.000000  0.00
 51  P        P13  1.0000   0.608916   0.699566   0.180425    1a       1
                            0.000000   0.000000   0.000000  0.00
 52  P        P14  1.0000   0.953998   0.482658   0.270026    1a       1
                            0.000000   0.000000   0.000000  0.00
 53  P        P15  1.0000   0.875406   0.529217   0.080522    1a       1
                            0.000000   0.000000   0.000000  0.00
 54  P        P16  1.0000   0.539941   0.951844   0.328561    1a       1
                            0.000000   0.000000   0.000000  0.00
 55 Cl        Cl1  1.0000   0.301819   0.511364   0.396358    1a       1
                            0.000000   0.000000   0.000000  0.00
  0 0 0 0 0 0 0
THERI 0
  1        Co1  1.000000
  2        Co2  1.000000
  3        Co3  1.000000
  4        Co4  1.000000
  5        Co5  1.000000
  6        Co6  1.000000
  7        Co7  1.000000
  8        Co8  1.000000
  9        Co9  1.000000
 10       Co10  1.000000
 11       Co11  1.000000
 12       Co12  1.000000
 13       Co13  1.000000
 14       Co14  1.000000
 15       Co15  1.000000
 16       Co16  1.000000
 17       Co17  1.000000
 18       Co18  1.000000
 19       Co19  1.000000
 20       Co20  1.000000
 21       Co21  1.000000
 22       Co22  1.000000
 23       Co23  1.000000
 24       Co24  1.000000
 25        Ni1  1.000000
 26        Ni2  1.000000
 27        Ni3  1.000000
 28        Ni4  1.000000
 29        Ni5  1.000000
 30        Ni6  1.000000
 31        Ni7  1.000000
 32        Ni8  1.000000
 33        Ni9  1.000000
 34       Ni10  1.000000
 35       Ni11  1.000000
 36       Ni12  1.000000
 37       Ni13  1.000000
 38       Ni14  1.000000
 39         P1  1.000000
 40         P2  1.000000
 41         P3  1.000000
 42         P4  1.000000
 43         P5  1.000000
 44         P6  1.000000
 45         P7  1.000000
 46         P8  1.000000
 47         P9  1.000000
 48        P10  1.000000
 49        P11  1.000000
 50        P12  1.000000
 51        P13  1.000000
 52        P14  1.000000
 53        P15  1.000000
 54        P16  1.000000
 55        Cl1  1.000000
  0 0 0
SHAPE
  0       0       0       0   0.000000  0   192   192   192   192
BOUND
       0        1     -0.08     1.18         0        1
  0   0   0   0  0
SBOND
  1    Co    Cl    0.00000    2.74593  0  0  1  0  1  0.250  2.000 127 127 127
  2    Co     P    0.00000    2.60000  0  0  1  0  1  0.250  2.000 127 127 127
  3    Ni    Cl    0.00000    2.65000  0  0  1  0  1  0.250  2.000 127 127 127
  4    Ni     P    0.00000    2.60000  0  0  1  0  1  0.250  2.000 127 127 127
  5    Ni    Co    0.00000    2.95000  0  0  1  0  1  0.250  2.000 127 127 127
  6    Co    Cl    0.00000    2.75000  0  0  1  0  1  0.250  2.000 127 127 127
  0 0 0 0
SITET
  1        Co1  1.2500 239 144 159 239 144 159 204  0
  2        Co2  1.2500 239 144 159 239 144 159 204  0
  3        Co3  1.2500 239 144 159 239 144 159 204  0
  4        Co4  1.2500 239 144 159 239 144 159 204  0
  5        Co5  1.2500 239 144 159 239 144 159 204  0
  6        Co6  1.2500 239 144 159 239 144 159 204  0
  7        Co7  1.2500 239 144 159 239 144 159 204  0
  8        Co8  1.2500 239 144 159 239 144 159 204  0
  9        Co9  1.2500 239 144 159 239 144 159 204  0
 10       Co10  1.2500 239 144 159 239 144 159 204  0
 11       Co11  1.2500 239 144 159 239 144 159 204  0
 12       Co12  1.2500 239 144 159 239 144 159 204  0
 13       Co13  1.2500 239 144 159 239 144 159 204  0
 14       Co14  1.2500 239 144 159 239 144 159 204  0
 15       Co15  1.2500 239 144 159 239 144 159 204  0
 16       Co16  1.2500 239 144 159 239 144 159 204  0
 17       Co17  1.2500 239 144 159 239 144 159 204  0
 18       Co18  1.2500 239 144 159 239 144 159 204  0
 19       Co19  1.2500 239 144 159 239 144 159 204  0
 20       Co20  1.2500 239 144 159 239 144 159 204  0
 21       Co21  1.2500 239 144 159 239 144 159 204  0
 22       Co22  1.2500 239 144 159 239 144 159 204  0
 23       Co23  1.2500 239 144 159 239 144 159 204  0
 24       Co24  1.2500 239 144 159 239 144 159 204  0
 25        Ni1  1.2500  80 208  80  80 208  80 204  0
 26        Ni2  1.2500  80 208  80  80 208  80 204  0
 27        Ni3  1.2500  80 208  80  80 208  80 204  0
 28        Ni4  1.2500  80 208  80  80 208  80 204  0
 29        Ni5  1.2500  80 208  80  80 208  80 204  0
 30        Ni6  1.2500  80 208  80  80 208  80 204  0
 31        Ni7  1.2500  80 208  80  80 208  80 204  0
 32        Ni8  1.2500  80 208  80  80 208  80 204  0
 33        Ni9  1.2500  80 208  80  80 208  80 204  0
 34       Ni10  1.2500  80 208  80  80 208  80 204  0
 35       Ni11  1.2500  80 208  80  80 208  80 204  0
 36       Ni12  1.2500  80 208  80  80 208  80 204  0
 37       Ni13  1.2500  80 208  80  80 208  80 204  0
 38       Ni14  1.2500  80 208  80  80 208  80 204  0
 39         P1  1.1000 255 128   0 255 128   0 204  0
 40         P2  1.1000 255 128   0 255 128   0 204  0
 41         P3  1.1000 255 128   0 255 128   0 204  0
 42         P4  1.1000 255 128   0 255 128   0 204  0
 43         P5  1.1000 255 128   0 255 128   0 204  0
 44         P6  1.1000 255 128   0 255 128   0 204  0
 45         P7  1.1000 255 128   0 255 128   0 204  0
 46         P8  1.1000 255 128   0 255 128   0 204  0
 47         P9  1.1000 255 128   0 255 128   0 204  0
 48        P10  1.1000 255 128   0 255 128   0 204  0
 49        P11  1.1000 255 128   0 255 128   0 204  0
 50        P12  1.1000 255 128   0 255 128   0 204  0
 51        P13  1.1000 255 128   0 255 128   0 204  0
 52        P14  1.1000 255 128   0 255 128   0 204  0
 53        P15  1.1000 255 128   0 255 128   0 204  0
 54        P16  1.1000 255 128   0 255 128   0 204  0
 55        Cl1  0.9900 128   0 255  31 239  31 204  0
  0 0 0 0 0 0
VECTR
 0 0 0 0 0
VECTT
 0 0 0 0 0
SPLAN
  0   0   0   0
LBLAT
 -1
LBLSP
 -1
DLATM
 -1
DLBND
 -1
DLPLY
 -1
PLN2D
  0   0   0   0
ATOMT
  1         Co  1.2500 239 144 159 239 144 159 204
  2         Ni  1.2500  80 208  80  80 208  80 204
  3          P  1.1000 255 128   0 255 128   0 204
  4         Cl  0.9900 128   0 255  31 239  31 204
  0 0 0 0 0 0
SCENE
 1.000000  0.000000  0.000000  0.000000
 0.000000  1.000000  0.000000  0.000000
 0.000000  0.000000  1.000000  0.000000
 0.000000  0.000000  0.000000  1.000000
  0.000   0.000
  0.000
  1.980
HBOND 0 2

STYLE
DISPF 37753794
MODEL   0  1  0
SURFS   0  1  1
SECTS  96  1
FORMS   0  1
ATOMS   0  0  1
BONDS   1
POLYS   1
VECTS 1.000000
FORMP
  1  1.0   0   0   0
ATOMP
 24  24   0  50  2.0   0
BONDP
  1  16  0.250  2.000 127 127 127
POLYP
 204 1  1.000 180 180 180
ISURF
  0   0   0   0
TEX3P
  1 0.00000E+000 1.00000E+000
SECTP
 -1 5.00000E-001 5.00000E-001 0.00000E+000
HKLPP
 246 1  1.000 128 255  11
UCOLP
   0   0  1.000   0   0   0
COMPS 1
LABEL 1    12  1.000 0
PROJT 0  0.962
BKGRC
 255 255 255
DPTHQ 1 -0.5000  3.5000
LIGHT0 1
 1.000000  0.000000  0.000000  0.000000
 0.000000  1.000000  0.000000  0.000000
 0.000000  0.000000  1.000000  0.000000
 0.000000  0.000000  0.000000  1.000000
 0.000000  0.000000 20.000000  0.000000
 0.000000  0.000000 -1.000000
  26  26  26 255
 179 179 179 255
 255 255 255 255
LIGHT1
 1.000000  0.000000  0.000000  0.000000
 0.000000  1.000000  0.000000  0.000000
 0.000000  0.000000  1.000000  0.000000
 0.000000  0.000000  0.000000  1.000000
 0.000000  0.000000 20.000000  0.000000
 0.000000  0.000000 -1.000000
   0   0   0   0
   0   0   0   0
   0   0   0   0
LIGHT2
 1.000000  0.000000  0.000000  0.000000
 0.000000  1.000000  0.000000  0.000000
 0.000000  0.000000  1.000000  0.000000
 0.000000  0.000000  0.000000  1.000000
 0.000000  0.000000 20.000000  0.000000
 0.000000  0.000000 -1.000000
   0   0   0   0
   0   0   0   0
   0   0   0   0
LIGHT3
 1.000000  0.000000  0.000000  0.000000
 0.000000  1.000000  0.000000  0.000000
 0.000000  0.000000  1.000000  0.000000
 0.000000  0.000000  0.000000  1.000000
 0.000000  0.000000 20.000000  0.000000
 0.000000  0.000000 -1.000000
   0   0   0   0
   0   0   0   0
   0   0   0   0
ATOMM
 204 204 204 255
  25.600
BONDM
 255 255 255 255
 128.000
POLYM
 255 255 255 255
 128.000
SURFM
   0   0   0 255
 128.000
FORMM
 255 255 255 255
 128.000
HKLPM
 255 255 255 255
 128.000
