# Supplementary material for: Reactive P and S co-doped porous hollow nanotube arrays for high performance chloride ion storage
Source: Nat Commun. 2024 Jun 10;15:4951. doi: 10.1038/s41467-024-49319-5 (PMC11164705; doi:10.1038/s41467-024-49319-5)
Supplement: Supplementary file 3 — Source Data [file 41467_2024_49319_MOESM3_ESM.zip › Source Data/Source Data-Fig 5/CoNiPS/CHGDIFF.vasp]

unknown system                                                                                      
 1.000
   13.14000000000000    0.00000000000000    0.00000000000000
   -6.57000000000000   11.37957400000000    0.00000000000000
    0.00000000000000    0.00000000000000   20.00000000000000
   Co   P    Ni   S    Cl
   21   13   10   48    1
DIRECT
    0.1004820000000000    0.4284310000000000    0.1468070000000000     Co1
    0.7619860000000001    0.7931480000000000    0.3181940000000000     Co2
    0.7604910000000000    0.5452300000000000    0.3116400000000000     Co3
    0.6695489999999999    0.3706180000000000    0.1777010000000000     Co4
    0.3502200000000000    0.7076440000000001    0.4518400000000000     Co5
    0.3988920000000000    0.4923770000000000    0.0921740000000000     Co6
    0.0089730000000000    0.7877390000000000    0.3135450000000000     Co7
    0.0676940000000000    0.9242500000000000    0.1350140000000000     Co8
    0.0674790000000000    0.7115300000000000    0.1359690000000000     Co9
    0.7681249999999999    0.0466620000000000    0.3229660000000000    Co10
    0.0221540000000000    0.2958640000000000    0.3195060000000000    Co11
    0.6245570000000000    0.9898749999999999    0.0617610000000000    Co12
    0.2675080000000000    0.2868260000000000    0.3174300000000000    Co13
    0.2617660000000000    0.0319770000000000    0.3111340000000000    Co14
    0.2147410000000000    0.8949210000000000    0.2001240000000000    Co15
    0.8542110000000001    0.2079590000000000    0.4436640000000000    Co16
    0.8393800000000000    0.9822130000000000    0.0588550000000000    Co17
    0.5115710000000000    0.2899200000000000    0.3174700000000000    Co18
    0.2686290000000000    0.7973440000000001    0.3121920000000000    Co19
    0.2682760000000000    0.5437610000000000    0.3140370000000000    Co20
    0.8602030000000001    0.4984120000000000    0.1279200000000000    Co21
    0.0055930000000000    0.1502160000000000    0.0282200000000000      P1
    0.7581320000000000    0.2987320000000000    0.3156240000000000      P2
    0.6764130000000000    0.8817130000000000    0.1874450000000000      P3
    0.3444150000000000    0.2021240000000000    0.4501760000000000      P4
    0.3356000000000000    0.9568540000000000    0.0573590000000000      P5
    0.6671859999999999    0.8352100000000000    0.0190720000000000      P6
    0.6156010000000000    0.4349300000000000    0.0252550000000000      P7
    0.6308620000000000    0.1600720000000000    0.0428780000000000      P8
    0.1931840000000000    0.3471700000000000    0.1800010000000000      P9
    0.8489930000000000    0.7032470000000000    0.4473630000000000     P10
    0.5188600000000000    0.7951640000000000    0.3207540000000000     P11
    0.4917090000000000    0.5242520000000001    0.1803880000000000     P12
    0.0650500000000000    0.5043420000000000    0.4550340000000000     P13
    0.3752570000000000    0.7269480000000000    0.1432500000000000     Ni1
    0.0167200000000000    0.0387830000000000    0.4115310000000000     Ni2
    0.3606730000000000    0.2164670000000000    0.1465320000000000     Ni3
    0.5238080000000001    0.0485180000000000    0.2191390000000000     Ni4
    0.8767330000000000    0.2365960000000000    0.1565200000000000     Ni5
    0.5122830000000000    0.5414210000000000    0.4107780000000000     Ni6
    0.0110420000000000    0.0388610000000000    0.2154050000000000     Ni7
    0.8664090000000000    0.7195200000000000    0.1403870000000000     Ni8
    0.5151110000000000    0.0391190000000000    0.4102860000000000     Ni9
    0.0142450000000000    0.5395460000000000    0.2135820000000000    Ni10
    0.2598850000000000    0.8012620000000000    0.1220840000000000      S1
    0.9335930000000000    0.1335220000000000    0.3872250000000000      S2
    0.6025010000000000    0.7163760000000000    0.2557740000000000      S3
    0.0303850000000000    0.5440390000000001    0.0975940000000000      S4
    0.6824130000000000    0.8776150000000000    0.3822910000000000      S5
    0.8330120000000000    0.9525180000000000    0.2554550000000000      S6
    0.8446090000000001    0.7122520000000000    0.2532720000000000      S7
    0.9923850000000000    0.2930720000000000    0.0705130000000000      S8
    0.6913520000000000    0.6311270000000000    0.3832980000000000      S9
    0.5947910000000000    0.4459020000000000    0.2499840000000000     S10
    0.2761780000000000    0.5492870000000000    0.1052990000000000     S11
    0.9232840000000000    0.8610320000000000    0.3832790000000000     S12
    0.2777190000000000    0.3071770000000000    0.1039390000000000     S13
    0.9191190000000000    0.6265640000000000    0.3815550000000000     S14
    0.6027390000000000    0.2260810000000000    0.2505840000000000     S15
    0.0048700000000000    0.0384560000000000    0.1072290000000000     S16
    0.6802210000000000    0.3826560000000000    0.3761390000000000     S17
    0.8318410000000001    0.4625150000000000    0.2443140000000000     S18
    0.8551460000000000    0.2143590000000000    0.2635570000000000     S19
    0.0019020000000000    0.7849540000000000    0.0658430000000000     S20
    0.6962720000000000    0.1386560000000000    0.3890950000000000     S21
    0.6098490000000000    0.9640020000000000    0.2608090000000000     S22
    0.2582510000000000    0.0326290000000000    0.1224680000000000     S23
    0.9430360000000000    0.3698980000000000    0.3920420000000000     S24
    0.7672050000000000    0.3069380000000000    0.1161020000000000     S25
    0.4236810000000000    0.6322150000000000    0.3860140000000000     S26
    0.1048070000000000    0.2138420000000000    0.2563940000000000     S27
    0.5072580000000000    0.0341800000000000    0.1128690000000000     S28
    0.1900860000000000    0.3777540000000000    0.3761190000000000     S29
    0.3356470000000000    0.4462850000000000    0.2541970000000000     S30
    0.3484110000000000    0.2033340000000000    0.2558050000000000     S31
    0.4962560000000000    0.8019710000000000    0.0439040000000000     S32
    0.1935590000000000    0.1267050000000000    0.3822230000000000     S33
    0.0938780000000000    0.9430860000000000    0.2498740000000000     S34
    0.7708550000000000    0.0575050000000000    0.1245950000000000     S35
    0.4239580000000000    0.3597890000000000    0.3872810000000000     S36
    0.7483620000000000    0.8001239999999999    0.1080620000000000     S37
    0.4217350000000000    0.1260950000000000    0.3829650000000000     S38
    0.0991600000000000    0.7185040000000000    0.2502140000000000     S39
    0.5047820000000000    0.4984780000000000    0.0072250000000000     S40
    0.1759960000000000    0.8678060000000000    0.3739470000000000     S41
    0.3581510000000000    0.9616620000000000    0.2622450000000000     S42
    0.3534860000000000    0.7125110000000000    0.2536920000000000     S43
    0.5298760000000000    0.2900510000000000    0.0975070000000000     S44
    0.1967070000000000    0.6211400000000000    0.3885370000000000     S45
    0.1015810000000000    0.4575980000000000    0.2558800000000000     S46
    0.7229080000000000    0.5377130000000000    0.1147660000000000     S47
    0.4167180000000000    0.8569990000000000    0.3878270000000000     S48
    0.3086220000000000    0.6979610000000001    0.5547820000000000     Cl1
 
  140  140  216
  -0.36309293E+00  -0.31797833E+00  -0.27772852E+00  -0.24210735E+00  -0.21083947E+00
  -0.18365540E+00  -0.16027931E+00  -0.14039426E+00  -0.12362789E+00  -0.10957984E+00
  -0.97874269E-01  -0.88195901E-01  -0.80284614E-01  -0.73908349E-01  -0.68851864E-01
  -0.64932161E-01  -0.62018669E-01  -0.60038285E-01  -0.58965945E-01  -0.58812340E-01
  -0.59617523E-01  -0.61457294E-01  -0.64461913E-01  -0.68834244E-01  -0.74850653E-01
  -0.82846235E-01  -0.93203405E-01  -0.10636205E+00  -0.12285456E+00  -0.14335965E+00
  -0.16875647E+00  -0.20014654E+00  -0.23880982E+00  -0.28609576E+00  -0.34328992E+00
  -0.41150425E+00  -0.49159929E+00  -0.58409692E+00  -0.68901624E+00  -0.80559644E+00
  -0.93195439E+00  -0.10648212E+01  -0.11995227E+01  -0.13302733E+01  -0.14507146E+01
  -0.15545447E+01  -0.16361178E+01  -0.16909797E+01  -0.17163227E+01  -0.17113092E+01
  -0.16771611E+01  -0.16169373E+01  -0.15350382E+01  -0.14365870E+01  -0.13268712E+01
  -0.12109443E+01  -0.10933967E+01  -0.97825207E+00  -0.86894521E+00  -0.76833347E+00
  -0.67868493E+00  -0.60161846E+00  -0.53803476E+00  -0.48811308E+00  -0.45141717E+00
  -0.42708807E+00  -0.41405418E+00  -0.41118518E+00  -0.41735313E+00  -0.43142397E+00
  -0.45224350E+00  -0.47866076E+00  -0.50956985E+00  -0.54392094E+00  -0.58069230E+00
  -0.61887549E+00  -0.65753543E+00  -0.69596121E+00  -0.73386910E+00  -0.77158387E+00
  -0.81010545E+00  -0.85095921E+00  -0.89573141E+00  -0.94524311E+00  -0.99848580E+00
  -0.10517454E+01  -0.10985791E+01  -0.11311313E+01  -0.11425549E+01  -0.11294779E+01
  -0.10932293E+01  -0.10392115E+01  -0.97488818E+00  -0.90751415E+00  -0.84259156E+00
  -0.78338640E+00  -0.73126172E+00  -0.68636705E+00  -0.64829805E+00  -0.61651884E+00
  -0.59051406E+00  -0.56976476E+00  -0.55367958E+00  -0.54155493E+00  -0.53256166E+00
  -0.52574530E+00  -0.52007984E+00  -0.51465327E+00  -0.50903276E+00  -0.50379041E+00
  -0.50112271E+00  -0.50548108E+00  -0.52406751E+00  -0.56683428E+00  -0.64529595E+00
  -0.76941119E+00  -0.94259649E+00  -0.11566265E+01  -0.13896080E+01  -0.16096693E+01
  -0.17839904E+01  -0.18891931E+01  -0.19178606E+01  -0.18782965E+01  -0.17887269E+01
  -0.16698227E+01  -0.15391158E+01  -0.14086519E+01  -0.12851861E+01  -0.11715280E+01
  -0.10680055E+01  -0.97362107E+00  -0.88685843E+00  -0.80621295E+00  -0.73050094E+00
  -0.65898240E+00  -0.59134763E+00  -0.52763573E+00  -0.46812245E+00  -0.41317593E+00
  -0.40932444E+00  -0.35978374E+00  -0.31496437E+00  -0.27481950E+00  -0.23919772E+00
  -0.20790472E+00  -0.18071386E+00  -0.15734208E+00  -0.13743308E+00  -0.12058011E+00
  -0.10638400E+00  -0.94505030E-01  -0.84671996E-01  -0.76653817E-01  -0.70232595E-01
  -0.65203560E-01  -0.61394500E-01  -0.58683286E-01  -0.57002863E-01  -0.56333766E-01
  -0.56690885E-01  -0.58115725E-01  -0.60684393E-01  -0.64526369E-01  -0.69838430E-01
  -0.76884547E-01  -0.85988834E-01  -0.97532601E-01  -0.11196429E+00  -0.12982908E+00
  -0.15181898E+00  -0.17881985E+00  -0.21191455E+00  -0.25231516E+00  -0.30124099E+00
  -0.35978813E+00  -0.42882901E+00  -0.50893755E+00  -0.60029299E+00  -0.70250151E+00
  -0.81432358E+00  -0.93338871E+00  -0.10560482E+01  -0.11774902E+01  -0.12921167E+01
  -0.13940837E+01  -0.14778773E+01  -0.15388503E+01  -0.15736973E+01  -0.15808305E+01
  -0.15605729E+01  -0.15150779E+01  -0.14479602E+01  -0.13637426E+01  -0.12672965E+01
  -0.11634136E+01  -0.10565408E+01  -0.95064461E+00  -0.84915668E+00  -0.75496309E+00
  -0.67039449E+00  -0.59718408E+00  -0.53640588E+00  -0.48845060E+00  -0.45309198E+00
  -0.42964632E+00  -0.41717409E+00  -0.41465069E+00  -0.42105231E+00  -0.43535584E+00
  -0.45650320E+00  -0.48338850E+00  -0.51488388E+00  -0.54987828E+00  -0.58730404E+00
  -0.62615877E+00  -0.66554921E+00  -0.70478057E+00  -0.74349670E+00  -0.78184433E+00
  -0.82058854E+00  -0.86106991E+00  -0.90489350E+00  -0.95328387E+00  -0.10061516E+01
  -0.10611355E+01  -0.11131430E+01  -0.11549512E+01  -0.11790110E+01  -0.11798499E+01
  -0.11559497E+01  -0.11101648E+01  -0.10485688E+01  -0.97844493E+00  -0.90641171E+00
  -0.83733308E+00  -0.77410707E+00  -0.71804735E+00  -0.66947945E+00  -0.62825850E+00
  -0.59406237E+00  -0.56646713E+00  -0.54491763E+00  -0.52870704E+00  -0.51699682E+00
  -0.50884178E+00  -0.50320872E+00  -0.49904751E+00  -0.49549640E+00  -0.49224906E+00
  -0.49004031E+00  -0.49117515E+00  -0.50001564E+00  -0.52325915E+00  -0.56961722E+00
  -0.64827393E+00  -0.76569932E+00  -0.92139332E+00  -0.11045612E+01  -0.12942977E+01
  -0.14644687E+01  -0.15916198E+01  -0.16620587E+01  -0.16746551E+01  -0.16386207E+01
  -0.15683602E+01  -0.14784004E+01  -0.13802997E+01  -0.12817295E+01  -0.11869109E+01
  -0.10975334E+01  -0.10136727E+01  -0.93456008E+00  -0.85918191E+00  -0.78669320E+00
  -0.71662346E+00  -0.64890431E+00  -0.58379621E+00  -0.52178261E+00  -0.46344601E+00
  -0.46133299E+00  -0.40776176E+00  -0.35850010E+00  -0.31372735E+00  -0.27347352E+00
  -0.23767988E+00  -0.20622295E+00  -0.17889847E+00  -0.15540005E+00  -0.13533460E+00
  -0.11828249E+00  -0.10386658E+00  -0.91784715E-01  -0.81794889E-01  -0.73681232E-01
  -0.67234466E-01  -0.62257386E-01  -0.58584739E-01  -0.56100651E-01  -0.54742872E-01
  -0.54492936E-01  -0.55362908E-01  -0.57391179E-01  -0.60651112E-01  -0.65265286E-01
  -0.71417845E-01  -0.79360809E-01  -0.89413296E-01  -0.10195629E+00  -0.11743683E+00
  -0.13639662E+00  -0.15952112E+00  -0.18767564E+00  -0.22188853E+00  -0.26326606E+00
  -0.31286363E+00  -0.37155894E+00  -0.43996061E+00  -0.51833987E+00  -0.60653020E+00
  -0.70374458E+00  -0.80833090E+00  -0.91757222E+00  -0.10276595E+01  -0.11339038E+01
  -0.12311435E+01  -0.13142443E+01  -0.13786079E+01  -0.14206419E+01  -0.14381645E+01
  -0.14306810E+01  -0.13994333E+01  -0.13471687E+01  -0.12776834E+01  -0.11953003E+01
  -0.11044315E+01  -0.10092930E+01  -0.91374218E+00  -0.82118971E+00  -0.73454969E+00
  -0.65620647E+00  -0.58797733E+00  -0.53106892E+00  -0.48605498E+00  -0.45291739E+00
  -0.43116813E+00  -0.42002508E+00  -0.41858019E+00  -0.42590266E+00  -0.44105782E+00
  -0.46306989E+00  -0.49087974E+00  -0.52333767E+00  -0.55924304E+00  -0.59741830E+00
  -0.63679141E+00  -0.67646471E+00  -0.71577217E+00  -0.75435521E+00  -0.79227753E+00
  -0.83014402E+00  -0.86912557E+00  -0.91077295E+00  -0.95653720E+00  -0.10069974E+01
  -0.10609509E+01  -0.11147369E+01  -0.11622969E+01  -0.11962965E+01  -0.12101100E+01
  -0.11998876E+01  -0.11657541E+01  -0.11116098E+01  -0.10437498E+01  -0.96904949E+00
  -0.89348373E+00  -0.82137705E+00  -0.75535377E+00  -0.69672032E+00  -0.64596646E+00
  -0.60314950E+00  -0.56806778E+00  -0.54028337E+00  -0.51912370E+00  -0.50373577E+00
  -0.49316405E+00  -0.48639584E+00  -0.48238376E+00  -0.48012385E+00  -0.47886210E+00
  -0.47843855E+00  -0.47971489E+00  -0.48500414E+00  -0.49840455E+00  -0.52585398E+00
  -0.57453094E+00  -0.65113247E+00  -0.75895378E+00  -0.89469564E+00  -0.10468704E+01
  -0.11974729E+01  -0.13268657E+01  -0.14197082E+01  -0.14689789E+01  -0.14763999E+01
  -0.14497955E+01  -0.13993567E+01  -0.13346463E+01  -0.12630670E+01  -0.11895300E+01
  -0.11167517E+01  -0.10457767E+01  -0.97656832E+00  -0.90859265E+00  -0.84130739E+00
  -0.77446641E+00  -0.70821604E+00  -0.64304154E+00  -0.57964797E+00  -0.51882808E+00
  -0.51939687E+00  -0.46235545E+00  -0.40897463E+00  -0.35965199E+00  -0.31461432E+00
  -0.27397564E+00  -0.23776750E+00  -0.20592399E+00  -0.17824948E+00  -0.15441669E+00
  -0.13401717E+00  -0.11664029E+00  -0.10193412E+00  -0.89619758E-01  -0.79467486E-01
  -0.71265333E-01  -0.64805946E-01  -0.59896117E-01  -0.56376486E-01  -0.54135214E-01
  -0.53108983E-01  -0.53274557E-01  -0.54639203E-01  -0.57236101E-01  -0.61129002E-01
  -0.66426331E-01  -0.73299430E-01  -0.81993119E-01  -0.92821664E-01  -0.10615740E+00
  -0.12243290E+00  -0.14217037E+00  -0.16602752E+00  -0.19482274E+00  -0.22950195E+00
  -0.27103771E+00  -0.32029483E+00  -0.37791305E+00  -0.44423230E+00  -0.51923125E+00
  -0.60242282E+00  -0.69268094E+00  -0.78804809E+00  -0.88563151E+00  -0.98167589E+00
  -0.10718306E+01  -0.11515470E+01  -0.12165179E+01  -0.12631089E+01  -0.12887592E+01
  -0.12923049E+01  -0.12741391E+01  -0.12361221E+01  -0.11812496E+01  -0.11131970E+01
  -0.10358950E+01  -0.95323051E+00  -0.86886943E+00  -0.78614569E+00  -0.70797619E+00
  -0.63679009E+00  -0.57447605E+00  -0.52234883E+00  -0.48113922E+00  -0.45102418E+00
  -0.43171631E+00  -0.42260739E+00  -0.42292481E+00  -0.43184205E+00  -0.44850891E+00
  -0.47201337E+00  -0.50132283E+00  -0.53525526E+00  -0.57251090E+00  -0.61176529E+00
  -0.65179644E+00  -0.69160309E+00  -0.73048485E+00  -0.76809229E+00  -0.80448183E+00
  -0.84018923E+00  -0.87627200E+00  -0.91421599E+00  -0.95560020E+00  -0.10014815E+01
  -0.10515912E+01  -0.11036022E+01  -0.11528555E+01  -0.11929018E+01  -0.12169137E+01
  -0.12195600E+01  -0.11985856E+01  -0.11554099E+01  -0.10945387E+01  -0.10221633E+01
  -0.94461328E+00  -0.86721830E+00  -0.79380743E+00  -0.72676455E+00  -0.66739180E+00
  -0.61630512E+00  -0.57367905E+00  -0.53932217E+00  -0.51269385E+00  -0.49297295E+00
  -0.47918614E+00  -0.47032154E+00  -0.46537520E+00  -0.46336293E+00  -0.46338775E+00
  -0.46483458E+00  -0.46768884E+00  -0.47290516E+00  -0.48272903E+00  -0.50087264E+00
  -0.53236566E+00  -0.58275802E+00  -0.65639517E+00  -0.75400756E+00  -0.87067851E+00
  -0.99563476E+00  -0.11145840E+01  -0.12137904E+01  -0.12839084E+01  -0.13217813E+01
  -0.13297714E+01  -0.13135721E+01  -0.12798858E+01  -0.12348299E+01  -0.11831754E+01
  -0.11281350E+01  -0.10714565E+01  -0.10137273E+01  -0.95483504E+00  -0.89447230E+00
  -0.83253142E+00  -0.76929373E+00  -0.70541875E+00  -0.64181609E+00  -0.57948877E+00
  -0.58398045E+00  -0.52411713E+00  -0.46705393E+00  -0.41339875E+00  -0.36357080E+00
  -0.31786284E+00  -0.27648136E+00  -0.23953781E+00  -0.20700759E+00  -0.17870272E+00
  -0.15429346E+00  -0.13337738E+00  -0.11555941E+00  -0.10050215E+00  -0.87930683E-01
  -0.77609166E-01  -0.69318156E-01  -0.62849136E-01  -0.58013310E-01  -0.54654661E-01
  -0.52659449E-01  -0.51958846E-01  -0.52523137E-01  -0.54351174E-01  -0.57463469E-01
  -0.61908079E-01  -0.67779335E-01  -0.75239212E-01  -0.84525842E-01  -0.95943450E-01
  -0.10984540E+00  -0.12663528E+00  -0.14679890E+00  -0.17094938E+00  -0.19984038E+00
  -0.23431281E+00  -0.27518026E+00  -0.32309977E+00  -0.37847439E+00  -0.44139480E+00
  -0.51158022E+00  -0.58827337E+00  -0.67009132E+00  -0.75489663E+00  -0.83978471E+00
  -0.92123361E+00  -0.99539086E+00  -0.10584291E+01  -0.11069110E+01  -0.11381449E+01
  -0.11505103E+01  -0.11436854E+01  -0.11186891E+01  -0.10776920E+01  -0.10236616E+01
  -0.95997331E+00  -0.89010628E+00  -0.81745159E+00  -0.74518961E+00  -0.67618315E+00
  -0.61287579E+00  -0.55721403E+00  -0.51060831E+00  -0.47392947E+00  -0.44753638E+00
  -0.43134223E+00  -0.42492496E+00  -0.42766082E+00  -0.43883347E+00  -0.45767474E+00
  -0.48333183E+00  -0.51479819E+00  -0.55086300E+00  -0.59012228E+00  -0.63106922E+00
  -0.67225082E+00  -0.71244731E+00  -0.75081558E+00  -0.78696031E+00  -0.82094890E+00
  -0.85331904E+00  -0.88509314E+00  -0.91773230E+00  -0.95291334E+00  -0.99205386E+00
  -0.10356300E+01  -0.10824713E+01  -0.11293226E+01  -0.11709777E+01  -0.12011517E+01
  -0.12139504E+01  -0.12054554E+01  -0.11747998E+01  -0.11243090E+01  -0.10587212E+01
  -0.98389183E+00  -0.90551911E+00  -0.82828595E+00  -0.75555036E+00  -0.68947285E+00
  -0.63133481E+00  -0.58180999E+00  -0.54108401E+00  -0.50887854E+00  -0.48450661E+00
  -0.46702001E+00  -0.45539402E+00  -0.44864910E+00  -0.44587125E+00  -0.44619551E+00
  -0.44886296E+00  -0.45341320E+00  -0.45997741E+00  -0.46957584E+00  -0.48432831E+00
  -0.50748548E+00  -0.54310891E+00  -0.59515825E+00  -0.66592661E+00  -0.75428672E+00
  -0.85471331E+00  -0.95795382E+00  -0.10533554E+01  -0.11318023E+01  -0.11878410E+01
  -0.12201807E+01  -0.12307884E+01  -0.12234253E+01  -0.12023684E+01  -0.11715716E+01
  -0.11341807E+01  -0.10922888E+01  -0.10469275E+01  -0.99831936E+00  -0.94631507E+00
  -0.89084293E+00  -0.83219616E+00  -0.77109387E+00  -0.70857191E+00  -0.64581126E+00
  -0.65568586E+00  -0.59380548E+00  -0.53358628E+00  -0.47588390E+00  -0.42134204E+00
  -0.37044461E+00  -0.32357049E+00  -0.28101036E+00  -0.24293790E+00  -0.20936465E+00
  -0.18012228E+00  -0.15489661E+00  -0.13330052E+00  -0.11494714E+00  -0.99491928E-01
  -0.86639665E-01  -0.76133856E-01  -0.67744965E-01  -0.61264522E-01  -0.56505776E-01
  -0.53310607E-01  -0.51558483E-01  -0.51170803E-01  -0.52105794E-01  -0.54347858E-01
  -0.57901265E-01  -0.62798314E-01  -0.69121268E-01  -0.77024380E-01  -0.86736978E-01
  -0.98544554E-01  -0.11276790E+00  -0.12976917E+00  -0.14998932E+00  -0.17398723E+00
  -0.20243437E+00  -0.23604388E+00  -0.27545444E+00  -0.32111771E+00  -0.37322316E+00
  -0.43165164E+00  -0.49591420E+00  -0.56504848E+00  -0.63750330E+00  -0.71108214E+00
  -0.78301305E+00  -0.85014730E+00  -0.90923222E+00  -0.95720412E+00  -0.99147560E+00
  -0.10102138E+01  -0.10125829E+01  -0.99887771E+00  -0.97047723E+00  -0.92961692E+00
  -0.87906987E+00  -0.82185305E+00  -0.76102138E+00  -0.69953025E+00  -0.64011823E+00
  -0.58519023E+00  -0.53672044E+00  -0.49619851E+00  -0.46462207E+00  -0.44252290E+00
  -0.43001827E+00  -0.42688721E+00  -0.43266749E+00  -0.44675106E+00  -0.46844163E+00
  -0.49694478E+00  -0.53129705E+00  -0.57028095E+00  -0.61239313E+00  -0.65591606E+00
  -0.69909856E+00  -0.74039766E+00  -0.77869949E+00  -0.81344648E+00  -0.84465711E+00
  -0.87288923E+00  -0.89920258E+00  -0.92510728E+00  -0.95240520E+00  -0.98282820E+00
  -0.10174701E+01  -0.10561398E+01  -0.10968609E+01  -0.11357647E+01  -0.11675530E+01
  -0.11865274E+01  -0.11879340E+01  -0.11691808E+01  -0.11304814E+01  -0.10747038E+01
  -0.10065384E+01  -0.93135518E+00  -0.85417605E+00  -0.77905099E+00  -0.70889906E+00
  -0.64566792E+00  -0.59057647E+00  -0.54426399E+00  -0.50682418E+00  -0.47783073E+00
  -0.45646055E+00  -0.44171111E+00  -0.43260405E+00  -0.42827427E+00  -0.42794620E+00
  -0.43089851E+00  -0.43652751E+00  -0.44453858E+00  -0.45520210E+00  -0.46957503E+00
  -0.48960539E+00  -0.51802937E+00  -0.55791816E+00  -0.61175557E+00  -0.68017634E+00
  -0.76089093E+00  -0.84850085E+00  -0.93555394E+00  -0.10144559E+01  -0.10793191E+01
  -0.11269424E+01  -0.11567428E+01  -0.11700434E+01  -0.11692398E+01  -0.11571182E+01
  -0.11363257E+01  -0.11089485E+01  -0.10762539E+01  -0.10387017E+01  -0.99624040E+00
  -0.94874552E+00  -0.89638750E+00  -0.83978625E+00  -0.77995738E+00  -0.71815166E+00
  -0.73476774E+00  -0.67213347E+00  -0.60957971E+00  -0.54826356E+00  -0.48914095E+00
  -0.43296327E+00  -0.38032032E+00  -0.33168643E+00  -0.28742918E+00  -0.24777762E+00
  -0.21278219E+00  -0.18230504E+00  -0.15605500E+00  -0.13365215E+00  -0.11469347E+00
  -0.98799870E-01  -0.85639533E-01  -0.74931988E-01  -0.66439098E-01  -0.59951231E-01
  -0.55278177E-01  -0.52251665E-01  -0.50736198E-01  -0.50637417E-01  -0.51898562E-01
  -0.54488445E-01  -0.58394802E-01  -0.63635514E-01  -0.70283076E-01  -0.78482935E-01
  -0.88447849E-01  -0.10043343E+00  -0.11472013E+00  -0.13162573E+00  -0.15154228E+00
  -0.17496293E+00  -0.20245913E+00  -0.23460102E+00  -0.27185187E+00  -0.31448009E+00
  -0.36250405E+00  -0.41564612E+00  -0.47326257E+00  -0.53424825E+00  -0.59696946E+00
  -0.65928407E+00  -0.71867435E+00  -0.77246124E+00  -0.81803701E+00  -0.85308365E+00
  -0.87578150E+00  -0.88501401E+00  -0.88053623E+00  -0.86303516E+00  -0.83403786E+00
  -0.79569436E+00  -0.75052524E+00  -0.70120876E+00  -0.65042519E+00  -0.60072925E+00
  -0.55442894E+00  -0.51347995E+00  -0.47942038E+00  -0.45335551E+00  -0.43597995E+00
  -0.42761578E+00  -0.42825731E+00  -0.43762680E+00  -0.45524362E+00  -0.48048633E+00
  -0.51260804E+00  -0.55067906E+00  -0.59348207E+00  -0.63943480E+00  -0.68662200E+00
  -0.73297087E+00  -0.77653380E+00  -0.81578765E+00  -0.84985072E+00  -0.87856328E+00
  -0.90245213E+00  -0.92264555E+00  -0.94077771E+00  -0.95884129E+00  -0.97889729E+00
  -0.10025978E+01  -0.10305989E+01  -0.10620461E+01  -0.10943421E+01  -0.11233446E+01
  -0.11440334E+01  -0.11515343E+01  -0.11422391E+01  -0.11146737E+01  -0.10698206E+01
  -0.10107990E+01  -0.94205655E+00  -0.86839291E+00  -0.79415423E+00  -0.72280099E+00
  -0.65685034E+00  -0.59802699E+00  -0.54741835E+00  -0.50553049E+00  -0.47229287E+00
  -0.44712950E+00  -0.42915115E+00  -0.41740131E+00  -0.41103072E+00  -0.40933218E+00
  -0.41168270E+00  -0.41751009E+00  -0.42637184E+00  -0.43814042E+00  -0.45321157E+00
  -0.47264255E+00  -0.49815058E+00  -0.53189729E+00  -0.57597185E+00  -0.63157303E+00
  -0.69812572E+00  -0.77278770E+00  -0.85073879E+00  -0.92623953E+00  -0.99398029E+00
  -0.10501063E+01  -0.10925904E+01  -0.11210524E+01  -0.11363339E+01  -0.11400487E+01
  -0.11341434E+01  -0.11204449E+01  -0.11002624E+01  -0.10741956E+01  -0.10422514E+01
  -0.10042060E+01  -0.96000615E+00  -0.91001403E+00  -0.85503185E+00  -0.79618372E+00
  -0.82033621E+00  -0.75910481E+00  -0.69577441E+00  -0.63176891E+00  -0.56843623E+00
  -0.50694060E+00  -0.44822434E+00  -0.39303177E+00  -0.34194877E+00  -0.29541712E+00
  -0.25371714E+00  -0.21693988E+00  -0.18497760E+00  -0.15754832E+00  -0.13425163E+00
  -0.11463850E+00  -0.98275959E-01  -0.84789943E-01  -0.73877979E-01  -0.65293684E-01
  -0.58819566E-01  -0.54249812E-01  -0.51394893E-01  -0.50099137E-01  -0.50252255E-01
  -0.51783515E-01  -0.54646829E-01  -0.58814625E-01  -0.64291437E-01  -0.71137990E-01
  -0.79484781E-01  -0.89520757E-01  -0.10146737E+00  -0.11556428E+00  -0.13208479E+00
  -0.15136722E+00  -0.17382699E+00  -0.19992157E+00  -0.23007496E+00  -0.26459378E+00
  -0.30360293E+00  -0.34699754E+00  -0.39438630E+00  -0.44501560E+00  -0.49769792E+00
  -0.55080266E+00  -0.60234540E+00  -0.65015714E+00  -0.69207962E+00  -0.72613602E+00
  -0.75067376E+00  -0.76450738E+00  -0.76706613E+00  -0.75850693E+00  -0.73973126E+00
  -0.71228475E+00  -0.67817560E+00  -0.63967887E+00  -0.59916817E+00  -0.55897575E+00
  -0.52126665E+00  -0.48793105E+00  -0.46051534E+00  -0.44020318E+00  -0.42783179E+00
  -0.42391725E+00  -0.42867513E+00  -0.44204295E+00  -0.46371445E+00  -0.49317871E+00
  -0.52973562E+00  -0.57245866E+00  -0.62010546E+00  -0.67102453E+00  -0.72313820E+00
  -0.77407000E+00  -0.82142475E+00  -0.86315290E+00  -0.89787964E+00  -0.92509394E+00
  -0.94516729E+00  -0.95925463E+00  -0.96914983E+00  -0.97710876E+00  -0.98557852E+00
  -0.99677252E+00  -0.10121271E+01  -0.10317859E+01  -0.10542987E+01  -0.10766648E+01
  -0.10947574E+01  -0.11040678E+01  -0.11006224E+01  -0.10818497E+01  -0.10471524E+01
  -0.99800658E+00  -0.93756460E+00  -0.86991414E+00  -0.79926466E+00  -0.72932699E+00
  -0.66302431E+00  -0.60249102E+00  -0.54919115E+00  -0.50400136E+00  -0.46722466E+00
  -0.43861621E+00  -0.41751145E+00  -0.40305278E+00  -0.39441466E+00  -0.39091889E+00
  -0.39201858E+00  -0.39723039E+00  -0.40612457E+00  -0.41842180E+00  -0.43415565E+00
  -0.45381475E+00  -0.47839251E+00  -0.50929535E+00  -0.54806087E+00  -0.59586108E+00
  -0.65287471E+00  -0.71777518E+00  -0.78763623E+00  -0.85839282E+00  -0.92568900E+00
  -0.98573651E+00  -0.10358629E+01  -0.10746697E+01  -0.11019215E+01  -0.11183073E+01
  -0.11251178E+01  -0.11238305E+01  -0.11156640E+01  -0.11012594E+01  -0.10806422E+01
  -0.10534758E+01  -0.10194428E+01  -0.97854004E+00  -0.93117310E+00  -0.87809909E+00
  -0.90968273E+00  -0.85321240E+00  -0.79186333E+00  -0.72710230E+00  -0.66061704E+00
  -0.59410415E+00  -0.52907677E+00  -0.46676569E+00  -0.40811729E+00  -0.35384059E+00
  -0.30444841E+00  -0.26026585E+00  -0.22141304E+00  -0.18778993E+00  -0.15909056E+00
  -0.13485868E+00  -0.11457377E+00  -0.97739281E-01  -0.83940431E-01  -0.72853759E-01
  -0.64217126E-01  -0.57791142E-01  -0.53342001E-01  -0.50653757E-01  -0.49551839E-01
  -0.49913667E-01  -0.51657380E-01  -0.54722793E-01  -0.59065699E-01  -0.64674311E-01
  -0.71593697E-01  -0.79935532E-01  -0.89862609E-01  -0.10156301E+00  -0.11523851E+00
  -0.13111831E+00  -0.14948034E+00  -0.17065153E+00  -0.19497160E+00  -0.22273279E+00
  -0.25411840E+00  -0.28915130E+00  -0.32764121E+00  -0.36911572E+00  -0.41275084E+00
  -0.45733991E+00  -0.50134396E+00  -0.54302703E+00  -0.58062570E+00  -0.61249655E+00
  -0.63721991E+00  -0.65368364E+00  -0.66118306E+00  -0.65953314E+00  -0.64914819E+00
  -0.63103791E+00  -0.60671251E+00  -0.57803115E+00  -0.54704066E+00  -0.51582677E+00
  -0.48638223E+00  -0.46049770E+00  -0.43969250E+00  -0.42519389E+00  -0.41795003E+00
  -0.41864784E+00  -0.42771898E+00  -0.44533690E+00  -0.47141583E+00  -0.50561201E+00
  -0.54731518E+00  -0.59561290E+00  -0.64921999E+00  -0.70639251E+00  -0.76488405E+00
  -0.82202296E+00  -0.87496121E+00  -0.92106585E+00  -0.95834088E+00  -0.98574205E+00
  -0.10033021E+01  -0.10120773E+01  -0.10139856E+01  -0.10115843E+01  -0.10077726E+01
  -0.10053721E+01  -0.10065966E+01  -0.10125243E+01  -0.10227439E+01  -0.10353070E+01
  -0.10470134E+01  -0.10539687E+01  -0.10523024E+01  -0.10389158E+01  -0.10121086E+01
  -0.97192623E+00  -0.92012315E+00  -0.85974458E+00  -0.79446744E+00  -0.72792922E+00
  -0.66325548E+00  -0.60287060E+00  -0.54852091E+00  -0.50136151E+00  -0.46200456E+00
  -0.43053881E+00  -0.40659763E+00  -0.38952146E+00  -0.37857100E+00  -0.37309302E+00
  -0.37257273E+00  -0.37659393E+00  -0.38479245E+00  -0.39687806E+00  -0.41273101E+00
  -0.43251719E+00  -0.45675391E+00  -0.48628225E+00  -0.52211977E+00  -0.56517480E+00
  -0.61584339E+00  -0.67359652E+00  -0.73674274E+00  -0.80252351E+00  -0.86755124E+00
  -0.92842788E+00  -0.98231602E+00  -0.10273059E+01  -0.10625467E+01  -0.10881763E+01
  -0.11050788E+01  -0.11144872E+01  -0.11175119E+01  -0.11147550E+01  -0.11061830E+01
  -0.10913041E+01  -0.10695158E+01  -0.10404085E+01  -0.10038893E+01  -0.96016017E+00
  -0.99824186E+00  -0.95100518E+00  -0.89576726E+00  -0.83361403E+00  -0.76628118E+00
  -0.69592881E+00  -0.62479622E+00  -0.55489163E+00  -0.48782149E+00  -0.42477077E+00
  -0.36657486E+00  -0.31380341E+00  -0.26680270E+00  -0.22568932E+00  -0.19032929E+00
  -0.16034866E+00  -0.13520100E+00  -0.11427754E+00  -0.97015852E-01  -0.82960996E-01
  -0.71762718E-01  -0.63130543E-01  -0.56790472E-01  -0.52474611E-01  -0.49942635E-01
  -0.49007277E-01  -0.49538461E-01  -0.51443763E-01  -0.54646303E-01  -0.59081937E-01
  -0.64719789E-01  -0.71587255E-01  -0.79776824E-01  -0.89427623E-01  -0.10069882E+00
  -0.11375701E+00  -0.12878468E+00  -0.14599305E+00  -0.16561807E+00  -0.18789213E+00
  -0.21300187E+00  -0.24104211E+00  -0.27196479E+00  -0.30551691E+00  -0.34116978E+00
  -0.37807310E+00  -0.41507278E+00  -0.45080585E+00  -0.48384616E+00  -0.51284106E+00
  -0.53659986E+00  -0.55414523E+00  -0.56476720E+00  -0.56810750E+00  -0.56425296E+00
  -0.55379094E+00  -0.53778919E+00  -0.51770364E+00  -0.49524450E+00  -0.47223357E+00
  -0.45047178E+00  -0.43163012E+00  -0.41717790E+00  -0.40835753E+00  -0.40619502E+00
  -0.41151781E+00  -0.42495418E+00  -0.44691156E+00  -0.47754718E+00  -0.51673915E+00
  -0.56404842E+00  -0.61865524E+00  -0.67926821E+00  -0.74403181E+00  -0.81048365E+00
  -0.87562480E+00  -0.93614878E+00  -0.98882470E+00  -0.10309604E+01  -0.10608231E+01
  -0.10779025E+01  -0.10829671E+01  -0.10779404E+01  -0.10656517E+01  -0.10494890E+01
  -0.10329407E+01  -0.10190382E+01  -0.10097908E+01  -0.10057744E+01  -0.10060140E+01
  -0.10081898E+01  -0.10090937E+01  -0.10052164E+01  -0.99336547E+00  -0.97123029E+00
  -0.93780912E+00  -0.89359893E+00  -0.84047925E+00  -0.78130366E+00  -0.71932290E+00
  -0.65763322E+00  -0.59881552E+00  -0.54481234E+00  -0.49696501E+00  -0.45609079E+00
  -0.42253612E+00  -0.39622647E+00  -0.37676327E+00  -0.36357713E+00  -0.35608688E+00
  -0.35379846E+00  -0.35632055E+00  -0.36333528E+00  -0.37458687E+00  -0.38992059E+00
  -0.40935166E+00  -0.43311692E+00  -0.46167148E+00  -0.49561445E+00  -0.53553448E+00
  -0.58177393E+00  -0.63414275E+00  -0.69166917E+00  -0.75250526E+00  -0.81407288E+00
  -0.87344499E+00  -0.92786019E+00  -0.97521919E+00  -0.10144222E+01  -0.10454540E+01
  -0.10691824E+01  -0.10869091E+01  -0.10998043E+01  -0.11084377E+01  -0.11126060E+01
  -0.11115127E+01  -0.11041549E+01  -0.10896634E+01  -0.10674282E+01  -0.10370416E+01
  -0.10804677E+01  -0.10475129E+01  -0.10035450E+01  -0.94877973E+00  -0.88447696E+00
  -0.81288487E+00  -0.73687393E+00  -0.65942499E+00  -0.58317693E+00  -0.51017619E+00
  -0.44185253E+00  -0.37914077E+00  -0.32262738E+00  -0.27263367E+00  -0.22922128E+00
  -0.19216972E+00  -0.16099250E+00  -0.13502512E+00  -0.11356037E+00  -0.95969325E-01
  -0.81754765E-01  -0.70530781E-01  -0.61967108E-01  -0.55748919E-01  -0.51576452E-01
  -0.49192092E-01  -0.48402104E-01  -0.49071035E-01  -0.51093918E-01  -0.54373055E-01
  -0.58820907E-01  -0.64386928E-01  -0.71083478E-01  -0.78988366E-01  -0.88221755E-01
  -0.98917099E-01  -0.11120567E+00  -0.12521990E+00  -0.14110266E+00  -0.15900726E+00
  -0.17908056E+00  -0.20143247E+00  -0.22609430E+00  -0.25296264E+00  -0.28173541E+00
  -0.31185649E+00  -0.34250446E+00  -0.37265047E+00  -0.40116920E+00  -0.42695963E+00
  -0.44903106E+00  -0.46654523E+00  -0.47884686E+00  -0.48551739E+00  -0.48645736E+00
  -0.48196215E+00  -0.47274926E+00  -0.45991689E+00  -0.44484836E+00  -0.42909160E+00
  -0.41423970E+00  -0.40182802E+00  -0.39326150E+00  -0.38978211E+00  -0.39247209E+00
  -0.40226909E+00  -0.41996504E+00  -0.44617882E+00  -0.48131416E+00  -0.52551155E+00
  -0.57858133E+00  -0.63989628E+00  -0.70824869E+00  -0.78171969E+00  -0.85762916E+00
  -0.93261907E+00  -0.10028903E+01  -0.10645817E+01  -0.11142476E+01  -0.11493473E+01
  -0.11686388E+01  -0.11723800E+01  -0.11623066E+01  -0.11414085E+01  -0.11135418E+01
  -0.10829017E+01  -0.10533935E+01  -0.10279982E+01  -0.10082880E+01  -0.99423329E+00
  -0.98434676E+00  -0.97609218E+00  -0.96641778E+00  -0.95229493E+00  -0.93119827E+00
  -0.90150037E+00  -0.86274368E+00  -0.81572622E+00  -0.76234568E+00  -0.70521428E+00
  -0.64715481E+00  -0.59074492E+00  -0.53804143E+00  -0.49050984E+00  -0.44908496E+00
  -0.41426468E+00  -0.38618753E+00  -0.36470343E+00  -0.34946340E+00  -0.34002683E+00
  -0.33595629E+00  -0.33687162E+00  -0.34246392E+00  -0.35249635E+00  -0.36681739E+00
  -0.38538790E+00  -0.40830143E+00  -0.43577625E+00  -0.46811145E+00  -0.50560574E+00
  -0.54843255E+00  -0.59646553E+00  -0.64907440E+00  -0.70495669E+00  -0.76210406E+00
  -0.81799092E+00  -0.87000262E+00  -0.91601170E+00  -0.95491035E+00  -0.98687660E+00
  -0.10132218E+01  -0.10358253E+01  -0.10563497E+01  -0.10755592E+01  -0.10930439E+01
  -0.11074536E+01  -0.11170614E+01  -0.11202914E+01  -0.11159234E+01  -0.11029678E+01
  -0.11513246E+01  -0.11376126E+01  -0.11103192E+01  -0.10685119E+01  -0.10124280E+01
  -0.94378134E+00  -0.86562113E+00  -0.78178729E+00  -0.69618703E+00  -0.61217566E+00
  -0.53223819E+00  -0.45799643E+00  -0.39041530E+00  -0.33003038E+00  -0.27707556E+00
  -0.23149812E+00  -0.19293665E+00  -0.16075142E+00  -0.13413960E+00  -0.11229186E+00
  -0.94513524E-01  -0.80261617E-01  -0.69107809E-01  -0.60677668E-01  -0.54616806E-01
  -0.50599835E-01  -0.48359935E-01  -0.47702231E-01  -0.48485022E-01  -0.50585235E-01
  -0.53879988E-01  -0.58259390E-01  -0.63658648E-01  -0.70081489E-01  -0.77596519E-01
  -0.86308287E-01  -0.96324039E-01  -0.10773613E+00  -0.12062589E+00  -0.13507611E+00
  -0.15117652E+00  -0.16901279E+00  -0.18863883E+00  -0.21003449E+00  -0.23304859E+00
  -0.25734547E+00  -0.28237967E+00  -0.30741864E+00  -0.33161573E+00  -0.35410328E+00
  -0.37406934E+00  -0.39080200E+00  -0.40371454E+00  -0.41238462E+00  -0.41662136E+00
  -0.41654209E+00  -0.41261768E+00  -0.40566155E+00  -0.39676641E+00  -0.38721348E+00
  -0.37837673E+00  -0.37163785E+00  -0.36832210E+00  -0.36966215E+00  -0.37678735E+00
  -0.39072534E+00  -0.41239881E+00  -0.44260691E+00  -0.48198823E+00  -0.53096196E+00
  -0.58963291E+00  -0.65764387E+00  -0.73398201E+00  -0.81679103E+00  -0.90327214E+00
  -0.98974599E+00  -0.10718990E+01  -0.11451876E+01  -0.12053435E+01  -0.12489117E+01
  -0.12737391E+01  -0.12793251E+01  -0.12669569E+01  -0.12395858E+01  -0.12014435E+01
  -0.11574368E+01  -0.11124049E+01  -0.10703717E+01  -0.10339589E+01  -0.10041042E+01
  -0.98014332E+00  -0.96019002E+00  -0.94166364E+00  -0.92181041E+00  -0.89813559E+00
  -0.86873823E+00  -0.83256582E+00  -0.78957664E+00  -0.74075708E+00  -0.68794470E+00
  -0.63347000E+00  -0.57971775E+00  -0.52875351E+00  -0.48212288E+00  -0.44083511E+00
  -0.40545884E+00  -0.37624160E+00  -0.35320286E+00  -0.33619710E+00  -0.32496369E+00
  -0.31917641E+00  -0.31849331E+00  -0.32260215E+00  -0.33125604E+00  -0.34429702E+00
  -0.36166489E+00  -0.38338759E+00  -0.40955196E+00  -0.44026129E+00  -0.47558686E+00
  -0.51550711E+00  -0.55981171E+00  -0.60795260E+00  -0.65886446E+00  -0.71083879E+00
  -0.76158052E+00  -0.80855446E+00  -0.84961406E+00  -0.88372813E+00  -0.91148435E+00
  -0.93506080E+00  -0.95755345E+00  -0.98185424E+00  -0.10095369E+01  -0.10402600E+01
  -0.10719599E+01  -0.11016806E+01  -0.11265255E+01  -0.11442033E+01  -0.11529841E+01
  -0.12073619E+01  -0.12176468E+01  -0.12119681E+01  -0.11884684E+01  -0.11461836E+01
  -0.10857346E+01  -0.10096490E+01  -0.92209805E+00  -0.82812026E+00  -0.73265054E+00
  -0.63974074E+00  -0.55221688E+00  -0.47177239E+00  -0.39929674E+00  -0.33519341E+00
  -0.27954184E+00  -0.23211397E+00  -0.19235723E+00  -0.15944798E+00  -0.13243484E+00
  -0.11040784E+00  -0.92610404E-01  -0.78455263E-01  -0.67470848E-01  -0.59238905E-01
  -0.53370977E-01  -0.49526015E-01  -0.47435902E-01  -0.46904768E-01  -0.47779036E-01
  -0.49913312E-01  -0.53161213E-01  -0.57397172E-01  -0.62550825E-01  -0.68624916E-01
  -0.75682053E-01  -0.83808267E-01  -0.93078941E-01  -0.10354624E+00  -0.11524865E+00
  -0.12822621E+00  -0.14252646E+00  -0.15819284E+00  -0.17523385E+00  -0.19358076E+00
  -0.21304227E+00  -0.23327565E+00  -0.25379196E+00  -0.27399462E+00  -0.29323897E+00
  -0.31088913E+00  -0.32635575E+00  -0.33912295E+00  -0.34878556E+00  -0.35511200E+00
  -0.35811725E+00  -0.35811282E+00  -0.35570754E+00  -0.35176223E+00  -0.34732060E+00
  -0.34353962E+00  -0.34163162E+00  -0.34282176E+00  -0.34831805E+00  -0.35928918E+00
  -0.37684632E+00  -0.40202846E+00  -0.43578856E+00  -0.47896942E+00  -0.53224992E+00
  -0.59603991E+00  -0.67030747E+00  -0.75434276E+00  -0.84650414E+00  -0.94403834E+00
  -0.10430776E+01  -0.11388668E+01  -0.12261905E+01  -0.12999150E+01  -0.13555649E+01
  -0.13898817E+01  -0.14013155E+01  -0.13903602E+01  -0.13596170E+01  -0.13134978E+01
  -0.12575721E+01  -0.11976771E+01  -0.11389887E+01  -0.10852769E+01  -0.10385140E+01
  -0.99889302E+00  -0.96518533E+00  -0.93527801E+00  -0.90671791E+00  -0.87715122E+00
  -0.84463167E+00  -0.80782817E+00  -0.76616898E+00  -0.71992094E+00  -0.67015978E+00
  -0.61858675E+00  -0.56720381E+00  -0.51793984E+00  -0.47235614E+00  -0.43151873E+00
  -0.39603644E+00  -0.36619197E+00  -0.34207665E+00  -0.32367313E+00  -0.31088016E+00
  -0.30351102E+00  -0.30130430E+00  -0.30396575E+00  -0.31123041E+00  -0.32291605E+00
  -0.33894153E+00  -0.35930205E+00  -0.38401505E+00  -0.41306274E+00  -0.44635103E+00
  -0.48367957E+00  -0.52469130E+00  -0.56876394E+00  -0.61483949E+00  -0.66125569E+00
  -0.70572127E+00  -0.74560034E+00  -0.77858175E+00  -0.80360009E+00  -0.82164365E+00
  -0.83598732E+00  -0.85153975E+00  -0.87337854E+00  -0.90499258E+00  -0.94700759E+00
  -0.99713300E+00  -0.10506487E+01  -0.11021303E+01  -0.11473039E+01  -0.11832029E+01
  -0.12467075E+01  -0.12859235E+01  -0.13065177E+01  -0.13058007E+01  -0.12821460E+01
  -0.12350742E+01  -0.11660442E+01  -0.10787815E+01  -0.97885453E+00  -0.87262107E+00
  -0.76600073E+00  -0.66358184E+00  -0.56833366E+00  -0.48185110E+00  -0.40482944E+00
  -0.33745979E+00  -0.27960439E+00  -0.23080613E+00  -0.19028168E+00  -0.15700478E+00
  -0.12987654E+00  -0.10789798E+00  -0.90261600E-01  -0.76341017E-01  -0.65623862E-01
  -0.57653726E-01  -0.52017871E-01  -0.48368240E-01  -0.46437869E-01  -0.46026781E-01
  -0.46965938E-01  -0.49088433E-01  -0.52231319E-01  -0.56264345E-01  -0.61121256E-01
  -0.66806638E-01  -0.73372160E-01  -0.80878025E-01  -0.89365528E-01  -0.98853520E-01
  -0.10935306E+00  -0.12088149E+00  -0.13346175E+00  -0.14710429E+00  -0.16177404E+00
  -0.17735729E+00  -0.19364040E+00  -0.21030802E+00  -0.22696479E+00  -0.24316766E+00
  -0.25845537E+00  -0.27236988E+00  -0.28447633E+00  -0.29440114E+00  -0.30189566E+00
  -0.30691259E+00  -0.30966032E+00  -0.31060948E+00  -0.31045218E+00  -0.31004109E+00
  -0.31033737E+00  -0.31238074E+00  -0.31727553E+00  -0.32617921E+00  -0.34028175E+00
  -0.36077410E+00  -0.38881301E+00  -0.42549295E+00  -0.47182571E+00  -0.52870764E+00
  -0.59683530E+00  -0.67653043E+00  -0.76746624E+00  -0.86834480E+00  -0.97663266E+00
  -0.10884791E+01  -0.11988881E+01  -0.13021227E+01  -0.13922472E+01  -0.14637196E+01
  -0.15119977E+01  -0.15341544E+01  -0.15294390E+01  -0.14996223E+01  -0.14489212E+01
  -0.13833978E+01  -0.13099239E+01  -0.12349914E+01  -0.11637070E+01  -0.10992239E+01
  -0.10426793E+01  -0.99354069E+00  -0.95016881E+00  -0.91040831E+00  -0.87207465E+00
  -0.83328352E+00  -0.79263608E+00  -0.74931273E+00  -0.70312598E+00  -0.65453981E+00
  -0.60461506E+00  -0.55483656E+00  -0.50683240E+00  -0.46206890E+00  -0.42163334E+00
  -0.38617455E+00  -0.35598922E+00  -0.33117383E+00  -0.31174836E+00  -0.29769966E+00
  -0.28895764E+00  -0.28536099E+00  -0.28666579E+00  -0.29260707E+00  -0.30297760E+00
  -0.31767171E+00  -0.33666446E+00  -0.35993906E+00  -0.38740616E+00  -0.41885359E+00
  -0.45392843E+00  -0.49211181E+00  -0.53263347E+00  -0.57430390E+00  -0.61531600E+00
  -0.65316122E+00  -0.68486200E+00  -0.70766858E+00  -0.72016320E+00  -0.72342340E+00
  -0.72167830E+00  -0.72192122E+00  -0.73229825E+00  -0.75991420E+00  -0.80982949E+00
  -0.88016735E+00  -0.96249877E+00  -0.10466921E+01  -0.11247926E+01  -0.11922470E+01
  -0.12762194E+01  -0.13451399E+01  -0.13942097E+01  -0.14200354E+01  -0.14186198E+01
  -0.13888670E+01  -0.13313588E+01  -0.12488417E+01  -0.11465638E+01  -0.10316384E+01
  -0.91168244E+00  -0.79337284E+00  -0.68153800E+00  -0.57902404E+00  -0.48714407E+00
  -0.40629374E+00  -0.33638806E+00  -0.27702048E+00  -0.22746149E+00  -0.18667254E+00
  -0.15342445E+00  -0.12648722E+00  -0.10479322E+00  -0.87499651E-01  -0.73949980E-01
  -0.63596913E-01  -0.55953062E-01  -0.50590296E-01  -0.47159956E-01  -0.45396811E-01
  -0.45094067E-01  -0.46067546E-01  -0.48135784E-01  -0.51130522E-01  -0.54926592E-01
  -0.59465212E-01  -0.64748681E-01  -0.70809845E-01  -0.77678538E-01  -0.85366806E-01
  -0.93874609E-01  -0.10320375E+00  -0.11336390E+00  -0.12436106E+00  -0.13617402E+00
  -0.14872700E+00  -0.16187404E+00  -0.17540447E+00  -0.18906052E+00  -0.20255651E+00
  -0.21558892E+00  -0.22783594E+00  -0.23896157E+00  -0.24864281E+00  -0.25663255E+00
  -0.26284176E+00  -0.26740541E+00  -0.27069694E+00  -0.27328967E+00  -0.27589478E+00
  -0.27931464E+00  -0.28442989E+00  -0.29221278E+00  -0.30374279E+00  -0.32020244E+00
  -0.34284410E+00  -0.37293670E+00  -0.41171411E+00  -0.46034411E+00  -0.51990946E+00
  -0.59135440E+00  -0.67533173E+00  -0.77191916E+00  -0.88024951E+00  -0.99817371E+00
  -0.11220945E+01  -0.12470560E+01  -0.13670789E+01  -0.14756524E+01  -0.15662887E+01
  -0.16331158E+01  -0.16715562E+01  -0.16790968E+01  -0.16559988E+01  -0.16056262E+01
  -0.15340950E+01  -0.14492010E+01  -0.13589279E+01  -0.12700364E+01  -0.11871620E+01
  -0.11125863E+01  -0.10465662E+01  -0.98796103E+00  -0.93490655E+00  -0.88537768E+00
  -0.83757446E+00  -0.79012716E+00  -0.74216020E+00  -0.69328399E+00  -0.64357777E+00
  -0.59357618E+00  -0.54421602E+00  -0.49669393E+00  -0.45223974E+00  -0.41188006E+00
  -0.37629024E+00  -0.34579139E+00  -0.32046748E+00  -0.30031311E+00  -0.28531974E+00
  -0.27546924E+00  -0.27067822E+00  -0.27076725E+00  -0.27549718E+00  -0.28465239E+00
  -0.29810923E+00  -0.31583364E+00  -0.33780163E+00  -0.36389169E+00  -0.39381214E+00
  -0.42708373E+00  -0.46303325E+00  -0.50072398E+00  -0.53878134E+00  -0.57515567E+00
  -0.60697091E+00  -0.63068854E+00  -0.64279798E+00  -0.64106409E+00  -0.62604862E+00
  -0.60231311E+00  -0.57859186E+00  -0.56649155E+00  -0.58077871E+00  -0.63368680E+00
  -0.72412408E+00  -0.83993697E+00  -0.96460183E+00  -0.10837871E+01  -0.11887996E+01
  -0.13047480E+01  -0.14064396E+01  -0.14826469E+01  -0.15333706E+01  -0.15559326E+01
  -0.15459858E+01  -0.15028854E+01  -0.14287628E+01  -0.13279929E+01  -0.12075106E+01
  -0.10759127E+01  -0.94179841E+00  -0.81220575E+00  -0.69181976E+00  -0.58308860E+00
  -0.48689259E+00  -0.40325520E+00  -0.33177043E+00  -0.27172602E+00  -0.22209599E+00
  -0.18158295E+00  -0.14877176E+00  -0.12233146E+00  -0.10115596E+00  -0.84385662E-01
  -0.71340630E-01  -0.61443672E-01  -0.54185927E-01  -0.49133501E-01  -0.45941054E-01
  -0.44345215E-01  -0.44134479E-01  -0.45115505E-01  -0.47100384E-01  -0.49923900E-01
  -0.53471479E-01  -0.57690304E-01  -0.62572596E-01  -0.68126508E-01  -0.74355239E-01
  -0.81254145E-01  -0.88819238E-01  -0.97054902E-01  -0.10596982E+00  -0.11555469E+00
  -0.12575644E+00  -0.13646611E+00  -0.14752713E+00  -0.15875910E+00  -0.16997747E+00
  -0.18099699E+00  -0.19161909E+00  -0.20161543E+00  -0.21073502E+00  -0.21875395E+00
  -0.22556004E+00  -0.23123040E+00  -0.23606055E+00  -0.24053395E+00  -0.24525979E+00
  -0.25092174E+00  -0.25826797E+00  -0.26814239E+00  -0.28152896E+00  -0.29957129E+00
  -0.32354809E+00  -0.35481365E+00  -0.39473236E+00  -0.44463131E+00  -0.50577211E+00
  -0.57930789E+00  -0.66616381E+00  -0.76678735E+00  -0.88077849E+00  -0.10065001E+01
  -0.11408205E+01  -0.12791062E+01  -0.14154755E+01  -0.15432143E+01  -0.16552350E+01
  -0.17445521E+01  -0.18048899E+01  -0.18315577E+01  -0.18225285E+01  -0.17793430E+01
  -0.17073054E+01  -0.16146512E+01  -0.15108580E+01  -0.14047133E+01  -0.13028388E+01
  -0.12090821E+01  -0.11247375E+01  -0.10492569E+01  -0.98107074E+00  -0.91828084E+00
  -0.85914131E+00  -0.80232152E+00  -0.74697753E+00  -0.69269392E+00  -0.63938976E+00
  -0.58726398E+00  -0.53678590E+00  -0.48867307E+00  -0.44379493E+00  -0.40299917E+00
  -0.36692990E+00  -0.33593234E+00  -0.31009045E+00  -0.28935502E+00  -0.27366304E+00
  -0.26297406E+00  -0.25722862E+00  -0.25629558E+00  -0.25997355E+00  -0.26805726E+00
  -0.28041840E+00  -0.29702715E+00  -0.31787768E+00  -0.34285642E+00  -0.37163640E+00
  -0.40364717E+00  -0.43808278E+00  -0.47385349E+00  -0.50940945E+00  -0.54245781E+00
  -0.56971988E+00  -0.58698404E+00  -0.58972675E+00  -0.57442290E+00  -0.54035661E+00
  -0.49139291E+00  -0.43693300E+00  -0.39200213E+00  -0.38175007E+00  -0.42728121E+00
  -0.53161642E+00  -0.68102575E+00  -0.85254710E+00  -0.10231822E+01  -0.11765283E+01
  -0.13278874E+01  -0.14726713E+01  -0.15803647E+01  -0.16544557E+01  -0.16969190E+01
  -0.17063856E+01  -0.16791126E+01  -0.16154016E+01  -0.15191566E+01  -0.13965051E+01
  -0.12560138E+01  -0.11074761E+01  -0.96001108E+00  -0.82052502E+00  -0.69317524E+00
  -0.57978891E+00  -0.48071750E+00  -0.39557794E+00  -0.32362444E+00  -0.26382198E+00
  -0.21484105E+00  -0.17514150E+00  -0.14316172E+00  -0.11751459E+00  -0.97085438E-01
  -0.81009972E-01  -0.68591213E-01  -0.59231104E-01  -0.52409176E-01  -0.47693225E-01
  -0.44747278E-01  -0.43315175E-01  -0.43184214E-01  -0.44155362E-01  -0.46040999E-01
  -0.48686352E-01  -0.51988424E-01  -0.55894126E-01  -0.60380504E-01  -0.65434181E-01
  -0.71041575E-01  -0.77192580E-01  -0.83889127E-01  -0.91143807E-01  -0.98963006E-01
  -0.10731876E+00  -0.11613107E+00  -0.12527611E+00  -0.13461151E+00  -0.14400338E+00
  -0.15333713E+00  -0.16250360E+00  -0.17137139E+00  -0.17977166E+00  -0.18752639E+00
  -0.19452113E+00  -0.20078876E+00  -0.20655559E+00  -0.21222809E+00  -0.21833621E+00
  -0.22547632E+00  -0.23429429E+00  -0.24552231E+00  -0.26004352E+00  -0.27893689E+00
  -0.30346980E+00  -0.33504403E+00  -0.37512546E+00  -0.42518346E+00  -0.48664547E+00
  -0.56085018E+00  -0.64895429E+00  -0.75173158E+00  -0.86923599E+00  -0.10003916E+01
  -0.11426630E+01  -0.12919611E+01  -0.14428237E+01  -0.15887608E+01  -0.17225937E+01
  -0.18367281E+01  -0.19235249E+01  -0.19760623E+01  -0.19894258E+01  -0.19622290E+01
  -0.18976533E+01  -0.18032957E+01  -0.16896327E+01  -0.15676355E+01  -0.14465099E+01
  -0.13323703E+01  -0.12280895E+01  -0.11339995E+01  -0.10489050E+01  -0.97100358E+00
  -0.89853824E+00  -0.83016615E+00  -0.76507421E+00  -0.70290128E+00  -0.64356894E+00
  -0.58713878E+00  -0.53376791E+00  -0.48374469E+00  -0.43751842E+00  -0.39564304E+00
  -0.35863388E+00  -0.32682073E+00  -0.30029460E+00  -0.27897262E+00  -0.26271564E+00
  -0.25140682E+00  -0.24495070E+00  -0.24322581E+00  -0.24605884E+00  -0.25326233E+00
  -0.26471313E+00  -0.28039493E+00  -0.30033934E+00  -0.32448012E+00  -0.35251003E+00
  -0.38382040E+00  -0.41751168E+00  -0.45237433E+00  -0.48673177E+00  -0.51812342E+00
  -0.54295412E+00  -0.55638634E+00  -0.55280900E+00  -0.52709510E+00  -0.47656676E+00
  -0.40323028E+00  -0.31555361E+00  -0.23057818E+00  -0.18305071E+00  -0.20529249E+00
  -0.30881356E+00  -0.48274211E+00  -0.70045453E+00  -0.93022417E+00  -0.11449909E+01
  -0.13242362E+01  -0.15293308E+01  -0.16816906E+01  -0.17852670E+01  -0.18468156E+01
  -0.18710321E+01  -0.18582718E+01  -0.18058724E+01  -0.17158324E+01  -0.15938103E+01
  -0.14476052E+01  -0.12871638E+01  -0.11230173E+01  -0.96424727E+00  -0.81713585E+00
  -0.68499472E+00  -0.56889391E+00  -0.46863235E+00  -0.38342785E+00  -0.31219287E+00
  -0.25356539E+00  -0.20592979E+00  -0.16754808E+00  -0.13676720E+00  -0.11218797E+00
  -0.92712564E-01  -0.77483646E-01  -0.65793552E-01  -0.57031126E-01  -0.50676213E-01
  -0.46311336E-01  -0.43617834E-01  -0.42348126E-01  -0.42288924E-01  -0.43240414E-01
  -0.45021773E-01  -0.47490822E-01  -0.50553688E-01  -0.54155102E-01  -0.58259090E-01
  -0.62836947E-01  -0.67867443E-01  -0.73343949E-01  -0.79277931E-01  -0.85686199E-01
  -0.92566333E-01  -0.99873539E-01  -0.10751572E+00  -0.11537523E+00  -0.12334081E+00
  -0.13132851E+00  -0.13927808E+00  -0.14712609E+00  -0.15477928E+00  -0.16211750E+00
  -0.16904405E+00  -0.17556304E+00  -0.18184028E+00  -0.18821055E+00  -0.19513373E+00
  -0.20313688E+00  -0.21278872E+00  -0.22473044E+00  -0.23974764E+00  -0.25883756E+00
  -0.28322704E+00  -0.31433007E+00  -0.35367145E+00  -0.40281396E+00  -0.46330862E+00
  -0.53665487E+00  -0.62422618E+00  -0.72709893E+00  -0.84574618E+00  -0.97963653E+00
  -0.11268741E+01  -0.12840436E+01  -0.14463322E+01  -0.16078260E+01  -0.17617671E+01
  -0.19006260E+01  -0.20161205E+01  -0.20995982E+01  -0.21432009E+01  -0.21417923E+01
  -0.20949541E+01  -0.20079716E+01  -0.18910416E+01  -0.17568442E+01  -0.16175100E+01
  -0.14822484E+01  -0.13563892E+01  -0.12417727E+01  -0.11378815E+01  -0.10430671E+01
  -0.95549675E+00  -0.87372032E+00  -0.79688594E+00  -0.72468143E+00  -0.65711094E+00
  -0.59425218E+00  -0.53612346E+00  -0.48270462E+00  -0.43404478E+00  -0.39033298E+00
  -0.35185115E+00  -0.31883775E+00  -0.29136788E+00  -0.26933490E+00  -0.25252839E+00
  -0.24073213E+00  -0.23376943E+00  -0.23148415E+00  -0.23370611E+00  -0.24026030E+00
  -0.25102984E+00  -0.26601167E+00  -0.28528183E+00  -0.30885128E+00  -0.33648848E+00
  -0.36761324E+00  -0.40129085E+00  -0.43624238E+00  -0.47073161E+00  -0.50224670E+00
  -0.52705308E+00  -0.53989277E+00  -0.53421923E+00  -0.50327544E+00  -0.44204337E+00
  -0.34974273E+00  -0.23226351E+00  -0.10559737E+00  -0.10275988E-01   0.91478889E-02
  -0.71257203E-01  -0.24911681E+00  -0.49973887E+00  -0.78622603E+00  -0.10709019E+01
  -0.12606921E+01  -0.15439849E+01  -0.17612839E+01  -0.19104030E+01  -0.19993379E+01
  -0.20390419E+01  -0.20372064E+01  -0.19956696E+01  -0.19130669E+01  -0.17937286E+01
  -0.16448756E+01  -0.14757875E+01  -0.12974262E+01  -0.11205184E+01  -0.95353790E+00
  -0.80172201E+00  -0.66734330E+00  -0.55069273E+00  -0.45105358E+00  -0.36727009E+00
  -0.29792508E+00  -0.24135251E+00  -0.19569477E+00  -0.15907548E+00  -0.12981138E+00
  -0.10653734E+00  -0.88193197E-01  -0.73932091E-01  -0.63041039E-01  -0.54911765E-01
  -0.49042214E-01  -0.45038780E-01  -0.42601844E-01  -0.41493482E-01  -0.41502151E-01
  -0.42429397E-01  -0.44103615E-01  -0.46398404E-01  -0.49230895E-01  -0.52544179E-01
  -0.56292723E-01  -0.60440807E-01  -0.64967577E-01  -0.69870502E-01  -0.75164130E-01
  -0.80863829E-01  -0.86958892E-01  -0.93395587E-01  -0.10008484E+00  -0.10693208E+00
  -0.11386519E+00  -0.12084132E+00  -0.12783207E+00  -0.13479756E+00  -0.14167311E+00
  -0.14839135E+00  -0.15494358E+00  -0.16144608E+00  -0.16816704E+00  -0.17549918E+00
  -0.18390794E+00  -0.19390024E+00  -0.20604367E+00  -0.22103377E+00  -0.23977632E+00
  -0.26343314E+00  -0.29339754E+00  -0.33121298E+00  -0.37848665E+00  -0.43683852E+00
  -0.50787767E+00  -0.59315185E+00  -0.69400411E+00  -0.81129606E+00  -0.94502399E+00
  -0.10939413E+01  -0.12553531E+01  -0.14251889E+01  -0.15982906E+01  -0.17686703E+01
  -0.19294808E+01  -0.20726992E+01  -0.21889483E+01  -0.22681328E+01  -0.23013071E+01
  -0.22834056E+01  -0.22154977E+01  -0.21054330E+01  -0.19661897E+01  -0.18124424E+01
  -0.16569920E+01  -0.15086313E+01  -0.13717082E+01  -0.12470612E+01  -0.11335001E+01
  -0.10291515E+01  -0.93236349E+00  -0.84213081E+00  -0.75811872E+00  -0.68041857E+00
  -0.60921186E+00  -0.54452378E+00  -0.48617148E+00  -0.43388636E+00  -0.38748228E+00
  -0.34693012E+00  -0.31228904E+00  -0.28356595E+00  -0.26062179E+00  -0.24318606E+00
  -0.23094348E+00  -0.22361195E+00  -0.22096274E+00  -0.22279876E+00  -0.22894525E+00
  -0.23928837E+00  -0.25383166E+00  -0.27268889E+00  -0.29595958E+00  -0.32353016E+00
  -0.35491547E+00  -0.38921691E+00  -0.42514971E+00  -0.46098880E+00  -0.49429114E+00
  -0.52139636E+00  -0.53693887E+00  -0.53379218E+00  -0.50385219E+00  -0.43980711E+00
  -0.33767561E+00  -0.19960651E+00  -0.37355407E-01   0.10953755E+00   0.18596473E+00
   0.15361608E+00   0.14525475E-02  -0.25453968E+00  -0.57909719E+00  -0.92844910E+00
  -0.11071050E+01  -0.14759444E+01  -0.17772913E+01  -0.19946926E+01  -0.21298181E+01
  -0.21959183E+01  -0.22082258E+01  -0.21765870E+01  -0.21033485E+01  -0.19890974E+01
  -0.18406518E+01  -0.16666228E+01  -0.14775848E+01  -0.12850895E+01  -0.10994721E+01
  -0.92808454E+00  -0.77484747E+00  -0.64095401E+00  -0.52598122E+00  -0.42876559E+00
  -0.34782397E+00  -0.28144499E+00  -0.22769829E+00  -0.18454263E+00  -0.15004079E+00
  -0.12254987E+00  -0.10077359E+00  -0.83693590E-01  -0.70477404E-01  -0.60424431E-01
  -0.52947973E-01  -0.47573063E-01  -0.43934579E-01  -0.41756477E-01  -0.40810122E-01
  -0.40881252E-01  -0.41774219E-01  -0.43335973E-01  -0.45462436E-01  -0.48080750E-01
  -0.51132959E-01  -0.54571893E-01  -0.58361302E-01  -0.62478173E-01  -0.66917902E-01
  -0.71694977E-01  -0.76822989E-01  -0.82284817E-01  -0.88026143E-01  -0.93976346E-01
  -0.10007459E+00  -0.10628252E+00  -0.11258164E+00  -0.11896016E+00  -0.12539439E+00
  -0.13184804E+00  -0.13831052E+00  -0.14486049E+00  -0.15170652E+00  -0.15917708E+00
  -0.16767836E+00  -0.17766259E+00  -0.18963551E+00  -0.20421137E+00  -0.22219832E+00
  -0.24466793E+00  -0.27295719E+00  -0.30859534E+00  -0.35320525E+00  -0.40843650E+00
  -0.47594137E+00  -0.55735318E+00  -0.65419917E+00  -0.76768384E+00  -0.89832736E+00
  -0.10455495E+01  -0.12073869E+01  -0.13805093E+01  -0.15605242E+01  -0.17423180E+01
  -0.19200748E+01  -0.20867872E+01  -0.22335412E+01  -0.23493542E+01  -0.24224548E+01
  -0.24431112E+01  -0.24067202E+01  -0.23164690E+01  -0.21832569E+01  -0.20227863E+01
  -0.18512823E+01  -0.16816127E+01  -0.15216859E+01  -0.13747510E+01  -0.12407623E+01
  -0.11180933E+01  -0.10049042E+01  -0.89993063E+00  -0.80270435E+00  -0.71335020E+00
  -0.63217941E+00  -0.55932228E+00  -0.49456804E+00  -0.43744358E+00  -0.38742996E+00
  -0.34415163E+00  -0.30741380E+00  -0.27709128E+00  -0.25298609E+00  -0.23477170E+00
  -0.22204338E+00  -0.21440642E+00  -0.21153236E+00  -0.21316719E+00  -0.21912216E+00
  -0.22928632E+00  -0.24366588E+00  -0.26239724E+00  -0.28565870E+00  -0.31347373E+00
  -0.34550572E+00  -0.38096337E+00  -0.41862400E+00  -0.45683694E+00  -0.49332190E+00
  -0.52468256E+00  -0.54578490E+00  -0.54940067E+00  -0.52660844E+00  -0.46824404E+00
  -0.36729183E+00  -0.22177173E+00  -0.37751320E-01   0.15441667E+00   0.29442266E+00
   0.33042988E+00   0.23547108E+00   0.11288267E-01  -0.31618945E+00  -0.70517547E+00
  -0.85430753E+00  -0.12947083E+01  -0.16854771E+01  -0.19906368E+01  -0.21964788E+01
  -0.23102637E+01  -0.23505127E+01  -0.23351834E+01  -0.22743326E+01  -0.21699139E+01
  -0.20259924E+01  -0.18513933E+01  -0.16561646E+01  -0.14519683E+01  -0.12504206E+01
  -0.10608784E+01  -0.88919648E+00  -0.73788688E+00  -0.60714689E+00  -0.49596562E+00
  -0.40283273E+00  -0.32599756E+00  -0.26349153E+00  -0.21317240E+00  -0.17290342E+00
  -0.14078017E+00  -0.11525338E+00  -0.95106806E-01  -0.79368845E-01  -0.67237947E-01
  -0.58041095E-01  -0.51220356E-01  -0.46336801E-01  -0.43063724E-01  -0.41146072E-01
  -0.40352845E-01  -0.40467180E-01  -0.41311625E-01  -0.42762433E-01  -0.44735260E-01
  -0.47165689E-01  -0.50001956E-01  -0.53199228E-01  -0.56714019E-01  -0.60515196E-01
  -0.64599285E-01  -0.68982933E-01  -0.73673651E-01  -0.78649995E-01  -0.83871366E-01
  -0.89296789E-01  -0.94893798E-01  -0.10064376E+00  -0.10654322E+00  -0.11259220E+00
  -0.11877883E+00  -0.12509611E+00  -0.13159504E+00  -0.13843287E+00  -0.14587714E+00
  -0.15427605E+00  -0.16403055E+00  -0.17559280E+00  -0.18950329E+00  -0.20646859E+00
  -0.22744753E+00  -0.25368512E+00  -0.28666126E+00  -0.32798803E+00  -0.37931841E+00
  -0.44230215E+00  -0.51857908E+00  -0.60975806E+00  -0.71729093E+00  -0.84216518E+00
  -0.98445842E+00  -0.11429556E+01  -0.13150644E+01  -0.14970978E+01  -0.16847202E+01
  -0.18731480E+01  -0.20567355E+01  -0.22279659E+01  -0.23764968E+01  -0.24894835E+01
  -0.25537543E+01  -0.25589137E+01  -0.25018041E+01  -0.23886164E+01  -0.22334429E+01
  -0.20542309E+01  -0.18679688E+01  -0.16868728E+01  -0.15175907E+01  -0.13622585E+01
  -0.12201531E+01  -0.10895123E+01  -0.96881828E+00  -0.85737343E+00  -0.75525091E+00
  -0.66287156E+00  -0.58052490E+00  -0.50807999E+00  -0.44497653E+00  -0.39043813E+00
  -0.34374829E+00  -0.30441010E+00  -0.27210783E+00  -0.24655014E+00  -0.22735063E+00
  -0.21402606E+00  -0.20607256E+00  -0.20304566E+00  -0.20460729E+00  -0.21053836E+00
  -0.22073354E+00  -0.23520656E+00  -0.25410355E+00  -0.27765779E+00  -0.30602388E+00
  -0.33904459E+00  -0.37609551E+00  -0.41607965E+00  -0.45747026E+00  -0.49820117E+00
  -0.53525983E+00  -0.56402439E+00  -0.57765558E+00  -0.56707139E+00  -0.52196306E+00
  -0.43290031E+00  -0.29411766E+00  -0.10642946E+00   0.11394482E+00   0.31172968E+00
   0.42521940E+00   0.41201142E+00   0.25696832E+00  -0.29046029E-01  -0.41471359E+00
  -0.52527808E+00  -0.99871680E+00  -0.14603235E+01  -0.18563623E+01  -0.21520763E+01
  -0.23390368E+01  -0.24303825E+01  -0.24477850E+01  -0.24089299E+01  -0.23219464E+01
  -0.21894754E+01  -0.20201813E+01  -0.18243846E+01  -0.16136557E+01  -0.14003568E+01
  -0.11955360E+01  -0.10070630E+01  -0.83910259E+00  -0.69283427E+00  -0.56764834E+00
  -0.46211923E+00  -0.37448940E+00  -0.30278214E+00  -0.24481728E+00  -0.19833091E+00
  -0.16119878E+00  -0.13162205E+00  -0.10817231E+00  -0.89724571E-01  -0.75365698E-01
  -0.64331573E-01  -0.55981661E-01  -0.49801275E-01  -0.45401921E-01  -0.42490177E-01
  -0.40815835E-01  -0.40145992E-01  -0.40280175E-01  -0.41071648E-01  -0.42423130E-01
  -0.44268351E-01  -0.46556925E-01  -0.49241554E-01  -0.52268663E-01  -0.55584715E-01
  -0.59159317E-01  -0.62993803E-01  -0.67100576E-01  -0.71481280E-01  -0.76124021E-01
  -0.81010850E-01  -0.86121878E-01  -0.91440494E-01  -0.96963436E-01  -0.10269813E+00
  -0.10864730E+00  -0.11480993E+00  -0.12121861E+00  -0.12798560E+00  -0.13532001E+00
  -0.14351337E+00  -0.15291835E+00  -0.16393905E+00  -0.17704945E+00  -0.19285647E+00
  -0.21219301E+00  -0.23617970E+00  -0.26620315E+00  -0.30382297E+00  -0.35066767E+00
  -0.40836815E+00  -0.47854276E+00  -0.56280815E+00  -0.66273497E+00  -0.77963737E+00
  -0.91416700E+00  -0.10658593E+01  -0.12328966E+01  -0.14122701E+01  -0.16002615E+01
  -0.17928761E+01  -0.19857207E+01  -0.21730465E+01  -0.23463019E+01  -0.24933815E+01
  -0.25998680E+01  -0.26510935E+01  -0.26372926E+01  -0.25579971E+01  -0.24228319E+01
  -0.22487113E+01  -0.20549452E+01  -0.18582324E+01  -0.16693439E+01  -0.14935256E+01
  -0.13319277E+01  -0.11834671E+01  -0.10466127E+01  -0.92044746E+00  -0.80492564E+00
  -0.70053619E+00  -0.60775143E+00  -0.52660133E+00  -0.45654612E+00  -0.39664434E+00
  -0.34587902E+00  -0.30343276E+00  -0.26875227E+00  -0.24141749E+00  -0.22097592E+00
  -0.20687798E+00  -0.19852117E+00  -0.19534060E+00  -0.19689537E+00  -0.20291719E+00
  -0.21330332E+00  -0.22808451E+00  -0.24741592E+00  -0.27156206E+00  -0.30078103E+00
  -0.33509704E+00  -0.37409396E+00  -0.41685625E+00  -0.46201659E+00  -0.50773104E+00
  -0.55140164E+00  -0.58907760E+00  -0.61470058E+00  -0.61967551E+00  -0.59336995E+00
  -0.52480831E+00  -0.40524271E+00  -0.23098538E+00  -0.69756414E-02   0.23007051E+00
   0.41556976E+00   0.49489807E+00   0.43646134E+00   0.23374635E+00  -0.98046275E-01
  -0.17213976E+00  -0.62344132E+00  -0.11125718E+01  -0.15774053E+01  -0.19640006E+01
  -0.22421822E+01  -0.24097601E+01  -0.24835328E+01  -0.24845247E+01  -0.24271129E+01
  -0.23169145E+01  -0.21613724E+01  -0.19722484E+01  -0.17615063E+01  -0.15420505E+01
  -0.13262932E+01  -0.11240394E+01  -0.94131330E+00  -0.78061168E+00  -0.64202463E+00
  -0.52439322E+00  -0.42603100E+00  -0.34499399E+00  -0.27912503E+00  -0.22611434E+00
  -0.18368219E+00  -0.14980659E+00  -0.12284851E+00  -0.10152348E+00  -0.84799300E-01
  -0.71815603E-01  -0.61851244E-01  -0.54317742E-01  -0.48756664E-01  -0.44822046E-01
  -0.42240577E-01  -0.40770433E-01  -0.40192742E-01  -0.40333270E-01  -0.41077693E-01
  -0.42357637E-01  -0.44124470E-01  -0.46330751E-01  -0.48921334E-01  -0.51835943E-01
  -0.55022743E-01  -0.58455442E-01  -0.62135809E-01  -0.66076203E-01  -0.70284022E-01
  -0.74759127E-01  -0.79496633E-01  -0.84489876E-01  -0.89734813E-01  -0.95234803E-01
  -0.10099690E+00  -0.10702851E+00  -0.11335226E+00  -0.12004075E+00  -0.12724600E+00
  -0.13520417E+00  -0.14422005E+00  -0.15465155E+00  -0.16691517E+00  -0.18153082E+00
  -0.19920357E+00  -0.22090097E+00  -0.24786920E+00  -0.28157036E+00  -0.32357927E+00
  -0.37549662E+00  -0.43891139E+00  -0.51540944E+00  -0.60657648E+00  -0.71389407E+00
  -0.83843955E+00  -0.98043288E+00  -0.11388519E+01  -0.13113906E+01  -0.14948574E+01
  -0.16857665E+01  -0.18805856E+01  -0.20751255E+01  -0.22630482E+01  -0.24343005E+01
  -0.25753110E+01  -0.26699317E+01  -0.27033267E+01  -0.26679422E+01  -0.25667949E+01
  -0.24127879E+01  -0.22247609E+01  -0.20221362E+01  -0.18200891E+01  -0.16274727E+01
  -0.14482279E+01  -0.12828143E+01  -0.11302183E+01  -0.98951625E+00  -0.86056647E+00
  -0.74390182E+00  -0.64018805E+00  -0.54967760E+00  -0.47194768E+00  -0.40599431E+00
  -0.35057099E+00  -0.30455190E+00  -0.26711271E+00  -0.23766950E+00  -0.21569615E+00
  -0.20059090E+00  -0.19167007E+00  -0.18825835E+00  -0.18980841E+00  -0.19598536E+00
  -0.20667404E+00  -0.22192690E+00  -0.24192003E+00  -0.26693606E+00  -0.29729669E+00
  -0.33318123E+00  -0.37440092E+00  -0.42026802E+00  -0.46960144E+00  -0.52075907E+00
  -0.57151064E+00  -0.61858881E+00  -0.65692464E+00  -0.67892192E+00  -0.67442049E+00
  -0.63184761E+00  -0.54045449E+00  -0.39302064E+00  -0.18844211E+00   0.59438810E-01
   0.29707464E+00   0.46312772E+00   0.51234502E+00   0.42148656E+00   0.18795532E+00
   0.13945726E+00  -0.23340371E+00  -0.69257658E+00  -0.11805803E+01  -0.16338683E+01
  -0.20020769E+01  -0.22614480E+01  -0.24143176E+01  -0.24771180E+01  -0.24666015E+01
  -0.23925333E+01  -0.22621832E+01  -0.20889740E+01  -0.18861966E+01  -0.16675186E+01
  -0.14465403E+01  -0.12348555E+01  -0.10404357E+01  -0.86736632E+00  -0.71674067E+00
  -0.58789358E+00  -0.47933802E+00  -0.38923047E+00  -0.31549774E+00  -0.25586436E+00
  -0.20797690E+00  -0.16964363E+00  -0.13903312E+00  -0.11470198E+00  -0.95497794E-01
  -0.80465929E-01  -0.68808572E-01  -0.59866389E-01  -0.53106615E-01  -0.48119923E-01
  -0.44601767E-01  -0.42304314E-01  -0.40998343E-01  -0.40485703E-01  -0.40631248E-01
  -0.41359521E-01  -0.42618848E-01  -0.44358289E-01  -0.46526784E-01  -0.49068952E-01
  -0.51923430E-01  -0.55040841E-01  -0.58405152E-01  -0.62029189E-01  -0.65928771E-01
  -0.70111512E-01  -0.74584470E-01  -0.79354061E-01  -0.84418131E-01  -0.89770137E-01
  -0.95413894E-01  -0.10136428E+00  -0.10764091E+00  -0.11428428E+00  -0.12139366E+00
  -0.12914926E+00  -0.13780332E+00  -0.14766455E+00  -0.15910098E+00  -0.17256490E+00
  -0.18864403E+00  -0.20813651E+00  -0.23211107E+00  -0.26189403E+00  -0.29897717E+00
  -0.34490738E+00  -0.40122409E+00  -0.46945876E+00  -0.55115972E+00  -0.64786424E+00
  -0.76091410E+00  -0.89106867E+00  -0.10380449E+01  -0.12002740E+01  -0.13751118E+01
  -0.15594284E+01  -0.17501367E+01  -0.19440588E+01  -0.21367874E+01  -0.23208896E+01
  -0.24848212E+01  -0.26136778E+01  -0.26905744E+01  -0.27023445E+01  -0.26448170E+01
  -0.25246256E+01  -0.23571449E+01  -0.21617890E+01  -0.19566166E+01  -0.17542481E+01
  -0.15618000E+01  -0.13821272E+01  -0.12154700E+01  -0.10613435E+01  -0.91969145E+00
  -0.79113338E+00  -0.67654851E+00  -0.57646370E+00  -0.49066308E+00  -0.41819055E+00
  -0.35766554E+00  -0.30769816E+00  -0.26718145E+00  -0.23533540E+00  -0.21154551E+00
  -0.19516917E+00  -0.18546621E+00  -0.18167605E+00  -0.18315763E+00  -0.18950008E+00
  -0.20055537E+00  -0.21639292E+00  -0.23722362E+00  -0.26334747E+00  -0.29511255E+00
  -0.33280794E+00  -0.37646314E+00  -0.42564807E+00  -0.47939506E+00  -0.53624133E+00
  -0.59423297E+00  -0.65066836E+00  -0.70145964E+00  -0.74028931E+00  -0.75811502E+00
  -0.74367550E+00  -0.68522461E+00  -0.57305047E+00  -0.40203513E+00  -0.17406361E+00
   0.84647103E-01   0.31580920E+00   0.46532124E+00   0.49575955E+00   0.38791381E+00
   0.34979346E+00   0.97538053E-01  -0.27667210E+00  -0.73094035E+00  -0.12051808E+01
  -0.16379290E+01  -0.19849403E+01  -0.22280908E+01  -0.23706566E+01  -0.24250114E+01
  -0.24021966E+01  -0.23103326E+01  -0.21639454E+01  -0.19784122E+01  -0.17686007E+01
  -0.15492959E+01  -0.13337348E+01  -0.11318321E+01  -0.94945223E+00  -0.78896371E+00
  -0.65043804E+00  -0.53275702E+00  -0.43427830E+00  -0.35307867E+00  -0.28699005E+00
  -0.23367714E+00  -0.19085729E+00  -0.15654347E+00  -0.12913988E+00  -0.10737974E+00
  -0.90226237E-01  -0.76813201E-01  -0.66412771E-01  -0.58419520E-01  -0.52357171E-01
  -0.47878860E-01  -0.44723082E-01  -0.42657701E-01  -0.41473599E-01  -0.41017939E-01
  -0.41199956E-01  -0.41958123E-01  -0.43236051E-01  -0.44983085E-01  -0.47151191E-01
  -0.49681430E-01  -0.52514320E-01  -0.55620955E-01  -0.59007451E-01  -0.62689382E-01
  -0.66676922E-01  -0.70982909E-01  -0.75622497E-01  -0.80595750E-01  -0.85888693E-01
  -0.91497200E-01  -0.97436581E-01  -0.10372535E+00  -0.11038454E+00  -0.11747077E+00
  -0.12510729E+00  -0.13348524E+00  -0.14285749E+00  -0.15354532E+00  -0.16594756E+00
  -0.18055639E+00  -0.19801321E+00  -0.21919457E+00  -0.24525164E+00  -0.27754913E+00
  -0.31754940E+00  -0.36672748E+00  -0.42655277E+00  -0.49851332E+00  -0.58412828E+00
  -0.68485817E+00  -0.80182152E+00  -0.93535034E+00  -0.10846134E+01  -0.12475966E+01
  -0.14215348E+01  -0.16035375E+01  -0.17908730E+01  -0.19803866E+01  -0.21669785E+01
  -0.23418498E+01  -0.24922986E+01  -0.26026918E+01  -0.26572586E+01  -0.26459647E+01
  -0.25684615E+01  -0.24343863E+01  -0.22602510E+01  -0.20644270E+01  -0.18621874E+01
  -0.16636838E+01  -0.14746119E+01  -0.12971656E+01  -0.11318884E+01  -0.97916149E+00
  -0.83984084E+00  -0.71507466E+00  -0.60571831E+00  -0.51185140E+00  -0.43267969E+00
  -0.36679983E+00  -0.31263464E+00  -0.26881781E+00  -0.23435382E+00  -0.20851473E+00
  -0.19061794E+00  -0.17989489E+00  -0.17553467E+00  -0.17682494E+00  -0.18328110E+00
  -0.19471002E+00  -0.21118874E+00  -0.23296877E+00  -0.26037512E+00  -0.29376303E+00
  -0.33348207E+00  -0.37973744E+00  -0.43235716E+00  -0.49061878E+00  -0.55324165E+00
  -0.61845671E+00  -0.68393322E+00  -0.74636746E+00  -0.80072239E+00  -0.83945239E+00
  -0.85236807E+00  -0.82769517E+00  -0.75424206E+00  -0.62394711E+00  -0.43407776E+00
  -0.19031582E+00   0.72083020E-01   0.29759410E+00   0.43880333E+00   0.46248985E+00
   0.41994616E+00   0.30758695E+00   0.56435228E-01  -0.31241689E+00  -0.75325112E+00
  -0.12059359E+01  -0.16138527E+01  -0.19390964E+01  -0.21665498E+01  -0.22972080E+01
  -0.23380948E+01  -0.22968939E+01  -0.21883947E+01  -0.20299056E+01  -0.18377072E+01
  -0.16277782E+01  -0.14148371E+01  -0.12106439E+01  -0.10229262E+01  -0.85554139E+00
  -0.70953310E+00  -0.58434296E+00  -0.47865561E+00  -0.39077344E+00  -0.31870483E+00
  -0.26022425E+00  -0.21305208E+00  -0.17510295E+00  -0.14464792E+00  -0.12031711E+00
  -0.10100884E+00  -0.85801599E-01  -0.73905842E-01  -0.64651175E-01  -0.57498733E-01
  -0.52048631E-01  -0.48010416E-01  -0.45149861E-01  -0.43262760E-01  -0.42186961E-01
  -0.41812627E-01  -0.42064429E-01  -0.42879989E-01  -0.44205164E-01  -0.45990011E-01
  -0.48180910E-01  -0.50725102E-01  -0.53589958E-01  -0.56772542E-01  -0.60284559E-01
  -0.64138191E-01  -0.68348098E-01  -0.72929455E-01  -0.77884031E-01  -0.83196527E-01
  -0.88854331E-01  -0.94862313E-01  -0.10123449E+00  -0.10798490E+00  -0.11514258E+00
  -0.12277677E+00  -0.13101171E+00  -0.14003605E+00  -0.15011506E+00  -0.16159333E+00
  -0.17489141E+00  -0.19053293E+00  -0.20921742E+00  -0.23188696E+00  -0.25972178E+00
  -0.29406346E+00  -0.33632144E+00  -0.38791297E+00  -0.45025484E+00  -0.52479036E+00
  -0.61297771E+00  -0.71612437E+00  -0.83502247E+00  -0.96952161E+00  -0.11183083E+01
  -0.12790953E+01  -0.14491640E+01  -0.16258810E+01  -0.18066456E+01  -0.19879133E+01
  -0.21635562E+01  -0.23235523E+01  -0.24546151E+01  -0.25418024E+01  -0.25720588E+01
  -0.25391916E+01  -0.24463101E+01  -0.23048314E+01  -0.21307502E+01  -0.19398224E+01
  -0.17443577E+01  -0.15527085E+01  -0.13693872E+01  -0.11965035E+01  -0.10353177E+01
  -0.88717440E+00  -0.75360157E+00  -0.63585084E+00  -0.53438428E+00  -0.44868070E+00
  -0.37743174E+00  -0.31897697E+00  -0.27175399E+00  -0.23455876E+00  -0.20652471E+00
  -0.18691841E+00  -0.17496498E+00  -0.16983743E+00  -0.17077624E+00  -0.17723469E+00
  -0.18897627E+00  -0.20607911E+00  -0.22883401E+00  -0.25760503E+00  -0.29276067E+00
  -0.33467312E+00  -0.38365387E+00  -0.43975044E+00  -0.50251049E+00  -0.57087251E+00
  -0.64320451E+00  -0.71735294E+00  -0.79049384E+00  -0.85861587E+00  -0.91570483E+00
  -0.95312918E+00  -0.95995355E+00  -0.92450974E+00  -0.83677233E+00  -0.69068598E+00
  -0.48597790E+00  -0.23212957E+00   0.32225393E-01   0.25611096E+00   0.39615642E+00
   0.33940438E+00   0.36215296E+00   0.24826503E+00  -0.16569132E-02  -0.36164370E+00
  -0.78342000E+00  -0.12092742E+01  -0.15884750E+01  -0.18880543E+01  -0.20935370E+01
  -0.22026793E+01  -0.22194646E+01  -0.21575678E+01  -0.20349217E+01  -0.18687867E+01
  -0.16760977E+01  -0.14727717E+01  -0.12721744E+01  -0.10838323E+01  -0.91320932E+00
  -0.76252439E+00  -0.63196899E+00  -0.52068915E+00  -0.42729925E+00  -0.35005463E+00
  -0.28692266E+00  -0.23572021E+00  -0.19433999E+00  -0.16096140E+00  -0.13412927E+00
  -0.11269071E+00  -0.95685300E-01  -0.82277571E-01  -0.71746321E-01  -0.63497901E-01
  -0.57075239E-01  -0.52145723E-01  -0.48465907E-01  -0.45842059E-01  -0.44113317E-01
  -0.43155323E-01  -0.42880355E-01  -0.43221695E-01  -0.44117384E-01  -0.45508883E-01
  -0.47344813E-01  -0.49583489E-01  -0.52197609E-01  -0.55178100E-01  -0.58532605E-01
  -0.62276404E-01  -0.66424177E-01  -0.70986860E-01  -0.75966501E-01  -0.81352133E-01
  -0.87125099E-01  -0.93273966E-01  -0.99802085E-01  -0.10672172E+00  -0.11404789E+00
  -0.12180733E+00  -0.13006021E+00  -0.13892428E+00  -0.14859312E+00  -0.15934395E+00
  -0.17153514E+00  -0.18560987E+00  -0.20212842E+00  -0.22182766E+00  -0.24566871E+00
  -0.27482763E+00  -0.31062133E+00  -0.35441100E+00  -0.40754571E+00  -0.47137521E+00
  -0.54728280E+00  -0.63662347E+00  -0.74047534E+00  -0.85924549E+00  -0.99232731E+00
  -0.11380492E+01  -0.12940095E+01  -0.14576110E+01  -0.16263525E+01  -0.17974301E+01
  -0.19665663E+01  -0.21266089E+01  -0.22668979E+01  -0.23744771E+01  -0.24365015E+01
  -0.24435103E+01  -0.23930175E+01  -0.22905298E+01  -0.21476555E+01  -0.19783157E+01
  -0.17954221E+01  -0.16091355E+01  -0.14261214E+01  -0.12503176E+01  -0.10842393E+01
  -0.93000825E+00  -0.78968965E+00  -0.66501725E+00  -0.55691628E+00  -0.46523974E+00
  -0.38889189E+00  -0.32624828E+00  -0.27564407E+00  -0.23570789E+00  -0.20542912E+00
  -0.18401035E+00  -0.17067882E+00  -0.16461552E+00  -0.16503603E+00  -0.17134720E+00
  -0.18327697E+00  -0.20090190E+00  -0.22455115E+00  -0.25464837E+00  -0.29160286E+00
  -0.33579572E+00  -0.38757402E+00  -0.44713243E+00  -0.51428107E+00  -0.58822696E+00
  -0.66749522E+00  -0.74999596E+00  -0.83308483E+00  -0.91335902E+00  -0.98603315E+00
  -0.10441359E+01  -0.10781931E+01  -0.10770201E+01  -0.10296275E+01  -0.92757665E+00
  -0.76704048E+00  -0.55039259E+00  -0.29008511E+00  -0.24211238E-01   0.19962639E+00
   0.12785744E+00   0.26061126E+00   0.27468742E+00   0.15369035E+00  -0.96180164E-01
  -0.44406335E+00  -0.84098444E+00  -0.12332659E+01  -0.15759265E+01  -0.18396243E+01
  -0.20099923E+01  -0.20841294E+01  -0.20725730E+01  -0.19916557E+01  -0.18584138E+01
  -0.16900614E+01  -0.15031875E+01  -0.13123190E+01  -0.11285189E+01  -0.95882895E+00
  -0.80677161E+00  -0.67345097E+00  -0.55860372E+00  -0.46124775E+00  -0.37995664E+00
  -0.31296028E+00  -0.25825424E+00  -0.21379676E+00  -0.17774104E+00  -0.14857523E+00
  -0.12510521E+00  -0.10634698E+00  -0.91442400E-01  -0.79637886E-01  -0.70295581E-01
  -0.62905785E-01  -0.57090933E-01  -0.52587853E-01  -0.49206257E-01  -0.46790740E-01
  -0.45213476E-01  -0.44380189E-01  -0.44220166E-01  -0.44666356E-01  -0.45650813E-01
  -0.47118844E-01  -0.49035821E-01  -0.51380678E-01  -0.54144758E-01  -0.57334521E-01
  -0.60966049E-01  -0.65053348E-01  -0.69603771E-01  -0.74620624E-01  -0.80098557E-01
  -0.86018214E-01  -0.92355352E-01  -0.99099565E-01  -0.10625726E+00  -0.11383640E+00
  -0.12183800E+00  -0.13027158E+00  -0.13918343E+00  -0.14868314E+00  -0.15896382E+00
  -0.17031139E+00  -0.18309928E+00  -0.19778749E+00  -0.21495494E+00  -0.23535969E+00
  -0.25997554E+00  -0.28996212E+00  -0.32658195E+00  -0.37112207E+00  -0.42486606E+00
  -0.48911084E+00  -0.56516136E+00  -0.65420712E+00  -0.75703517E+00  -0.87366830E+00
  -0.10031357E+01  -0.11435584E+01  -0.12925313E+01  -0.14475303E+01  -0.16059405E+01
  -0.17644514E+01  -0.19179753E+01  -0.20587227E+01  -0.21762528E+01  -0.22589812E+01
  -0.22968625E+01  -0.22840494E+01  -0.22208848E+01  -0.21138371E+01  -0.19733649E+01
  -0.18112450E+01  -0.16381020E+01  -0.14620644E+01  -0.12887535E+01  -0.11220891E+01
  -0.96518494E+00  -0.82080164E+00  -0.69124529E+00  -0.57797170E+00  -0.48129280E+00
  -0.40043588E+00  -0.33393265E+00  -0.28012221E+00  -0.23753705E+00  -0.20505021E+00
  -0.18179918E+00  -0.16701086E+00  -0.15988661E+00  -0.15963862E+00  -0.16564349E+00
  -0.17759727E+00  -0.19557008E+00  -0.21993033E+00  -0.25118324E+00  -0.28981730E+00
  -0.33624062E+00  -0.39079676E+00  -0.45374558E+00  -0.52510164E+00  -0.60436065E+00
  -0.69027611E+00  -0.78083046E+00  -0.87336998E+00  -0.96467006E+00  -0.10506490E+01
  -0.11256935E+01  -0.11820011E+01  -0.12096221E+01  -0.11976296E+01  -0.11361984E+01
  -0.10188678E+01  -0.84439141E+00  -0.61821749E+00  -0.35526376E+00  -0.91311662E-01
  -0.16833348E+00   0.35562960E-01   0.14981203E+00   0.14575725E+00   0.13096071E-01
  -0.23535711E+00  -0.56504032E+00  -0.92822547E+00  -0.12762657E+01  -0.15697399E+01
  -0.17828922E+01  -0.19049233E+01  -0.19409299E+01  -0.19031441E+01  -0.18066866E+01
  -0.16679564E+01  -0.15034024E+01  -0.13280424E+01  -0.11539945E+01  -0.98965480E+00
  -0.83984694E+00  -0.70669019E+00  -0.59062358E+00  -0.49115552E+00  -0.40724133E+00
  -0.33742816E+00  -0.27995740E+00  -0.23293824E+00  -0.19457620E+00  -0.16334691E+00
  -0.13803005E+00  -0.11763137E+00  -0.10129118E+00  -0.88243646E-01  -0.77820916E-01
  -0.69473912E-01  -0.62787637E-01  -0.57473474E-01  -0.53332094E-01  -0.50211301E-01
  -0.47986886E-01  -0.46563523E-01  -0.45868054E-01  -0.45831727E-01  -0.46385514E-01
  -0.47471176E-01  -0.49051157E-01  -0.51107375E-01  -0.53635565E-01  -0.56643851E-01
  -0.60147009E-01  -0.64156511E-01  -0.68678589E-01  -0.73718009E-01  -0.79275153E-01
  -0.85335879E-01  -0.91873921E-01  -0.98868067E-01  -0.10631293E+00  -0.11420860E+00
  -0.12254449E+00  -0.13129839E+00  -0.14045546E+00  -0.15003916E+00  -0.16014622E+00
  -0.17097078E+00  -0.18280534E+00  -0.19602821E+00  -0.21110908E+00  -0.22864587E+00
  -0.24940893E+00  -0.27435523E+00  -0.30459793E+00  -0.34134310E+00  -0.38582358E+00
  -0.43926400E+00  -0.50287980E+00  -0.57784700E+00  -0.66514875E+00  -0.76528285E+00
  -0.87795697E+00  -0.10019635E+01  -0.11353329E+01  -0.12756612E+01  -0.14203422E+01
  -0.15664158E+01  -0.17099568E+01  -0.18452882E+01  -0.19645869E+01  -0.20584253E+01
  -0.21173656E+01  -0.21341686E+01  -0.21057647E+01  -0.20341522E+01  -0.19258180E+01
  -0.17899551E+01  -0.16362887E+01  -0.14734068E+01  -0.13080849E+01  -0.11454945E+01
  -0.98978368E+00  -0.84449544E+00  -0.71256896E+00  -0.59603357E+00  -0.49572180E+00
  -0.41127752E+00  -0.34149801E+00  -0.28483140E+00  -0.23980151E+00  -0.20522139E+00
  -0.18018268E+00  -0.16391154E+00  -0.15563748E+00  -0.15459131E+00  -0.16013697E+00
  -0.17193789E+00  -0.19004635E+00  -0.21486369E+00  -0.24698837E+00  -0.28702442E+00
  -0.33545338E+00  -0.39262712E+00  -0.45881271E+00  -0.53413506E+00  -0.61833907E+00
  -0.71047328E+00  -0.80869724E+00  -0.91032857E+00  -0.10120328E+01  -0.11098805E+01
  -0.11990237E+01  -0.12730625E+01  -0.13236044E+01  -0.13406545E+01  -0.13140871E+01
  -0.12357975E+01  -0.11018224E+01  -0.91400619E+00  -0.68140009E+00  -0.42193636E+00
  -0.48670126E+00  -0.25532532E+00  -0.79480431E-01   0.53448476E-02  -0.22879695E-01
  -0.16674038E+00  -0.40740716E+00  -0.70863956E+00  -0.10258173E+01  -0.13162179E+01
  -0.15468344E+01  -0.17006903E+01  -0.17752996E+01  -0.17770540E+01  -0.17175307E+01
  -0.16110522E+01  -0.14729340E+01  -0.13178498E+01  -0.11583066E+01  -0.10036266E+01
  -0.85976037E+00  -0.72984635E+00  -0.61510025E+00  -0.51559208E+00  -0.43070732E+00
  -0.35934936E+00  -0.30005596E+00  -0.25115749E+00  -0.21098759E+00  -0.17806656E+00
  -0.15117773E+00  -0.12933056E+00  -0.11167753E+00  -0.97457362E-01  -0.85990612E-01
  -0.76706163E-01  -0.69164838E-01  -0.63056082E-01  -0.58167040E-01  -0.54343011E-01
  -0.51462914E-01  -0.49431149E-01  -0.48172465E-01  -0.47621822E-01  -0.47715473E-01
  -0.48395376E-01  -0.49619667E-01  -0.51367584E-01  -0.53638277E-01  -0.56442848E-01
  -0.59794345E-01  -0.63701190E-01  -0.68167736E-01  -0.73199528E-01  -0.78801718E-01
  -0.84970710E-01  -0.91689271E-01  -0.98934336E-01  -0.10668841E+00  -0.11494048E+00
  -0.12367323E+00  -0.13284930E+00  -0.14241208E+00  -0.15231048E+00  -0.16254221E+00
  -0.17319541E+00  -0.18446525E+00  -0.19664367E+00  -0.21010586E+00  -0.22532052E+00
  -0.24288647E+00  -0.26357196E+00  -0.28832386E+00  -0.31822820E+00  -0.35443581E+00
  -0.39809710E+00  -0.45034235E+00  -0.51228433E+00  -0.58496115E+00  -0.66915419E+00
  -0.76511384E+00  -0.87232449E+00  -0.98944417E+00  -0.11144492E+01  -0.12448614E+01
  -0.13778422E+01  -0.15099880E+01  -0.16368740E+01  -0.17526390E+01  -0.18500176E+01
  -0.19210851E+01  -0.19586579E+01  -0.19579311E+01  -0.19177380E+01  -0.18408952E+01
  -0.17334664E+01  -0.16032820E+01  -0.14583718E+01  -0.13059138E+01  -0.11519139E+01
  -0.10013878E+01  -0.85861693E+00  -0.72716380E+00  -0.60963232E+00  -0.50740374E+00
  -0.42060449E+00  -0.34838858E+00  -0.28941033E+00  -0.24227398E+00  -0.20580061E+00
  -0.17907276E+00  -0.16132875E+00  -0.15183811E+00  -0.14987324E+00  -0.15480759E+00
  -0.16627694E+00  -0.18430195E+00  -0.20929598E+00  -0.24194014E+00  -0.28297463E+00
  -0.33301170E+00  -0.39246780E+00  -0.46161022E+00  -0.54058869E+00  -0.62930517E+00
  -0.72710495E+00  -0.83244193E+00  -0.94272986E+00  -0.10544703E+01  -0.11635099E+01
  -0.12651138E+01  -0.13536489E+01  -0.14220659E+01  -0.14617422E+01  -0.14632130E+01
  -0.14178347E+01  -0.13198901E+01  -0.11685142E+01  -0.96916256E+00  -0.73476911E+00
  -0.77613742E+00  -0.54679295E+00  -0.34748781E+00  -0.20945416E+00  -0.15947855E+00
  -0.21111371E+00  -0.35937639E+00  -0.58128796E+00  -0.84129855E+00  -0.10999516E+01
  -0.13237313E+01  -0.14906259E+01  -0.15907768E+01  -0.16242918E+01  -0.15981655E+01
  -0.15235724E+01  -0.14137353E+01  -0.12821216E+01  -0.11408705E+01  -0.99964969E+00
  -0.86519233E+00  -0.74153270E+00  -0.63067028E+00  -0.53327883E+00  -0.44920568E+00
  -0.37773390E+00  -0.31772840E+00  -0.26778771E+00  -0.22643403E+00  -0.19229291E+00
  -0.16419440E+00  -0.14117234E+00  -0.12240058E+00  -0.10713463E+00  -0.94700339E-01
  -0.84521673E-01  -0.76149307E-01  -0.69262231E-01  -0.63640408E-01  -0.59127283E-01
  -0.55600746E-01  -0.52961728E-01  -0.51131909E-01  -0.50048711E-01  -0.49657579E-01
  -0.49906737E-01  -0.50752736E-01  -0.52171651E-01  -0.54161384E-01  -0.56734035E-01
  -0.59903301E-01  -0.63676244E-01  -0.68054864E-01  -0.73042469E-01  -0.78647676E-01
  -0.84879049E-01  -0.91735811E-01  -0.99203684E-01  -0.10726073E+00  -0.11588461E+00
  -0.12504954E+00  -0.13471061E+00  -0.14478985E+00  -0.15518432E+00  -0.16580491E+00
  -0.17662975E+00  -0.18774154E+00  -0.19932920E+00  -0.21166794E+00  -0.22511244E+00
  -0.24012376E+00  -0.25731356E+00  -0.27746836E+00  -0.30152896E+00  -0.33053196E+00
  -0.36554450E+00  -0.40762426E+00  -0.45781017E+00  -0.51710815E+00  -0.58641053E+00
  -0.66631523E+00  -0.75688616E+00  -0.85746264E+00  -0.96661460E+00  -0.10822436E+01
  -0.12017191E+01  -0.13219046E+01  -0.14390153E+01  -0.15483941E+01  -0.16444203E+01
  -0.17207719E+01  -0.17711494E+01  -0.17903618E+01  -0.17754640E+01  -0.17265221E+01
  -0.16466652E+01  -0.15413826E+01  -0.14173760E+01  -0.12814682E+01  -0.11399402E+01
  -0.99833717E+00  -0.86149336E+00  -0.73348933E+00  -0.61744320E+00  -0.51526692E+00
  -0.42759804E+00  -0.35401447E+00  -0.29346179E+00  -0.24470659E+00  -0.20664334E+00
  -0.17838941E+00  -0.15922089E+00  -0.14846596E+00  -0.14546203E+00  -0.14962057E+00
  -0.16056918E+00  -0.17829212E+00  -0.20318519E+00  -0.23597768E+00  -0.27753875E+00
  -0.32865330E+00  -0.38987730E+00  -0.46152831E+00  -0.54375024E+00  -0.63650138E+00
  -0.73934354E+00  -0.85106600E+00  -0.96934604E+00  -0.10906733E+01  -0.12105860E+01
  -0.13240032E+01  -0.14253304E+01  -0.15082230E+01  -0.15652858E+01  -0.15882317E+01
  -0.15688675E+01  -0.15008067E+01  -0.13814143E+01  -0.12134545E+01  -0.10062154E+01
  -0.10243825E+01  -0.80509484E+00  -0.60015256E+00  -0.43575130E+00  -0.33616532E+00
  -0.31808506E+00  -0.38543328E+00  -0.52704408E+00  -0.71874009E+00  -0.92930690E+00
  -0.11279560E+01  -0.12904025E+01  -0.14018462E+01  -0.14569241E+01  -0.14578572E+01
  -0.14120725E+01  -0.13299968E+01  -0.12231656E+01  -0.11026362E+01  -0.97778963E+00
  -0.85568133E+00  -0.74099023E+00  -0.63641458E+00  -0.54322860E+00  -0.46175523E+00
  -0.39166633E+00  -0.33216402E+00  -0.28213669E+00  -0.24033447E+00  -0.20553884E+00
  -0.17667275E+00  -0.15282271E+00  -0.13319728E+00  -0.11707818E+00  -0.10380867E+00
  -0.92819974E-01  -0.83664535E-01  -0.76023900E-01  -0.69684297E-01  -0.64495344E-01
  -0.60336865E-01  -0.57105245E-01  -0.54715517E-01  -0.53104051E-01  -0.52221329E-01
  -0.52023952E-01  -0.52473894E-01  -0.53545119E-01  -0.55231087E-01  -0.57541563E-01
  -0.60491487E-01  -0.64090610E-01  -0.68340855E-01  -0.73243627E-01  -0.78808319E-01
  -0.85053453E-01  -0.91996138E-01  -0.99639388E-01  -0.10796801E+00  -0.11695454E+00
  -0.12656313E+00  -0.13674110E+00  -0.14740134E+00  -0.15841452E+00  -0.16962983E+00
  -0.18092447E+00  -0.19225766E+00  -0.20369830E+00  -0.21541724E+00  -0.22766845E+00
  -0.24079262E+00  -0.25525189E+00  -0.27166993E+00  -0.29084149E+00  -0.31369504E+00
  -0.34122340E+00  -0.37441786E+00  -0.41423714E+00  -0.46160934E+00  -0.51742081E+00
  -0.58243017E+00  -0.65708824E+00  -0.74131784E+00  -0.83434844E+00  -0.93466807E+00
  -0.10400761E+01  -0.11477617E+01  -0.12543385E+01  -0.13558242E+01  -0.14476316E+01
  -0.15246770E+01  -0.15817130E+01  -0.16139265E+01  -0.16177301E+01  -0.15915337E+01
  -0.15362015E+01  -0.14549692E+01  -0.13528322E+01  -0.12356735E+01  -0.11094929E+01
  -0.97994324E+00  -0.85212473E+00  -0.73044344E+00  -0.61840272E+00  -0.51837123E+00
  -0.43148096E+00  -0.35776957E+00  -0.29654111E+00  -0.24679593E+00  -0.20756056E+00
  -0.17802944E+00  -0.15754482E+00  -0.14551355E+00  -0.14135997E+00  -0.14456488E+00
  -0.15478076E+00  -0.17196894E+00  -0.19648686E+00  -0.22906645E+00  -0.27066747E+00
  -0.32225222E+00  -0.38457772E+00  -0.45809857E+00  -0.54299547E+00  -0.63922906E+00
  -0.74645935E+00  -0.86374494E+00  -0.98911862E+00  -0.11192842E+01  -0.12496470E+01
  -0.13746646E+01  -0.14882663E+01  -0.15840513E+01  -0.16552254E+01  -0.16945702E+01
  -0.16948756E+01  -0.16500541E+01  -0.15567489E+01  -0.14159614E+01  -0.12342628E+01
  -0.12313059E+01  -0.10245970E+01  -0.82150283E+00  -0.64385393E+00  -0.51287805E+00
  -0.44523831E+00  -0.44899678E+00  -0.52094086E+00  -0.64660786E+00  -0.80337844E+00
  -0.96565281E+00  -0.11102312E+01  -0.12201496E+01  -0.12861934E+01  -0.13063968E+01
  -0.12844097E+01  -0.12275420E+01  -0.11449345E+01  -0.10460139E+01  -0.93930845E+00
  -0.83170497E+00  -0.72818587E+00  -0.63196882E+00  -0.54486468E+00  -0.46765914E+00
  -0.40040827E+00  -0.34264467E+00  -0.29354703E+00  -0.25210985E+00  -0.21730264E+00
  -0.18817841E+00  -0.16390754E+00  -0.14375315E+00  -0.12703508E+00  -0.11312235E+00
  -0.10146138E+00  -0.91613980E-01  -0.83273148E-01  -0.76242087E-01  -0.70389887E-01
  -0.65609532E-01  -0.61799981E-01  -0.58870403E-01  -0.56749772E-01  -0.55388744E-01
  -0.54750315E-01  -0.54802209E-01  -0.55519084E-01  -0.56888200E-01  -0.58912978E-01
  -0.61607851E-01  -0.64987493E-01  -0.69060021E-01  -0.73829534E-01  -0.79306894E-01
  -0.85516152E-01  -0.92488860E-01  -0.10024821E+00  -0.10879602E+00  -0.11811037E+00
  -0.12814987E+00  -0.13885287E+00  -0.15012616E+00  -0.16183054E+00  -0.17378129E+00
  -0.18577865E+00  -0.19766448E+00  -0.20937698E+00  -0.22097099E+00  -0.23259940E+00
  -0.24449075E+00  -0.25696391E+00  -0.27048133E+00  -0.28569428E+00  -0.30342997E+00
  -0.32461567E+00  -0.35018649E+00  -0.38103195E+00  -0.41799759E+00  -0.46190627E+00
  -0.51353848E+00  -0.57353004E+00  -0.64219500E+00  -0.71932931E+00  -0.80406363E+00
  -0.89480387E+00  -0.98925075E+00  -0.10844632E+01  -0.11769390E+01  -0.12627133E+01
  -0.13374949E+01  -0.13968740E+01  -0.14366384E+01  -0.14532334E+01  -0.14443276E+01
  -0.14093399E+01  -0.13497046E+01  -0.12687183E+01  -0.11710098E+01  -0.10618605E+01
  -0.94662398E+00  -0.83034598E+00  -0.71751578E+00  -0.61183884E+00  -0.51601277E+00
  -0.43159834E+00  -0.35908909E+00  -0.29818848E+00  -0.24818914E+00  -0.20830274E+00
  -0.17783861E+00  -0.15622840E+00  -0.14297216E+00  -0.13759656E+00  -0.13967782E+00
  -0.14892974E+00  -0.16532145E+00  -0.18917459E+00  -0.22118829E+00  -0.26235626E+00
  -0.31378020E+00  -0.37643889E+00  -0.45100798E+00  -0.53780069E+00  -0.63680669E+00
  -0.74770379E+00  -0.86969403E+00  -0.10011286E+01  -0.11390732E+01  -0.12790790E+01
  -0.14153416E+01  -0.15411859E+01  -0.16496120E+01  -0.17336520E+01  -0.17865374E+01
  -0.18019352E+01  -0.17745572E+01  -0.17012275E+01  -0.15821826E+01  -0.14222131E+01
  -0.14014684E+01  -0.12067012E+01  -0.10084082E+01  -0.82487721E+00  -0.67437047E+00
  -0.57230524E+00  -0.52827821E+00  -0.54372894E+00  -0.61114271E+00  -0.71534100E+00
  -0.83665600E+00  -0.95501285E+00  -0.10536161E+01  -0.11212373E+01  -0.11528035E+01
  -0.11486391E+01  -0.11130036E+01  -0.10524848E+01  -0.97456858E+00  -0.88652046E+00
  -0.79462661E+00  -0.70380612E+00  -0.61754907E+00  -0.53807446E+00  -0.46657888E+00
  -0.40348008E+00  -0.34862341E+00  -0.30146327E+00  -0.26123499E+00  -0.22710672E+00
  -0.19828343E+00  -0.17404447E+00  -0.15372957E+00  -0.13671218E+00  -0.12239752E+00
  -0.11025401E+00  -0.99857318E-01  -0.90914665E-01  -0.83250970E-01  -0.76763446E-01
  -0.71372660E-01  -0.66994331E-01  -0.63540274E-01  -0.60934398E-01  -0.59121926E-01
  -0.58066655E-01  -0.57740700E-01  -0.58117872E-01  -0.59178160E-01  -0.60914587E-01
  -0.63335501E-01  -0.66459035E-01  -0.70303721E-01  -0.74885119E-01  -0.80220820E-01
  -0.86339458E-01  -0.93281539E-01  -0.10108821E+00  -0.10978377E+00  -0.11936356E+00
  -0.12979159E+00  -0.14100242E+00  -0.15289725E+00  -0.16533178E+00  -0.17810602E+00
  -0.19097522E+00  -0.20369219E+00  -0.21606775E+00  -0.22801590E+00  -0.23956078E+00
  -0.25081847E+00  -0.26199431E+00  -0.27341911E+00  -0.28560097E+00  -0.29924037E+00
  -0.31517949E+00  -0.33430877E+00  -0.35748587E+00  -0.38550680E+00  -0.41912322E+00
  -0.45906094E+00  -0.50598778E+00  -0.56040625E+00  -0.62248932E+00  -0.69190881E+00
  -0.76770561E+00  -0.84822547E+00  -0.93112139E+00  -0.10134201E+01  -0.10916544E+01
  -0.11620526E+01  -0.12207602E+01  -0.12640747E+01  -0.12887173E+01  -0.12921795E+01
  -0.12731356E+01  -0.12317977E+01  -0.11700409E+01  -0.10911952E+01  -0.99957169E+00
  -0.89990915E+00  -0.79690861E+00  -0.69489931E+00  -0.59758502E+00  -0.50782879E+00
  -0.42750981E+00  -0.35752923E+00  -0.29799651E+00  -0.24853567E+00  -0.20858922E+00
  -0.17761592E+00  -0.15515517E+00  -0.14080728E+00  -0.13420636E+00  -0.13503698E+00
  -0.14310124E+00  -0.15841215E+00  -0.18128094E+00  -0.21236487E+00  -0.25264149E+00
  -0.30328655E+00  -0.36546880E+00  -0.44012495E+00  -0.52780247E+00  -0.62861741E+00
  -0.74227727E+00  -0.86803229E+00  -0.10044317E+01  -0.11489015E+01  -0.12973431E+01
  -0.14440195E+01  -0.15818728E+01  -0.17031714E+01  -0.18002249E+01  -0.18659493E+01
  -0.18942752E+01  -0.18805700E+01  -0.18222518E+01  -0.17196036E+01  -0.15766015E+01
  -0.15419838E+01  -0.13568432E+01  -0.11635008E+01  -0.97752964E+00  -0.81466421E+00
  -0.68873858E+00  -0.60951034E+00  -0.58083038E+00  -0.59969522E+00  -0.65661144E+00
  -0.73736100E+00  -0.82577826E+00  -0.90676061E+00  -0.96866503E+00  -0.10045396E+01
  -0.10121312E+01  -0.99301489E+00  -0.95133741E+00  -0.89257426E+00  -0.82251344E+00
  -0.74653293E+00  -0.66916396E+00  -0.59389975E+00  -0.52318899E+00  -0.45854270E+00
  -0.40069322E+00  -0.34977006E+00  -0.30547969E+00  -0.26728006E+00  -0.23453078E+00
  -0.20659332E+00  -0.18286939E+00  -0.16279167E+00  -0.14580328E+00  -0.13135906E+00
  -0.11895953E+00  -0.10819956E+00  -0.98801406E-01  -0.90609950E-01  -0.83552350E-01
  -0.77584151E-01  -0.72652046E-01  -0.68686218E-01  -0.65614620E-01  -0.63380670E-01
  -0.61946035E-01  -0.61281528E-01  -0.61358276E-01  -0.62146157E-01  -0.63622867E-01
  -0.65783619E-01  -0.68643101E-01  -0.72229253E-01  -0.76574001E-01  -0.81710360E-01
  -0.87676223E-01  -0.94519579E-01  -0.10229495E+00  -0.11104918E+00  -0.12080342E+00
  -0.13154177E+00  -0.14320817E+00  -0.15570468E+00  -0.16888387E+00  -0.18253879E+00
  -0.19640305E+00  -0.21017284E+00  -0.22355123E+00  -0.23630158E+00  -0.24828922E+00
  -0.25949865E+00  -0.27003297E+00  -0.28011955E+00  -0.29013658E+00  -0.30064333E+00
  -0.31237331E+00  -0.32616783E+00  -0.34287705E+00  -0.36328671E+00  -0.38810592E+00
  -0.41799575E+00  -0.45358186E+00  -0.49540787E+00  -0.54382685E+00  -0.59886176E+00
  -0.66006873E+00  -0.72642593E+00  -0.79626338E+00  -0.86725534E+00  -0.93650155E+00
  -0.10007059E+01  -0.10564218E+01  -0.11003072E+01  -0.11293542E+01  -0.11411151E+01
  -0.11339674E+01  -0.11074081E+01  -0.10622731E+01  -0.10007454E+01  -0.92610277E+00
  -0.84228473E+00  -0.75343211E+00  -0.66351070E+00  -0.57603567E+00  -0.49386540E+00
  -0.41905868E+00  -0.35283547E+00  -0.29567847E+00  -0.24755378E+00  -0.20816574E+00
  -0.17715246E+00  -0.15417856E+00  -0.13894881E+00  -0.13120144E+00  -0.13072767E+00
  -0.13742742E+00  -0.15138308E+00  -0.17292852E+00  -0.20269638E+00  -0.24162548E+00
  -0.29090195E+00  -0.35181348E+00  -0.42553326E+00  -0.51289941E+00  -0.61427043E+00
  -0.72948282E+00  -0.85783829E+00  -0.99798524E+00  -0.11476094E+01  -0.13030057E+01
  -0.14587612E+01  -0.16078014E+01  -0.17418997E+01  -0.18525222E+01  -0.19317422E+01
  -0.19730094E+01  -0.19717207E+01  -0.19256788E+01  -0.18355280E+01  -0.17051621E+01
  -0.16602419E+01  -0.14821149E+01  -0.12925119E+01  -0.11051573E+01  -0.93385481E+00
  -0.79095532E+00  -0.68576949E+00  -0.62321112E+00  -0.60298285E+00  -0.61956674E+00
  -0.66314839E+00  -0.72137150E+00  -0.78154498E+00  -0.83273772E+00  -0.86722779E+00
  -0.88103108E+00  -0.87358241E+00  -0.84689057E+00  -0.80454112E+00  -0.75081253E+00
  -0.69001658E+00  -0.62606281E+00  -0.56220450E+00  -0.50092183E+00  -0.44390873E+00
  -0.39213692E+00  -0.34597700E+00  -0.30535639E+00  -0.26992945E+00  -0.23922732E+00
  -0.21275804E+00  -0.19004511E+00  -0.17062090E+00  -0.15400861E+00  -0.13972520E+00
  -0.12731542E+00  -0.11640288E+00  -0.10672910E+00  -0.98157865E-01  -0.90641680E-01
  -0.84170545E-01  -0.78728593E-01  -0.74277652E-01  -0.70765929E-01  -0.68143825E-01
  -0.66373391E-01  -0.65423659E-01  -0.65259303E-01  -0.65837847E-01  -0.67117577E-01
  -0.69072609E-01  -0.71704303E-01  -0.75040997E-01  -0.79128927E-01  -0.84021099E-01
  -0.89773148E-01  -0.96445194E-01  -0.10410362E+00  -0.11281447E+00  -0.12262822E+00
  -0.13356224E+00  -0.14558836E+00  -0.15862560E+00  -0.17253373E+00  -0.18710491E+00
  -0.20205884E+00  -0.21705109E+00  -0.23170269E+00  -0.24564966E+00  -0.25859979E+00
  -0.27037675E+00  -0.28094160E+00  -0.29040081E+00  -0.29902067E+00  -0.30725004E+00
  -0.31572468E+00  -0.32522168E+00  -0.33656889E+00  -0.35055508E+00  -0.36788756E+00
  -0.38920080E+00  -0.41507694E+00  -0.44603445E+00  -0.48247100E+00  -0.52457481E+00
  -0.57222406E+00  -0.62488352E+00  -0.68150527E+00  -0.74045340E+00  -0.79949474E+00
  -0.85589789E+00  -0.90664529E+00  -0.94870620E+00  -0.97929444E+00  -0.99607344E+00
  -0.99733611E+00  -0.98220278E+00  -0.95081963E+00  -0.90446365E+00  -0.84545757E+00
  -0.77688647E+00  -0.70220962E+00  -0.62489031E+00  -0.54811212E+00  -0.47458121E+00
  -0.40639347E+00  -0.34497245E+00  -0.29110420E+00  -0.24507294E+00  -0.20685208E+00
  -0.17627819E+00  -0.15315740E+00  -0.13730533E+00  -0.12856039E+00  -0.12681067E+00
  -0.13204680E+00  -0.14442596E+00  -0.16432653E+00  -0.19238401E+00  -0.22950596E+00
  -0.27685242E+00  -0.33575325E+00  -0.40754228E+00  -0.49333074E+00  -0.59378967E+00
  -0.70901052E+00  -0.83844659E+00  -0.98084843E+00  -0.11340758E+01  -0.12947501E+01
  -0.14578718E+01  -0.16166465E+01  -0.17627441E+01  -0.18870386E+01  -0.19806601E+01
  -0.20360829E+01  -0.20480207E+01  -0.20140325E+01  -0.19348569E+01  -0.18145203E+01
  -0.17616152E+01  -0.15889103E+01  -0.14018381E+01  -0.12131345E+01  -0.10353718E+01
  -0.87977366E+00  -0.75506388E+00  -0.66650940E+00  -0.61532756E+00  -0.59859786E+00
  -0.60976132E+00  -0.63969870E+00  -0.67823785E+00  -0.71578432E+00  -0.74468676E+00
  -0.76002063E+00  -0.75968734E+00  -0.74396621E+00  -0.71479595E+00  -0.67504857E+00
  -0.62794617E+00  -0.57665132E+00  -0.52399615E+00  -0.47230987E+00  -0.42332382E+00
  -0.37815203E+00  -0.33734689E+00  -0.30101803E+00  -0.26898526E+00  -0.24092469E+00
  -0.21647035E+00  -0.19525573E+00  -0.17690870E+00  -0.16103427E+00  -0.14721698E+00
  -0.13505516E+00  -0.12421228E+00  -0.11445862E+00  -0.10568065E+00  -0.97854943E-01
  -0.91000953E-01  -0.85138700E-01  -0.80267169E-01  -0.76365152E-01  -0.73404055E-01
  -0.71355019E-01  -0.70186467E-01  -0.69856847E-01  -0.70309726E-01  -0.71482028E-01
  -0.73322011E-01  -0.75807424E-01  -0.78954280E-01  -0.82811786E-01  -0.87450003E-01
  -0.92947172E-01  -0.99383719E-01  -0.10684174E+00  -0.11540508E+00  -0.12515253E+00
  -0.13614231E+00  -0.14839210E+00  -0.16186157E+00  -0.17643861E+00  -0.19192689E+00
  -0.20803616E+00  -0.22438608E+00  -0.24053238E+00  -0.25601234E+00  -0.27039616E+00
  -0.28333473E+00  -0.29460389E+00  -0.30414699E+00  -0.31210929E+00  -0.31885200E+00
  -0.32493580E+00  -0.33107215E+00  -0.33805035E+00  -0.34665979E+00  -0.35763250E+00
  -0.37162070E+00  -0.38919887E+00  -0.41086242E+00  -0.43700139E+00  -0.46785195E+00
  -0.50344031E+00  -0.54352244E+00  -0.58750693E+00  -0.63435923E+00  -0.68252086E+00
  -0.72990786E+00  -0.77403494E+00  -0.81225070E+00  -0.84200896E+00  -0.86109800E+00
  -0.86780629E+00  -0.86106094E+00  -0.84057080E+00  -0.80694342E+00  -0.76169551E+00
  -0.70710084E+00  -0.64590417E+00  -0.58099631E+00  -0.51514085E+00  -0.45078508E+00
  -0.38993990E+00  -0.33411205E+00  -0.28429554E+00  -0.24103579E+00  -0.20455372E+00
  -0.17488486E+00  -0.15198577E+00  -0.13579082E+00  -0.12623976E+00  -0.12330974E+00
  -0.12706773E+00  -0.13773330E+00  -0.15572997E+00  -0.18171381E+00  -0.21658232E+00
  -0.26146621E+00  -0.31768718E+00  -0.38665132E+00  -0.46966350E+00  -0.56769444E+00
  -0.68116766E+00  -0.80981745E+00  -0.95259784E+00  -0.11075542E+01  -0.12715761E+01
  -0.14400547E+01  -0.16066123E+01  -0.17631426E+01  -0.19003268E+01  -0.20086066E+01
  -0.20794075E+01  -0.21063214E+01  -0.20860061E+01  -0.20186749E+01  -0.19081613E+01
  -0.18479012E+01  -0.16809502E+01  -0.14963732E+01  -0.13065731E+01  -0.11235833E+01
  -0.95801630E+00  -0.81818187E+00  -0.70943440E+00  -0.63381199E+00  -0.59001385E+00
  -0.57373828E+00  -0.57837661E+00  -0.59601395E+00  -0.61860537E+00  -0.63910354E+00
  -0.65228250E+00  -0.65508806E+00  -0.64651342E+00  -0.62715523E+00  -0.59866196E+00
  -0.56323819E+00  -0.52327104E+00  -0.48106752E+00  -0.43866577E+00  -0.39769951E+00
  -0.35932016E+00  -0.32419170E+00  -0.29256049E+00  -0.26437837E+00  -0.23943718E+00
  -0.21747144E+00  -0.19820459E+00  -0.18134713E+00  -0.16657857E+00  -0.15354843E+00
  -0.14190965E+00  -0.13137131E+00  -0.12174188E+00  -0.11294070E+00  -0.10497353E+00
  -0.97889576E-01  -0.91740895E-01  -0.86561148E-01  -0.82363946E-01  -0.79148412E-01
  -0.76903500E-01  -0.75604194E-01  -0.75203579E-01  -0.75632010E-01  -0.76805698E-01
  -0.78645838E-01  -0.81100929E-01  -0.84162224E-01  -0.87867475E-01  -0.92291812E-01
  -0.97532814E-01  -0.10369589E+00  -0.11088673E+00  -0.11921076E+00  -0.12877406E+00
  -0.13967656E+00  -0.15199348E+00  -0.16574805E+00  -0.18088274E+00  -0.19723425E+00
  -0.21451792E+00  -0.23232857E+00  -0.25016389E+00  -0.26746653E+00  -0.28367517E+00
  -0.29827778E+00  -0.31086926E+00  -0.32121354E+00  -0.32929761E+00  -0.33535737E+00
  -0.33986363E+00  -0.34347190E+00  -0.34694963E+00  -0.35109747E+00  -0.35668258E+00
  -0.36439812E+00  -0.37484809E+00  -0.38853927E+00  -0.40586232E+00  -0.42706277E+00
  -0.45221659E+00  -0.48121347E+00  -0.51372621E+00  -0.54914198E+00  -0.58646470E+00
  -0.62424321E+00  -0.66059464E+00  -0.69335163E+00  -0.72029574E+00  -0.73939604E+00
  -0.74899163E+00  -0.74791619E+00  -0.73560166E+00  -0.71217562E+00  -0.67851154E+00
  -0.63616993E+00  -0.58721299E+00  -0.53394685E+00  -0.47867656E+00  -0.42352845E+00
  -0.37034063E+00  -0.32059783E+00  -0.27539994E+00  -0.23547471E+00  -0.20124267E+00
  -0.17291641E+00  -0.15059731E+00  -0.13434102E+00  -0.12419298E+00  -0.12021891E+00
  -0.12255209E+00  -0.13145624E+00  -0.14738326E+00  -0.17100664E+00  -0.20322744E+00
  -0.24516125E+00  -0.29810737E+00  -0.36348146E+00  -0.44268492E+00  -0.53690596E+00
  -0.64688786E+00  -0.77272119E+00  -0.91368719E+00  -0.10681175E+01  -0.12331995E+01
  -0.14047006E+01  -0.15766936E+01  -0.17414742E+01  -0.18898684E+01  -0.20120200E+01
  -0.20985627E+01  -0.21419296E+01  -0.21375047E+01  -0.20843809E+01  -0.19856052E+01
  -0.19172402E+01  -0.17583803E+01  -0.15780358E+01  -0.13885382E+01  -0.12018694E+01
  -0.10285480E+01  -0.87681661E+00  -0.75215793E+00  -0.65712361E+00  -0.59143388E+00
  -0.55230207E+00  -0.53495130E+00  -0.53330312E+00  -0.54079845E+00  -0.55125261E+00
  -0.55958681E+00  -0.56227896E+00  -0.55746030E+00  -0.54470643E+00  -0.52466073E+00
  -0.49863635E+00  -0.46828624E+00  -0.43535876E+00  -0.40151517E+00  -0.36818529E+00
  -0.33646111E+00  -0.30704606E+00  -0.28027534E+00  -0.25619959E+00  -0.23469889E+00
  -0.21558179E+00  -0.19863768E+00  -0.18364047E+00  -0.17033125E+00  -0.15841543E+00
  -0.14759388E+00  -0.13761736E+00  -0.12833429E+00  -0.11970435E+00  -0.11177375E+00
  -0.10462894E+00  -0.98356272E-01  -0.93021941E-01  -0.88670424E-01  -0.85330332E-01
  -0.83012723E-01  -0.81702809E-01  -0.81352531E-01  -0.81879805E-01  -0.83181265E-01
  -0.85153199E-01  -0.87714445E-01  -0.90825756E-01  -0.94499862E-01  -0.98801100E-01
  -0.10383383E+00  -0.10972566E+00  -0.11661199E+00  -0.12462858E+00  -0.13391254E+00
  -0.14460459E+00  -0.15683947E+00  -0.17071688E+00  -0.18625740E+00  -0.20335945E+00
  -0.22177136E+00  -0.24108464E+00  -0.26074911E+00  -0.28011181E+00  -0.29847773E+00
  -0.31518127E+00  -0.32965359E+00  -0.34148120E+00  -0.35046093E+00  -0.35664915E+00
  -0.36038381E+00  -0.36225495E+00  -0.36302347E+00  -0.36351947E+00  -0.36455782E+00
  -0.36688869E+00  -0.37117283E+00  -0.37796255E+00  -0.38767771E+00  -0.40058281E+00
  -0.41677773E+00  -0.43620602E+00  -0.45866346E+00  -0.48377621E+00  -0.51093292E+00
  -0.53919602E+00  -0.56725465E+00  -0.59347656E+00  -0.61606412E+00  -0.63326024E+00
  -0.64353261E+00  -0.64570297E+00  -0.63903831E+00  -0.62333149E+00  -0.59896319E+00
  -0.56689946E+00  -0.52858947E+00  -0.48578138E+00  -0.44031942E+00  -0.39398280E+00
  -0.34838399E+00  -0.30490748E+00  -0.26466809E+00  -0.22849160E+00  -0.19693434E+00
  -0.17034521E+00  -0.14894765E+00  -0.13290848E+00  -0.12237812E+00  -0.11751480E+00
  -0.11851835E+00  -0.12568580E+00  -0.13947637E+00  -0.16056041E+00  -0.18983524E+00
  -0.22840963E+00  -0.27756731E+00  -0.33871058E+00  -0.41326724E+00  -0.50254147E+00
  -0.60751101E+00  -0.72860341E+00  -0.86548897E+00  -0.10168959E+01  -0.11804126E+01
  -0.13522429E+01  -0.15269503E+01  -0.16973224E+01  -0.18545403E+01  -0.19887844E+01
  -0.20902659E+01  -0.21505100E+01  -0.21636247E+01  -0.21272859E+01  -0.20432425E+01
  -0.19655071E+01  -0.18183465E+01  -0.16455495E+01  -0.14592218E+01  -0.12714227E+01
  -0.10928943E+01  -0.93215196E+00  -0.79501170E+00  -0.68451035E+00  -0.60110997E+00
  -0.54307287E+00  -0.50693012E+00  -0.48801311E+00  -0.48104222E+00  -0.48074984E+00
  -0.48246765E+00  -0.48257206E+00  -0.47869833E+00  -0.46970526E+00  -0.45545569E+00
  -0.43652110E+00  -0.41390233E+00  -0.38880839E+00  -0.36248928E+00  -0.33610228E+00
  -0.31060199E+00  -0.28666528E+00  -0.26467038E+00  -0.24473754E+00  -0.22681252E+00
  -0.21075508E+00  -0.19639618E+00  -0.18355125E+00  -0.17200648E+00  -0.16151186E+00
  -0.15180602E+00  -0.14267063E+00  -0.13398477E+00  -0.12574621E+00  -0.11804697E+00
  -0.11102239E+00  -0.10480285E+00  -0.99490639E-01  -0.95160409E-01  -0.91865382E-01
  -0.89637210E-01  -0.88474348E-01  -0.88329084E-01  -0.89108609E-01  -0.90690282E-01
  -0.92946478E-01  -0.95769126E-01  -0.99088125E-01  -0.10288440E+00  -0.10719598E+00
  -0.11211666E+00  -0.11778452E+00  -0.12436439E+00  -0.13203148E+00  -0.14096501E+00
  -0.15135069E+00  -0.16337995E+00  -0.17722819E+00  -0.19300681E+00  -0.21070247E+00
  -0.23012709E+00  -0.25089504E+00  -0.27243200E+00  -0.29401359E+00  -0.31482915E+00
  -0.33405941E+00  -0.35095353E+00  -0.36489823E+00  -0.37548487E+00  -0.38257538E+00
  -0.38634781E+00  -0.38728961E+00  -0.38612738E+00  -0.38371813E+00  -0.38094507E+00
  -0.37864421E+00  -0.37756009E+00  -0.37831493E+00  -0.38138202E+00  -0.38706592E+00
  -0.39549936E+00  -0.40666118E+00  -0.42040612E+00  -0.43647984E+00  -0.45449314E+00
  -0.47385564E+00  -0.49370906E+00  -0.51291590E+00  -0.53013424E+00  -0.54395822E+00
  -0.55307164E+00  -0.55637253E+00  -0.55306325E+00  -0.54272478E+00  -0.52538051E+00
  -0.50152520E+00  -0.47208429E+00  -0.43829857E+00  -0.40157123E+00  -0.36333052E+00
  -0.32493625E+00  -0.28762115E+00  -0.25244500E+00  -0.22025696E+00  -0.19168379E+00
  -0.16716077E+00  -0.14699737E+00  -0.13144690E+00  -0.12075199E+00  -0.11516316E+00
  -0.11495389E+00  -0.12045729E+00  -0.13212819E+00  -0.15060835E+00  -0.17676489E+00
  -0.21168710E+00  -0.25664690E+00  -0.31303565E+00  -0.38228034E+00  -0.46572788E+00
  -0.56448676E+00  -0.67923121E+00  -0.80998876E+00  -0.95592670E+00  -0.11151286E+01
  -0.12843418E+01  -0.14587157E+01  -0.16316279E+01  -0.17947595E+01  -0.19385604E+01
  -0.20531367E+01  -0.21294433E+01  -0.21605565E+01  -0.21427726E+01  -0.20763154E+01
  -0.19883495E+01  -0.18566833E+01  -0.16955234E+01  -0.15163401E+01  -0.13310519E+01
  -0.11506314E+01  -0.98403685E+00  -0.83762266E+00  -0.71502378E+00  -0.61738997E+00
  -0.54380835E+00  -0.49178520E+00  -0.45772235E+00  -0.43738106E+00  -0.42634489E+00
  -0.42047023E+00  -0.41627182E+00  -0.41117383E+00  -0.40358210E+00  -0.39279018E+00
  -0.37878191E+00  -0.36200817E+00  -0.34319220E+00  -0.32318021E+00  -0.30282555E+00
  -0.28289178E+00  -0.26397365E+00  -0.24645080E+00  -0.23048818E+00  -0.21608186E+00
  -0.20312714E+00  -0.19147662E+00  -0.18096539E+00  -0.17140664E+00  -0.16258289E+00
  -0.15426224E+00  -0.14624683E+00  -0.13843179E+00  -0.13083784E+00  -0.12359640E+00
  -0.11689526E+00  -0.11091989E+00  -0.10581895E+00  -0.10170030E+00  -0.98642055E-01
  -0.96694089E-01  -0.95866232E-01  -0.96113895E-01  -0.97334561E-01  -0.99385734E-01
  -0.10211469E+00  -0.10538628E+00  -0.10910116E+00  -0.11320568E+00  -0.11770143E+00
  -0.12265344E+00  -0.12819186E+00  -0.13450108E+00  -0.14180023E+00  -0.15032521E+00
  -0.16032069E+00  -0.17203776E+00  -0.18572166E+00  -0.20157236E+00  -0.21967754E+00
  -0.23993949E+00  -0.26202927E+00  -0.28538599E+00  -0.30925433E+00  -0.33274066E+00
  -0.35487931E+00  -0.37471395E+00  -0.39139646E+00  -0.40428935E+00  -0.41304912E+00
  -0.41767392E+00  -0.41850765E+00  -0.41619698E+00  -0.41160365E+00  -0.40569013E+00
  -0.39940898E+00  -0.39362057E+00  -0.38904293E+00  -0.38622288E+00  -0.38552120E+00
  -0.38711544E+00  -0.39102519E+00  -0.39715180E+00  -0.40531069E+00  -0.41523401E+00
  -0.42653757E+00  -0.43867054E+00  -0.45088377E+00  -0.46224799E+00  -0.47172667E+00
  -0.47827916E+00  -0.48096107E+00  -0.47900601E+00  -0.47189461E+00  -0.45941795E+00
  -0.44172319E+00  -0.41931427E+00  -0.39299264E+00  -0.36375488E+00  -0.33268663E+00
  -0.30088205E+00  -0.26938930E+00  -0.23916378E+00  -0.21102058E+00  -0.18560158E+00
  -0.16338078E+00  -0.14471340E+00  -0.12990486E+00  -0.11926393E+00  -0.11312171E+00
  -0.11182968E+00  -0.11576916E+00  -0.12539461E+00  -0.14130343E+00  -0.16430021E+00
  -0.19542225E+00  -0.23591323E+00  -0.28715451E+00  -0.35057161E+00  -0.42752474E+00
  -0.51918045E+00  -0.62635791E+00  -0.74934911E+00  -0.88771470E+00  -0.10400512E+01
  -0.12037218E+01  -0.13745704E+01  -0.15466971E+01  -0.17124412E+01  -0.18627185E+01
  -0.19877793E+01  -0.20783059E+01  -0.21266467E+01  -0.21279423E+01  -0.20809388E+01
  -0.19828390E+01  -0.18697623E+01  -0.17241610E+01  -0.15564281E+01  -0.13779346E+01
  -0.11996314E+01  -0.10308558E+01  -0.87857262E+00  -0.74712264E+00  -0.63839318E+00
  -0.55223842E+00  -0.48697785E+00  -0.43986687E+00  -0.40751020E+00  -0.38623470E+00
  -0.37243876E+00  -0.36290691E+00  -0.35505016E+00  -0.34703106E+00  -0.33775759E+00
  -0.32677109E+00  -0.31408049E+00  -0.29999740E+00  -0.28500276E+00  -0.26964805E+00
  -0.25447778E+00  -0.23996265E+00  -0.22644536E+00  -0.21411178E+00  -0.20299762E+00
  -0.19302708E+00  -0.18406268E+00  -0.17594124E+00  -0.16848414E+00  -0.16149384E+00
  -0.15476188E+00  -0.14810587E+00  -0.14142568E+00  -0.13474713E+00  -0.12822164E+00
  -0.12207951E+00  -0.11656257E+00  -0.11187451E+00  -0.10816634E+00  -0.10554410E+00
  -0.10407724E+00  -0.10378995E+00  -0.10464295E+00  -0.10652776E+00  -0.10928235E+00
  -0.11272505E+00  -0.11668881E+00  -0.12104111E+00  -0.12569174E+00  -0.13059884E+00
  -0.13578320E+00  -0.14134460E+00  -0.14746787E+00  -0.15440995E+00  -0.16247399E+00
  -0.17198347E+00  -0.18326594E+00  -0.19663975E+00  -0.21238566E+00  -0.23068904E+00
  -0.25156130E+00  -0.27477178E+00  -0.29982077E+00  -0.32595864E+00  -0.35223432E+00
  -0.37755866E+00  -0.40078737E+00  -0.42083154E+00  -0.43678489E+00  -0.44803845E+00
  -0.45435677E+00  -0.45590546E+00  -0.45322841E+00  -0.44717311E+00  -0.43877177E+00
  -0.42910404E+00  -0.41917586E+00  -0.40983581E+00  -0.40173033E+00  -0.39529045E+00
  -0.39074614E+00  -0.38816359E+00  -0.38749269E+00  -0.38860601E+00  -0.39131522E+00
  -0.39536160E+00  -0.40038923E+00  -0.40591863E+00  -0.41134168E+00  -0.41594937E+00
  -0.41898612E+00  -0.41971338E+00  -0.41747000E+00  -0.41173072E+00  -0.40216638E+00
  -0.38869686E+00  -0.37151533E+00  -0.35106765E+00  -0.32799338E+00  -0.30305412E+00
  -0.27707333E+00  -0.25089178E+00  -0.22532494E+00  -0.20111219E+00  -0.17886945E+00
  -0.15907231E+00  -0.14208710E+00  -0.12823617E+00  -0.11786032E+00  -0.11134592E+00
  -0.10911498E+00  -0.11160762E+00  -0.11929386E+00  -0.13272952E+00  -0.15263557E+00
  -0.17995869E+00  -0.21587669E+00  -0.26174061E+00  -0.31897184E+00  -0.38894079E+00
  -0.47284394E+00  -0.57157922E+00  -0.68560871E+00  -0.81479188E+00  -0.95817379E+00
  -0.11137200E+01  -0.12780158E+01  -0.14459952E+01  -0.16108283E+01  -0.17641180E+01
  -0.18965091E+01  -0.19986747E+01  -0.20625004E+01  -0.20822187E+01  -0.20552811E+01
  -0.19481577E+01  -0.18556435E+01  -0.17286803E+01  -0.15762689E+01  -0.14088315E+01
  -0.12369245E+01  -0.10700136E+01  -0.91557043E+00  -0.77864754E+00  -0.66191320E+00
  -0.56600212E+00  -0.48999635E+00  -0.43189694E+00  -0.38902521E+00  -0.35835515E+00
  -0.33680147E+00  -0.32147566E+00  -0.30989862E+00  -0.30014186E+00  -0.29087572E+00
  -0.28132514E+00  -0.27116032E+00  -0.26036354E+00  -0.24910977E+00  -0.23767872E+00
  -0.22639475E+00  -0.21557902E+00  -0.20550326E+00  -0.19634747E+00  -0.18817540E+00
  -0.18093887E+00  -0.17450856E+00  -0.16871291E+00  -0.16336536E+00  -0.15827367E+00
  -0.15324624E+00  -0.14811551E+00  -0.14278387E+00  -0.13727030E+00  -0.13172620E+00
  -0.12640232E+00  -0.12158408E+00  -0.11752950E+00  -0.11443844E+00  -0.11245456E+00
  -0.11167360E+00  -0.11213918E+00  -0.11382600E+00  -0.11662625E+00  -0.12036182E+00
  -0.12481942E+00  -0.12979132E+00  -0.13510217E+00  -0.14061646E+00  -0.14624119E+00
  -0.15193918E+00  -0.15775759E+00  -0.16385499E+00  -0.17050655E+00  -0.17807950E+00
  -0.18699179E+00  -0.19767270E+00  -0.21053403E+00  -0.22594247E+00  -0.24417797E+00
  -0.26536943E+00  -0.28941835E+00  -0.31593661E+00  -0.34422690E+00  -0.37331472E+00
  -0.40201747E+00  -0.42903097E+00  -0.45303178E+00  -0.47280715E+00  -0.48740890E+00
  -0.49629483E+00  -0.49940825E+00  -0.49717080E+00  -0.49039976E+00  -0.48017930E+00
  -0.46771115E+00  -0.45416530E+00  -0.44055467E+00  -0.42765635E+00  -0.41599018E+00
  -0.40584581E+00  -0.39733758E+00  -0.39046384E+00  -0.38515303E+00  -0.38128647E+00
  -0.37869865E+00  -0.37716397E+00  -0.37638256E+00  -0.37597531E+00  -0.37549203E+00
  -0.37443068E+00  -0.37226404E+00  -0.36847317E+00  -0.36259114E+00  -0.35425670E+00
  -0.34326766E+00  -0.32961499E+00  -0.31348375E+00  -0.29522336E+00  -0.27530552E+00
  -0.25428816E+00  -0.23278886E+00  -0.21145486E+00  -0.19091714E+00  -0.17173544E+00
  -0.15436218E+00  -0.13915196E+00  -0.12641699E+00  -0.11649626E+00  -0.10979688E+00
  -0.10678845E+00  -0.10796814E+00  -0.11383854E+00  -0.12493317E+00  -0.14189059E+00
  -0.16554042E+00  -0.19694978E+00  -0.23739682E+00  -0.28827481E+00  -0.35095889E+00
  -0.42667178E+00  -0.51636633E+00  -0.62061713E+00  -0.73949466E+00  -0.87239269E+00
  -0.10177924E+01  -0.11729743E+01  -0.13337313E+01  -0.14941848E+01  -0.16468442E+01
  -0.17830328E+01  -0.18937065E+01  -0.19705479E+01  -0.20071054E+01  -0.19997313E+01
  -0.18854270E+01  -0.18142957E+01  -0.17079391E+01  -0.15738216E+01  -0.14211311E+01
  -0.12596696E+01  -0.10986938E+01  -0.94594720E+00  -0.80708023E+00  -0.68551593E+00
  -0.58267479E+00  -0.49839233E+00  -0.43137339E+00  -0.37959022E+00  -0.34060110E+00
  -0.31180654E+00  -0.29066618E+00  -0.27488240E+00  -0.26253968E+00  -0.25218235E+00
  -0.24282161E+00  -0.23387788E+00  -0.22508242E+00  -0.21637193E+00  -0.20780495E+00
  -0.19950977E+00  -0.19165312E+00  -0.18441030E+00  -0.17792652E+00  -0.17227559E+00
  -0.16743425E+00  -0.16328580E+00  -0.15965088E+00  -0.15632566E+00  -0.15310886E+00
  -0.14981498E+00  -0.14628987E+00  -0.14244202E+00  -0.13828328E+00  -0.13395221E+00
  -0.12969866E+00  -0.12582922E+00  -0.12264290E+00  -0.12038815E+00  -0.11925137E+00
  -0.11936417E+00  -0.12080153E+00  -0.12356244E+00  -0.12755194E+00  -0.13258385E+00
  -0.13841372E+00  -0.14478547E+00  -0.15146661E+00  -0.15826164E+00  -0.16501245E+00
  -0.17160976E+00  -0.17802725E+00  -0.18436790E+00  -0.19089308E+00  -0.19801262E+00
  -0.20623724E+00  -0.21611668E+00  -0.22818565E+00  -0.24292466E+00  -0.26072511E+00
  -0.28184216E+00  -0.30632629E+00  -0.33394489E+00  -0.36412353E+00  -0.39593532E+00
  -0.42814320E+00  -0.45928066E+00  -0.48776265E+00  -0.51203747E+00  -0.53078090E+00
  -0.54309508E+00  -0.54864395E+00  -0.54767905E+00  -0.54096119E+00  -0.52961808E+00
  -0.51497330E+00  -0.49836725E+00  -0.48099313E+00  -0.46378121E+00  -0.44735796E+00
  -0.43207833E+00  -0.41810133E+00  -0.40547112E+00  -0.39417475E+00  -0.38416633E+00
  -0.37536572E+00  -0.36764902E+00  -0.36084502E+00  -0.35473911E+00  -0.34907719E+00
  -0.34356463E+00  -0.33786434E+00  -0.33160483E+00  -0.32440740E+00  -0.31593185E+00
  -0.30592840E+00  -0.29427576E+00  -0.28099109E+00  -0.26621365E+00  -0.25017912E+00
  -0.23320304E+00  -0.21567575E+00  -0.19805401E+00  -0.18083102E+00  -0.16448430E+00
  -0.14942561E+00  -0.13598660E+00  -0.12445525E+00  -0.11514363E+00  -0.10844399E+00
  -0.10483846E+00  -0.10486239E+00  -0.10905704E+00  -0.11795798E+00  -0.13214342E+00
  -0.15232453E+00  -0.17942608E+00  -0.21460403E+00  -0.25917834E+00  -0.31450290E+00
  -0.38181900E+00  -0.46212941E+00  -0.55609898E+00  -0.66395624E+00  -0.78535851E+00
  -0.91919553E+00  -0.10633364E+01  -0.12143613E+01  -0.13673555E+01  -0.15158697E+01
  -0.16521638E+01  -0.17678067E+01  -0.18546022E+01  -0.19056740E+01  -0.19164649E+01
  -0.17972171E+01  -0.17472538E+01  -0.16623767E+01  -0.15484809E+01  -0.14133622E+01
  -0.12657917E+01  -0.11144896E+01  -0.96717918E+00  -0.82990711E+00  -0.70674447E+00
  -0.59985491E+00  -0.50980966E+00  -0.43599620E+00  -0.37700473E+00  -0.33094212E+00
  -0.29567477E+00  -0.26902109E+00  -0.24891074E+00  -0.23351384E+00  -0.22133290E+00
  -0.21124606E+00  -0.20249506E+00  -0.19462462E+00  -0.18739588E+00  -0.18070427E+00
  -0.17452474E+00  -0.16888618E+00  -0.16385751E+00  -0.15952374E+00  -0.15594507E+00
  -0.15311296E+00  -0.15092770E+00  -0.14921042E+00  -0.14774126E+00  -0.14630043E+00
  -0.14469609E+00  -0.14278111E+00  -0.14047269E+00  -0.13778018E+00  -0.13482824E+00
  -0.13185229E+00  -0.12915975E+00  -0.12707157E+00  -0.12587391E+00  -0.12579854E+00
  -0.12702128E+00  -0.12965839E+00  -0.13374722E+00  -0.13921875E+00  -0.14589067E+00
  -0.15349324E+00  -0.16171795E+00  -0.17026255E+00  -0.17885255E+00  -0.18724580E+00
  -0.19524272E+00  -0.20272335E+00  -0.20970663E+00  -0.21640323E+00  -0.22322791E+00
  -0.23075932E+00  -0.23966476E+00  -0.25062293E+00  -0.26426521E+00  -0.28113362E+00
  -0.30163841E+00  -0.32600143E+00  -0.35418237E+00  -0.38579742E+00  -0.42005142E+00
  -0.45571331E+00  -0.49116307E+00  -0.52452257E+00  -0.55385984E+00  -0.57743649E+00
  -0.59395269E+00  -0.60273437E+00  -0.60381224E+00  -0.59787130E+00  -0.58609244E+00
  -0.56993601E+00  -0.55091684E+00  -0.53040583E+00  -0.50948587E+00  -0.48888888E+00
  -0.46902481E+00  -0.45007961E+00  -0.43212885E+00  -0.41521581E+00  -0.39937558E+00
  -0.38462329E+00  -0.37093764E+00  -0.35825988E+00  -0.34650535E+00  -0.33557224E+00
  -0.32533446E+00  -0.31562177E+00  -0.30620379E+00  -0.29679748E+00  -0.28710429E+00
  -0.27686386E+00  -0.26589897E+00  -0.25413153E+00  -0.24156874E+00  -0.22827900E+00
  -0.21438105E+00  -0.20005426E+00  -0.18555489E+00  -0.17121285E+00  -0.15739628E+00
  -0.14445855E+00  -0.13270222E+00  -0.12238859E+00  -0.11379132E+00  -0.10726009E+00
  -0.10325113E+00  -0.10230478E+00  -0.10498946E+00  -0.11185841E+00  -0.12346061E+00
  -0.14041208E+00  -0.16349069E+00  -0.19369459E+00  -0.23221943E+00  -0.28035323E+00
  -0.33932941E+00  -0.41018881E+00  -0.49367521E+00  -0.59014864E+00  -0.69947703E+00
  -0.82087477E+00  -0.95268870E+00  -0.10921672E+01  -0.12352702E+01  -0.13765911E+01
  -0.15094700E+01  -0.16263787E+01  -0.17196109E+01  -0.17822136E+01  -0.18089729E+01
  -0.16872230E+01  -0.16572491E+01  -0.15937026E+01  -0.15009182E+01  -0.13852252E+01
  -0.12541841E+01  -0.11157134E+01  -0.97722438E+00  -0.84491043E+00  -0.72332013E+00
  -0.61526587E+00  -0.52200805E+00  -0.44358851E+00  -0.37918889E+00  -0.32743974E+00
  -0.28665924E+00  -0.25503249E+00  -0.23075129E+00  -0.21212937E+00  -0.19769651E+00
  -0.18626450E+00  -0.17695312E+00  -0.16916921E+00  -0.16254608E+00  -0.15686680E+00
  -0.15200096E+00  -0.14787273E+00  -0.14445343E+00  -0.14175416E+00  -0.13979794E+00
  -0.13857400E+00  -0.13799744E+00  -0.13789955E+00  -0.13805416E+00  -0.13822407E+00
  -0.13820296E+00  -0.13784134E+00  -0.13706167E+00  -0.13587431E+00  -0.13439255E+00
  -0.13283419E+00  -0.13149489E+00  -0.13070137E+00  -0.13076606E+00  -0.13196071E+00
  -0.13450981E+00  -0.13858164E+00  -0.14426221E+00  -0.15152174E+00  -0.16019444E+00
  -0.16999437E+00  -0.18056247E+00  -0.19151820E+00  -0.20249212E+00  -0.21313668E+00
  -0.22313978E+00  -0.23226475E+00  -0.24041963E+00  -0.24772860E+00  -0.25456747E+00
  -0.26153967E+00  -0.26940237E+00  -0.27897524E+00  -0.29106335E+00  -0.30640183E+00
  -0.32560945E+00  -0.34913237E+00  -0.37716705E+00  -0.40956039E+00  -0.44570061E+00
  -0.48443381E+00  -0.52405824E+00  -0.56243546E+00  -0.59722163E+00  -0.62618006E+00
  -0.64751300E+00  -0.66013789E+00  -0.66383538E+00  -0.65922349E+00  -0.64757065E+00
  -0.63051571E+00  -0.60977762E+00  -0.58691020E+00  -0.56312993E+00  -0.53923764E+00
  -0.51565028E+00  -0.49252529E+00  -0.46991690E+00  -0.44789103E+00  -0.42656146E+00
  -0.40606350E+00  -0.38651178E+00  -0.36798020E+00  -0.35051139E+00  -0.33413572E+00
  -0.31887285E+00  -0.30470553E+00  -0.29154244E+00  -0.27920121E+00  -0.26743210E+00
  -0.25597444E+00  -0.24461509E+00  -0.23321784E+00  -0.22171378E+00  -0.21007065E+00
  -0.19827232E+00  -0.18632824E+00  -0.17430586E+00  -0.16235744E+00  -0.15071462E+00
  -0.13964886E+00  -0.12942382E+00  -0.12027606E+00  -0.11244201E+00  -0.10621544E+00
  -0.10199527E+00  -0.10028781E+00  -0.10166100E+00  -0.10668447E+00  -0.11590348E+00
  -0.12987472E+00  -0.14925075E+00  -0.17486286E+00  -0.20774497E+00  -0.24907063E+00
  -0.30002388E+00  -0.36165581E+00  -0.43476930E+00  -0.51983340E+00  -0.61689231E+00
  -0.72543133E+00  -0.84419417E+00  -0.97098507E+00  -0.11025088E+01  -0.12342976E+01
  -0.13607664E+01  -0.14754418E+01  -0.15714172E+01  -0.16420515E+01  -0.16818332E+01
  -0.15601679E+01  -0.15480647E+01  -0.15046907E+01  -0.14328710E+01  -0.13374486E+01
  -0.12246716E+01  -0.11014602E+01  -0.97465160E+00  -0.85031887E+00  -0.73327474E+00
  -0.62684198E+00  -0.53289283E+00  -0.45207945E+00  -0.38414346E+00  -0.32821243E+00
  -0.28303856E+00  -0.24717387E+00  -0.21909773E+00  -0.19731658E+00  -0.18045005E+00
  -0.16730571E+00  -0.15693272E+00  -0.14863843E+00  -0.14196012E+00  -0.13660242E+00
  -0.13236892E+00  -0.12911668E+00  -0.12674305E+00  -0.12518732E+00  -0.12442054E+00
  -0.12441096E+00  -0.12507912E+00  -0.12627058E+00  -0.12776563E+00  -0.12932028E+00
  -0.13071589E+00  -0.13179503E+00  -0.13247901E+00  -0.13277631E+00  -0.13279043E+00
  -0.13272054E+00  -0.13284576E+00  -0.13348986E+00  -0.13498176E+00  -0.13762977E+00
  -0.14170774E+00  -0.14744040E+00  -0.15497241E+00  -0.16432304E+00  -0.17535456E+00
  -0.18777596E+00  -0.20118438E+00  -0.21512087E+00  -0.22911072E+00  -0.24268293E+00
  -0.25538812E+00  -0.26684473E+00  -0.27681899E+00  -0.28531329E+00  -0.29262144E+00
  -0.29932350E+00  -0.30622213E+00  -0.31424991E+00  -0.32438216E+00  -0.33757326E+00
  -0.35470468E+00  -0.37651700E+00  -0.40350640E+00  -0.43579170E+00  -0.47297749E+00
  -0.51404350E+00  -0.55729416E+00  -0.60041228E+00  -0.64066080E+00  -0.67524149E+00
  -0.70174758E+00  -0.71858474E+00  -0.72522480E+00  -0.72221615E+00  -0.71096577E+00
  -0.69338124E+00  -0.67148176E+00  -0.64706573E+00  -0.62148584E+00  -0.59555817E+00
  -0.56961183E+00  -0.54365537E+00  -0.51759485E+00  -0.49141491E+00  -0.46525631E+00
  -0.43938456E+00  -0.41410322E+00  -0.38968207E+00  -0.36633728E+00  -0.34425102E+00
  -0.32358869E+00  -0.30448242E+00  -0.28698534E+00  -0.27103123E+00  -0.25643495E+00
  -0.24294210E+00  -0.23030176E+00  -0.21832091E+00  -0.20687345E+00  -0.19586949E+00
  -0.18521791E+00  -0.17481679E+00  -0.16458245E+00  -0.15449636E+00  -0.14463487E+00
  -0.13515945E+00  -0.12627522E+00  -0.11819078E+00  -0.11111234E+00  -0.10527966E+00
  -0.10101803E+00  -0.98766086E-01  -0.99055244E-01  -0.10245296E+00  -0.10951067E+00
  -0.12075861E+00  -0.13676029E+00  -0.15819741E+00  -0.18592905E+00  -0.22097722E+00
  -0.26443240E+00  -0.31731812E+00  -0.38046618E+00  -0.45442544E+00  -0.53938217E+00
  -0.63505066E+00  -0.74051605E+00  -0.85405763E+00  -0.97300930E+00  -0.10937043E+01
  -0.12115206E+01  -0.13210304E+01  -0.14162817E+01  -0.14912640E+01  -0.15405710E+01
  -0.14216244E+01  -0.14244622E+01  -0.13991270E+01  -0.13470808E+01  -0.12717328E+01
  -0.11779809E+01  -0.10716152E+01  -0.95868125E+00  -0.84487336E+00  -0.73502893E+00
  -0.63280287E+00  -0.54056905E+00  -0.45952882E+00  -0.38994595E+00  -0.33141508E+00
  -0.28309774E+00  -0.24390095E+00  -0.21260142E+00  -0.18793344E+00  -0.16866123E+00
  -0.15364957E+00  -0.14193059E+00  -0.13274975E+00  -0.12557138E+00  -0.12004000E+00
  -0.11591625E+00  -0.11301982E+00  -0.11120214E+00  -0.11034632E+00  -0.11036966E+00
  -0.11120620E+00  -0.11276883E+00  -0.11491466E+00  -0.11743909E+00  -0.12010581E+00
  -0.12269491E+00  -0.12504445E+00  -0.12707183E+00  -0.12878000E+00  -0.13025904E+00
  -0.13168779E+00  -0.13332539E+00  -0.13548850E+00  -0.13851971E+00  -0.14275983E+00
  -0.14853169E+00  -0.15611990E+00  -0.16573179E+00  -0.17744460E+00  -0.19115952E+00
  -0.20659310E+00  -0.22331155E+00  -0.24078572E+00  -0.25843657E+00  -0.27565843E+00
  -0.29184158E+00  -0.30642506E+00  -0.31899134E+00  -0.32937580E+00  -0.33774466E+00
  -0.34460729E+00  -0.35076414E+00  -0.35721968E+00  -0.36509746E+00  -0.37557506E+00
  -0.38982673E+00  -0.40893993E+00  -0.43378083E+00  -0.46481691E+00  -0.50193473E+00
  -0.54429247E+00  -0.59023803E+00  -0.63732746E+00  -0.68249720E+00  -0.72242905E+00
  -0.75407622E+00  -0.77522153E+00  -0.78488921E+00  -0.78347036E+00  -0.77252756E+00
  -0.75435697E+00  -0.73145271E+00  -0.70602109E+00  -0.67964801E+00  -0.65316504E+00
  -0.62671449E+00  -0.59997719E+00  -0.57248881E+00  -0.54393538E+00  -0.51432281E+00
  -0.48397638E+00  -0.45341437E+00  -0.42319415E+00  -0.39381385E+00  -0.36569073E+00
  -0.33917939E+00  -0.31457809E+00  -0.29209843E+00  -0.27181575E+00  -0.25364195E+00
  -0.23735212E+00  -0.22265944E+00  -0.20929825E+00  -0.19706947E+00  -0.18583036E+00
  -0.17544954E+00  -0.16576991E+00  -0.15661243E+00  -0.14782082E+00  -0.13931684E+00
  -0.13112818E+00  -0.12337285E+00  -0.11621628E+00  -0.10983781E+00  -0.10443420E+00
  -0.10025846E+00  -0.97662584E-01  -0.97107874E-01  -0.99129230E-01  -0.10427569E+00
  -0.11307081E+00  -0.12602685E+00  -0.14371004E+00  -0.16681519E+00  -0.19619426E+00
  -0.23280776E+00  -0.27761330E+00  -0.33143897E+00  -0.39488218E+00  -0.46823386E+00
  -0.55139174E+00  -0.64373108E+00  -0.74394576E+00  -0.84991540E+00  -0.95865502E+00
  -0.10663623E+01  -0.11685413E+01  -0.12601915E+01  -0.13360992E+01  -0.13912879E+01
  -0.12775020E+01  -0.12918805E+01  -0.12816875E+01  -0.12472809E+01  -0.11907862E+01
  -0.11157977E+01  -0.10269208E+01  -0.92925892E+00  -0.82790461E+00  -0.72747400E+00
  -0.63174046E+00  -0.54343080E+00  -0.46420943E+00  -0.39481604E+00  -0.33528192E+00
  -0.28515186E+00  -0.24366653E+00  -0.20989174E+00  -0.18280336E+00  -0.16134845E+00
  -0.14450371E+00  -0.13134031E+00  -0.12108476E+00  -0.11315309E+00  -0.10714110E+00
  -0.10277585E+00  -0.99855416E-01  -0.98207873E-01  -0.97680920E-01  -0.98147986E-01
  -0.99505178E-01  -0.10164739E+00  -0.10443583E+00  -0.10768322E+00  -0.11117130E+00
  -0.11469248E+00  -0.11809111E+00  -0.12128603E+00  -0.12427453E+00  -0.12713161E+00
  -0.13001161E+00  -0.13314993E+00  -0.13685256E+00  -0.14147288E+00  -0.14738553E+00
  -0.15496185E+00  -0.16454412E+00  -0.17640430E+00  -0.19068262E+00  -0.20733159E+00
  -0.22609339E+00  -0.24652393E+00  -0.26804423E+00  -0.28998433E+00  -0.31160587E+00
  -0.33212209E+00  -0.35075493E+00  -0.36684639E+00  -0.37999872E+00  -0.39018582E+00
  -0.39778986E+00  -0.40356043E+00  -0.40853367E+00  -0.41395353E+00  -0.42121055E+00
  -0.43177997E+00  -0.44712557E+00  -0.46854204E+00  -0.49693381E+00  -0.53256322E+00
  -0.57483040E+00  -0.62215150E+00  -0.67198097E+00  -0.72099817E+00  -0.76546651E+00
  -0.80175768E+00  -0.82697773E+00  -0.83954464E+00  -0.83951554E+00  -0.82851724E+00
  -0.80928559E+00  -0.78497385E+00  -0.75845383E+00  -0.73179081E+00  -0.70598521E+00
  -0.68099939E+00  -0.65603609E+00  -0.62998231E+00  -0.60188053E+00  -0.57127192E+00
  -0.53830894E+00  -0.50364027E+00  -0.46816933E+00  -0.43282053E+00  -0.39840257E+00
  -0.36557644E+00  -0.33487313E+00  -0.30669837E+00  -0.28130146E+00  -0.25873421E+00
  -0.23884658E+00  -0.22134336E+00  -0.20588213E+00  -0.19216157E+00  -0.17995578E+00
  -0.16908751E+00  -0.15937423E+00  -0.15059530E+00  -0.14250886E+00  -0.13490828E+00
  -0.12768035E+00  -0.12082761E+00  -0.11444550E+00  -0.10867788E+00  -0.10368863E+00
  -0.99672397E-01  -0.96894376E-01  -0.95724273E-01  -0.96631790E-01  -0.10014035E+00
  -0.10676971E+00  -0.11701044E+00  -0.13135311E+00  -0.15035558E+00  -0.17470026E+00
  -0.20519334E+00  -0.24269232E+00  -0.28799102E+00  -0.34170907E+00  -0.40420965E+00
  -0.47552733E+00  -0.55526986E+00  -0.64248484E+00  -0.73553117E+00  -0.83201720E+00
  -0.92883802E+00  -0.10222910E+01  -0.11082293E+01  -0.11822515E+01  -0.12399829E+01
  -0.11333250E+01  -0.11558343E+01  -0.11575285E+01  -0.11379737E+01  -0.10982485E+01
  -0.10407890E+01  -0.96906299E+00  -0.88717431E+00  -0.79945807E+00  -0.71008881E+00
  -0.62272948E+00  -0.54027292E+00  -0.46472435E+00  -0.39723328E+00  -0.33823429E+00
  -0.28763297E+00  -0.24498176E+00  -0.20961614E+00  -0.18074637E+00  -0.15751656E+00
  -0.13905229E+00  -0.12451347E+00  -0.11315471E+00  -0.10437552E+00  -0.97737109E-01
  -0.92936771E-01  -0.89755865E-01  -0.88011512E-01  -0.87534109E-01  -0.88168497E-01
  -0.89778749E-01  -0.92237885E-01  -0.95404360E-01  -0.99104795E-01  -0.10314262E+00
  -0.10733136E+00  -0.11153247E+00  -0.11567597E+00  -0.11976114E+00  -0.12385071E+00
  -0.12807477E+00  -0.13264114E+00  -0.13784086E+00  -0.14403642E+00  -0.15163420E+00
  -0.16105385E+00  -0.17269372E+00  -0.18688528E+00  -0.20383398E+00  -0.22355630E+00
  -0.24584474E+00  -0.27027769E+00  -0.29626026E+00  -0.32306224E+00  -0.34983078E+00
  -0.37559966E+00  -0.39934118E+00  -0.42009231E+00  -0.43713227E+00  -0.45014437E+00
  -0.45929539E+00  -0.46521794E+00  -0.46893476E+00  -0.47178093E+00  -0.47534535E+00
  -0.48141001E+00  -0.49184317E+00  -0.50841409E+00  -0.53252397E+00  -0.56488716E+00
  -0.60523712E+00  -0.65215097E+00  -0.70305786E+00  -0.75444108E+00  -0.80220983E+00
  -0.84222225E+00  -0.87093617E+00  -0.88609242E+00  -0.88723366E+00  -0.87583600E+00
  -0.85494855E+00  -0.82843740E+00  -0.80007957E+00  -0.77277125E+00  -0.74803194E+00
  -0.72588190E+00  -0.70508723E+00  -0.68369673E+00  -0.65972025E+00  -0.63174479E+00
  -0.59929598E+00  -0.56285401E+00  -0.52357953E+00  -0.48291857E+00  -0.44226766E+00
  -0.40279772E+00  -0.36542215E+00  -0.33082643E+00  -0.29948314E+00  -0.27163180E+00
  -0.24725729E+00  -0.22611419E+00  -0.20781330E+00  -0.19193892E+00  -0.17813937E+00
  -0.16614950E+00  -0.15574943E+00  -0.14670472E+00  -0.13873947E+00  -0.13156498E+00
  -0.12494459E+00  -0.11875074E+00  -0.11297866E+00  -0.10771439E+00  -0.10308835E+00
  -0.99253115E-01  -0.96401917E-01  -0.94809235E-01  -0.94855550E-01  -0.97009453E-01
  -0.10177364E+00  -0.10963144E+00  -0.12103386E+00  -0.13643940E+00  -0.15637881E+00
  -0.18149400E+00  -0.21251337E+00  -0.25016553E+00  -0.29506867E+00  -0.34763533E+00
  -0.40800067E+00  -0.47594903E+00  -0.55081390E+00  -0.63136440E+00  -0.71573052E+00
  -0.80141530E+00  -0.88539287E+00  -0.96424605E+00  -0.10343093E+01  -0.10918454E+01
  -0.99365538E+00  -0.10212486E+01  -0.10316445E+01  -0.10239060E+01  -0.99833196E+00
  -0.95641573E+00  -0.90062773E+00  -0.83411709E+00  -0.76040076E+00  -0.68305868E+00
  -0.60543819E+00  -0.53039417E+00  -0.46011279E+00  -0.39605383E+00  -0.33900551E+00
  -0.28921131E+00  -0.24651900E+00  -0.21051495E+00  -0.18062552E+00  -0.15618451E+00
  -0.13647861E+00  -0.12078903E+00  -0.10844057E+00  -0.98852847E-01  -0.91573565E-01
  -0.86276668E-01  -0.82727322E-01  -0.80736107E-01  -0.80127639E-01  -0.80733314E-01
  -0.82396469E-01  -0.84971748E-01  -0.88311597E-01  -0.92252240E-01  -0.96617010E-01
  -0.10124264E+00  -0.10601254E+00  -0.11087534E+00  -0.11584104E+00  -0.12096999E+00
  -0.12637347E+00  -0.13223329E+00  -0.13882275E+00  -0.14650895E+00  -0.15572965E+00
  -0.16695077E+00  -0.18062114E+00  -0.19712611E+00  -0.21673225E+00  -0.23953015E+00
  -0.26539151E+00  -0.29396089E+00  -0.32467795E+00  -0.35679891E+00  -0.38939381E+00
  -0.42133486E+00  -0.45133177E+00  -0.47806151E+00  -0.50038218E+00  -0.51755790E+00
  -0.52940703E+00  -0.53633297E+00  -0.53926705E+00  -0.53958923E+00  -0.53906778E+00
  -0.53979886E+00  -0.54408731E+00  -0.55422175E+00  -0.57214872E+00  -0.59909927E+00
  -0.63524659E+00  -0.67947511E+00  -0.72933085E+00  -0.78119260E+00  -0.83066180E+00
  -0.87313209E+00  -0.90448123E+00  -0.92180029E+00  -0.92401744E+00  -0.91221473E+00
  -0.88946328E+00  -0.86015185E+00  -0.82898586E+00  -0.79995355E+00  -0.77553131E+00
  -0.75628582E+00  -0.74092651E+00  -0.72678809E+00  -0.71064230E+00  -0.68962673E+00
  -0.66200252E+00  -0.62749621E+00  -0.58715511E+00  -0.54285493E+00  -0.49671858E+00
  -0.45067685E+00  -0.40626704E+00  -0.36462174E+00  -0.32653091E+00  -0.29248227E+00
  -0.26266027E+00  -0.23694650E+00  -0.21497318E+00  -0.19623914E+00  -0.18024509E+00
  -0.16658375E+00  -0.15494843E+00  -0.14507688E+00  -0.13668664E+00  -0.12945554E+00
  -0.12306258E+00  -0.11725866E+00  -0.11191813E+00  -0.10703982E+00  -0.10270541E+00
  -0.99033152E-01  -0.96164692E-01  -0.94292392E-01  -0.93699869E-01  -0.94775737E-01
  -0.97981157E-01  -0.10378863E+00  -0.11263421E+00  -0.12491792E+00  -0.14105250E+00
  -0.16152322E+00  -0.18690936E+00  -0.21784098E+00  -0.25490541E+00  -0.29854390E+00
  -0.34896900E+00  -0.40610003E+00  -0.46949236E+00  -0.53825076E+00  -0.61095509E+00
  -0.68564453E+00  -0.75988161E+00  -0.83086899E+00  -0.89557467E+00  -0.95085939E+00
  -0.86187851E+00  -0.89203533E+00  -0.90829666E+00  -0.90945165E+00  -0.89526125E+00
  -0.86649866E+00  -0.82481968E+00  -0.77253991E+00  -0.71239564E+00  -0.64731486E+00
  -0.58019025E+00  -0.51365691E+00  -0.44990597E+00  -0.39057346E+00  -0.33672080E+00
  -0.28889181E+00  -0.24721416E+00  -0.21151315E+00  -0.18141470E+00  -0.15642459E+00
  -0.13598274E+00  -0.11950193E+00  -0.10640461E+00  -0.96163756E-01  -0.88339428E-01
  -0.82594136E-01  -0.78678564E-01  -0.76396942E-01  -0.75573900E-01  -0.76038833E-01
  -0.77626813E-01  -0.80181849E-01  -0.83552203E-01  -0.87581547E-01  -0.92110715E-01
  -0.96997628E-01  -0.10214635E+00  -0.10752442E+00  -0.11315754E+00  -0.11911209E+00
  -0.12549164E+00  -0.13245869E+00  -0.14027017E+00  -0.14929605E+00  -0.16000014E+00
  -0.17289188E+00  -0.18846724E+00  -0.20715643E+00  -0.22928116E+00  -0.25501043E+00
  -0.28432048E+00  -0.31696976E+00  -0.35249209E+00  -0.39019109E+00  -0.42911296E+00
  -0.46800963E+00  -0.50534677E+00  -0.53942050E+00  -0.56859336E+00  -0.59158232E+00
  -0.60769299E+00  -0.61692953E+00  -0.61998775E+00  -0.61819530E+00  -0.61345113E+00
  -0.60815507E+00  -0.60506604E+00  -0.60703677E+00  -0.61663241E+00  -0.63569953E+00
  -0.66497014E+00  -0.70377529E+00  -0.74993320E+00  -0.79987070E+00  -0.84900351E+00
  -0.89234306E+00  -0.92524624E+00  -0.94420136E+00  -0.94752078E+00  -0.93577050E+00
  -0.91176025E+00  -0.88001781E+00  -0.84582446E+00  -0.81415322E+00  -0.78865528E+00
  -0.77097418E+00  -0.76045562E+00  -0.75433160E+00  -0.74841868E+00  -0.73822352E+00
  -0.72014294E+00  -0.69234739E+00  -0.65504616E+00  -0.61011025E+00  -0.56030507E+00
  -0.50850212E+00  -0.45715169E+00  -0.40809517E+00  -0.36261205E+00  -0.32153394E+00
  -0.28531307E+00  -0.25403736E+00  -0.22745238E+00  -0.20504656E+00  -0.18619823E+00
  -0.17032630E+00  -0.15697422E+00  -0.14579916E+00  -0.13649954E+00  -0.12874867E+00
  -0.12218660E+00  -0.11647344E+00  -0.11136238E+00  -0.10674088E+00  -0.10261639E+00
  -0.99066129E-01  -0.96195243E-01  -0.94136310E-01  -0.93085397E-01  -0.93337972E-01
  -0.95286974E-01  -0.99375349E-01  -0.10603148E+00  -0.11563123E+00  -0.12851291E+00
  -0.14503313E+00  -0.16561918E+00  -0.19077302E+00  -0.22101314E+00  -0.25677960E+00
  -0.29834122E+00  -0.34572529E+00  -0.39866122E+00  -0.45652078E+00  -0.51825736E+00
  -0.58237359E+00  -0.64694811E+00  -0.70972121E+00  -0.76820569E+00  -0.81979406E+00
  -0.74029798E+00  -0.77102117E+00  -0.79076182E+00  -0.79820654E+00  -0.79277160E+00
  -0.77469870E+00  -0.74500206E+00  -0.70531174E+00  -0.65768526E+00  -0.60442892E+00
  -0.54792848E+00  -0.49047856E+00  -0.43412102E+00  -0.38052066E+00  -0.33090074E+00
  -0.28604012E+00  -0.24631788E+00  -0.21178787E+00  -0.18226619E+00  -0.15741557E+00
  -0.13681296E+00  -0.11999579E+00  -0.10649325E+00  -0.95854188E-01  -0.87675553E-01
  -0.81624434E-01  -0.77441549E-01  -0.74923771E-01  -0.73896837E-01  -0.74195046E-01
  -0.75655282E-01  -0.78119797E-01  -0.81437159E-01  -0.85459721E-01  -0.90045406E-01
  -0.95072546E-01  -0.10046330E+00  -0.10619991E+00  -0.11232033E+00  -0.11890030E+00
  -0.12604390E+00  -0.13390492E+00  -0.14272957E+00  -0.15288888E+00  -0.16486987E+00
  -0.17922015E+00  -0.19647679E+00  -0.21710996E+00  -0.24148871E+00  -0.26985986E+00
  -0.30232037E+00  -0.33878082E+00  -0.37892573E+00  -0.42216863E+00  -0.46759454E+00
  -0.51389547E+00  -0.55934755E+00  -0.60189930E+00  -0.63940541E+00  -0.66995700E+00
  -0.69219776E+00  -0.70553109E+00  -0.71020172E+00  -0.70729898E+00  -0.69872546E+00
  -0.68712035E+00  -0.67568594E+00  -0.66787550E+00  -0.66695412E+00  -0.67549812E+00
  -0.69492692E+00  -0.72515868E+00  -0.76445743E+00  -0.80951168E+00  -0.85576170E+00
  -0.89797475E+00  -0.93103502E+00  -0.95084974E+00  -0.95518535E+00  -0.94441278E+00
  -0.92146941E+00  -0.89046109E+00  -0.85572519E+00  -0.82168342E+00  -0.79300018E+00
  -0.77389120E+00  -0.76580188E+00  -0.76598817E+00  -0.77009508E+00  -0.77251336E+00
  -0.76763089E+00  -0.75134456E+00  -0.72205188E+00  -0.68076151E+00  -0.63039259E+00
  -0.57468475E+00  -0.51721971E+00  -0.46086431E+00  -0.40765316E+00  -0.35892292E+00
  -0.31548077E+00  -0.27769306E+00  -0.24551147E+00  -0.21851826E+00  -0.19604729E+00
  -0.17736196E+00  -0.16181403E+00  -0.14891162E+00  -0.13828324E+00  -0.12959043E+00
  -0.12246526E+00  -0.11651796E+00  -0.11140266E+00  -0.10688793E+00  -0.10288195E+00
  -0.99401689E-01  -0.96518341E-01  -0.94325513E-01  -0.92952293E-01  -0.92603286E-01
  -0.93584175E-01  -0.96282249E-01  -0.10110691E+00  -0.10842734E+00  -0.11854911E+00
  -0.13174407E+00  -0.14830879E+00  -0.16860466E+00  -0.19304447E+00  -0.22202566E+00
  -0.25584104E+00  -0.29460031E+00  -0.33817357E+00  -0.38614578E+00  -0.43777146E+00
  -0.49193995E+00  -0.54717719E+00  -0.60169813E+00  -0.65349351E+00  -0.70042137E+00
  -0.63036868E+00  -0.66011587E+00  -0.68139103E+00  -0.69289868E+00  -0.69386107E+00
  -0.68414276E+00  -0.66426244E+00  -0.63529938E+00  -0.59874798E+00  -0.55637115E+00
  -0.51006824E+00  -0.46174815E+00  -0.41320389E+00  -0.36600230E+00  -0.32140678E+00
  -0.28033908E+00  -0.24337638E+00  -0.21077898E+00  -0.18254583E+00  -0.15848882E+00
  -0.13830847E+00  -0.12165301E+00  -0.10815387E+00  -0.97445043E-01  -0.89178812E-01
  -0.83043487E-01  -0.78777235E-01  -0.76168350E-01  -0.75040944E-01  -0.75235594E-01
  -0.76597111E-01  -0.78972693E-01  -0.82215654E-01  -0.86188853E-01  -0.90769334E-01
  -0.95858429E-01  -0.10139764E+00  -0.10738089E+00  -0.11385264E+00  -0.12089274E+00
  -0.12860837E+00  -0.13715200E+00  -0.14676658E+00  -0.15782617E+00  -0.17083373E+00
  -0.18636773E+00  -0.20500137E+00  -0.22723844E+00  -0.25349075E+00  -0.28407868E+00
  -0.31922353E+00  -0.35900695E+00  -0.40329914E+00  -0.45167208E+00  -0.50330634E+00
  -0.55690298E+00  -0.61063417E+00  -0.66219639E+00  -0.70901453E+00  -0.74857466E+00
  -0.77878850E+00  -0.79828833E+00  -0.80661679E+00  -0.80434085E+00  -0.79311321E+00
  -0.77564598E+00  -0.75552405E+00  -0.73682116E+00  -0.72355976E+00  -0.71912001E+00
  -0.72571326E+00  -0.74400494E+00  -0.77292634E+00  -0.80968598E+00  -0.84999476E+00
  -0.88855216E+00  -0.91984527E+00  -0.93921709E+00  -0.94424157E+00  -0.93605603E+00
  -0.91832325E+00  -0.89498627E+00  -0.86844965E+00  -0.83967968E+00  -0.81025331E+00
  -0.78444968E+00  -0.76877033E+00  -0.76778864E+00  -0.77836057E+00  -0.79178666E+00
  -0.80093602E+00  -0.79931254E+00  -0.78264046E+00  -0.74990733E+00  -0.70320388E+00
  -0.64661725E+00  -0.58481689E+00  -0.52194958E+00  -0.46113151E+00  -0.40445302E+00
  -0.35321315E+00  -0.30813041E+00  -0.26943715E+00  -0.23691302E+00  -0.20995874E+00
  -0.18775684E+00  -0.16947558E+00  -0.15442394E+00  -0.14209147E+00  -0.13208342E+00
  -0.12402400E+00  -0.11750691E+00  -0.11212328E+00  -0.10753608E+00  -0.10354081E+00
  -0.10007080E+00  -0.97152027E-01  -0.94849556E-01  -0.93248673E-01  -0.92479604E-01
  -0.92756086E-01  -0.94385973E-01  -0.97734810E-01  -0.10316097E+00  -0.11096356E+00
  -0.12137601E+00  -0.13460611E+00  -0.15088963E+00  -0.17051486E+00  -0.19379572E+00
  -0.22100470E+00  -0.25229706E+00  -0.28765010E+00  -0.32681904E+00  -0.36929968E+00
  -0.41429719E+00  -0.46071574E+00  -0.50718406E+00  -0.55211432E+00  -0.59377554E+00
  -0.53293002E+00  -0.56054148E+00  -0.58179767E+00  -0.59549982E+00  -0.60079529E+00
  -0.59730573E+00  -0.58518040E+00  -0.56505880E+00  -0.53797131E+00  -0.50522221E+00
  -0.46828134E+00  -0.42868516E+00  -0.38794077E+00  -0.34743720E+00  -0.30837515E+00
  -0.27171921E+00  -0.23816877E+00  -0.20814761E+00  -0.18182054E+00  -0.15914274E+00
  -0.13993085E+00  -0.12393172E+00  -0.11086821E+00  -0.10045841E+00  -0.92420504E-01
  -0.86479328E-01  -0.82380203E-01  -0.79903012E-01  -0.78864821E-01  -0.79108676E-01
  -0.80487729E-01  -0.82856993E-01  -0.86076046E-01  -0.90018193E-01  -0.94579941E-01
  -0.99689645E-01  -0.10531469E+00  -0.11146482E+00  -0.11818794E+00  -0.12556158E+00
  -0.13369059E+00  -0.14272835E+00  -0.15291971E+00  -0.16464266E+00  -0.17841216E+00
  -0.19482625E+00  -0.21448235E+00  -0.23791190E+00  -0.26556330E+00  -0.29782425E+00
  -0.33503245E+00  -0.37743479E+00  -0.42509018E+00  -0.47774318E+00  -0.53470172E+00
  -0.59473566E+00  -0.65601737E+00  -0.71614422E+00  -0.77229075E+00  -0.82149313E+00
  -0.86100160E+00  -0.88861337E+00  -0.90295091E+00  -0.90371277E+00  -0.89190901E+00
  -0.86999639E+00  -0.84176271E+00  -0.81187414E+00  -0.78516759E+00  -0.76590041E+00
  -0.75715264E+00  -0.76044977E+00  -0.77556572E+00  -0.80045946E+00  -0.83136901E+00
  -0.86316437E+00  -0.89009340E+00  -0.90701271E+00  -0.91154555E+00  -0.90585351E+00
  -0.89561045E+00  -0.88643782E+00  -0.87991240E+00  -0.87228085E+00  -0.85757876E+00
  -0.83351134E+00  -0.80567920E+00  -0.78600235E+00  -0.78487820E+00  -0.80138114E+00
  -0.82136625E+00  -0.83415707E+00  -0.83263779E+00  -0.81272132E+00  -0.77433165E+00
  -0.72083871E+00  -0.65748797E+00  -0.58970744E+00  -0.52197820E+00  -0.45746398E+00
  -0.39817254E+00  -0.34527851E+00  -0.29935194E+00  -0.26044521E+00  -0.22813624E+00
  -0.20163870E+00  -0.18000357E+00  -0.16233724E+00  -0.14793405E+00  -0.13627732E+00
  -0.12694915E+00  -0.11953643E+00  -0.11360247E+00  -0.10873418E+00  -0.10461874E+00
  -0.10108826E+00  -0.98103218E-01  -0.95696385E-01  -0.93926299E-01  -0.92873311E-01
  -0.92670822E-01  -0.93535162E-01  -0.95760386E-01  -0.99671999E-01  -0.10556537E+00
  -0.11366743E+00  -0.12414460E+00  -0.13714605E+00  -0.15284634E+00  -0.17145402E+00
  -0.19317875E+00  -0.21817418E+00  -0.24648062E+00  -0.27797933E+00  -0.31235679E+00
  -0.34907442E+00  -0.38734943E+00  -0.42616048E+00  -0.46428485E+00  -0.50035684E+00
  -0.44835829E+00  -0.47300281E+00  -0.49302804E+00  -0.50738437E+00  -0.51523769E+00
  -0.51608205E+00  -0.50981012E+00  -0.49671903E+00  -0.47745830E+00  -0.45294690E+00
  -0.42428624E+00  -0.39267965E+00  -0.35935557E+00  -0.32549495E+00  -0.29217179E+00
  -0.26031025E+00  -0.23065097E+00  -0.20372051E+00  -0.17981586E+00  -0.15902223E+00
  -0.14126655E+00  -0.12638589E+00  -0.11418273E+00  -0.10445151E+00  -0.96979561E-01
  -0.91540372E-01  -0.87898367E-01  -0.85828642E-01  -0.85136704E-01  -0.85660764E-01
  -0.87257568E-01  -0.89787981E-01  -0.93116146E-01  -0.97121428E-01  -0.10171500E+00
  -0.10685192E+00  -0.11253296E+00  -0.11879471E+00  -0.12569527E+00  -0.13330655E+00
  -0.14172472E+00  -0.15109927E+00  -0.16167760E+00  -0.17384347E+00  -0.18811782E+00
  -0.20510731E+00  -0.22541917E+00  -0.24959647E+00  -0.27811412E+00  -0.31141540E+00
  -0.34993567E+00  -0.39405879E+00  -0.44399767E+00  -0.49963859E+00  -0.56040202E+00
  -0.62515353E+00  -0.69216516E+00  -0.75912846E+00  -0.82324293E+00  -0.88140137E+00
  -0.93044799E+00  -0.96745783E+00  -0.99003112E+00  -0.99666381E+00  -0.98721950E+00
  -0.96336484E+00  -0.92868865E+00  -0.88829048E+00  -0.84789559E+00  -0.81282177E+00
  -0.78716246E+00  -0.77334780E+00  -0.77199689E+00  -0.78188960E+00  -0.79998999E+00
  -0.82162783E+00  -0.84106860E+00  -0.85278540E+00  -0.85410119E+00  -0.84806095E+00
  -0.84331127E+00  -0.84966557E+00  -0.87119940E+00  -0.90145137E+00  -0.92517533E+00
  -0.92707078E+00  -0.90248492E+00  -0.86251627E+00  -0.82875759E+00  -0.81959396E+00
  -0.83606262E+00  -0.85856701E+00  -0.87102641E+00  -0.86589683E+00  -0.83966957E+00
  -0.79351939E+00  -0.73218121E+00  -0.66190840E+00  -0.58861174E+00  -0.51683392E+00
  -0.44958677E+00  -0.38867212E+00  -0.33506378E+00  -0.28912796E+00  -0.25069627E+00
  -0.21912738E+00  -0.19346172E+00  -0.17265558E+00  -0.15579175E+00  -0.14217239E+00
  -0.13128047E+00  -0.12267526E+00  -0.11591100E+00  -0.11053331E+00  -0.10614255E+00
  -0.10246516E+00  -0.99375354E-01  -0.96857669E-01  -0.94948215E-01  -0.93700250E-01
  -0.93190849E-01  -0.93551147E-01  -0.94986382E-01  -0.97760286E-01  -0.10214534E+00
  -0.10836888E+00  -0.11658994E+00  -0.12691725E+00  -0.13944717E+00  -0.15429087E+00
  -0.17157280E+00  -0.19140254E+00  -0.21383324E+00  -0.23882080E+00  -0.26618971E+00
  -0.29560199E+00  -0.32652955E+00  -0.35824272E+00  -0.38983006E+00  -0.42024507E+00
  -0.37662209E+00  -0.39776818E+00  -0.41566755E+00  -0.42945425E+00  -0.43838074E+00
  -0.44190526E+00  -0.43976437E+00  -0.43200681E+00  -0.41898064E+00  -0.40128459E+00
  -0.37970525E+00  -0.35515427E+00  -0.32860601E+00  -0.30103530E+00  -0.27336429E+00
  -0.24642593E+00  -0.22093582E+00  -0.19745932E+00  -0.17637908E+00  -0.15788557E+00
  -0.14200543E+00  -0.12865813E+00  -0.11771481E+00  -0.10903477E+00  -0.10246975E+00
  -0.97848022E-01  -0.94965331E-01  -0.93601039E-01  -0.93548884E-01  -0.94635543E-01
  -0.96714252E-01  -0.99647468E-01  -0.10329938E+00  -0.10754730E+00  -0.11230547E+00
  -0.11754726E+00  -0.12330826E+00  -0.12966376E+00  -0.13669572E+00  -0.14447805E+00
  -0.15309409E+00  -0.16268218E+00  -0.17348728E+00  -0.18589752E+00  -0.20044004E+00
  -0.21772070E+00  -0.23833774E+00  -0.26282543E+00  -0.29166240E+00  -0.32532586E+00
  -0.36431944E+00  -0.40911757E+00  -0.46002086E+00  -0.51697557E+00  -0.57943905E+00
  -0.64633817E+00  -0.71610229E+00  -0.78671230E+00  -0.85573833E+00  -0.92038463E+00
  -0.97755966E+00  -0.10239734E+01  -0.10563171E+01  -0.10716632E+01  -0.10681796E+01
  -0.10459969E+01  -0.10078024E+01  -0.95871441E+00  -0.90533231E+00  -0.85431845E+00
  -0.81110892E+00  -0.77919214E+00  -0.75997676E+00  -0.75294073E+00  -0.75575588E+00
  -0.76436254E+00  -0.77329250E+00  -0.77675282E+00  -0.77133421E+00  -0.76019961E+00
  -0.75477776E+00  -0.77079550E+00  -0.81901093E+00  -0.89547946E+00  -0.97867518E+00
  -0.10378198E+01  -0.10492766E+01  -0.10112034E+01  -0.94633756E+00  -0.88969772E+00
  -0.86759682E+00  -0.88028006E+00  -0.90099713E+00  -0.90895289E+00  -0.89650279E+00
  -0.86116179E+00  -0.80561267E+00  -0.73590996E+00  -0.65904445E+00  -0.58107288E+00
  -0.50632137E+00  -0.43747173E+00  -0.37601973E+00  -0.32267617E+00  -0.27755696E+00
  -0.24024555E+00  -0.20988534E+00  -0.18537731E+00  -0.16562777E+00  -0.14973053E+00
  -0.13701194E+00  -0.12695811E+00  -0.11910682E+00  -0.11298838E+00  -0.10814822E+00
  -0.10421882E+00  -0.10097536E+00  -0.98332825E-01  -0.96295293E-01  -0.94900602E-01
  -0.94196162E-01  -0.94251346E-01  -0.95185334E-01  -0.97179068E-01  -0.10045245E+00
  -0.10521656E+00  -0.11163255E+00  -0.11980148E+00  -0.12978305E+00  -0.14162217E+00
  -0.15536479E+00  -0.17105567E+00  -0.18872009E+00  -0.20833702E+00  -0.22981144E+00
  -0.25294603E+00  -0.27741036E+00  -0.30271616E+00  -0.32821687E+00  -0.35313801E+00
  -0.31730201E+00  -0.33469916E+00  -0.34988893E+00  -0.36220024E+00  -0.37101313E+00
  -0.37581924E+00  -0.37628715E+00  -0.37230810E+00  -0.36400837E+00  -0.35173081E+00
  -0.33599804E+00  -0.31746822E+00  -0.29688696E+00  -0.27503600E+00  -0.25268495E+00
  -0.23055554E+00  -0.20929727E+00  -0.18946198E+00  -0.17147067E+00  -0.15558685E+00
  -0.14191904E+00  -0.13045883E+00  -0.12113614E+00  -0.11386207E+00  -0.10854009E+00
  -0.10504921E+00  -0.10322450E+00  -0.10286166E+00  -0.10374829E+00  -0.10569675E+00
  -0.10855219E+00  -0.11217575E+00  -0.11642770E+00  -0.12117370E+00  -0.12631626E+00
  -0.13183073E+00  -0.13777708E+00  -0.14427196E+00  -0.15143713E+00  -0.15936381E+00
  -0.16812738E+00  -0.17784657E+00  -0.18875524E+00  -0.20124425E+00  -0.21584550E+00
  -0.23316037E+00  -0.25376618E+00  -0.27816344E+00  -0.30680381E+00  -0.34016169E+00
  -0.37876723E+00  -0.42312790E+00  -0.47354244E+00  -0.52989320E+00  -0.59153137E+00
  -0.65732414E+00  -0.72582227E+00  -0.79542281E+00  -0.86441311E+00  -0.93087097E+00
  -0.99246217E+00  -0.10462053E+01  -0.10883430E+01  -0.11145784E+01  -0.11209212E+01
  -0.11050690E+01  -0.10677628E+01  -0.10133249E+01  -0.94891121E+00  -0.88272828E+00
  -0.82205217E+00  -0.77190130E+00  -0.73467400E+00  -0.71043179E+00  -0.69728398E+00
  -0.69159140E+00  -0.68817997E+00  -0.68114343E+00  -0.66615625E+00  -0.64542481E+00
  -0.63166336E+00  -0.64621022E+00  -0.70931978E+00  -0.82590171E+00  -0.97557046E+00
  -0.11160002E+01  -0.12011093E+01  -0.12049882E+01  -0.11369243E+01  -0.10372180E+01
  -0.95510082E+00  -0.92107790E+00  -0.92950934E+00  -0.94474059E+00  -0.94435391E+00
  -0.92133074E+00  -0.87471602E+00  -0.80887092E+00  -0.73098441E+00  -0.64841080E+00
  -0.56698528E+00  -0.49056409E+00  -0.42136254E+00  -0.36050110E+00  -0.30838390E+00
  -0.26484816E+00  -0.22922517E+00  -0.20046913E+00  -0.17738826E+00  -0.15888585E+00
  -0.14409648E+00  -0.13237972E+00  -0.12322402E+00  -0.11614984E+00  -0.11067802E+00
  -0.10637252E+00  -0.10291114E+00  -0.10012193E+00  -0.97958557E-01  -0.96440275E-01
  -0.95602259E-01  -0.95481665E-01  -0.96133921E-01  -0.97656005E-01  -0.10019180E+00
  -0.10390837E+00  -0.10895546E+00  -0.11543502E+00  -0.12339718E+00  -0.13285564E+00
  -0.14380537E+00  -0.15623271E+00  -0.17011654E+00  -0.18542095E+00  -0.20208017E+00
  -0.21997747E+00  -0.23891864E+00  -0.25860310E+00  -0.27860499E+00  -0.29838050E+00
  -0.26965100E+00  -0.28329141E+00  -0.29547417E+00  -0.30571039E+00  -0.31352387E+00
  -0.31848752E+00  -0.32027346E+00  -0.31869577E+00  -0.31373514E+00  -0.30554465E+00
  -0.29443700E+00  -0.28085679E+00  -0.26534600E+00  -0.24850749E+00  -0.23096554E+00
  -0.21332821E+00  -0.19616108E+00  -0.17996955E+00  -0.16517481E+00  -0.15208109E+00
  -0.14085744E+00  -0.13155567E+00  -0.12415567E+00  -0.11860790E+00  -0.11485029E+00
  -0.11279847E+00  -0.11232450E+00  -0.11324846E+00  -0.11536017E+00  -0.11846034E+00
  -0.12238566E+00  -0.12699684E+00  -0.13215055E+00  -0.13769626E+00  -0.14351201E+00
  -0.14955512E+00  -0.15588851E+00  -0.16265894E+00  -0.17003402E+00  -0.17814073E+00
  -0.18705732E+00  -0.19688023E+00  -0.20782147E+00  -0.22026749E+00  -0.23475692E+00
  -0.25188702E+00  -0.27220783E+00  -0.29617052E+00  -0.32416530E+00  -0.35661784E+00
  -0.39403228E+00  -0.43688436E+00  -0.48537407E+00  -0.53917016E+00  -0.59731840E+00
  -0.65840486E+00  -0.72092027E+00  -0.78363591E+00  -0.84577038E+00  -0.90681844E+00
  -0.96605680E+00  -0.10218462E+01  -0.10709552E+01  -0.11083109E+01  -0.11276772E+01
  -0.11234605E+01  -0.10930814E+01  -0.10386915E+01  -0.96713246E+00  -0.88802469E+00
  -0.81097976E+00  -0.74330121E+00  -0.68896828E+00  -0.64878809E+00  -0.62105375E+00
  -0.60212943E+00  -0.58686146E+00  -0.56923877E+00  -0.54412344E+00  -0.51192043E+00
  -0.48446093E+00  -0.48621724E+00  -0.54663334E+00  -0.68377885E+00  -0.88729474E+00
  -0.11130176E+01  -0.12970678E+01  -0.13848125E+01  -0.13587206E+01  -0.12478890E+01
  -0.11125451E+01  -0.10118610E+01  -0.97305050E+00  -0.97860971E+00  -0.98515178E+00
  -0.97317611E+00  -0.93709847E+00  -0.87799580E+00  -0.80191391E+00  -0.71681967E+00
  -0.62997729E+00  -0.54664871E+00  -0.47002443E+00  -0.40176975E+00  -0.34259776E+00
  -0.29259070E+00  -0.25130353E+00  -0.21783367E+00  -0.19099130E+00  -0.16954911E+00
  -0.15245093E+00  -0.13888910E+00  -0.12825667E+00  -0.12004510E+00  -0.11376608E+00
  -0.10894547E+00  -0.10518210E+00  -0.10221219E+00  -0.99920350E-01  -0.98292545E-01
  -0.97353993E-01  -0.97131109E-01  -0.97645533E-01  -0.98929865E-01  -0.10104860E+00
  -0.10410265E+00  -0.10820574E+00  -0.11344791E+00  -0.11987455E+00  -0.12748895E+00
  -0.13626357E+00  -0.14614881E+00  -0.15708205E+00  -0.16899690E+00  -0.18182402E+00
  -0.19547942E+00  -0.20984536E+00  -0.22474719E+00  -0.23992861E+00  -0.25503944E+00
  -0.23269894E+00  -0.24275517E+00  -0.25186011E+00  -0.25968563E+00  -0.26589928E+00
  -0.27018069E+00  -0.27225221E+00  -0.27191219E+00  -0.26906363E+00  -0.26373487E+00
  -0.25608460E+00  -0.24638812E+00  -0.23501496E+00  -0.22240664E+00  -0.20904961E+00
  -0.19544071E+00  -0.18205793E+00  -0.16934539E+00  -0.15769831E+00  -0.14743378E+00
  -0.13876171E+00  -0.13178367E+00  -0.12652256E+00  -0.12295835E+00  -0.12104839E+00
  -0.12072687E+00  -0.12188901E+00  -0.12437582E+00  -0.12798443E+00  -0.13250914E+00
  -0.13777978E+00  -0.14365865E+00  -0.15000536E+00  -0.15665899E+00  -0.16346925E+00
  -0.17035760E+00  -0.17736387E+00  -0.18464209E+00  -0.19239796E+00  -0.20080171E+00
  -0.20994943E+00  -0.21991936E+00  -0.23089267E+00  -0.24323978E+00  -0.25750086E+00
  -0.27427568E+00  -0.29409324E+00  -0.31734621E+00  -0.34433846E+00  -0.37540290E+00
  -0.41096189E+00  -0.45139368E+00  -0.49670859E+00  -0.54621766E+00  -0.59843580E+00
  -0.65135960E+00  -0.70306554E+00  -0.75239438E+00  -0.79939527E+00  -0.84526366E+00
  -0.89168194E+00  -0.93965199E+00  -0.98825420E+00  -0.10337549E+01  -0.10678901E+01
  -0.10804869E+01  -0.10638264E+01  -0.10162177E+01  -0.94319862E+00  -0.85561851E+00
  -0.76545728E+00  -0.68265661E+00  -0.61357760E+00  -0.56026448E+00  -0.52125130E+00
  -0.49263164E+00  -0.46889259E+00  -0.44368282E+00  -0.41120786E+00  -0.36981656E+00
  -0.32859680E+00  -0.31153919E+00  -0.35370495E+00  -0.48626206E+00  -0.71509742E+00
  -0.10058604E+01  -0.12886817E+01  -0.14851780E+01  -0.15449992E+01  -0.14707990E+01
  -0.13161922E+01  -0.11572759E+01  -0.10536093E+01  -0.10198176E+01  -0.10224175E+01
  -0.10174960E+01  -0.99140208E+00  -0.94083029E+00  -0.86920802E+00  -0.78400797E+00
  -0.69345427E+00  -0.60424508E+00  -0.52077983E+00  -0.44546921E+00  -0.37941281E+00
  -0.32292887E+00  -0.27578766E+00  -0.23727859E+00  -0.20630769E+00  -0.18160395E+00
  -0.16195971E+00  -0.14638764E+00  -0.13414449E+00  -0.12465605E+00  -0.11741725E+00
  -0.11193878E+00  -0.10777048E+00  -0.10456853E+00  -0.10213773E+00  -0.10041227E+00
  -0.99397498E-01  -0.99115585E-01  -0.99576803E-01  -0.10077811E+00  -0.10272266E+00
  -0.10544130E+00  -0.10899117E+00  -0.11342919E+00  -0.11878502E+00  -0.12505300E+00
  -0.13219570E+00  -0.14014727E+00  -0.14882053E+00  -0.15812228E+00  -0.16796616E+00
  -0.17827180E+00  -0.18895410E+00  -0.19990906E+00  -0.21099468E+00  -0.22201144E+00
  -0.20535300E+00  -0.21211639E+00  -0.21823303E+00  -0.22351708E+00  -0.22777273E+00
  -0.23079339E+00  -0.23237491E+00  -0.23234064E+00  -0.23057001E+00  -0.22702375E+00
  -0.22175830E+00  -0.21492512E+00  -0.20675951E+00  -0.19756720E+00  -0.18770785E+00
  -0.17757064E+00  -0.16754808E+00  -0.15801894E+00  -0.14933669E+00  -0.14180921E+00
  -0.13567019E+00  -0.13106256E+00  -0.12804756E+00  -0.12662969E+00  -0.12677783E+00
  -0.12843117E+00  -0.13148974E+00  -0.13580144E+00  -0.14116737E+00  -0.14737747E+00
  -0.15425345E+00  -0.16165807E+00  -0.16946165E+00  -0.17750778E+00  -0.18562574E+00
  -0.19369331E+00  -0.20170612E+00  -0.20979937E+00  -0.21819476E+00  -0.22710004E+00
  -0.23663769E+00  -0.24687838E+00  -0.25796642E+00  -0.27023798E+00  -0.28422723E+00
  -0.30054341E+00  -0.31970680E+00  -0.34205714E+00  -0.36779806E+00  -0.39713919E+00
  -0.43037409E+00  -0.46772697E+00  -0.50895159E+00  -0.55289331E+00  -0.59733474E+00
  -0.63933993E+00  -0.67607618E+00  -0.70585391E+00  -0.72898709E+00  -0.74809183E+00
  -0.76758184E+00  -0.79320174E+00  -0.83142681E+00  -0.88034901E+00  -0.92915224E+00
  -0.96249340E+00  -0.96611452E+00  -0.93223706E+00  -0.86287101E+00  -0.76938082E+00
  -0.66813744E+00  -0.57409853E+00  -0.49541868E+00  -0.43428904E+00  -0.38971853E+00
  -0.35752974E+00  -0.33163637E+00  -0.30510197E+00  -0.27148816E+00  -0.22745165E+00
  -0.17849058E+00  -0.14491202E+00  -0.16210979E+00  -0.26983777E+00  -0.49086662E+00
  -0.80914366E+00  -0.11630980E+01  -0.14639183E+01  -0.16331297E+01  -0.16394736E+01
  -0.15133638E+01  -0.13299820E+01  -0.11704338E+01  -0.10822906E+01  -0.10599936E+01
  -0.10561537E+01  -0.10374164E+01  -0.99558392E+00  -0.93037282E+00  -0.84749661E+00
  -0.75530030E+00  -0.66164247E+00  -0.57223145E+00  -0.49043204E+00  -0.41787020E+00
  -0.35512972E+00  -0.30217341E+00  -0.25848696E+00  -0.22313527E+00  -0.19489481E+00
  -0.17247633E+00  -0.15473501E+00  -0.14077079E+00  -0.12990488E+00  -0.12158898E+00
  -0.11532360E+00  -0.11063814E+00  -0.10713360E+00  -0.10453820E+00  -0.10272110E+00
  -0.10165297E+00  -0.10134562E+00  -0.10180594E+00  -0.10301801E+00  -0.10495107E+00
  -0.10758076E+00  -0.11090301E+00  -0.11492619E+00  -0.11964973E+00  -0.12504877E+00
  -0.13107119E+00  -0.13763936E+00  -0.14465391E+00  -0.15200443E+00  -0.15958534E+00
  -0.16730640E+00  -0.17509267E+00  -0.18287676E+00  -0.19058539E+00  -0.19812161E+00
  -0.18647964E+00  -0.19031315E+00  -0.19364330E+00  -0.19640574E+00  -0.19852826E+00
  -0.19991699E+00  -0.20045428E+00  -0.20001509E+00  -0.19849246E+00  -0.19582179E+00
  -0.19199979E+00  -0.18709515E+00  -0.18124765E+00  -0.17465921E+00  -0.16758272E+00
  -0.16030905E+00  -0.15314936E+00  -0.14641726E+00  -0.14041676E+00  -0.13543067E+00
  -0.13169984E+00  -0.12939820E+00  -0.12862212E+00  -0.12940082E+00  -0.13171436E+00
  -0.13550152E+00  -0.14065511E+00  -0.14701546E+00  -0.15437771E+00  -0.16252193E+00
  -0.17125537E+00  -0.18043396E+00  -0.18993924E+00  -0.19963176E+00  -0.20933697E+00
  -0.21889592E+00  -0.22825083E+00  -0.23749577E+00  -0.24684359E+00  -0.25652299E+00
  -0.26668419E+00  -0.27739732E+00  -0.28876705E+00  -0.30107783E+00  -0.31483915E+00
  -0.33067270E+00  -0.34910999E+00  -0.37045413E+00  -0.39481245E+00  -0.42225393E+00
  -0.45291203E+00  -0.48682415E+00  -0.52346047E+00  -0.56115757E+00  -0.59684145E+00
  -0.62635428E+00  -0.64542348E+00  -0.65101870E+00  -0.64267929E+00  -0.62339537E+00
  -0.60011999E+00  -0.58898926E+00  -0.60470115E+00  -0.64772044E+00  -0.70587301E+00
  -0.75942583E+00  -0.78749011E+00  -0.77472554E+00  -0.71683892E+00  -0.62259774E+00
  -0.51083315E+00  -0.40328079E+00  -0.31634633E+00  -0.25536770E+00  -0.21496136E+00
  -0.18881473E+00  -0.17019414E+00  -0.15157526E+00  -0.12596588E+00  -0.88980814E-01
  -0.42882928E-01  -0.26800249E-02   0.62770497E-03  -0.74492860E-01  -0.26275514E+00
  -0.56828432E+00  -0.94862651E+00  -0.13208223E+01  -0.15920589E+01  -0.17007961E+01
  -0.16452969E+01  -0.14826253E+01  -0.12983736E+01  -0.11639475E+01  -0.11041376E+01
  -0.10908992E+01  -0.10757791E+01  -0.10413428E+01  -0.98338118E+00  -0.90485047E+00
  -0.81320666E+00  -0.71688527E+00  -0.62277702E+00  -0.53532809E+00  -0.45685372E+00
  -0.38828541E+00  -0.32977708E+00  -0.28098971E+00  -0.24116775E+00  -0.20920705E+00
  -0.18382086E+00  -0.16376016E+00  -0.14797565E+00  -0.13565899E+00  -0.12618686E+00
  -0.11903570E+00  -0.11372767E+00  -0.10983572E+00  -0.10702980E+00  -0.10511302E+00
  -0.10400841E+00  -0.10370526E+00  -0.10420400E+00  -0.10548580E+00  -0.10750748E+00
  -0.11021277E+00  -0.11354911E+00  -0.11747522E+00  -0.12195145E+00  -0.12692312E+00
  -0.13231273E+00  -0.13802251E+00  -0.14393822E+00  -0.14993388E+00  -0.15588455E+00
  -0.16168449E+00  -0.16725829E+00  -0.17255813E+00  -0.17755157E+00  -0.18220660E+00
  -0.17498567E+00  -0.17628233E+00  -0.17709928E+00  -0.17746511E+00  -0.17741063E+00
  -0.17694963E+00  -0.17606156E+00  -0.17469286E+00  -0.17277486E+00  -0.17024633E+00
  -0.16707588E+00  -0.16328144E+00  -0.15893907E+00  -0.15417826E+00  -0.14917262E+00
  -0.14413279E+00  -0.13929715E+00  -0.13491739E+00  -0.13124639E+00  -0.12853208E+00
  -0.12700591E+00  -0.12685844E+00  -0.12821556E+00  -0.13113297E+00  -0.13560536E+00
  -0.14157310E+00  -0.14892063E+00  -0.15747564E+00  -0.16701952E+00  -0.17731442E+00
  -0.18814356E+00  -0.19934287E+00  -0.21079264E+00  -0.22236942E+00  -0.23390809E+00
  -0.24522964E+00  -0.25622771E+00  -0.26694367E+00  -0.27756126E+00  -0.28831553E+00
  -0.29937945E+00  -0.31082634E+00  -0.32271856E+00  -0.33527089E+00  -0.34894576E+00
  -0.36436610E+00  -0.38208976E+00  -0.40241595E+00  -0.42537471E+00  -0.45089124E+00
  -0.47892230E+00  -0.50931361E+00  -0.54127582E+00  -0.57267536E+00  -0.59957942E+00
  -0.61646460E+00  -0.61720535E+00  -0.59661545E+00  -0.55215710E+00  -0.48546726E+00
  -0.40662650E+00  -0.34473563E+00  -0.32275203E+00  -0.34510437E+00  -0.39994872E+00
  -0.46514681E+00  -0.51498088E+00  -0.52705607E+00  -0.48913215E+00  -0.40386750E+00
  -0.28860981E+00  -0.16930560E+00  -0.70867623E-01  -0.81198551E-02   0.19143076E-01
   0.24794716E-01   0.22706120E-01   0.21145470E-01   0.27243546E-01   0.45780097E-01
   0.76465268E-01   0.10931320E+00   0.12019100E+00   0.71896734E-01  -0.74427989E-01
  -0.33844562E+00  -0.70031432E+00  -0.10956141E+01  -0.14342347E+01  -0.16372690E+01
  -0.16727110E+01  -0.15693487E+01  -0.14003997E+01  -0.12458810E+01  -0.11541578E+01
  -0.11224427E+01  -0.11072555E+01  -0.10779789E+01  -0.10269402E+01  -0.95400870E+00
  -0.86490093E+00  -0.76787536E+00  -0.67063260E+00  -0.57866775E+00  -0.49510584E+00
  -0.42133817E+00  -0.35774711E+00  -0.30415203E+00  -0.25996644E+00  -0.22424256E+00
  -0.19577089E+00  -0.17326928E+00  -0.15557593E+00  -0.14175209E+00  -0.13107636E+00
  -0.12297729E+00  -0.11696440E+00  -0.11260003E+00  -0.10952070E+00  -0.10747565E+00
  -0.10633561E+00  -0.10605610E+00  -0.10662331E+00  -0.10801534E+00  -0.11018651E+00
  -0.11306801E+00  -0.11657936E+00  -0.12064118E+00  -0.12517589E+00  -0.13009538E+00
  -0.13529103E+00  -0.14063499E+00  -0.14598567E+00  -0.15119183E+00  -0.15610331E+00
  -0.16059207E+00  -0.16457116E+00  -0.16799812E+00  -0.17086550E+00  -0.17318727E+00
  -0.16987724E+00  -0.16902657E+00  -0.16763222E+00  -0.16578936E+00  -0.16360905E+00
  -0.16120071E+00  -0.15864204E+00  -0.15596411E+00  -0.15315785E+00  -0.15018991E+00
  -0.14702405E+00  -0.14364884E+00  -0.14009924E+00  -0.13645790E+00  -0.13284501E+00
  -0.12941288E+00  -0.12634324E+00  -0.12383582E+00  -0.12209514E+00  -0.12132842E+00
  -0.12174498E+00  -0.12353725E+00  -0.12684976E+00  -0.13176097E+00  -0.13828359E+00
  -0.14636633E+00  -0.15589105E+00  -0.16667614E+00  -0.17849176E+00  -0.19108309E+00
  -0.20420362E+00  -0.21765292E+00  -0.23128823E+00  -0.24498605E+00  -0.25858920E+00
  -0.27190899E+00  -0.28480199E+00  -0.29725903E+00  -0.30942661E+00  -0.32153471E+00
  -0.33377862E+00  -0.34624206E+00  -0.35894734E+00  -0.37202208E+00  -0.38584668E+00
  -0.40102230E+00  -0.41813953E+00  -0.43752393E+00  -0.45916526E+00  -0.48286033E+00
  -0.50838603E+00  -0.53540670E+00  -0.56293724E+00  -0.58850145E+00  -0.60745005E+00
  -0.61295520E+00  -0.59688117E+00  -0.55132944E+00  -0.47051187E+00  -0.35275146E+00
  -0.21084126E+00  -0.85904163E-01  -0.10093618E-01   0.69500738E-02  -0.24794179E-01
  -0.83359631E-01  -0.14176621E+00  -0.17370658E+00  -0.15984847E+00  -0.94494870E-01
   0.10986787E-01   0.13130410E+00   0.23636535E+00   0.30226059E+00   0.31964757E+00
   0.29685812E+00   0.25648267E+00   0.21890339E+00   0.19191940E+00   0.17983060E+00
   0.18288996E+00   0.19440090E+00   0.19692657E+00   0.16087774E+00   0.50319564E-01
  -0.16192264E+00  -0.47491883E+00  -0.84781532E+00  -0.12067452E+01  -0.14717208E+01
  -0.15912984E+01  -0.15658202E+01  -0.14453961E+01  -0.13032305E+01  -0.11988268E+01
  -0.11506218E+01  -0.11319095E+01  -0.11057046E+01  -0.10604905E+01  -0.99353694E+00
  -0.90843642E+00  -0.81258115E+00  -0.71394653E+00  -0.61885864E+00  -0.53127054E+00
  -0.45312865E+00  -0.38510771E+00  -0.32719383E+00  -0.27895388E+00  -0.23960075E+00
  -0.20804652E+00  -0.18304468E+00  -0.16337962E+00  -0.14800766E+00  -0.13610267E+00
  -0.12702492E+00  -0.12025714E+00  -0.11535381E+00  -0.11193453E+00  -0.10971281E+00
  -0.10851510E+00  -0.10825943E+00  -0.10890932E+00  -0.11043505E+00  -0.11279164E+00
  -0.11590877E+00  -0.11969363E+00  -0.12404398E+00  -0.12885498E+00  -0.13401015E+00
  -0.13937030E+00  -0.14477442E+00  -0.15004617E+00  -0.15499750E+00  -0.15943895E+00
  -0.16320504E+00  -0.16618099E+00  -0.16831281E+00  -0.16960252E+00  -0.17009809E+00
  -0.17024797E+00  -0.16763198E+00  -0.16433440E+00  -0.16050455E+00  -0.15631741E+00
  -0.15196043E+00  -0.14759740E+00  -0.14334660E+00  -0.13927790E+00  -0.13541165E+00
  -0.13172746E+00  -0.12819977E+00  -0.12483813E+00  -0.12169632E+00  -0.11885876E+00
  -0.11643771E+00  -0.11457834E+00  -0.11344574E+00  -0.11320363E+00  -0.11401655E+00
  -0.11606494E+00  -0.11953285E+00  -0.12456964E+00  -0.13126582E+00  -0.13965195E+00
  -0.14969270E+00  -0.16127367E+00  -0.17420886E+00  -0.18826768E+00  -0.20319289E+00
  -0.21871390E+00  -0.23458337E+00  -0.25061391E+00  -0.26665911E+00  -0.28255113E+00
  -0.29808382E+00  -0.31308283E+00  -0.32749875E+00  -0.34143998E+00  -0.35512498E+00
  -0.36877556E+00  -0.38250875E+00  -0.39632253E+00  -0.41024342E+00  -0.42453396E+00
  -0.43973501E+00  -0.45645360E+00  -0.47506081E+00  -0.49554779E+00  -0.51762452E+00
  -0.54090152E+00  -0.56487047E+00  -0.58842712E+00  -0.60894484E+00  -0.62133629E+00
  -0.61774420E+00  -0.58818948E+00  -0.52196412E+00  -0.40939675E+00  -0.24396782E+00
  -0.37837571E-01   0.15811536E+00   0.30161905E+00   0.37695218E+00   0.39147016E+00
   0.36496201E+00   0.32143556E+00   0.28570022E+00   0.28026561E+00   0.31893501E+00
   0.39980279E+00   0.50375435E+00   0.60103277E+00   0.66249617E+00   0.67007641E+00
   0.62303692E+00   0.53880040E+00   0.44739005E+00   0.37191752E+00   0.31683587E+00
   0.28152149E+00   0.26042447E+00   0.24074086E+00   0.20054105E+00   0.11073348E+00
  -0.55898942E-01  -0.30977931E+00  -0.63115191E+00  -0.96842001E+00  -0.12536537E+01
  -0.14301649E+01  -0.14779019E+01  -0.14218890E+01  -0.13181243E+01  -0.12242691E+01
  -0.11709294E+01  -0.11486971E+01  -0.11245057E+01  -0.10838996E+01  -0.10226399E+01
  -0.94238383E+00  -0.84925404E+00  -0.75096403E+00  -0.65431342E+00  -0.56396903E+00
  -0.48246446E+00  -0.41082959E+00  -0.34925063E+00  -0.29744650E+00  -0.25478015E+00
  -0.22029793E+00  -0.19283663E+00  -0.17118917E+00  -0.15425155E+00  -0.14110704E+00
  -0.13104145E+00  -0.12349941E+00  -0.11801987E+00  -0.11420750E+00  -0.11175310E+00
  -0.11045458E+00  -0.11019882E+00  -0.11092256E+00  -0.11258350E+00  -0.11513869E+00
  -0.11852165E+00  -0.12263454E+00  -0.12736352E+00  -0.13259027E+00  -0.13817991E+00
  -0.14396694E+00  -0.14976094E+00  -0.15535551E+00  -0.16052406E+00  -0.16502431E+00
  -0.16863286E+00  -0.17118688E+00  -0.17260089E+00  -0.17286467E+00  -0.17204025E+00
  -0.17520401E+00  -0.17122496E+00  -0.16635302E+00  -0.16079047E+00  -0.15476650E+00
  -0.14853074E+00  -0.14231991E+00  -0.13633572E+00  -0.13073550E+00  -0.12561285E+00
  -0.12098717E+00  -0.11683787E+00  -0.11316054E+00  -0.10998899E+00  -0.10738348E+00
  -0.10543030E+00  -0.10425306E+00  -0.10399783E+00  -0.10480149E+00  -0.10679284E+00
  -0.11012090E+00  -0.11495262E+00  -0.12143214E+00  -0.12965327E+00  -0.13965978E+00
  -0.15143353E+00  -0.16486912E+00  -0.17978182E+00  -0.19594831E+00  -0.21312356E+00
  -0.23103072E+00  -0.24938340E+00  -0.26793965E+00  -0.28650661E+00  -0.30488063E+00
  -0.32281991E+00  -0.34011137E+00  -0.35666505E+00  -0.37255129E+00  -0.38797303E+00
  -0.40318604E+00  -0.41836785E+00  -0.43352931E+00  -0.44860967E+00  -0.46372342E+00
  -0.47929976E+00  -0.49592203E+00  -0.51400182E+00  -0.53357162E+00  -0.55430830E+00
  -0.57568861E+00  -0.59704301E+00  -0.61720812E+00  -0.63360737E+00  -0.64107495E+00
  -0.63118142E+00  -0.59257847E+00  -0.51215041E+00  -0.37647334E+00  -0.17361348E+00
   0.90389520E-01   0.35886920E+00   0.57854997E+00   0.72648919E+00   0.80729913E+00
   0.83819991E+00   0.83716763E+00   0.82138968E+00   0.81014645E+00   0.82236094E+00
   0.86741107E+00   0.93736982E+00   0.10085112E+01   0.10514171E+01   0.10428274E+01
   0.97381919E+00   0.85325559E+00   0.70654645E+00   0.56816156E+00   0.45851876E+00
   0.37616372E+00   0.31484574E+00   0.26382984E+00   0.20670115E+00   0.12163323E+00
  -0.14246912E-01  -0.21532894E+00  -0.47630926E+00  -0.76656902E+00  -0.10365435E+01
  -0.12359883E+01  -0.13357983E+01  -0.13411568E+01  -0.12877345E+01  -0.12222015E+01
  -0.11774219E+01  -0.11558532E+01  -0.11338493E+01  -0.10970558E+01  -0.10409392E+01
  -0.96582992E+00  -0.87654875E+00  -0.78016909E+00  -0.68356562E+00  -0.59188474E+00
  -0.50819081E+00  -0.43390462E+00  -0.36945335E+00  -0.31471953E+00  -0.26921073E+00
  -0.23210893E+00  -0.20235617E+00  -0.17879568E+00  -0.16031212E+00  -0.14593488E+00
  -0.13488841E+00  -0.12657381E+00  -0.12050542E+00  -0.11626987E+00  -0.11353883E+00
  -0.11208987E+00  -0.11178892E+00  -0.11255295E+00  -0.11432756E+00  -0.11706954E+00
  -0.12071808E+00  -0.12517741E+00  -0.13033024E+00  -0.13605205E+00  -0.14219751E+00
  -0.14858330E+00  -0.15499714E+00  -0.16121018E+00  -0.16696533E+00  -0.17197030E+00
  -0.17593407E+00  -0.17862420E+00  -0.17989748E+00  -0.17970441E+00  -0.17809357E+00
  -0.18379548E+00  -0.17890406E+00  -0.17283510E+00  -0.16584492E+00  -0.15820727E+00
  -0.15022163E+00  -0.14219554E+00  -0.13441414E+00  -0.12711604E+00  -0.12047158E+00
  -0.11456598E+00  -0.10941344E+00  -0.10500599E+00  -0.10135760E+00  -0.98514842E-01
  -0.96553347E-01  -0.95579929E-01  -0.95724706E-01  -0.97115440E-01  -0.99865410E-01
  -0.10409214E+00  -0.10993202E+00  -0.11751991E+00  -0.12695650E+00  -0.13829284E+00
  -0.15151886E+00  -0.16654382E+00  -0.18319699E+00  -0.20126160E+00  -0.22050093E+00
  -0.24065005E+00  -0.26141428E+00  -0.28250447E+00  -0.30366141E+00  -0.32462663E+00
  -0.34511440E+00  -0.36485747E+00  -0.38370144E+00  -0.40166598E+00  -0.41894070E+00
  -0.43581418E+00  -0.45253614E+00  -0.46917731E+00  -0.48564796E+00  -0.50192269E+00
  -0.51825718E+00  -0.53514323E+00  -0.55301673E+00  -0.57197563E+00  -0.59170723E+00
  -0.61159881E+00  -0.63085219E+00  -0.64828355E+00  -0.66150414E+00  -0.66562074E+00
  -0.65220199E+00  -0.60923134E+00  -0.52196172E+00  -0.37404066E+00  -0.14878266E+00
   0.15863572E+00   0.49339296E+00   0.79055842E+00   0.10176105E+01   0.11756141E+01
   0.12802981E+01   0.13434224E+01   0.13701639E+01   0.13692457E+01   0.13593038E+01
   0.13611868E+01   0.13829951E+01   0.14127159E+01   0.14247460E+01   0.13934885E+01
   0.13041208E+01   0.11573256E+01   0.97009937E+00   0.77308768E+00   0.60111189E+00
   0.46651762E+00   0.36143590E+00   0.27517875E+00   0.19426246E+00   0.10229621E+00
  -0.18245972E-01  -0.18099532E+00  -0.38814298E+00  -0.62455455E+00  -0.85874641E+00
  -0.10529346E+01  -0.11786143E+01  -0.12294949E+01  -0.12238343E+01  -0.11938182E+01
  -0.11672632E+01  -0.11517682E+01  -0.11328825E+01  -0.10996581E+01  -0.10482006E+01
  -0.97823347E+00  -0.89352676E+00  -0.80036222E+00  -0.70535376E+00  -0.61383006E+00
  -0.52924529E+00  -0.45340073E+00  -0.38699076E+00  -0.33007373E+00  -0.28230868E+00
  -0.24302449E+00  -0.21127627E+00  -0.18596983E+00  -0.16601515E+00  -0.15043913E+00
  -0.13843509E+00  -0.12936097E+00  -0.12270272E+00  -0.11803382E+00  -0.11500611E+00
  -0.11336812E+00  -0.11296778E+00  -0.11372020E+00  -0.11556827E+00  -0.11846141E+00
  -0.12234206E+00  -0.12712975E+00  -0.13271465E+00  -0.13896427E+00  -0.14572417E+00
  -0.15280672E+00  -0.15998760E+00  -0.16701450E+00  -0.17360676E+00  -0.17944505E+00
  -0.18418497E+00  -0.18750941E+00  -0.18918683E+00  -0.18910226E+00  -0.18726403E+00
  -0.19500007E+00  -0.18969708E+00  -0.18286637E+00  -0.17481571E+00  -0.16585390E+00
  -0.15631824E+00  -0.14658805E+00  -0.13703589E+00  -0.12797220E+00  -0.11963622E+00
  -0.11219776E+00  -0.10573879E+00  -0.10026351E+00  -0.95765856E-01  -0.92287267E-01
  -0.89907939E-01  -0.88718360E-01  -0.88825938E-01  -0.90361826E-01  -0.93448802E-01
  -0.98178467E-01  -0.10464261E+00  -0.11296309E+00  -0.12325748E+00  -0.13558307E+00
  -0.14992698E+00  -0.16621953E+00  -0.18432256E+00  -0.20402309E+00  -0.22507161E+00
  -0.24721822E+00  -0.27019392E+00  -0.29368464E+00  -0.31735703E+00  -0.34089198E+00
  -0.36396827E+00  -0.38625602E+00  -0.40750184E+00  -0.42765017E+00  -0.44687186E+00
  -0.46547547E+00  -0.48376503E+00  -0.50190705E+00  -0.51987246E+00  -0.53754767E+00
  -0.55497809E+00  -0.57249140E+00  -0.59051199E+00  -0.60921062E+00  -0.62830533E+00
  -0.64714003E+00  -0.66484530E+00  -0.68024051E+00  -0.69117236E+00  -0.69327571E+00
  -0.67868970E+00  -0.63553196E+00  -0.54838187E+00  -0.39918432E+00  -0.16806939E+00
   0.16105624E+00   0.54744529E+00   0.91585586E+00   0.12205299E+01   0.14556984E+01
   0.16362295E+01   0.17704703E+01   0.18513051E+01   0.18710995E+01   0.18409114E+01
   0.17908731E+01   0.17500857E+01   0.17259688E+01   0.17015386E+01   0.16495381E+01
   0.15486602E+01   0.13915959E+01   0.11863115E+01   0.95519622E+00   0.73126892E+00
   0.54521129E+00   0.39818613E+00   0.27807083E+00   0.17241915E+00   0.68172020E-01
  -0.47944547E-01  -0.18703304E+00  -0.35387338E+00  -0.54264639E+00  -0.73581109E+00
  -0.90860082E+00  -0.10384895E+01  -0.11152164E+01  -0.11453580E+01  -0.11478434E+01
  -0.11421686E+01  -0.11358302E+01  -0.11209351E+01  -0.10913234E+01  -0.10442117E+01
  -0.97928485E+00  -0.89960738E+00  -0.81069162E+00  -0.71867653E+00  -0.62879496E+00
  -0.54469681E+00  -0.46849189E+00  -0.40113710E+00  -0.34287465E+00  -0.29352820E+00
  -0.25259257E+00  -0.21924585E+00  -0.19245745E+00  -0.17118096E+00  -0.15448320E+00
  -0.14156395E+00  -0.13175116E+00  -0.12450771E+00  -0.11940481E+00  -0.11607654E+00
  -0.11422839E+00  -0.11368295E+00  -0.11436695E+00  -0.11623459E+00  -0.11922454E+00
  -0.12327809E+00  -0.12834157E+00  -0.13432623E+00  -0.14109148E+00  -0.14847296E+00
  -0.15629087E+00  -0.16431873E+00  -0.17227528E+00  -0.17985569E+00  -0.18673793E+00
  -0.19255395E+00  -0.19690617E+00  -0.19945704E+00  -0.20000655E+00  -0.19849842E+00
  -0.20774806E+00  -0.20256250E+00  -0.19545379E+00  -0.18676556E+00  -0.17683811E+00
  -0.16603887E+00  -0.15480689E+00  -0.14359678E+00  -0.13279122E+00  -0.12269674E+00
  -0.11357006E+00  -0.10557889E+00  -0.98765501E-01  -0.93118913E-01  -0.88678221E-01
  -0.85531658E-01  -0.83759375E-01  -0.83446658E-01  -0.84727667E-01  -0.87744842E-01
  -0.92578471E-01  -0.99277865E-01  -0.10794261E+00  -0.11870293E+00  -0.13162716E+00
  -0.14670442E+00  -0.16389108E+00  -0.18309256E+00  -0.20410621E+00  -0.22665866E+00
  -0.25049933E+00  -0.27539009E+00  -0.30101535E+00  -0.32698540E+00  -0.35292650E+00
  -0.37849007E+00  -0.40329201E+00  -0.42697140E+00  -0.44937116E+00  -0.47061618E+00
  -0.49100373E+00  -0.51086322E+00  -0.53046196E+00  -0.54989851E+00  -0.56905923E+00
  -0.58780411E+00  -0.60624927E+00  -0.62475086E+00  -0.64352781E+00  -0.66234563E+00
  -0.68055174E+00  -0.69726034E+00  -0.71130701E+00  -0.72075984E+00  -0.72190577E+00
  -0.70789395E+00  -0.66772911E+00  -0.58629349E+00  -0.44513108E+00  -0.22308387E+00
   0.10263166E+00   0.51739795E+00   0.94317812E+00   0.13178322E+01   0.16225154E+01
   0.18686383E+01   0.20645418E+01   0.21952698E+01   0.22354430E+01   0.21809485E+01
   0.20649761E+01   0.19402121E+01   0.18438314E+01   0.17771422E+01   0.17135947E+01
   0.16215838E+01   0.14814860E+01   0.12903450E+01   0.10606242E+01   0.81805779E+00
   0.59592867E+00   0.41569247E+00   0.26919049E+00   0.14364204E+00   0.27683296E-01
  -0.88839586E-01  -0.21453689E+00  -0.35430662E+00  -0.50693813E+00  -0.66381396E+00
  -0.81048662E+00  -0.93165562E+00  -0.10177043E+01  -0.10690234E+01  -0.10948449E+01
  -0.11064871E+01  -0.11086831E+01  -0.10978877E+01  -0.10718467E+01  -0.10288569E+01
  -0.96887517E+00  -0.89454060E+00  -0.81067787E+00  -0.72285185E+00  -0.63600606E+00
  -0.55378667E+00  -0.47847959E+00  -0.41126120E+00  -0.35256479E+00  -0.30238827E+00
  -0.26039904E+00  -0.22591492E+00  -0.19798807E+00  -0.17562441E+00  -0.15794161E+00
  -0.14417494E+00  -0.13365663E+00  -0.12584357E+00  -0.12030835E+00  -0.11667262E+00
  -0.11460228E+00  -0.11388642E+00  -0.11445452E+00  -0.11627803E+00  -0.11929718E+00
  -0.12345348E+00  -0.12871587E+00  -0.13502326E+00  -0.14224175E+00  -0.15020510E+00
  -0.15874284E+00  -0.16763163E+00  -0.17656728E+00  -0.18521997E+00  -0.19326740E+00
  -0.20033799E+00  -0.20598240E+00  -0.20976954E+00  -0.21140288E+00  -0.21073622E+00
  -0.22096984E+00  -0.21642516E+00  -0.20955269E+00  -0.20069162E+00  -0.19021214E+00
  -0.17851560E+00  -0.16607677E+00  -0.15340839E+00  -0.14097314E+00  -0.12915782E+00
  -0.11829459E+00  -0.10863032E+00  -0.10027643E+00  -0.93253809E-01  -0.87599326E-01
  -0.83395241E-01  -0.80723220E-01  -0.79665215E-01  -0.80348732E-01  -0.82921001E-01
  -0.87469702E-01  -0.94028989E-01  -0.10266589E+00  -0.11349456E+00  -0.12659686E+00
  -0.14198787E+00  -0.15965334E+00  -0.17953513E+00  -0.20145922E+00  -0.22515081E+00
  -0.25034041E+00  -0.27678580E+00  -0.30417838E+00  -0.33211300E+00  -0.36017605E+00
  -0.38798231E+00  -0.41511109E+00  -0.44113067E+00  -0.46577815E+00  -0.48907973E+00
  -0.51127824E+00  -0.53270577E+00  -0.55370779E+00  -0.57451406E+00  -0.59508567E+00
  -0.61519956E+00  -0.63477471E+00  -0.65401802E+00  -0.67314128E+00  -0.69198328E+00
  -0.70995059E+00  -0.72616764E+00  -0.73948215E+00  -0.74815930E+00  -0.74914735E+00
  -0.73681540E+00  -0.70161712E+00  -0.62962345E+00  -0.50313611E+00  -0.30137387E+00
  -0.58857505E-03   0.41142886E+00   0.87227111E+00   0.13041337E+01   0.16682099E+01
   0.19653503E+01   0.22039922E+01   0.23680960E+01   0.24192698E+01   0.23337112E+01
   0.21373514E+01   0.19018002E+01   0.17019642E+01   0.15726642E+01   0.14985695E+01
   0.14372956E+01   0.13493920E+01   0.12140341E+01   0.10302431E+01   0.81362101E+00
   0.59234272E+00   0.39784688E+00   0.23865883E+00   0.10376715E+00  -0.17460240E-01
  -0.13342848E+00  -0.25027884E+00  -0.37200531E+00  -0.49919552E+00  -0.62805670E+00
  -0.75085312E+00  -0.85825764E+00  -0.94303405E+00  -0.10030947E+01  -0.10416709E+01
  -0.10638303E+01  -0.10714336E+01  -0.10641319E+01  -0.10413600E+01  -0.10022618E+01
  -0.94715791E+00  -0.87841927E+00  -0.80024370E+00  -0.71758924E+00  -0.63500988E+00
  -0.55598859E+00  -0.48282841E+00  -0.41684912E+00  -0.35867464E+00  -0.30847769E+00
  -0.26608314E+00  -0.23096387E+00  -0.20229775E+00  -0.17915737E+00  -0.16069414E+00
  -0.14618806E+00  -0.13502116E+00  -0.12667228E+00  -0.12070975E+00  -0.11674820E+00
  -0.11444062E+00  -0.11354541E+00  -0.11396521E+00  -0.11567815E+00  -0.11865086E+00
  -0.12283765E+00  -0.12821011E+00  -0.13472674E+00  -0.14228665E+00  -0.15074293E+00
  -0.15992747E+00  -0.16961937E+00  -0.17951504E+00  -0.18926983E+00  -0.19854147E+00
  -0.20695087E+00  -0.21403540E+00  -0.21930778E+00  -0.22237045E+00  -0.22296506E+00
  -0.23365913E+00  -0.23023169E+00  -0.22410730E+00  -0.21556423E+00  -0.20498611E+00
  -0.19281330E+00  -0.17953668E+00  -0.16569629E+00  -0.15183420E+00  -0.13843184E+00
  -0.12588554E+00  -0.11450342E+00  -0.10448748E+00  -0.95932625E-01  -0.88882404E-01
  -0.83396769E-01  -0.79566518E-01  -0.77494390E-01  -0.77295013E-01  -0.79095807E-01
  -0.83002396E-01  -0.89069792E-01  -0.97333436E-01  -0.10785774E+00  -0.12072841E+00
  -0.13600740E+00  -0.15371171E+00  -0.17380410E+00  -0.19615900E+00  -0.22054588E+00
  -0.24667775E+00  -0.27426436E+00  -0.30299174E+00  -0.33247674E+00  -0.36228468E+00
  -0.39197624E+00  -0.42110783E+00  -0.44923535E+00  -0.47601227E+00  -0.50132233E+00
  -0.52530701E+00  -0.54828559E+00  -0.57064285E+00  -0.59268807E+00  -0.61449509E+00
  -0.63588388E+00  -0.65664771E+00  -0.67678676E+00  -0.69642772E+00  -0.71550248E+00
  -0.73353416E+00  -0.74966900E+00  -0.76275518E+00  -0.77123408E+00  -0.77264418E+00
  -0.76255217E+00  -0.73315271E+00  -0.67240310E+00  -0.56428430E+00  -0.38955134E+00
  -0.12595296E+00   0.25011449E+00   0.71455989E+00   0.11840690E+01   0.15969036E+01
   0.19340203E+01   0.21982715E+01   0.23768103E+01   0.24274193E+01   0.23087000E+01
   0.20289571E+01   0.16647837E+01   0.13260408E+01   0.10943556E+01   0.98495535E+00
   0.95578768E+00   0.94544564E+00   0.90599548E+00   0.81489678E+00   0.67296513E+00
   0.49925099E+00   0.32416287E+00   0.17288032E+00   0.43668473E-01  -0.71858050E-01
  -0.18061889E+00  -0.28738030E+00  -0.39480969E+00  -0.50341275E+00  -0.61143294E+00
  -0.71477094E+00  -0.80798899E+00  -0.88613649E+00  -0.94648666E+00  -0.98900004E+00
  -0.10148169E+01  -0.10250243E+01  -0.10202510E+01  -0.10002910E+01  -0.96486504E+00
  -0.91461273E+00  -0.85169722E+00  -0.77972644E+00  -0.70303939E+00  -0.62575062E+00
  -0.55108100E+00  -0.48122356E+00  -0.41755210E+00  -0.36085352E+00  -0.31146361E+00
  -0.26934423E+00  -0.23412757E+00  -0.20515661E+00  -0.18159576E+00  -0.16261729E+00
  -0.14753876E+00  -0.13582005E+00  -0.12699027E+00  -0.12061587E+00  -0.11631116E+00
  -0.11374577E+00  -0.11266125E+00  -0.11290940E+00  -0.11445450E+00  -0.11730494E+00
  -0.12144432E+00  -0.12683164E+00  -0.13342855E+00  -0.14118333E+00  -0.14999147E+00
  -0.15968726E+00  -0.17005359E+00  -0.18081451E+00  -0.19163104E+00  -0.20212486E+00
  -0.21189218E+00  -0.22047990E+00  -0.22738073E+00  -0.23210266E+00  -0.23426716E+00
  -0.24492736E+00  -0.24300761E+00  -0.23809350E+00  -0.23036116E+00  -0.22016703E+00
  -0.20797205E+00  -0.19427514E+00  -0.17962670E+00  -0.16462985E+00  -0.14985574E+00
  -0.13576508E+00  -0.12272132E+00  -0.11101809E+00  -0.10084559E+00  -0.92278383E-01
  -0.85360072E-01  -0.80187323E-01  -0.76888788E-01  -0.75571389E-01  -0.76335363E-01
  -0.79299666E-01  -0.84555344E-01  -0.92123525E-01  -0.10201277E+00  -0.11429273E+00
  -0.12906215E+00  -0.14636707E+00  -0.16618707E+00  -0.18845428E+00  -0.21301544E+00
  -0.23959392E+00  -0.26784492E+00  -0.29742998E+00  -0.32799130E+00  -0.35908921E+00
  -0.39023317E+00  -0.42096102E+00  -0.45084823E+00  -0.47950168E+00  -0.50666107E+00
  -0.53233754E+00  -0.55680454E+00  -0.58044463E+00  -0.60359347E+00  -0.62642959E+00
  -0.64890020E+00  -0.67077030E+00  -0.69183845E+00  -0.71208727E+00  -0.73151335E+00
  -0.74978828E+00  -0.76611593E+00  -0.77935404E+00  -0.78808577E+00  -0.79030991E+00
  -0.78261604E+00  -0.75896584E+00  -0.70961351E+00  -0.62086810E+00  -0.47572087E+00
  -0.25446915E+00   0.65074803E-01   0.49443500E+00   0.97239835E+00   0.14193994E+01
   0.17903395E+01   0.20727204E+01   0.22547205E+01   0.22986804E+01   0.21544318E+01
   0.18085859E+01   0.13247240E+01   0.83040409E+00   0.45384115E+00   0.25912970E+00
   0.22727549E+00   0.28687770E+00   0.36075888E+00   0.39592765E+00   0.37047417E+00
   0.28887979E+00   0.17448731E+00   0.58116474E-01  -0.46701409E-01  -0.14303531E+00
  -0.23505049E+00  -0.32584452E+00  -0.41706832E+00  -0.50886884E+00  -0.59981749E+00
  -0.68710626E+00  -0.76715358E+00  -0.83641155E+00  -0.89214924E+00  -0.93297222E+00
  -0.95875416E+00  -0.96994381E+00  -0.96680787E+00  -0.94927333E+00  -0.91741035E+00
  -0.87205851E+00  -0.81518514E+00  -0.74985348E+00  -0.67977859E+00  -0.60859002E+00
  -0.53919845E+00  -0.47363074E+00  -0.41324025E+00  -0.35891315E+00  -0.31112219E+00
  -0.26996014E+00  -0.23521157E+00  -0.20638953E+00  -0.18277653E+00  -0.16358574E+00
  -0.14816574E+00  -0.13604431E+00  -0.12681419E+00  -0.12006400E+00  -0.11542100E+00
  -0.11258048E+00  -0.11128240E+00  -0.11133391E+00  -0.11267196E+00  -0.11533345E+00
  -0.11933671E+00  -0.12463620E+00  -0.13118841E+00  -0.13897953E+00  -0.14795434E+00
  -0.15796781E+00  -0.16882047E+00  -0.18027731E+00  -0.19202404E+00  -0.20365723E+00
  -0.21474163E+00  -0.22482786E+00  -0.23340318E+00  -0.23990503E+00  -0.24384804E+00
  -0.25402088E+00  -0.25389616E+00  -0.25056948E+00  -0.24410831E+00  -0.23479049E+00
  -0.22304748E+00  -0.20937848E+00  -0.19434472E+00  -0.17858157E+00  -0.16272172E+00
  -0.14729757E+00  -0.13274108E+00  -0.11942402E+00  -0.10762386E+00  -0.97477559E-01
  -0.89046445E-01  -0.82426027E-01  -0.77751099E-01  -0.75131875E-01  -0.74659497E-01
  -0.76453047E-01  -0.80623511E-01  -0.87200627E-01  -0.96167436E-01  -0.10756190E+00
  -0.12147905E+00  -0.13798293E+00  -0.15708085E+00  -0.17875754E+00  -0.20293489E+00
  -0.22938457E+00  -0.25775269E+00  -0.28767264E+00  -0.31878262E+00  -0.35064524E+00
  -0.38275187E+00  -0.41462651E+00  -0.44585249E+00  -0.47601508E+00  -0.50475637E+00
  -0.53195223E+00  -0.55777756E+00  -0.58256825E+00  -0.60666499E+00  -0.63033156E+00
  -0.65364764E+00  -0.67642515E+00  -0.69834587E+00  -0.71923249E+00  -0.73906525E+00
  -0.75764156E+00  -0.77429163E+00  -0.78793894E+00  -0.79725841E+00  -0.80054540E+00
  -0.79517649E+00  -0.77669787E+00  -0.73772533E+00  -0.66724724E+00  -0.55091050E+00
  -0.37194794E+00  -0.11182387E+00   0.24883969E+00   0.69658421E+00   0.11534496E+01
   0.15506420E+01   0.18521558E+01   0.20389593E+01   0.20799687E+01   0.19269069E+01
   0.15499745E+01   0.98753810E+00   0.35979136E+00  -0.17716338E+00  -0.50712015E+00
  -0.60354048E+00  -0.52294633E+00  -0.35890326E+00  -0.19561341E+00  -0.84840814E-01
  -0.43916155E-01  -0.62835790E-01  -0.11470464E+00  -0.17484891E+00  -0.23746690E+00
  -0.30226657E+00  -0.36981830E+00  -0.44031006E+00  -0.51311880E+00  -0.58666480E+00
  -0.65849220E+00  -0.72562234E+00  -0.78504431E+00  -0.83418731E+00  -0.87128852E+00
  -0.89549504E+00  -0.90657859E+00  -0.90449125E+00  -0.88920322E+00  -0.86095646E+00
  -0.82064635E+00  -0.77003132E+00  -0.71169207E+00  -0.64873220E+00  -0.58425142E+00
  -0.52082744E+00  -0.46032305E+00  -0.40403064E+00  -0.35285938E+00  -0.30738004E+00
  -0.26782035E+00  -0.23410457E+00  -0.20588757E+00  -0.18258333E+00  -0.16349249E+00
  -0.14800330E+00  -0.13567748E+00  -0.12616315E+00  -0.11910478E+00  -0.11416182E+00
  -0.11104508E+00  -0.10950120E+00  -0.10932581E+00  -0.11043215E+00  -0.11285205E+00
  -0.11662606E+00  -0.12172945E+00  -0.12812137E+00  -0.13579601E+00  -0.14473257E+00
  -0.15483354E+00  -0.16594223E+00  -0.17786364E+00  -0.19031801E+00  -0.20291213E+00
  -0.21519495E+00  -0.22669991E+00  -0.23690241E+00  -0.24520480E+00  -0.25104530E+00
  -0.26032104E+00  -0.26217926E+00  -0.26072488E+00  -0.25592858E+00  -0.24795154E+00
  -0.23713828E+00  -0.22396615E+00  -0.20900590E+00  -0.19289923E+00  -0.17630598E+00
  -0.15982978E+00  -0.14398650E+00  -0.12921391E+00  -0.11585784E+00  -0.10413948E+00
  -0.94178627E-01  -0.86072448E-01  -0.79938911E-01  -0.75896679E-01  -0.74051713E-01
  -0.74514774E-01  -0.77389725E-01  -0.82727116E-01  -0.90524609E-01  -0.10079028E+00
  -0.11357683E+00  -0.12894716E+00  -0.14694282E+00  -0.16758618E+00  -0.19084847E+00
  -0.21657452E+00  -0.24446505E+00  -0.27414801E+00  -0.30523087E+00  -0.33727801E+00
  -0.36980373E+00  -0.40233126E+00  -0.43442551E+00  -0.46565921E+00  -0.49563080E+00
  -0.52409840E+00  -0.55108574E+00  -0.57683840E+00  -0.60169838E+00  -0.62599169E+00
  -0.64989742E+00  -0.67331670E+00  -0.69592317E+00  -0.71741753E+00  -0.73767098E+00
  -0.75653398E+00  -0.77351877E+00  -0.78770055E+00  -0.79782362E+00  -0.80233429E+00
  -0.79915327E+00  -0.78508749E+00  -0.75486364E+00  -0.70018872E+00  -0.60960612E+00
  -0.46935086E+00  -0.26441913E+00   0.20661346E-01   0.39770959E+00   0.82857371E+00
   0.12343635E+01   0.15552022E+01   0.17558212E+01   0.18060837E+01   0.16653265E+01
   0.12981144E+01   0.71739795E+00   0.16165053E-01  -0.65083048E+00  -0.11326668E+01
  -0.13502616E+01  -0.13204330E+01  -0.11279172E+01  -0.87487078E+00  -0.64199126E+00
  -0.47362556E+00  -0.37966848E+00  -0.34463299E+00  -0.34232717E+00  -0.35801004E+00
  -0.38585901E+00  -0.42304940E+00  -0.46779994E+00  -0.51837179E+00  -0.57265747E+00
  -0.62805588E+00  -0.68161617E+00  -0.73040047E+00  -0.77185366E+00  -0.80402046E+00
  -0.82560267E+00  -0.83587771E+00  -0.83451794E+00  -0.82145974E+00  -0.79697434E+00
  -0.76188462E+00  -0.71770980E+00  -0.66660040E+00  -0.61108676E+00  -0.55372400E+00
  -0.49674257E+00  -0.44185253E+00  -0.39027600E+00  -0.34289516E+00  -0.30033659E+00
  -0.26295245E+00  -0.23079088E+00  -0.20361583E+00  -0.18096965E+00  -0.16227845E+00
  -0.14699270E+00  -0.13468654E+00  -0.12504471E+00  -0.11778330E+00  -0.11260948E+00
  -0.10924105E+00  -0.10743408E+00  -0.10700414E+00  -0.10785660E+00  -0.10999338E+00
  -0.11345717E+00  -0.11826097E+00  -0.12438149E+00  -0.13179908E+00  -0.14050424E+00
  -0.15045948E+00  -0.16157176E+00  -0.17368516E+00  -0.18655982E+00  -0.19984924E+00
  -0.21311692E+00  -0.22587038E+00  -0.23756250E+00  -0.24758785E+00  -0.25534176E+00
  -0.26337486E+00  -0.26730417E+00  -0.26791327E+00  -0.26507988E+00  -0.25883710E+00
  -0.24940765E+00  -0.23720868E+00  -0.22279635E+00  -0.20680069E+00  -0.18988637E+00
  -0.17271172E+00  -0.15587306E+00  -0.13987177E+00  -0.12511499E+00  -0.11191226E+00
  -0.10046343E+00  -0.90885035E-01  -0.83276943E-01  -0.77761890E-01  -0.74466741E-01
  -0.73496555E-01  -0.74937406E-01  -0.78856600E-01  -0.85283476E-01  -0.94213189E-01
  -0.10565019E+00  -0.11963761E+00  -0.13623605E+00  -0.15548655E+00  -0.17738642E+00
  -0.20185409E+00  -0.22868155E+00  -0.25752953E+00  -0.28798397E+00  -0.31961090E+00
  -0.35196534E+00  -0.38458967E+00  -0.41703145E+00  -0.44885469E+00  -0.47964510E+00
  -0.50906544E+00  -0.53697033E+00  -0.56347419E+00  -0.58889327E+00  -0.61359427E+00
  -0.63782636E+00  -0.66159738E+00  -0.68465970E+00  -0.70665304E+00  -0.72729966E+00
  -0.74641511E+00  -0.76367934E+00  -0.77838466E+00  -0.78938649E+00  -0.79521901E+00
  -0.79413115E+00  -0.78379717E+00  -0.76059814E+00  -0.71870603E+00  -0.64958851E+00
  -0.54244845E+00  -0.38536607E+00  -0.16647766E+00   0.12466051E+00   0.48853478E+00
   0.87188371E+00   0.12009953E+01   0.14213421E+01   0.14949698E+01   0.13865054E+01
   0.10632914E+01   0.52191488E+00  -0.17762687E+00  -0.90651197E+00  -0.15084438E+01
  -0.18657329E+01  -0.19456583E+01  -0.17995276E+01  -0.15240698E+01  -0.12163550E+01
  -0.94562226E+00  -0.74521308E+00  -0.61690892E+00  -0.54211501E+00  -0.50203141E+00
  -0.48586126E+00  -0.48718677E+00  -0.50199693E+00  -0.52725598E+00  -0.56013158E+00
  -0.59762541E+00  -0.63653590E+00  -0.67373743E+00  -0.70652732E+00  -0.73277438E+00
  -0.75089520E+00  -0.75981925E+00  -0.75895361E+00  -0.74810651E+00  -0.72746193E+00
  -0.69768273E+00  -0.66001087E+00  -0.61618889E+00  -0.56823010E+00  -0.51817974E+00
  -0.46791448E+00  -0.41897814E+00  -0.37252343E+00  -0.32939795E+00  -0.29025062E+00
  -0.25552035E+00  -0.22535718E+00  -0.19961963E+00  -0.17796557E+00  -0.15995077E+00
  -0.14510957E+00  -0.13304090E+00  -0.12345532E+00  -0.11612748E+00  -0.11081416E+00
  -0.10724712E+00  -0.10519434E+00  -0.10449881E+00  -0.10507229E+00  -0.10689067E+00
  -0.10998730E+00  -0.11440588E+00  -0.12014720E+00  -0.12718029E+00  -0.13549382E+00
  -0.14509739E+00  -0.15596295E+00  -0.16798187E+00  -0.18096281E+00  -0.19462441E+00
  -0.20857291E+00  -0.22230918E+00  -0.23526708E+00  -0.24684039E+00  -0.25640361E+00
  -0.26295134E+00  -0.26892547E+00  -0.27167619E+00  -0.27098403E+00  -0.26676448E+00
  -0.25911231E+00  -0.24834147E+00  -0.23494749E+00  -0.21953087E+00  -0.20275137E+00
  -0.18529514E+00  -0.16781446E+00  -0.15087465E+00  -0.13495065E+00  -0.12043263E+00
  -0.10759941E+00  -0.96610856E-01  -0.87571094E-01  -0.80600329E-01  -0.75833069E-01
  -0.73376986E-01  -0.73311828E-01  -0.75710735E-01  -0.80623273E-01  -0.88049203E-01
  -0.97968879E-01  -0.11039795E+00  -0.12538639E+00  -0.14297516E+00  -0.16317700E+00
  -0.18596565E+00  -0.21121953E+00  -0.23866506E+00  -0.26790847E+00  -0.29852598E+00
  -0.33010374E+00  -0.36221713E+00  -0.39442894E+00  -0.42631325E+00  -0.45745106E+00
  -0.48743695E+00  -0.51597666E+00  -0.54302782E+00  -0.56881964E+00  -0.59371266E+00
  -0.61801805E+00  -0.64186149E+00  -0.66511021E+00  -0.68741197E+00  -0.70836937E+00
  -0.72770320E+00  -0.74517195E+00  -0.76028154E+00  -0.77208438E+00  -0.77924276E+00
  -0.78019128E+00  -0.77310072E+00  -0.75548227E+00  -0.72348967E+00  -0.67125980E+00
  -0.59084611E+00  -0.47304944E+00  -0.30880893E+00  -0.90686211E-01   0.18510491E+00
   0.50792721E+00   0.81948152E+00   0.10525714E+01   0.11565651E+01   0.10941615E+01
   0.83650941E+00   0.37360568E+00  -0.26099949E+00  -0.97411029E+00  -0.16296604E+01
  -0.20975720E+01  -0.23054794E+01  -0.22605137E+01  -0.20321688E+01  -0.17140684E+01
  -0.13892900E+01  -0.11118237E+01  -0.90305526E+00  -0.75798833E+00  -0.66066563E+00
  -0.59797339E+00  -0.56088659E+00  -0.54347637E+00  -0.54151128E+00  -0.55142652E+00
  -0.56975635E+00  -0.59297574E+00  -0.61769250E+00  -0.64096246E+00  -0.66044290E+00
  -0.67434742E+00  -0.68137307E+00  -0.68067938E+00  -0.67186225E+00  -0.65492765E+00
  -0.63032623E+00  -0.59899327E+00  -0.56226883E+00  -0.52170999E+00  -0.47891983E+00
  -0.43542989E+00  -0.39258545E+00  -0.35146146E+00  -0.31288345E+00  -0.27750304E+00
  -0.24579597E+00  -0.21798554E+00  -0.19402242E+00  -0.17366575E+00  -0.15657792E+00
  -0.14238582E+00  -0.13074537E+00  -0.12139876E+00  -0.11415415E+00  -0.10880773E+00
  -0.10511992E+00  -0.10287468E+00  -0.10192951E+00  -0.10220674E+00  -0.10367923E+00
  -0.10637444E+00  -0.11034577E+00  -0.11561233E+00  -0.12214955E+00  -0.12994642E+00
  -0.13903323E+00  -0.14942961E+00  -0.16108436E+00  -0.17386548E+00  -0.18755609E+00
  -0.20182061E+00  -0.21619130E+00  -0.23010858E+00  -0.24296493E+00  -0.25412177E+00
  -0.25906637E+00  -0.26693586E+00  -0.27177368E+00  -0.27326697E+00  -0.27123324E+00
  -0.26564860E+00  -0.25669395E+00  -0.24475697E+00  -0.23038211E+00  -0.21421107E+00
  -0.19693108E+00  -0.17921941E+00  -0.16169650E+00  -0.14490802E+00  -0.12931553E+00
  -0.11526856E+00  -0.10298909E+00  -0.92612736E-01  -0.84257701E-01  -0.78051002E-01
  -0.74107977E-01  -0.72519356E-01  -0.73359315E-01  -0.76679327E-01  -0.82490244E-01
  -0.90774623E-01  -0.10152555E+00  -0.11476138E+00  -0.13050808E+00  -0.14878653E+00
  -0.16960126E+00  -0.19289052E+00  -0.21846025E+00  -0.24598078E+00  -0.27505651E+00
  -0.30528887E+00  -0.33628738E+00  -0.36766347E+00  -0.39902872E+00  -0.42997602E+00
  -0.46006697E+00  -0.48890749E+00  -0.51629449E+00  -0.54230336E+00  -0.56722510E+00
  -0.59140487E+00  -0.61507808E+00  -0.63823974E+00  -0.66060353E+00  -0.68172936E+00
  -0.70123071E+00  -0.71883494E+00  -0.73418816E+00  -0.74659412E+00  -0.75493813E+00
  -0.75780936E+00  -0.75362720E+00  -0.74056464E+00  -0.71615657E+00  -0.67668517E+00
  -0.61677157E+00  -0.52971588E+00  -0.40868281E+00  -0.24827600E+00  -0.46240269E-01
   0.19408385E+00   0.45423987E+00   0.67802869E+00   0.80561749E+00   0.79234898E+00
   0.60848435E+00   0.24148987E+00  -0.29146828E+00  -0.92888428E+00  -0.15666396E+01
  -0.20860653E+01  -0.23966358E+01  -0.24677920E+01  -0.23319924E+01  -0.20618457E+01
  -0.17385618E+01  -0.14275415E+01  -0.11668348E+01  -0.96683863E+00  -0.81966872E+00
  -0.71377752E+00  -0.63964748E+00  -0.59044596E+00  -0.56121433E+00  -0.54787608E+00
  -0.54660211E+00  -0.55360490E+00  -0.56526407E+00  -0.57839749E+00  -0.59044739E+00
  -0.59946669E+00  -0.60399704E+00  -0.60298634E+00  -0.59578277E+00  -0.58215537E+00
  -0.56230658E+00  -0.53685493E+00  -0.50675652E+00  -0.47317025E+00  -0.43732652E+00
  -0.40043701E+00  -0.36362553E+00  -0.32786728E+00  -0.29396461E+00  -0.26255910E+00
  -0.23412634E+00  -0.20893258E+00  -0.18701139E+00  -0.16820916E+00  -0.15226990E+00
  -0.13890772E+00  -0.12785831E+00  -0.11890971E+00  -0.11189119E+00  -0.10662693E+00
  -0.10291318E+00  -0.10055240E+00  -0.99402628E-01  -0.99392296E-01  -0.10050868E+00
  -0.10278346E+00  -0.10626650E+00  -0.11098618E+00  -0.11693775E+00  -0.12411870E+00
  -0.13256126E+00  -0.14231080E+00  -0.15337299E+00  -0.16567908E+00  -0.17906893E+00
  -0.19326852E+00  -0.20787511E+00  -0.22237357E+00  -0.23616920E+00  -0.24861694E+00
  -0.25195566E+00  -0.26146165E+00  -0.26820748E+00  -0.27180072E+00  -0.27197786E+00
  -0.26861111E+00  -0.26174448E+00  -0.25163115E+00  -0.23872532E+00  -0.22362281E+00
  -0.20698778E+00  -0.18949725E+00  -0.17180491E+00  -0.15451354E+00  -0.13814747E+00
  -0.12312408E+00  -0.10973635E+00  -0.98168649E-01  -0.88546695E-01  -0.80987124E-01
  -0.75611086E-01  -0.72527533E-01  -0.71816945E-01  -0.73528334E-01  -0.77680591E-01
  -0.84266454E-01  -0.93266202E-01  -0.10466650E+00  -0.11847045E+00  -0.13469449E+00
  -0.15335205E+00  -0.17441649E+00  -0.19776827E+00  -0.22316306E+00  -0.25025523E+00
  -0.27866207E+00  -0.30801761E+00  -0.33798560E+00  -0.36823594E+00  -0.39840403E+00
  -0.42807002E+00  -0.45679893E+00  -0.48425758E+00  -0.51033785E+00  -0.53519013E+00
  -0.55913144E+00  -0.58246606E+00  -0.60530645E+00  -0.62748182E+00  -0.64858916E+00
  -0.66816967E+00  -0.68585345E+00  -0.70132109E+00  -0.71409545E+00  -0.72334757E+00
  -0.72788246E+00  -0.72629117E+00  -0.71708898E+00  -0.69861953E+00  -0.66864692E+00
  -0.62386800E+00  -0.55983541E+00  -0.47165184E+00  -0.35532333E+00  -0.20937909E+00
  -0.36674494E-01   0.15318661E+00   0.33796161E+00   0.46857664E+00   0.49437436E+00
   0.38030617E+00   0.10984023E+00  -0.31002532E+00  -0.84049743E+00  -0.14081773E+01
  -0.19180077E+01  -0.22816281E+01  -0.24472921E+01  -0.24145144E+01  -0.22269586E+01
  -0.19506935E+01  -0.16505876E+01  -0.13739125E+01  -0.11437566E+01  -0.96199363E+00
  -0.82203269E+00  -0.71639642E+00  -0.63885527E+00  -0.58452695E+00  -0.54926286E+00
  -0.52912944E+00  -0.52023600E+00  -0.51884643E+00  -0.52162906E+00  -0.52586875E+00
  -0.52949524E+00  -0.53094073E+00  -0.52899496E+00  -0.52278180E+00  -0.51181509E+00
  -0.49602557E+00  -0.47572396E+00  -0.45152392E+00  -0.42424219E+00  -0.39479148E+00
  -0.36410031E+00  -0.33307260E+00  -0.30255786E+00  -0.27330831E+00  -0.24593966E+00
  -0.22091034E+00  -0.19850471E+00  -0.17881613E+00  -0.16176351E+00  -0.14715957E+00
  -0.13479407E+00  -0.12448119E+00  -0.11606411E+00  -0.10939926E+00  -0.10433550E+00
  -0.10070027E+00  -0.98313213E-01  -0.97029119E-01  -0.96775844E-01  -0.97553732E-01
  -0.99404117E-01  -0.10237578E+00  -0.10650398E+00  -0.11180459E+00  -0.11828836E+00
  -0.12598668E+00  -0.13495689E+00  -0.14524721E+00  -0.15684436E+00  -0.16963975E+00
  -0.18341962E+00  -0.19785950E+00  -0.21251832E+00  -0.22684536E+00  -0.24021041E+00
  -0.24203794E+00  -0.25283559E+00  -0.26121254E+00  -0.26670897E+00  -0.26898997E+00
  -0.26784065E+00  -0.26318788E+00  -0.25515013E+00  -0.24406247E+00  -0.23043835E+00
  -0.21489400E+00  -0.19808525E+00  -0.18067047E+00  -0.16328176E+00  -0.14649318E+00
  -0.13078832E+00  -0.11653299E+00  -0.10396806E+00  -0.93241363E-01  -0.84467069E-01
  -0.77766632E-01  -0.73262741E-01  -0.71051181E-01  -0.71188916E-01  -0.73700321E-01
  -0.78582222E-01  -0.85808432E-01  -0.95345756E-01  -0.10717396E+00  -0.12129134E+00
  -0.13770397E+00  -0.15640334E+00  -0.17732802E+00  -0.20031717E+00  -0.22509449E+00
  -0.25131134E+00  -0.27861974E+00  -0.30671365E+00  -0.33531472E+00  -0.36412795E+00
  -0.39280039E+00  -0.42092166E+00  -0.44809095E+00  -0.47404347E+00  -0.49875408E+00
  -0.52242415E+00  -0.54534668E+00  -0.56771993E+00  -0.58950419E+00  -0.61039688E+00
  -0.62993194E+00  -0.64764655E+00  -0.66317101E+00  -0.67613907E+00  -0.68598102E+00
  -0.69178754E+00  -0.69237129E+00  -0.68645623E+00  -0.67278646E+00  -0.64998429E+00
  -0.61619342E+00  -0.56880281E+00  -0.50465345E+00  -0.42092281E+00  -0.31650766E+00
  -0.19357188E+00  -0.59157352E-01   0.72996143E-01   0.18008366E+00   0.22368445E+00
   0.16449594E+00  -0.20222288E-01  -0.33226688E+00  -0.74878290E+00  -0.12203947E+01
  -0.16768874E+01  -0.20436759E+01  -0.22641374E+01  -0.23168295E+01  -0.22188367E+01
  -0.20149715E+01  -0.17598196E+01  -0.15009688E+01  -0.12682219E+01  -0.10715268E+01
  -0.91087394E+00  -0.78277297E+00  -0.68309164E+00  -0.60797257E+00  -0.55376983E+00
  -0.51680519E+00  -0.49331515E+00  -0.47961410E+00  -0.47236231E+00  -0.46879370E+00
  -0.46677143E+00  -0.46465819E+00  -0.46114514E+00  -0.45519340E+00  -0.44608780E+00
  -0.43349132E+00  -0.41743054E+00  -0.39822788E+00  -0.37641137E+00  -0.35262186E+00
  -0.32754498E+00  -0.30188424E+00  -0.27634518E+00  -0.25159282E+00  -0.22819387E+00
  -0.20658061E+00  -0.18703741E+00  -0.16969096E+00  -0.15451737E+00  -0.14139381E+00
  -0.13017406E+00  -0.12073435E+00  -0.11297081E+00  -0.10677816E+00  -0.10203340E+00
  -0.98587293E-01  -0.96273276E-01  -0.94946070E-01  -0.94527670E-01  -0.95018255E-01
  -0.96464946E-01  -0.98923934E-01  -0.10244141E+00  -0.10704943E+00  -0.11277232E+00
  -0.11964693E+00  -0.12773798E+00  -0.13711765E+00  -0.14781338E+00  -0.15976618E+00
  -0.17282106E+00  -0.18672743E+00  -0.20112690E+00  -0.21554253E+00  -0.22939338E+00
  -0.22989549E+00  -0.24157129E+00  -0.25122245E+00  -0.25833212E+00  -0.26249925E+00
  -0.26343657E+00  -0.26097986E+00  -0.25512945E+00  -0.24609053E+00  -0.23426574E+00
  -0.22019715E+00  -0.20449742E+00  -0.18780191E+00  -0.17074130E+00  -0.15391725E+00
  -0.13786871E+00  -0.12303047E+00  -0.10970546E+00  -0.98078754E-01  -0.88273554E-01
  -0.80407526E-01  -0.74608126E-01  -0.70990083E-01  -0.69631022E-01  -0.70565483E-01
  -0.73790677E-01  -0.79275908E-01  -0.86977376E-01  -0.96855009E-01  -0.10888239E+00
  -0.12304769E+00  -0.13934587E+00  -0.15775244E+00  -0.17817642E+00  -0.20042231E+00
  -0.22420082E+00  -0.24918730E+00  -0.27508313E+00  -0.30163685E+00  -0.32861713E+00
  -0.35576292E+00  -0.38274215E+00  -0.40916934E+00  -0.43469685E+00  -0.45913574E+00
  -0.48251785E+00  -0.50503705E+00  -0.52690243E+00  -0.54818105E+00  -0.56869709E+00
  -0.58805093E+00  -0.60574555E+00  -0.62133090E+00  -0.63443473E+00  -0.64463956E+00
  -0.65131539E+00  -0.65356433E+00  -0.65033007E+00  -0.64057154E+00  -0.62332922E+00
  -0.59758336E+00  -0.56199853E+00  -0.51484624E+00  -0.45440924E+00  -0.37992938E+00
  -0.29286976E+00  -0.19819271E+00  -0.10550322E+00  -0.29956233E-01   0.75093649E-02
  -0.19713661E-01  -0.13776495E+00  -0.35704357E+00  -0.66747963E+00  -0.10378132E+01
  -0.14188788E+01  -0.17531073E+01  -0.19893296E+01  -0.20974180E+01  -0.20759339E+01
  -0.19494274E+01  -0.17574662E+01  -0.15408221E+01  -0.13289462E+01  -0.11367668E+01
  -0.97034898E+00  -0.83083870E+00  -0.71713160E+00  -0.62718358E+00  -0.55841308E+00
  -0.50777998E+00  -0.47191313E+00  -0.44737486E+00  -0.43098008E+00  -0.42004016E+00
  -0.41243486E+00  -0.40651064E+00  -0.40091809E+00  -0.39452583E+00  -0.38645090E+00
  -0.37613042E+00  -0.36334566E+00  -0.34817459E+00  -0.33090535E+00  -0.31195059E+00
  -0.29179156E+00  -0.27095486E+00  -0.24999725E+00  -0.22947005E+00  -0.20986661E+00
  -0.19157930E+00  -0.17487817E+00  -0.15990373E+00  -0.14667602E+00  -0.13513152E+00
  -0.12517918E+00  -0.11674088E+00  -0.10975517E+00  -0.10415623E+00  -0.99851521E-01
  -0.96711819E-01  -0.94582951E-01  -0.93322316E-01  -0.92842737E-01  -0.93131259E-01
  -0.94231176E-01  -0.96207447E-01  -0.99120927E-01  -0.10301864E+00  -0.10793911E+00
  -0.11392986E+00  -0.12106219E+00  -0.12941940E+00  -0.13905701E+00  -0.14996229E+00
  -0.16203693E+00  -0.17509456E+00  -0.18885342E+00  -0.20292308E+00  -0.21680139E+00
  -0.21624565E+00  -0.22833645E+00  -0.23883565E+00  -0.24718846E+00  -0.25293685E+00
  -0.25573039E+00  -0.25533136E+00  -0.25164189E+00  -0.24474519E+00  -0.23492210E+00
  -0.22261857E+00  -0.20838124E+00  -0.19280019E+00  -0.17647888E+00  -0.16001825E+00
  -0.14398864E+00  -0.12888189E+00  -0.11506592E+00  -0.10277669E+00  -0.92158872E-01
  -0.83327734E-01  -0.76407376E-01  -0.71525967E-01  -0.68786223E-01  -0.68242635E-01
  -0.69899682E-01  -0.73725353E-01  -0.79668332E-01  -0.87672445E-01  -0.97687626E-01
  -0.10967910E+00  -0.12363116E+00  -0.13953437E+00  -0.15734876E+00  -0.17695873E+00
  -0.19815261E+00  -0.22064960E+00  -0.24415816E+00  -0.26842732E+00  -0.29325821E+00
  -0.31846547E+00  -0.34382077E+00  -0.36902153E+00  -0.39372816E+00  -0.41765827E+00
  -0.44067569E+00  -0.46281562E+00  -0.48421383E+00  -0.50496955E+00  -0.52501883E+00
  -0.54407639E+00  -0.56168851E+00  -0.57735722E+00  -0.59064069E+00  -0.60114679E+00
  -0.60842577E+00  -0.61186188E+00  -0.61066920E+00  -0.60400857E+00  -0.59113013E+00
  -0.57140865E+00  -0.54422897E+00  -0.50885334E+00  -0.46451647E+00  -0.41092362E+00
  -0.34910944E+00  -0.28243246E+00  -0.21744949E+00  -0.16446930E+00  -0.13754711E+00
  -0.15347916E+00  -0.22916112E+00  -0.37717207E+00  -0.59788666E+00  -0.87451577E+00
  -0.11749325E+01  -0.14576043E+01  -0.16811672E+01  -0.18152590E+01  -0.18484888E+01
  -0.17900708E+01  -0.16645679E+01  -0.15016018E+01  -0.13254983E+01  -0.11531169E+01
  -0.99450060E+00  -0.85474018E+00  -0.73583429E+00  -0.63790573E+00  -0.55981197E+00
  -0.49946602E+00  -0.45414084E+00  -0.42084732E+00  -0.39671575E+00  -0.37926465E+00
  -0.36648899E+00  -0.35678804E+00  -0.34882657E+00  -0.34144334E+00  -0.33366156E+00
  -0.32476279E+00  -0.31433787E+00  -0.30226564E+00  -0.28863755E+00  -0.27367907E+00
  -0.25769971E+00  -0.24107024E+00  -0.22420565E+00  -0.20753624E+00  -0.19146537E+00
  -0.17632857E+00  -0.16236797E+00  -0.14972604E+00  -0.13845534E+00  -0.12854331E+00
  -0.11994731E+00  -0.11262551E+00  -0.10654607E+00  -0.10167193E+00  -0.97936303E-01
  -0.95230033E-01  -0.93412707E-01  -0.92345560E-01  -0.91930441E-01  -0.92134164E-01
  -0.92985351E-01  -0.94549449E-01  -0.96899534E-01  -0.10009935E+00  -0.10420401E+00
  -0.10927350E+00  -0.11538501E+00  -0.12262846E+00  -0.13108030E+00  -0.14076836E+00
  -0.15164675E+00  -0.16358729E+00  -0.17637697E+00  -0.18970934E+00  -0.20317181E+00
  -0.20188448E+00  -0.21390965E+00  -0.22478552E+00  -0.23394873E+00  -0.24090180E+00
  -0.24524015E+00  -0.24666264E+00  -0.24499005E+00  -0.24019943E+00  -0.23245231E+00
  -0.22208551E+00  -0.20956150E+00  -0.19540912E+00  -0.18018667E+00  -0.16446773E+00
  -0.14882315E+00  -0.13377885E+00  -0.11976137E+00  -0.10706607E+00  -0.95873691E-01
  -0.86305518E-01  -0.78478071E-01  -0.72521155E-01  -0.68556773E-01  -0.66666228E-01
  -0.66874250E-01  -0.69156354E-01  -0.73457320E-01  -0.79708065E-01  -0.87838757E-01
  -0.97791193E-01  -0.10952962E+00  -0.12304068E+00  -0.13831218E+00  -0.15529237E+00
  -0.17385187E+00  -0.19377636E+00  -0.21480331E+00  -0.23668124E+00  -0.25921108E+00
  -0.28224460E+00  -0.30563770E+00  -0.32919808E+00  -0.35266571E+00  -0.37575190E+00
  -0.39822019E+00  -0.41994887E+00  -0.44093414E+00  -0.46122365E+00  -0.48080174E+00
  -0.49949730E+00  -0.51695718E+00  -0.53270443E+00  -0.54624047E+00  -0.55711795E+00
  -0.56493325E+00  -0.56925384E+00  -0.56955550E+00  -0.56524023E+00  -0.55573507E+00
  -0.54059405E+00  -0.51952041E+00  -0.49231423E+00  -0.45886642E+00  -0.41935408E+00
  -0.37470309E+00  -0.32723805E+00  -0.28134045E+00  -0.24390506E+00  -0.22436824E+00
  -0.23404275E+00  -0.28447453E+00  -0.38466308E+00  -0.53741218E+00  -0.73581437E+00
  -0.96153101E+00  -0.11870364E+01  -0.13817060E+01  -0.15194281E+01  -0.15852965E+01
  -0.15787941E+01  -0.15115002E+01  -0.14012144E+01  -0.12665078E+01  -0.11230582E+01
  -0.98232791E+00  -0.85183264E+00  -0.73599400E+00  -0.63693042E+00  -0.55500907E+00
  -0.48925694E+00  -0.43777412E+00  -0.39819094E+00  -0.36809714E+00  -0.34533693E+00
  -0.32811811E+00  -0.31496610E+00  -0.30461289E+00  -0.29591874E+00  -0.28787945E+00
  -0.27969597E+00  -0.27083529E+00  -0.26102850E+00  -0.25021252E+00  -0.23846063E+00
  -0.22593675E+00  -0.21287413E+00  -0.19956010E+00  -0.18631113E+00  -0.17343728E+00
  -0.16120648E+00  -0.14982224E+00  -0.13941929E+00  -0.13007184E+00  -0.12180783E+00
  -0.11462694E+00  -0.10851846E+00  -0.10346972E+00  -0.99457783E-01  -0.96431229E-01
  -0.94298141E-01  -0.92932982E-01  -0.92201918E-01  -0.91996537E-01  -0.92260976E-01
  -0.93000413E-01  -0.94267942E-01  -0.96139931E-01  -0.98694842E-01  -0.10200574E+00
  -0.10614585E+00  -0.11119878E+00  -0.11726077E+00  -0.12442579E+00  -0.13275626E+00
  -0.14225447E+00  -0.15284820E+00  -0.16438820E+00  -0.17664329E+00  -0.18928657E+00
  -0.18763279E+00  -0.19912723E+00  -0.20989745E+00  -0.21940047E+00  -0.22712347E+00
  -0.23262381E+00  -0.23554934E+00  -0.23565362E+00  -0.23282268E+00  -0.22710631E+00
  -0.21872773E+00  -0.20805398E+00  -0.19554249E+00  -0.18169622E+00  -0.16704367E+00
  -0.15212775E+00  -0.13747762E+00  -0.12355815E+00  -0.11072236E+00  -0.99199948E-01
  -0.89132798E-01  -0.80632578E-01  -0.73820163E-01  -0.68824126E-01  -0.65750485E-01
  -0.64653815E-01  -0.65530174E-01  -0.68329591E-01  -0.72975529E-01  -0.79382605E-01
  -0.87472189E-01  -0.97186211E-01  -0.10849502E+00  -0.12139005E+00  -0.13585618E+00
  -0.15183180E+00  -0.16918149E+00  -0.18770179E+00  -0.20716286E+00  -0.22736225E+00
  -0.24815271E+00  -0.26943110E+00  -0.29109137E+00  -0.31297857E+00  -0.33487449E+00
  -0.35652704E+00  -0.37771389E+00  -0.39829091E+00  -0.41818816E+00  -0.43735870E+00
  -0.45569167E+00  -0.47294364E+00  -0.48872208E+00  -0.50253481E+00  -0.51387697E+00
  -0.52229973E+00  -0.52742041E+00  -0.52888251E+00  -0.52631723E+00  -0.51935461E+00
  -0.50768683E+00  -0.49114153E+00  -0.46972598E+00  -0.44365314E+00  -0.41341671E+00
  -0.37998736E+00  -0.34514805E+00  -0.31190408E+00  -0.28483241E+00  -0.27018524E+00
  -0.27553911E+00  -0.30880538E+00  -0.37653766E+00  -0.48171271E+00  -0.62150989E+00
  -0.78595290E+00  -0.95836145E+00  -0.11181069E+01  -0.12451641E+01  -0.13248976E+01
  -0.13511834E+01  -0.13267196E+01  -0.12607902E+01  -0.11658537E+01  -0.10544714E+01
  -0.93741598E+00  -0.82295686E+00  -0.71686440E+00  -0.62268418E+00  -0.54206394E+00
  -0.47511236E+00  -0.42082363E+00  -0.37755285E+00  -0.34345741E+00  -0.31680514E+00
  -0.29610083E+00  -0.28006359E+00  -0.26754262E+00  -0.25746256E+00  -0.24884177E+00
  -0.24086256E+00  -0.23293274E+00  -0.22469259E+00  -0.21596875E+00  -0.20671463E+00
  -0.19697093E+00  -0.18685062E+00  -0.17652911E+00  -0.16622327E+00  -0.15615834E+00
  -0.14653607E+00  -0.13751705E+00  -0.12922000E+00  -0.12172925E+00  -0.11510171E+00
  -0.10937127E+00  -0.10455312E+00  -0.10064652E+00  -0.97631917E-01  -0.95462015E-01
  -0.94054692E-01  -0.93296241E-01  -0.93058579E-01  -0.93225685E-01  -0.93720025E-01
  -0.94517989E-01  -0.95648687E-01  -0.97178499E-01  -0.99191360E-01  -0.10177448E+00
  -0.10501508E+00  -0.10900584E+00  -0.11385061E+00  -0.11965839E+00  -0.12652177E+00
  -0.13448836E+00  -0.14354065E+00  -0.15358899E+00  -0.16446894E+00  -0.17593203E+00
  -0.17431118E+00  -0.18484148E+00  -0.19503490E+00  -0.20439256E+00  -0.21241230E+00
  -0.21863609E+00  -0.22267775E+00  -0.22423833E+00  -0.22312683E+00  -0.21929152E+00
  -0.21284315E+00  -0.20404700E+00  -0.19328185E+00  -0.18099083E+00  -0.16764983E+00
  -0.15375531E+00  -0.13980975E+00  -0.12628626E+00  -0.11357913E+00  -0.10197042E+00
  -0.91637716E-01  -0.82699470E-01  -0.75265153E-01  -0.69456922E-01  -0.65394269E-01
  -0.63161843E-01  -0.62786581E-01  -0.64236867E-01  -0.67438650E-01  -0.72297739E-01
  -0.78720213E-01  -0.86628649E-01  -0.95972587E-01  -0.10672979E+00  -0.11889249E+00
  -0.13243943E+00  -0.14730358E+00  -0.16335781E+00  -0.18042918E+00  -0.19833516E+00
  -0.21692519E+00  -0.23609771E+00  -0.25578621E+00  -0.27591588E+00  -0.29635959E+00
  -0.31692446E+00  -0.33737115E+00  -0.35746108E+00  -0.37700221E+00  -0.39585202E+00
  -0.41388375E+00  -0.43091853E+00  -0.44666480E+00  -0.46070193E+00  -0.47252513E+00
  -0.48163121E+00  -0.48759641E+00  -0.49010618E+00  -0.48893277E+00  -0.48389452E+00
  -0.47484107E+00  -0.46168949E+00  -0.44449965E+00  -0.42355874E+00  -0.39945885E+00
  -0.37318715E+00  -0.34626025E+00  -0.32090792E+00  -0.30026062E+00  -0.28844671E+00
  -0.29046338E+00  -0.31166708E+00  -0.35678459E+00  -0.42851933E+00  -0.52607562E+00
  -0.64411994E+00  -0.77271571E+00  -0.89854939E+00  -0.10073348E+01  -0.10867727E+01
  -0.11290956E+01  -0.11323144E+01  -0.10998325E+01  -0.10388138E+01  -0.95812334E+00
  -0.86658555E+00  -0.77188858E+00  -0.68007081E+00  -0.59537444E+00  -0.52030894E+00
  -0.45586816E+00  -0.40188054E+00  -0.35743999E+00  -0.32132075E+00  -0.29227562E+00
  -0.26916826E+00  -0.25096684E+00  -0.23668371E+00  -0.22534554E+00  -0.21603016E+00
  -0.20794445E+00  -0.20048796E+00  -0.19326183E+00  -0.18602764E+00  -0.17865315E+00
  -0.17108009E+00  -0.16331850E+00  -0.15544717E+00  -0.14759879E+00  -0.13992880E+00
  -0.13258361E+00  -0.12568480E+00  -0.11933091E+00  -0.11360635E+00  -0.10858447E+00
  -0.10432255E+00  -0.10085422E+00  -0.98185584E-01  -0.96294355E-01  -0.95129188E-01
  -0.94608691E-01  -0.94624650E-01  -0.95052920E-01  -0.95772285E-01  -0.96686285E-01
  -0.97741288E-01  -0.98934014E-01  -0.10030683E+00  -0.10193409E+00  -0.10390720E+00
  -0.10632492E+00  -0.10929214E+00  -0.11292328E+00  -0.11734161E+00  -0.12266584E+00
  -0.12898533E+00  -0.13633508E+00  -0.14468250E+00  -0.15392507E+00  -0.16388762E+00
  -0.16272727E+00  -0.17189377E+00  -0.18105874E+00  -0.18978772E+00  -0.19761448E+00
  -0.20408809E+00  -0.20880644E+00  -0.21143412E+00  -0.21171987E+00  -0.20952460E+00
  -0.20485289E+00  -0.19786474E+00  -0.18885307E+00  -0.17819707E+00  -0.16631919E+00
  -0.15366308E+00  -0.14068506E+00  -0.12783572E+00  -0.11552232E+00  -0.10406734E+00
  -0.93691785E-01  -0.84536753E-01  -0.76708858E-01  -0.70317638E-01  -0.65481902E-01
  -0.62306296E-01  -0.60850284E-01  -0.61111581E-01  -0.63032215E-01  -0.66519686E-01
  -0.71471775E-01  -0.77796482E-01  -0.85424632E-01  -0.94314014E-01  -0.10444491E+00
  -0.11580554E+00  -0.12837228E+00  -0.14208861E+00  -0.15685642E+00  -0.17254832E+00
  -0.18903287E+00  -0.20620523E+00  -0.22399836E+00  -0.24236952E+00  -0.26126203E+00
  -0.28055965E+00  -0.30006988E+00  -0.31953966E+00  -0.33869424E+00  -0.35728710E+00
  -0.37511342E+00  -0.39198531E+00  -0.40767265E+00  -0.42184690E+00  -0.43406794E+00
  -0.44383286E+00  -0.45066870E+00  -0.45422059E+00  -0.45428810E+00  -0.45079728E+00
  -0.44374197E+00  -0.43315019E+00  -0.41911590E+00  -0.40189262E+00  -0.38200946E+00
  -0.36036515E+00  -0.33828350E+00  -0.31754628E+00  -0.30043008E+00  -0.28974291E+00
  -0.28879393E+00  -0.30116996E+00  -0.33020250E+00  -0.37812264E+00  -0.44508593E+00
  -0.52839290E+00  -0.62224417E+00  -0.71823756E+00  -0.80660073E+00  -0.87791421E+00
  -0.92488013E+00  -0.94361155E+00  -0.93405519E+00  -0.89949111E+00  -0.84541217E+00
  -0.77824802E+00  -0.70430404E+00  -0.62905459E+00  -0.55675699E+00  -0.49030773E+00
  -0.43129633E+00  -0.38022898E+00  -0.33686637E+00  -0.30057805E+00  -0.27061058E+00
  -0.24621271E+00  -0.22663795E+00  -0.21110063E+00  -0.19876522E+00  -0.18879957E+00
  -0.18046480E+00  -0.17318542E+00  -0.16656184E+00  -0.16033011E+00  -0.15430839E+00
  -0.14836779E+00  -0.14243601E+00  -0.13651046E+00  -0.13065416E+00  -0.12496806E+00
  -0.11955781E+00  -0.11451526E+00  -0.10992046E+00  -0.10585148E+00  -0.10238699E+00
  -0.99595977E-01  -0.97522182E-01  -0.96173491E-01  -0.95521069E-01  -0.95504073E-01
  -0.96035102E-01  -0.97004787E-01  -0.98288950E-01  -0.99760572E-01  -0.10130629E+00
  -0.10284308E+00  -0.10433065E+00  -0.10577541E+00  -0.10722600E+00  -0.10876302E+00
  -0.11048845E+00  -0.11251880E+00  -0.11498313E+00  -0.11802126E+00  -0.12177520E+00
  -0.12636992E+00  -0.13188923E+00  -0.13835803E+00  -0.14573655E+00  -0.15391928E+00
  -0.15365519E+00  -0.16109379E+00  -0.16880734E+00  -0.17644077E+00  -0.18358430E+00
  -0.18981460E+00  -0.19473167E+00  -0.19798176E+00  -0.19927263E+00  -0.19839662E+00
  -0.19526393E+00  -0.18992995E+00  -0.18259356E+00  -0.17356252E+00  -0.16320508E+00
  -0.15191472E+00  -0.14009544E+00  -0.12815389E+00  -0.11647919E+00  -0.10540946E+00
  -0.95202732E-01  -0.86034001E-01  -0.78022227E-01  -0.71269382E-01  -0.65884030E-01
  -0.61975633E-01  -0.59627453E-01  -0.58870419E-01  -0.59674674E-01  -0.61962110E-01
  -0.65630697E-01  -0.70579563E-01  -0.76725662E-01  -0.84010040E-01  -0.92395834E-01
  -0.10186373E+00  -0.11240298E+00  -0.12400115E+00  -0.13663027E+00  -0.15023529E+00
  -0.16473872E+00  -0.18005477E+00  -0.19611176E+00  -0.21286107E+00  -0.23026492E+00
  -0.24826470E+00  -0.26673491E+00  -0.28546101E+00  -0.30415911E+00  -0.32251408E+00
  -0.34022989E+00  -0.35704796E+00  -0.37272745E+00  -0.38699460E+00  -0.39949477E+00
  -0.40978830E+00  -0.41740813E+00  -0.42195692E+00  -0.42319119E+00  -0.42104598E+00
  -0.41559151E+00  -0.40696077E+00  -0.39531151E+00  -0.38087067E+00  -0.36405228E+00
  -0.34558415E+00  -0.32657006E+00  -0.30847017E+00  -0.29304561E+00  -0.28232201E+00
  -0.27856478E+00  -0.28418622E+00  -0.30148498E+00  -0.33217773E+00  -0.37679410E+00
  -0.43411382E+00  -0.50086796E+00  -0.57187481E+00  -0.64065039E+00  -0.70038955E+00
  -0.74510008E+00  -0.77061426E+00  -0.77521146E+00  -0.75969090E+00  -0.72691808E+00
  -0.68105112E+00  -0.62671805E+00  -0.56834367E+00  -0.50969403E+00  -0.45362477E+00
  -0.40200745E+00  -0.35581906E+00  -0.31535780E+00  -0.28050941E+00  -0.25096796E+00
  -0.22634847E+00  -0.20619523E+00  -0.18994857E+00  -0.17694226E+00  -0.16646394E+00
  -0.15785309E+00  -0.15058108E+00  -0.14427160E+00  -0.13866405E+00  -0.13355869E+00
  -0.12878659E+00  -0.12421765E+00  -0.11978562E+00  -0.11549708E+00  -0.11141145E+00
  -0.10760668E+00  -0.10415587E+00  -0.10112539E+00  -0.98584799E-01  -0.96610417E-01
  -0.95274140E-01  -0.94622775E-01  -0.94661983E-01  -0.95353369E-01  -0.96623208E-01
  -0.98373344E-01  -0.10048826E+00  -0.10283900E+00  -0.10528962E+00  -0.10770833E+00
  -0.10998219E+00  -0.11203092E+00  -0.11381700E+00  -0.11534948E+00  -0.11668164E+00
  -0.11790427E+00  -0.11913824E+00  -0.12052764E+00  -0.12223289E+00  -0.12442035E+00
  -0.12724706E+00  -0.13084146E+00  -0.13528604E+00  -0.14060607E+00  -0.14676437E+00
  -0.14782431E+00  -0.15320596E+00  -0.15908285E+00  -0.16518266E+00  -0.17116429E+00
  -0.17665021E+00  -0.18126273E+00  -0.18464922E+00  -0.18649697E+00  -0.18655082E+00
  -0.18464416E+00  -0.18073422E+00  -0.17492011E+00  -0.16742699E+00  -0.15856368E+00
  -0.14867647E+00  -0.13812088E+00  -0.12725183E+00  -0.11641778E+00  -0.10594353E+00
  -0.96104420E-01  -0.87108038E-01  -0.79099036E-01  -0.72184734E-01  -0.66463980E-01
  -0.62038566E-01  -0.59001279E-01  -0.57410321E-01  -0.57269214E-01  -0.58524834E-01
  -0.61085402E-01  -0.64847549E-01  -0.69719798E-01  -0.75633099E-01  -0.82540656E-01
  -0.90412565E-01  -0.99235834E-01  -0.10901189E+00  -0.11975184E+00  -0.13146646E+00
  -0.14414822E+00  -0.15776448E+00  -0.17226181E+00  -0.18758418E+00  -0.20368408E+00
  -0.22050896E+00  -0.23797474E+00  -0.25592868E+00  -0.27412421E+00  -0.29224130E+00
  -0.30992287E+00  -0.32682263E+00  -0.34262798E+00  -0.35704769E+00  -0.36977384E+00
  -0.38044874E+00  -0.38867157E+00  -0.39405739E+00  -0.39632492E+00  -0.39536408E+00
  -0.39124159E+00  -0.38414247E+00  -0.37429565E+00  -0.36195116E+00  -0.34744581E+00
  -0.33132570E+00  -0.31444574E+00  -0.29797918E+00  -0.28333935E+00  -0.27207581E+00
  -0.26580501E+00  -0.26616874E+00  -0.27474389E+00  -0.29281923E+00  -0.32103095E+00
  -0.35895686E+00  -0.40483607E+00  -0.45555353E+00  -0.50693234E+00  -0.55427726E+00
  -0.59305872E+00  -0.61960516E+00  -0.63165910E+00  -0.62865798E+00  -0.61166492E+00
  -0.58299239E+00  -0.54566693E+00  -0.50290291E+00  -0.45769123E+00  -0.41253022E+00
  -0.36928942E+00  -0.32919554E+00  -0.29292655E+00  -0.26077164E+00  -0.23278941E+00
  -0.20890297E+00  -0.18891722E+00  -0.17249621E+00  -0.15916186E+00  -0.14834857E+00
  -0.13949893E+00  -0.13214946E+00  -0.12596234E+00  -0.12069763E+00  -0.11616090E+00
  -0.11217036E+00  -0.10856446E+00  -0.10523338E+00  -0.10214092E+00  -0.99315205E-01
  -0.96816722E-01  -0.94708979E-01  -0.93050168E-01  -0.91901175E-01  -0.91332006E-01
  -0.91412285E-01  -0.92188812E-01  -0.93664325E-01  -0.95791411E-01  -0.98482245E-01
  -0.10162446E+00  -0.10509143E+00  -0.10874487E+00  -0.11243540E+00  -0.11600847E+00
  -0.11931663E+00  -0.12223514E+00  -0.12467623E+00  -0.12659923E+00  -0.12801524E+00
  -0.12898708E+00  -0.12962528E+00  -0.13008127E+00  -0.13053623E+00  -0.13118634E+00
  -0.13222509E+00  -0.13382590E+00  -0.13612632E+00  -0.13921560E+00  -0.14312571E+00
  -0.14593615E+00  -0.14895383E+00  -0.15263867E+00  -0.15679724E+00  -0.16116021E+00
  -0.16540854E+00  -0.16920446E+00  -0.17221576E+00  -0.17412965E+00  -0.17466642E+00
  -0.17360428E+00  -0.17081618E+00  -0.16630167E+00  -0.16019324E+00  -0.15272858E+00
  -0.14420358E+00  -0.13493006E+00  -0.12521530E+00  -0.11535861E+00  -0.10564944E+00
  -0.96354837E-01  -0.87700672E-01  -0.79859692E-01  -0.72957388E-01  -0.67092026E-01
  -0.62355086E-01  -0.58835796E-01  -0.56606654E-01  -0.55699693E-01  -0.56092173E-01
  -0.57711926E-01  -0.60461388E-01  -0.64245899E-01  -0.68993103E-01  -0.74655091E-01
  -0.81202284E-01  -0.88614212E-01  -0.96887593E-01  -0.10604550E+00  -0.11613377E+00
  -0.12720742E+00  -0.13930261E+00  -0.15241940E+00  -0.16651909E+00  -0.18153955E+00
  -0.19741387E+00  -0.21406011E+00  -0.23135528E+00  -0.24910826E+00  -0.26703271E+00
  -0.28476386E+00  -0.30189371E+00  -0.31801758E+00  -0.33276484E+00  -0.34580151E+00
  -0.35680970E+00  -0.36546728E+00  -0.37145688E+00  -0.37451563E+00  -0.37450332E+00
  -0.37144526E+00  -0.36551904E+00  -0.35699396E+00  -0.34617077E+00  -0.33337724E+00
  -0.31904023E+00  -0.30379335E+00  -0.28853760E+00  -0.27439655E+00  -0.26259133E+00
  -0.25432559E+00  -0.25074472E+00  -0.25293269E+00  -0.26184098E+00  -0.27808356E+00
  -0.30164918E+00  -0.33166432E+00  -0.36632401E+00  -0.40302291E+00  -0.43864860E+00
  -0.46997509E+00  -0.49409803E+00  -0.50884337E+00  -0.51306325E+00  -0.50673774E+00
  -0.49085561E+00  -0.46712664E+00  -0.43763197E+00  -0.40451063E+00  -0.36973055E+00
  -0.33494536E+00  -0.30142614E+00  -0.27006187E+00  -0.24141782E+00  -0.21582037E+00
  -0.19342521E+00  -0.17424224E+00  -0.15812912E+00  -0.14479215E+00  -0.13382828E+00
  -0.12480520E+00  -0.11734292E+00  -0.11115404E+00  -0.10602976E+00  -0.10179529E+00
  -0.98276639E-01  -0.95303839E-01  -0.92743876E-01  -0.90531796E-01  -0.88673697E-01
  -0.87219877E-01  -0.86231302E-01  -0.85762796E-01  -0.85867640E-01  -0.86606845E-01
  -0.88045117E-01  -0.90229494E-01  -0.93164433E-01  -0.96799498E-01  -0.10103651E+00
  -0.10574758E+00  -0.11079040E+00  -0.11601188E+00  -0.12124432E+00  -0.12630420E+00
  -0.13100152E+00  -0.13515774E+00  -0.13862593E+00  -0.14130637E+00  -0.14315647E+00
  -0.14419537E+00  -0.14450525E+00  -0.14422854E+00  -0.14355923E+00  -0.14272586E+00
  -0.14196815E+00  -0.14151278E+00  -0.14155490E+00  -0.14224707E+00  -0.14369240E+00
  -0.14870080E+00  -0.14904314E+00  -0.15018525E+00  -0.15201112E+00  -0.15432227E+00
  -0.15686046E+00  -0.15933633E+00  -0.16145209E+00  -0.16291428E+00  -0.16344164E+00
  -0.16278205E+00  -0.16074460E+00  -0.15723906E+00  -0.15230021E+00  -0.14608083E+00
  -0.13881427E+00  -0.13076764E+00  -0.12220734E+00  -0.11338775E+00  -0.10455403E+00
  -0.95944540E-01  -0.87781440E-01  -0.80255010E-01  -0.73512722E-01  -0.67664238E-01
  -0.62797223E-01  -0.58992112E-01  -0.56321133E-01  -0.54832809E-01  -0.54531729E-01
  -0.55372314E-01  -0.57272088E-01  -0.60141358E-01  -0.63908560E-01  -0.68531529E-01
  -0.73984391E-01  -0.80253374E-01  -0.87330755E-01  -0.95227351E-01  -0.10399621E+00
  -0.11372538E+00  -0.12451354E+00  -0.13643040E+00  -0.14949267E+00  -0.16366036E+00
  -0.17884910E+00  -0.19495590E+00  -0.21185826E+00  -0.22938268E+00  -0.24728395E+00
  -0.26522000E+00  -0.28276482E+00  -0.29944390E+00  -0.31478591E+00  -0.32836726E+00
  -0.33983302E+00  -0.34889100E+00  -0.35529751E+00  -0.35885891E+00  -0.35946118E+00
  -0.35711212E+00  -0.35196361E+00  -0.34429024E+00  -0.33443475E+00  -0.32276331E+00
  -0.30967485E+00  -0.29566750E+00  -0.28141023E+00  -0.26775106E+00  -0.25563899E+00
  -0.24600932E+00  -0.23970912E+00  -0.23748869E+00  -0.24000430E+00  -0.24775045E+00
  -0.26089818E+00  -0.27910628E+00  -0.30140964E+00  -0.32624805E+00  -0.35162503E+00
  -0.37534294E+00  -0.39526652E+00  -0.40958492E+00  -0.41703976E+00  -0.41706998E+00
  -0.40982856E+00  -0.39606903E+00  -0.37695122E+00  -0.35383726E+00  -0.32812561E+00
  -0.30113292E+00  -0.27401272E+00  -0.24770553E+00  -0.22292266E+00  -0.20016206E+00
  -0.17973881E+00  -0.16180887E+00  -0.14637826E+00  -0.13331203E+00  -0.12236481E+00
  -0.11323946E+00  -0.10565350E+00  -0.99381226E-01  -0.94252648E-01  -0.90121585E-01
  -0.86834996E-01  -0.84232055E-01  -0.82173941E-01  -0.80580479E-01  -0.79443707E-01
  -0.78809078E-01  -0.78740068E-01  -0.79293359E-01  -0.80516949E-01  -0.82461758E-01
  -0.85185208E-01  -0.88736144E-01  -0.93127923E-01  -0.98318393E-01  -0.10420896E+00
  -0.11066109E+00  -0.11751510E+00  -0.12459790E+00  -0.13171717E+00  -0.13865361E+00
  -0.14516467E+00  -0.15100443E+00  -0.15595143E+00  -0.15983333E+00  -0.16254168E+00
  -0.16403897E+00  -0.16436217E+00  -0.16362578E+00  -0.16201992E+00  -0.15979791E+00
  -0.15724955E+00  -0.15466766E+00  -0.15231944E+00  -0.15043135E+00  -0.14918307E+00
  -0.15688241E+00  -0.15420231E+00  -0.15242510E+00  -0.15151671E+00  -0.15134839E+00
  -0.15171921E+00  -0.15238660E+00  -0.15309284E+00  -0.15357612E+00  -0.15357322E+00
  -0.15282589E+00  -0.15110543E+00  -0.14825036E+00  -0.14420277E+00  -0.13902017E+00
  -0.13285767E+00  -0.12592664E+00  -0.11845408E+00  -0.11065721E+00  -0.10274141E+00
  -0.94906935E-01  -0.87352942E-01  -0.80267384E-01  -0.73812814E-01  -0.68115532E-01
  -0.63270149E-01  -0.59350455E-01  -0.56420526E-01  -0.54530170E-01  -0.53702521E-01
  -0.53918665E-01  -0.55122321E-01  -0.57237575E-01  -0.60200835E-01  -0.63970479E-01
  -0.68535594E-01  -0.73889267E-01  -0.80019521E-01  -0.86939392E-01  -0.94692267E-01
  -0.10337229E+00  -0.11311099E+00  -0.12404246E+00  -0.13625445E+00  -0.14976373E+00
  -0.16451976E+00  -0.18041108E+00  -0.19728318E+00  -0.21495106E+00  -0.23316789E+00
  -0.25160936E+00  -0.26985320E+00  -0.28739160E+00  -0.30367107E+00  -0.31815446E+00
  -0.33038198E+00  -0.34001005E+00  -0.34681416E+00  -0.35066915E+00  -0.35153274E+00
  -0.34945338E+00  -0.34459174E+00  -0.33722816E+00  -0.32773665E+00  -0.31653959E+00
  -0.30407584E+00  -0.29080733E+00  -0.27725792E+00  -0.26404885E+00  -0.25188771E+00
  -0.24149879E+00  -0.23353252E+00  -0.22851591E+00  -0.22686513E+00  -0.22890873E+00
  -0.23484467E+00  -0.24461551E+00  -0.25777619E+00  -0.27344961E+00  -0.29040164E+00
  -0.30719007E+00  -0.32232815E+00  -0.33443829E+00  -0.34239798E+00  -0.34546453E+00
  -0.34334445E+00  -0.33618147E+00  -0.32447502E+00  -0.30896901E+00  -0.29054916E+00
  -0.27016108E+00  -0.24874213E+00  -0.22715781E+00  -0.20614734E+00  -0.18628984E+00
  -0.16799692E+00  -0.15152301E+00  -0.13698114E+00  -0.12435972E+00  -0.11354799E+00
  -0.10437582E+00  -0.96661588E-01  -0.90247791E-01  -0.85008823E-01  -0.80831757E-01
  -0.77592480E-01  -0.75151358E-01  -0.73378009E-01  -0.72188206E-01  -0.71566285E-01
  -0.71555438E-01  -0.72225096E-01  -0.73639067E-01  -0.75845670E-01  -0.78887660E-01
  -0.82814408E-01  -0.87676534E-01  -0.93502431E-01  -0.10027072E+00  -0.10789828E+00
  -0.11624819E+00  -0.12514849E+00  -0.13440328E+00  -0.14378941E+00  -0.15304445E+00
  -0.16186431E+00  -0.16992079E+00  -0.17689746E+00  -0.18252663E+00  -0.18661489E+00
  -0.18905276E+00  -0.18981832E+00  -0.18898133E+00  -0.18670870E+00  -0.18326008E+00
  -0.17896698E+00  -0.17419486E+00  -0.16930303E+00  -0.16461452E+00  -0.16040244E+00
  -0.17135720E+00  -0.16524046E+00  -0.16010882E+00  -0.15601727E+00  -0.15291088E+00
  -0.15064439E+00  -0.14901872E+00  -0.14781187E+00  -0.14679509E+00  -0.14573157E+00
  -0.14437657E+00  -0.14248887E+00  -0.13986200E+00  -0.13636047E+00  -0.13194763E+00
  -0.12668645E+00  -0.12071669E+00  -0.11421624E+00  -0.10736936E+00  -0.10034958E+00
  -0.93322566E-01  -0.86453173E-01  -0.79909480E-01  -0.73852133E-01  -0.68420518E-01
  -0.63720484E-01  -0.59827594E-01  -0.56795596E-01  -0.54667044E-01  -0.53469448E-01
  -0.53208048E-01  -0.53856185E-01  -0.55365969E-01  -0.57683363E-01  -0.60775040E-01
  -0.64632849E-01  -0.69248720E-01  -0.74644876E-01  -0.80833500E-01  -0.87844100E-01
  -0.95758478E-01  -0.10471754E+00  -0.11489658E+00  -0.12646085E+00  -0.13951502E+00
  -0.15406790E+00  -0.17004387E+00  -0.18728732E+00  -0.20556575E+00  -0.22459548E+00
  -0.24402246E+00  -0.26341267E+00  -0.28223929E+00  -0.29989565E+00  -0.31574314E+00
  -0.32918875E+00  -0.33976553E+00  -0.34718145E+00  -0.35131983E+00  -0.35220496E+00
  -0.34996824E+00  -0.34483716E+00  -0.33714152E+00  -0.32730915E+00  -0.31583545E+00
  -0.30323577E+00  -0.29001151E+00  -0.27664916E+00  -0.26364564E+00  -0.25152328E+00
  -0.24080610E+00  -0.23196112E+00  -0.22535050E+00  -0.22122990E+00  -0.21978383E+00
  -0.22113883E+00  -0.22531372E+00  -0.23212517E+00  -0.24111882E+00  -0.25157545E+00
  -0.26258822E+00  -0.27316340E+00  -0.28231513E+00  -0.28914979E+00  -0.29295072E+00
  -0.29324949E+00  -0.28986216E+00  -0.28287608E+00  -0.27260390E+00  -0.25952890E+00
  -0.24425891E+00  -0.22748087E+00  -0.20990774E+00  -0.19221505E+00  -0.17498504E+00
  -0.15867124E+00  -0.14359100E+00  -0.12993468E+00  -0.11778447E+00  -0.10713589E+00
  -0.97925971E-01  -0.90063594E-01  -0.83456789E-01  -0.78023064E-01  -0.73682908E-01
  -0.70343660E-01  -0.67895423E-01  -0.66227438E-01  -0.65261663E-01  -0.64978680E-01
  -0.65419642E-01  -0.66659624E-01  -0.68774398E-01  -0.71820401E-01  -0.75840105E-01
  -0.80877319E-01  -0.86984558E-01  -0.94207255E-01  -0.10255551E+00  -0.11197871E+00
  -0.12236035E+00  -0.13352765E+00  -0.14526503E+00  -0.15731425E+00  -0.16936452E+00
  -0.18104332E+00  -0.19192952E+00  -0.20159047E+00  -0.20963398E+00  -0.21574975E+00
  -0.21973147E+00  -0.22148031E+00  -0.22100716E+00  -0.21843764E+00  -0.21401755E+00
  -0.20810169E+00  -0.20112244E+00  -0.19354066E+00  -0.18580015E+00  -0.17829539E+00
  -0.19315947E+00  -0.18310678E+00  -0.17409295E+00  -0.16628015E+00  -0.15970070E+00
  -0.15427428E+00  -0.14984456E+00  -0.14621743E+00  -0.14318622E+00  -0.14053682E+00
  -0.13804442E+00  -0.13547457E+00  -0.13260126E+00  -0.12923640E+00  -0.12526179E+00
  -0.12064584E+00  -0.11544137E+00  -0.10976193E+00  -0.10375142E+00  -0.97555916E-01
  -0.91313375E-01  -0.85155826E-01  -0.79220551E-01  -0.73649791E-01  -0.68581818E-01
  -0.64130757E-01  -0.60378118E-01  -0.57372207E-01  -0.55145043E-01  -0.53719764E-01
  -0.53116586E-01  -0.53337744E-01  -0.54369308E-01  -0.56176119E-01  -0.58738735E-01
  -0.62035818E-01  -0.66089133E-01  -0.70933943E-01  -0.76577215E-01  -0.83060266E-01
  -0.90459590E-01  -0.98909024E-01  -0.10859514E+00  -0.11973587E+00  -0.13252743E+00
  -0.14709684E+00  -0.16343708E+00  -0.18141644E+00  -0.20079419E+00  -0.22121774E+00
  -0.24226227E+00  -0.26343183E+00  -0.28415394E+00  -0.30377373E+00  -0.32157147E+00
  -0.33682677E+00  -0.34891336E+00  -0.35739442E+00  -0.36207070E+00  -0.36297093E+00
  -0.36029934E+00  -0.35438868E+00  -0.34567703E+00  -0.33470159E+00  -0.32207257E+00
  -0.30842337E+00  -0.29435427E+00  -0.28040410E+00  -0.26704825E+00  -0.25470880E+00
  -0.24375250E+00  -0.23447924E+00  -0.22710648E+00  -0.22176685E+00  -0.21852021E+00
  -0.21737581E+00  -0.21829652E+00  -0.22117038E+00  -0.22575736E+00  -0.23165521E+00
  -0.23831173E+00  -0.24508026E+00  -0.25128147E+00  -0.25625555E+00  -0.25940782E+00
  -0.26026117E+00  -0.25850278E+00  -0.25400788E+00  -0.24683217E+00  -0.23718972E+00
  -0.22542874E+00  -0.21200827E+00  -0.19746235E+00  -0.18235008E+00  -0.16719818E+00
  -0.15245587E+00  -0.13847091E+00  -0.12548915E+00  -0.11366582E+00  -0.10308207E+00
  -0.93760876E-01  -0.85685484E-01  -0.78816798E-01  -0.73106999E-01  -0.68502251E-01
  -0.64938509E-01  -0.62337971E-01  -0.60618855E-01  -0.59718185E-01  -0.59617879E-01
  -0.60354605E-01  -0.62005999E-01  -0.64660096E-01  -0.68390258E-01  -0.73249950E-01
  -0.79286954E-01  -0.86557987E-01  -0.95126759E-01  -0.10503988E+00  -0.11629420E+00
  -0.12881280E+00  -0.14244030E+00  -0.15695035E+00  -0.17205149E+00  -0.18738134E+00
  -0.20249693E+00  -0.21687898E+00  -0.22996551E+00  -0.24121063E+00  -0.25014744E+00
  -0.25643094E+00  -0.25985362E+00  -0.26034519E+00  -0.25797379E+00  -0.25295307E+00
  -0.24564247E+00  -0.23652503E+00  -0.22615982E+00  -0.21512405E+00  -0.20396344E+00
  -0.22346292E+00  -0.20890344E+00  -0.19537732E+00  -0.18318890E+00  -0.17248862E+00
  -0.16328304E+00  -0.15546800E+00  -0.14887302E+00  -0.14330016E+00  -0.13854286E+00
  -0.13438790E+00  -0.13061182E+00  -0.12698672E+00  -0.12329715E+00  -0.11936613E+00
  -0.11507853E+00  -0.11039576E+00  -0.10535205E+00  -0.10003537E+00  -0.94557878E-01
  -0.89033338E-01  -0.83567754E-01  -0.78266878E-01  -0.73243881E-01  -0.68619498E-01
  -0.64505040E-01  -0.60985107E-01  -0.58107731E-01  -0.55896872E-01  -0.54369097E-01
  -0.53548674E-01  -0.53460116E-01  -0.54119574E-01  -0.55522450E-01  -0.57663241E-01
  -0.60527450E-01  -0.64158254E-01  -0.68579120E-01  -0.73821046E-01  -0.79947566E-01
  -0.87032492E-01  -0.95201292E-01  -0.10464782E+00  -0.11562741E+00  -0.12840619E+00
  -0.14320483E+00  -0.16015129E+00  -0.17919790E+00  -0.20010643E+00  -0.22249960E+00
  -0.24585709E+00  -0.26957712E+00  -0.29298625E+00  -0.31534628E+00  -0.33585086E+00
  -0.35366225E+00  -0.36798989E+00  -0.37820755E+00  -0.38394981E+00  -0.38515520E+00
  -0.38203662E+00  -0.37502128E+00  -0.36469227E+00  -0.35175475E+00  -0.33699844E+00
  -0.32124208E+00  -0.30525718E+00  -0.28970837E+00  -0.27512665E+00  -0.26191908E+00
  -0.25038508E+00  -0.24072634E+00  -0.23304264E+00  -0.22733316E+00  -0.22351243E+00
  -0.22144733E+00  -0.22098986E+00  -0.22198465E+00  -0.22423923E+00  -0.22748598E+00
  -0.23136525E+00  -0.23544555E+00  -0.23925918E+00  -0.24233526E+00  -0.24422278E+00
  -0.24452005E+00  -0.24291075E+00  -0.23919842E+00  -0.23332148E+00  -0.22535089E+00
  -0.21547686E+00  -0.20399524E+00  -0.19128688E+00  -0.17778619E+00  -0.16393675E+00
  -0.15014887E+00  -0.13677025E+00  -0.12407788E+00  -0.11228136E+00  -0.10153035E+00
  -0.91918310E-01  -0.83488070E-01  -0.76240751E-01  -0.70150304E-01  -0.65176212E-01
  -0.61272005E-01  -0.58387360E-01  -0.56472144E-01  -0.55486774E-01  -0.55420570E-01
  -0.56305735E-01  -0.58216600E-01  -0.61249787E-01  -0.65499249E-01  -0.71041809E-01
  -0.77943036E-01  -0.86273346E-01  -0.96117261E-01  -0.10755994E+00  -0.12065358E+00
  -0.13537820E+00  -0.15161668E+00  -0.16914909E+00  -0.18765842E+00  -0.20673226E+00
  -0.22585737E+00  -0.24441843E+00  -0.26172139E+00  -0.27704954E+00  -0.28974101E+00
  -0.29925914E+00  -0.30523383E+00  -0.30747224E+00  -0.30595776E+00  -0.30085316E+00
  -0.29250502E+00  -0.28143139E+00  -0.26828049E+00  -0.25376736E+00  -0.23860747E+00
  -0.26348255E+00  -0.24382325E+00  -0.22508812E+00  -0.20776876E+00  -0.19217704E+00
  -0.17844451E+00  -0.16654546E+00  -0.15634538E+00  -0.14764977E+00  -0.14024264E+00
  -0.13390121E+00  -0.12840033E+00  -0.12351068E+00  -0.11900573E+00  -0.11467342E+00
  -0.11033785E+00  -0.10587833E+00  -0.10124419E+00  -0.96450458E-01  -0.91560596E-01
  -0.86657848E-01  -0.81826386E-01  -0.77144758E-01  -0.72695388E-01  -0.68569360E-01
  -0.64861287E-01  -0.61649479E-01  -0.58982943E-01  -0.56882248E-01  -0.55359364E-01
  -0.54434974E-01  -0.54144284E-01  -0.54524557E-01  -0.55602682E-01  -0.57396134E-01
  -0.59913061E-01  -0.63211692E-01  -0.67316636E-01  -0.72287230E-01  -0.78203215E-01
  -0.85135951E-01  -0.93204306E-01  -0.10260849E+00  -0.11364301E+00  -0.12665078E+00
  -0.14195237E+00  -0.15975477E+00  -0.18013693E+00  -0.20295307E+00  -0.22780979E+00
  -0.25414223E+00  -0.28122379E+00  -0.30823765E+00  -0.33430054E+00  -0.35847679E+00
  -0.37979112E+00  -0.39728511E+00  -0.41012182E+00  -0.41771320E+00  -0.41981611E+00
  -0.41655949E+00  -0.40840446E+00  -0.39607059E+00  -0.38046510E+00  -0.36261910E+00
  -0.34361322E+00  -0.32447769E+00  -0.30609399E+00  -0.28913818E+00  -0.27408749E+00
  -0.26125595E+00  -0.25081812E+00  -0.24280445E+00  -0.23710099E+00  -0.23347754E+00
  -0.23164452E+00  -0.23130324E+00  -0.23217056E+00  -0.23397187E+00  -0.23642267E+00
  -0.23921052E+00  -0.24199372E+00  -0.24441231E+00  -0.24610917E+00  -0.24674597E+00
  -0.24601936E+00  -0.24367767E+00  -0.23954617E+00  -0.23354673E+00  -0.22570804E+00
  -0.21615971E+00  -0.20512244E+00  -0.19289173E+00  -0.17981771E+00  -0.16627263E+00
  -0.15261874E+00  -0.13918215E+00  -0.12624482E+00  -0.11404406E+00  -0.10277508E+00
  -0.92584363E-01  -0.83563482E-01  -0.75745746E-01  -0.69118483E-01  -0.63642108E-01
  -0.59273097E-01  -0.55975254E-01  -0.53724370E-01  -0.52506721E-01  -0.52326167E-01
  -0.53213676E-01  -0.55236945E-01  -0.58493792E-01  -0.63096333E-01  -0.69151323E-01
  -0.76756905E-01  -0.86011424E-01  -0.97028525E-01  -0.10993339E+00  -0.12483683E+00
  -0.14178748E+00  -0.16072832E+00  -0.18146904E+00  -0.20368402E+00  -0.22691766E+00
  -0.25058977E+00  -0.27399394E+00  -0.29631133E+00  -0.31665254E+00  -0.33413747E+00
  -0.34798637E+00  -0.35759781E+00  -0.36258792E+00  -0.36280358E+00  -0.35832275E+00
  -0.34945876E+00  -0.33675112E+00  -0.32093173E+00  -0.30285530E+00  -0.28341824E+00
  -0.31436104E+00  -0.28903996E+00  -0.26439494E+00  -0.24114086E+00  -0.21979519E+00
  -0.20066151E+00  -0.18383995E+00  -0.16926571E+00  -0.15676364E+00  -0.14610063E+00
  -0.13702354E+00  -0.12927857E+00  -0.12261812E+00  -0.11680144E+00  -0.11159738E+00
  -0.10679201E+00  -0.10220446E+00  -0.97705005E-01  -0.93228775E-01  -0.88772349E-01
  -0.84375340E-01  -0.80093476E-01  -0.75982585E-01  -0.72095701E-01  -0.68491659E-01
  -0.65235398E-01  -0.62389734E-01  -0.59998615E-01  -0.58084034E-01  -0.56654391E-01
  -0.55726095E-01  -0.55331826E-01  -0.55520141E-01  -0.56338927E-01  -0.57836794E-01
  -0.60052497E-01  -0.63071076E-01  -0.66932865E-01  -0.71723317E-01  -0.77533288E-01
  -0.84430601E-01  -0.92535892E-01  -0.10206431E+00  -0.11334182E+00  -0.12677846E+00
  -0.14279832E+00  -0.16173857E+00  -0.18373732E+00  -0.20875642E+00  -0.23649413E+00
  -0.26635586E+00  -0.29755298E+00  -0.32911257E+00  -0.35996786E+00  -0.38898160E+00
  -0.41498601E+00  -0.43681294E+00  -0.45338979E+00  -0.46386267E+00  -0.46774004E+00
  -0.46497391E+00  -0.45597459E+00  -0.44154524E+00  -0.42279394E+00  -0.40102861E+00
  -0.37765404E+00  -0.35404198E+00  -0.33140338E+00  -0.31068552E+00  -0.29254520E+00
  -0.27737683E+00  -0.26536709E+00  -0.25652316E+00  -0.25068618E+00  -0.24754266E+00
  -0.24666614E+00  -0.24757112E+00  -0.24976998E+00  -0.25280344E+00  -0.25625096E+00
  -0.25971770E+00  -0.26282424E+00  -0.26520271E+00  -0.26651293E+00  -0.26645935E+00
  -0.26480768E+00  -0.26138914E+00  -0.25610692E+00  -0.24894048E+00  -0.23995462E+00
  -0.22929967E+00  -0.21720783E+00  -0.20397647E+00  -0.18994708E+00  -0.17547458E+00
  -0.16090100E+00  -0.14653443E+00  -0.13264547E+00  -0.11947035E+00  -0.10721719E+00
  -0.96058463E-01  -0.86117175E-01  -0.77451657E-01  -0.70059023E-01  -0.63894920E-01
  -0.58906106E-01  -0.55054166E-01  -0.52326101E-01  -0.50728444E-01  -0.50282127E-01
  -0.51022917E-01  -0.53012354E-01  -0.56343771E-01  -0.61139234E-01  -0.67534402E-01
  -0.75668004E-01  -0.85681261E-01  -0.97728991E-01  -0.11198269E+00  -0.12861338E+00
  -0.14774573E+00  -0.16940057E+00  -0.19344505E+00  -0.21957136E+00  -0.24729919E+00
  -0.27598932E+00  -0.30485097E+00  -0.33295002E+00  -0.35923512E+00  -0.38260311E+00
  -0.40199777E+00  -0.41651839E+00  -0.42550386E+00  -0.42858034E+00  -0.42567895E+00
  -0.41704088E+00  -0.40320844E+00  -0.38498938E+00  -0.36338233E+00  -0.33947775E+00
  -0.37709793E+00  -0.34561391E+00  -0.31439552E+00  -0.28441017E+00  -0.25641397E+00
  -0.23092717E+00  -0.20822761E+00  -0.18837197E+00  -0.17124240E+00  -0.15660610E+00
  -0.14417184E+00  -0.13363286E+00  -0.12469279E+00  -0.11707621E+00  -0.11052844E+00
  -0.10481129E+00  -0.99704755E-01  -0.95018739E-01  -0.90612384E-01  -0.86406338E-01
  -0.82379070E-01  -0.78545397E-01  -0.74933139E-01  -0.71568440E-01  -0.68477682E-01
  -0.65692062E-01  -0.63249062E-01  -0.61181175E-01  -0.59509351E-01  -0.58241757E-01
  -0.57390497E-01  -0.56980451E-01  -0.57059215E-01  -0.57683789E-01  -0.58929827E-01
  -0.60868916E-01  -0.63623473E-01  -0.67273160E-01  -0.71921900E-01  -0.77680912E-01
  -0.84612352E-01  -0.92838138E-01  -0.10259006E+00  -0.11424651E+00  -0.12828363E+00
  -0.14521581E+00  -0.16548685E+00  -0.18938122E+00  -0.21689885E+00  -0.24783943E+00
  -0.28169161E+00  -0.31763518E+00  -0.35461848E+00  -0.39138042E+00  -0.42654351E+00
  -0.45865719E+00  -0.48626695E+00  -0.50799169E+00  -0.52266165E+00  -0.52947300E+00
  -0.52812854E+00  -0.51889887E+00  -0.50260198E+00  -0.48050800E+00  -0.45421034E+00
  -0.42547627E+00  -0.39609077E+00  -0.36769306E+00  -0.34163191E+00  -0.31887421E+00
  -0.30000034E+00  -0.28527111E+00  -0.27471407E+00  -0.26817234E+00  -0.26531107E+00
  -0.26561947E+00  -0.26844902E+00  -0.27308474E+00  -0.27881661E+00  -0.28498088E+00
  -0.29097029E+00  -0.29622983E+00  -0.30025638E+00  -0.30261075E+00  -0.30294081E+00
  -0.30100534E+00  -0.29668491E+00  -0.28997430E+00  -0.28096450E+00  -0.26982811E+00
  -0.25681378E+00  -0.24224288E+00  -0.22649734E+00  -0.20999417E+00  -0.19315064E+00
  -0.17635087E+00  -0.15992394E+00  -0.14414062E+00  -0.12922477E+00  -0.11536829E+00
  -0.10273460E+00  -0.91447080E-01  -0.81570833E-01  -0.73105759E-01  -0.66000783E-01
  -0.60186518E-01  -0.55608961E-01  -0.52248631E-01  -0.50118602E-01  -0.49251820E-01
  -0.49692032E-01  -0.51498410E-01  -0.54757936E-01  -0.59594195E-01  -0.66163497E-01
  -0.74644015E-01  -0.85227933E-01  -0.98123568E-01  -0.11355850E+00  -0.13176850E+00
  -0.15295857E+00  -0.17724056E+00  -0.20456611E+00  -0.23468116E+00  -0.26711338E+00
  -0.30118556E+00  -0.33603327E+00  -0.37061653E+00  -0.40373473E+00  -0.43407093E+00
  -0.46028043E+00  -0.48111510E+00  -0.49555114E+00  -0.50289006E+00  -0.50281894E+00
  -0.49543516E+00  -0.48123998E+00  -0.46109729E+00  -0.43614991E+00  -0.40770266E+00
  -0.45250267E+00  -0.41443129E+00  -0.37602674E+00  -0.33854881E+00  -0.30302405E+00
  -0.27022018E+00  -0.24063239E+00  -0.21448807E+00  -0.19177950E+00  -0.17231572E+00
  -0.15578740E+00  -0.14182777E+00  -0.13006621E+00  -0.12015991E+00  -0.11180721E+00
  -0.10473851E+00  -0.98706139E-01  -0.93478383E-01  -0.88854155E-01  -0.84679462E-01
  -0.80861720E-01  -0.77358292E-01  -0.74158020E-01  -0.71255161E-01  -0.68645432E-01
  -0.66324766E-01  -0.64301030E-01  -0.62586200E-01  -0.61196156E-01  -0.60137738E-01
  -0.59422558E-01  -0.59066070E-01  -0.59109414E-01  -0.59606082E-01  -0.60646934E-01
  -0.62331114E-01  -0.64816570E-01  -0.68242491E-01  -0.72734538E-01  -0.78440154E-01
  -0.85426086E-01  -0.93810516E-01  -0.10383568E+00  -0.11592427E+00  -0.13064129E+00
  -0.14860796E+00  -0.17037443E+00  -0.19632987E+00  -0.22661235E+00  -0.26104789E+00
  -0.29924730E+00  -0.34046255E+00  -0.38361873E+00  -0.42734404E+00  -0.47000671E+00
  -0.50982137E+00  -0.54493104E+00  -0.57354030E+00  -0.59405754E+00  -0.60528949E+00
  -0.60660772E+00  -0.59807157E+00  -0.58043796E+00  -0.55509115E+00  -0.52389029E+00
  -0.48899340E+00  -0.45265156E+00  -0.41701014E+00  -0.38391325E+00  -0.35476948E+00
  -0.33049369E+00  -0.31155397E+00  -0.29806608E+00  -0.28989257E+00  -0.28668728E+00
  -0.28791010E+00  -0.29283208E+00  -0.30057615E+00  -0.31017598E+00  -0.32064816E+00
  -0.33104309E+00  -0.34048298E+00  -0.34817852E+00  -0.35345132E+00  -0.35576048E+00
  -0.35474401E+00  -0.35024468E+00  -0.34231254E+00  -0.33116935E+00  -0.31716408E+00
  -0.30073101E+00  -0.28236970E+00  -0.26262650E+00  -0.24207336E+00  -0.22126769E+00
  -0.20071237E+00  -0.18082169E+00  -0.16191415E+00  -0.14422252E+00  -0.12791873E+00
  -0.11312970E+00  -0.99943052E-01  -0.88396559E-01  -0.78472388E-01  -0.70102441E-01
  -0.63196596E-01  -0.57675919E-01  -0.53500275E-01  -0.50671709E-01  -0.49223555E-01
  -0.49203505E-01  -0.50671415E-01  -0.53708763E-01  -0.58435996E-01  -0.65019316E-01
  -0.73667909E-01  -0.84623085E-01  -0.98153362E-01  -0.11455105E+00  -0.13412345E+00
  -0.15715975E+00  -0.18387224E+00  -0.21431960E+00  -0.24834036E+00  -0.28551588E+00
  -0.32517095E+00  -0.36639289E+00  -0.40805032E+00  -0.44880475E+00  -0.48713746E+00
  -0.52141794E+00  -0.55002679E+00  -0.57151337E+00  -0.58475304E+00  -0.58906931E+00
  -0.58430460E+00  -0.57083564E+00  -0.54953386E+00  -0.52167148E+00  -0.48878208E+00
  -0.54109736E+00  -0.49613821E+00  -0.45000825E+00  -0.40432537E+00  -0.36043532E+00
  -0.31938228E+00  -0.28190398E+00  -0.24843109E+00  -0.21911291E+00  -0.19385174E+00
  -0.17236434E+00  -0.15424568E+00  -0.13904632E+00  -0.12632872E+00  -0.11570976E+00
  -0.10686161E+00  -0.99500920E-01  -0.93363254E-01  -0.88204255E-01  -0.83807264E-01
  -0.80008440E-01  -0.76696597E-01  -0.73807300E-01  -0.71293875E-01  -0.69118342E-01
  -0.67241645E-01  -0.65638321E-01  -0.64293752E-01  -0.63210383E-01  -0.62391837E-01
  -0.61849279E-01  -0.61594335E-01  -0.61658555E-01  -0.62088605E-01  -0.62971834E-01
  -0.64428321E-01  -0.66633518E-01  -0.69798861E-01  -0.74083965E-01  -0.79675821E-01
  -0.86683968E-01  -0.95212469E-01  -0.10550922E+00  -0.11802485E+00  -0.13341038E+00
  -0.15240759E+00  -0.17570794E+00  -0.20381375E+00  -0.23698218E+00  -0.27515130E+00
  -0.31798223E+00  -0.36488329E+00  -0.41483642E+00  -0.46644543E+00  -0.51789379E+00
  -0.56704317E+00  -0.61155606E+00  -0.64908261E+00  -0.67746748E+00  -0.69499007E+00
  -0.70058512E+00  -0.69400793E+00  -0.67588664E+00  -0.64766417E+00  -0.61144469E+00
  -0.56978463E+00  -0.52544666E+00  -0.48114367E+00  -0.43930173E+00  -0.40188019E+00
  -0.37027311E+00  -0.34530102E+00  -0.32728189E+00  -0.31614925E+00  -0.31156843E+00
  -0.31300272E+00  -0.31972094E+00  -0.33077808E+00  -0.34502235E+00  -0.36114895E+00
  -0.37778936E+00  -0.39359885E+00  -0.40732743E+00  -0.41787201E+00  -0.42433057E+00
  -0.42605978E+00  -0.42273116E+00  -0.41435370E+00  -0.40125002E+00  -0.38398271E+00
  -0.36326790E+00  -0.33989891E+00  -0.31469950E+00  -0.28848636E+00  -0.26203406E+00
  -0.23603087E+00  -0.21104492E+00  -0.18750390E+00  -0.16570191E+00  -0.14581844E+00
  -0.12794799E+00  -0.11211921E+00  -0.98308460E-01  -0.86442457E-01  -0.76410873E-01
  -0.68085541E-01  -0.61353560E-01  -0.56140620E-01  -0.52423700E-01  -0.50219729E-01
  -0.49571899E-01  -0.50536780E-01  -0.53192794E-01  -0.57654136E-01  -0.64090222E-01
  -0.72728140E-01  -0.83850345E-01  -0.97781760E-01  -0.11488417E+00  -0.13554032E+00
  -0.16012903E+00  -0.18896780E+00  -0.22223927E+00  -0.25990642E+00  -0.30165586E+00
  -0.34687037E+00  -0.39463932E+00  -0.44377143E+00  -0.49281007E+00  -0.54004566E+00
  -0.58357008E+00  -0.62138435E+00  -0.65157438E+00  -0.67250907E+00  -0.68303205E+00
  -0.68259479E+00  -0.67132561E+00  -0.65000981E+00  -0.61999831E+00  -0.58304150E+00
  -0.64292489E+00  -0.59100921E+00  -0.53676131E+00  -0.48224805E+00  -0.42920956E+00
  -0.37902244E+00  -0.33269481E+00  -0.29088341E+00  -0.25391799E+00  -0.22183696E+00
  -0.19443054E+00  -0.17130328E+00  -0.15194811E+00  -0.13583068E+00  -0.12245520E+00
  -0.11140214E+00  -0.10232189E+00  -0.94911663E-01  -0.88888776E-01  -0.83991594E-01
  -0.79990204E-01  -0.76706004E-01  -0.74007498E-01  -0.71800203E-01  -0.70002163E-01
  -0.68540890E-01  -0.67350706E-01  -0.66388996E-01  -0.65631700E-01  -0.65077482E-01
  -0.64730250E-01  -0.64606903E-01  -0.64726790E-01  -0.65135619E-01  -0.65901293E-01
  -0.67158050E-01  -0.69081036E-01  -0.71935338E-01  -0.75944786E-01  -0.81325084E-01
  -0.88260161E-01  -0.96870133E-01  -0.10738991E+00  -0.12027779E+00  -0.13624627E+00
  -0.15616287E+00  -0.18087785E+00  -0.21105391E+00  -0.24708048E+00  -0.28904173E+00
  -0.33669220E+00  -0.38956094E+00  -0.44679268E+00  -0.50702763E+00  -0.56837409E+00
  -0.62838302E+00  -0.68421896E+00  -0.73286641E+00  -0.77144924E+00  -0.79753691E+00
  -0.80946468E+00  -0.80654525E+00  -0.78918147E+00  -0.75881191E+00  -0.71776004E+00
  -0.66898092E+00  -0.61578208E+00  -0.56150786E+00  -0.50925824E+00  -0.46164419E+00
  -0.42064435E+00  -0.38754612E+00  -0.36299968E+00  -0.34713308E+00  -0.33970913E+00
  -0.34023655E+00  -0.34801800E+00  -0.36211460E+00  -0.38130117E+00  -0.40404869E+00
  -0.42858710E+00  -0.45301549E+00  -0.47544525E+00  -0.49412528E+00  -0.50755949E+00
  -0.51460377E+00  -0.51456174E+00  -0.50724252E+00  -0.49296759E+00  -0.47249457E+00
  -0.44689134E+00  -0.41738521E+00  -0.38524086E+00  -0.35166744E+00  -0.31776446E+00
  -0.28448060E+00  -0.25259221E+00  -0.22268789E+00  -0.19517385E+00  -0.17028675E+00
  -0.14812208E+00  -0.12866039E+00  -0.11179846E+00  -0.97373205E-01  -0.85191198E-01
  -0.75054656E-01  -0.66792592E-01  -0.60281226E-01  -0.55455962E-01  -0.52303264E-01
  -0.50847291E-01  -0.51135029E-01  -0.53238247E-01  -0.57265375E-01  -0.63382453E-01
  -0.71825026E-01  -0.82902019E-01  -0.96986630E-01  -0.11450525E+00  -0.13591914E+00
  -0.16169752E+00  -0.19226705E+00  -0.22793985E+00  -0.26882656E+00  -0.31476030E+00
  -0.36524626E+00  -0.41944369E+00  -0.47616390E+00  -0.53387246E+00  -0.59069550E+00
  -0.64445786E+00  -0.69278378E+00  -0.73327464E+00  -0.76374253E+00  -0.78245539E+00
  -0.78834512E+00  -0.78114079E+00  -0.76140374E+00  -0.73045444E+00  -0.69020412E+00
  -0.75726491E+00  -0.69871218E+00  -0.63623738E+00  -0.57244840E+00  -0.50958541E+00
  -0.44944816E+00  -0.39337652E+00  -0.34228102E+00  -0.29668609E+00  -0.25678363E+00
  -0.22247415E+00  -0.19341883E+00  -0.16909946E+00  -0.14890723E+00  -0.13222930E+00
  -0.11852267E+00  -0.10733648E+00  -0.98301220E-01  -0.91090766E-01  -0.85403582E-01
  -0.80957729E-01  -0.77510182E-01  -0.74862512E-01  -0.72861075E-01  -0.71375916E-01
  -0.70292886E-01  -0.69507439E-01  -0.68939148E-01  -0.68534092E-01  -0.68270777E-01
  -0.68146346E-01  -0.68174487E-01  -0.68374413E-01  -0.68783142E-01  -0.69462558E-01
  -0.70532839E-01  -0.72183299E-01  -0.74678674E-01  -0.78335673E-01  -0.83397149E-01
  -0.90117002E-01  -0.98681242E-01  -0.10932001E+00  -0.12248480E+00  -0.13890659E+00
  -0.15954997E+00  -0.18542705E+00  -0.21740438E+00  -0.25605223E+00  -0.30163538E+00
  -0.35407008E+00  -0.41300988E+00  -0.47778843E+00  -0.54716372E+00  -0.61924385E+00
  -0.69137367E+00  -0.76025187E+00  -0.82217207E+00  -0.87340845E+00  -0.91064587E+00
  -0.93140410E+00  -0.93436051E+00  -0.91952498E+00  -0.88822924E+00  -0.84295822E+00
  -0.78706472E+00  -0.72442699E+00  -0.65908501E+00  -0.59488950E+00  -0.53519866E+00
  -0.48266790E+00  -0.43916298E+00  -0.40579142E+00  -0.38301844E+00  -0.37081889E+00
  -0.36882328E+00  -0.37641063E+00  -0.39271800E+00  -0.41656516E+00  -0.44635586E+00
  -0.48003568E+00  -0.51516683E+00  -0.54910549E+00  -0.57923073E+00  -0.60316455E+00
  -0.61896522E+00  -0.62528485E+00  -0.62148921E+00  -0.60770707E+00  -0.58478810E+00
  -0.55415597E+00  -0.51759341E+00  -0.47700482E+00  -0.43421845E+00  -0.39085090E+00
  -0.34824532E+00  -0.30745760E+00  -0.26927615E+00  -0.23424670E+00  -0.20270014E+00
  -0.17477194E+00  -0.15042842E+00  -0.12949698E+00  -0.11171204E+00  -0.96761921E-01
  -0.84338726E-01  -0.74174022E-01  -0.66066012E-01  -0.59885379E-01  -0.55571401E-01
  -0.53113626E-01  -0.52539922E-01  -0.53909003E-01  -0.57321727E-01  -0.62935807E-01
  -0.70986775E-01  -0.81795649E-01  -0.95771001E-01  -0.11339439E+00  -0.13520284E+00
  -0.16175464E+00  -0.19358501E+00  -0.23113516E+00  -0.27467223E+00  -0.32420217E+00
  -0.37940418E+00  -0.43958040E+00  -0.50362744E+00  -0.57000828E+00  -0.63674144E+00
  -0.70141939E+00  -0.76130410E+00  -0.81350673E+00  -0.85525142E+00  -0.88416547E+00
  -0.89855476E+00  -0.89760407E+00  -0.88148282E+00  -0.85132190E+00  -0.80907349E+00
  -0.88229121E+00  -0.81798409E+00  -0.74763871E+00  -0.67447396E+00  -0.60134303E+00
  -0.53058700E+00  -0.46397881E+00  -0.40274301E+00  -0.34762686E+00  -0.29898268E+00
  -0.25683673E+00  -0.22093693E+00  -0.19080241E+00  -0.16579189E+00  -0.14519903E+00
  -0.12834691E+00  -0.11465433E+00  -0.10364799E+00  -0.94937040E-01  -0.88173098E-01
  -0.83031748E-01  -0.79213197E-01  -0.76457427E-01  -0.74546040E-01  -0.73296745E-01
  -0.72547122E-01  -0.72152973E-01  -0.71990277E-01  -0.71970022E-01  -0.72038197E-01
  -0.72176854E-01  -0.72387503E-01  -0.72690033E-01  -0.73113848E-01  -0.73720477E-01
  -0.74614296E-01  -0.75987268E-01  -0.78103255E-01  -0.81311575E-01  -0.85954209E-01
  -0.92298582E-01  -0.10063470E+00  -0.11122819E+00  -0.12451567E+00  -0.14122259E+00
  -0.16236043E+00  -0.18907370E+00  -0.22243288E+00  -0.26325301E+00  -0.31202536E+00
  -0.36890065E+00  -0.43371303E+00  -0.50600086E+00  -0.58469882E+00  -0.66797697E+00
  -0.75307293E+00  -0.83630578E+00  -0.91332272E+00  -0.97951286E+00  -0.10305512E+01
  -0.10629429E+01  -0.10744906E+01  -0.10645760E+01  -0.10342299E+01  -0.98597828E+00
  -0.92352941E+00  -0.85135436E+00  -0.77423886E+00  -0.69684666E+00  -0.62335662E+00
  -0.55720119E+00  -0.50094301E+00  -0.45627165E+00  -0.42410330E+00  -0.40473375E+00
  -0.39801535E+00  -0.40349724E+00  -0.42048163E+00  -0.44795275E+00  -0.48441680E+00
  -0.52773947E+00  -0.57510304E+00  -0.62313537E+00  -0.66819627E+00  -0.70673280E+00
  -0.73563015E+00  -0.75250256E+00  -0.75591294E+00  -0.74549841E+00  -0.72198279E+00
  -0.68704632E+00  -0.64306527E+00  -0.59276311E+00  -0.53885820E+00  -0.48378043E+00
  -0.42951168E+00  -0.37754757E+00  -0.32894914E+00  -0.28442432E+00  -0.24440006E+00
  -0.20906326E+00  -0.17838621E+00  -0.15215296E+00  -0.13000570E+00  -0.11150605E+00
  -0.96203397E-01  -0.83691375E-01  -0.73646306E-01  -0.65840476E-01  -0.60137758E-01
  -0.56475997E-01  -0.54849775E-01  -0.55298822E-01  -0.57910113E-01  -0.62830009E-01
  -0.70284232E-01  -0.80594719E-01  -0.94188253E-01  -0.11158957E+00  -0.13340092E+00
  -0.16026700E+00  -0.19282693E+00  -0.23164952E+00  -0.27715569E+00  -0.32953461E+00
  -0.38866627E+00  -0.45405324E+00  -0.52475818E+00  -0.59934097E+00  -0.67580622E+00
  -0.75159263E+00  -0.82364728E+00  -0.88861214E+00  -0.94311183E+00  -0.98409398E+00
  -0.10091588E+01  -0.10168267E+01  -0.10067103E+01  -0.97956646E+00  -0.93720959E+00
  -0.10147664E+01  -0.94628988E+00  -0.86908706E+00  -0.78700548E+00  -0.70359093E+00
  -0.62184742E+00  -0.54410712E+00  -0.47201660E+00  -0.40660931E+00  -0.34842483E+00
  -0.29761795E+00  -0.25403565E+00  -0.21726255E+00  -0.18667252E+00  -0.16150497E+00
  -0.14096978E+00  -0.12434155E+00  -0.11101456E+00  -0.10049855E+00  -0.92383312E-01
  -0.86298225E-01  -0.81897951E-01  -0.78864491E-01  -0.76918637E-01  -0.75817878E-01
  -0.75350801E-01  -0.75326905E-01  -0.75581362E-01  -0.75980885E-01  -0.76435372E-01
  -0.76893794E-01  -0.77340869E-01  -0.77782756E-01  -0.78249032E-01  -0.78792802E-01
  -0.79519037E-01  -0.80601329E-01  -0.82317474E-01  -0.85011735E-01  -0.89095468E-01
  -0.94928879E-01  -0.10281904E+00  -0.11313535E+00  -0.12632665E+00  -0.14309919E+00
  -0.16446389E+00  -0.19165270E+00  -0.22590781E+00  -0.26829633E+00  -0.31958909E+00
  -0.38023116E+00  -0.45032705E+00  -0.52966754E+00  -0.61741656E+00  -0.71186950E+00
  -0.81023460E+00  -0.90855426E+00  -0.10019217E+01  -0.10848985E+01  -0.11521243E+01
  -0.11989680E+01  -0.12221375E+01  -0.12201099E+01  -0.11933312E+01  -0.11441425E+01
  -0.10764761E+01  -0.99536683E+00  -0.90638334E+00  -0.81506875E+00  -0.72649009E+00
  -0.64492964E+00  -0.57372899E+00  -0.51525553E+00  -0.47098127E+00  -0.44163920E+00
  -0.42742405E+00  -0.42816845E+00  -0.44344016E+00  -0.47250451E+00  -0.51415146E+00
  -0.56643658E+00  -0.62646710E+00  -0.69036704E+00  -0.75350471E+00  -0.81094044E+00
  -0.85798086E+00  -0.89070303E+00  -0.90636933E+00  -0.90368894E+00  -0.88291467E+00
  -0.84575263E+00  -0.79508655E+00  -0.73453978E+00  -0.66795890E+00  -0.59892747E+00
  -0.53042535E+00  -0.46468429E+00  -0.40322584E+00  -0.34699756E+00  -0.29652527E+00
  -0.25202105E+00  -0.21344478E+00  -0.18053796E+00  -0.15286499E+00  -0.12987093E+00
  -0.11095692E+00  -0.95551859E-01  -0.83169824E-01  -0.73439397E-01  -0.66110495E-01
  -0.61040127E-01  -0.58172243E-01  -0.57516888E-01  -0.59142112E-01  -0.63177372E-01
  -0.69831908E-01  -0.79415668E-01  -0.92357610E-01  -0.10920668E+00  -0.13061614E+00
  -0.15730694E+00  -0.19001806E+00  -0.22944115E+00  -0.27614708E+00  -0.33050443E+00
  -0.39260164E+00  -0.46216812E+00  -0.53849185E+00  -0.62032059E+00  -0.70576277E+00
  -0.79222311E+00  -0.87643755E+00  -0.95464561E+00  -0.10229010E+01  -0.10774585E+01
  -0.11151645E+01  -0.11337836E+01  -0.11322360E+01  -0.11107203E+01  -0.10707051E+01
  -0.11499181E+01  -0.10795984E+01  -0.99734480E+00  -0.90756109E+00  -0.81449891E+00
  -0.72190707E+00  -0.63280555E+00  -0.54939879E+00  -0.47311875E+00  -0.40475604E+00
  -0.34461721E+00  -0.29264936E+00  -0.24851392E+00  -0.21162977E+00  -0.18122923E+00
  -0.15644650E+00  -0.13642739E+00  -0.12041725E+00  -0.10779839E+00  -0.98070781E-01
  -0.90808739E-01  -0.85622249E-01  -0.82145418E-01  -0.80039557E-01  -0.79002186E-01
  -0.78764749E-01  -0.79090151E-01  -0.79768567E-01  -0.80625079E-01  -0.81524049E-01
  -0.82376187E-01  -0.83132100E-01  -0.83779853E-01  -0.84335191E-01  -0.84849345E-01
  -0.85417426E-01  -0.86210682E-01  -0.87490121E-01  -0.89623747E-01  -0.93027787E-01
  -0.98159778E-01  -0.10541664E+00  -0.11518543E+00  -0.12798435E+00  -0.14452633E+00
  -0.16580960E+00  -0.19309115E+00  -0.22773423E+00  -0.27102085E+00  -0.32400698E+00
  -0.38746667E+00  -0.46185836E+00  -0.54730929E+00  -0.64328550E+00  -0.74828774E+00
  -0.85957597E+00  -0.97301214E+00  -0.10832479E+01  -0.11841306E+01  -0.12693448E+01
  -0.13331177E+01  -0.13709343E+01  -0.13801121E+01  -0.13601798E+01  -0.13129581E+01
  -0.12423453E+01  -0.11538069E+01  -0.10536908E+01  -0.94849160E+00  -0.84424520E+00
  -0.74612510E+00  -0.65826765E+00  -0.58375062E+00  -0.52468420E+00  -0.48235704E+00
  -0.45742930E+00  -0.45012063E+00  -0.46035785E+00  -0.48780222E+00  -0.53171723E+00
  -0.59065784E+00  -0.66208497E+00  -0.74207062E+00  -0.82529963E+00  -0.90545269E+00
  -0.97592156E+00  -0.10306566E+01  -0.10649430E+01  -0.10759404E+01  -0.10629394E+01
  -0.10273260E+01  -0.97229092E+00  -0.90231086E+00  -0.82248239E+00  -0.73782170E+00
  -0.65269080E+00  -0.57045934E+00  -0.49344132E+00  -0.42303239E+00  -0.35993998E+00
  -0.30439374E+00  -0.25629395E+00  -0.21529463E+00  -0.18086126E+00  -0.15232430E+00
  -0.12894641E+00  -0.10999119E+00  -0.94789891E-01  -0.82789114E-01  -0.73579584E-01
  -0.66897122E-01  -0.62606459E-01  -0.60672162E-01  -0.61136154E-01  -0.64107082E-01
  -0.69771363E-01  -0.78415540E-01  -0.90453047E-01  -0.10643614E+00  -0.12704828E+00
  -0.15307045E+00  -0.18533037E+00  -0.22463593E+00  -0.27170214E+00  -0.32707159E+00
  -0.39103649E+00  -0.46355741E+00  -0.54417207E+00  -0.63187683E+00  -0.72498694E+00
  -0.82101286E+00  -0.91662959E+00  -0.10078058E+01  -0.10901116E+01  -0.11591472E+01
  -0.12109950E+01  -0.12426114E+01  -0.12521214E+01  -0.12390075E+01  -0.12041832E+01
  -0.12816065E+01  -0.12124115E+01  -0.11277115E+01  -0.10323009E+01  -0.93105646E+00
  -0.82848215E+00  -0.72837054E+00  -0.63361633E+00  -0.54618960E+00  -0.46724419E+00
  -0.39730030E+00  -0.33642527E+00  -0.28435904E+00  -0.24057986E+00  -0.20434763E+00
  -0.17476836E+00  -0.15089378E+00  -0.13183024E+00  -0.11681474E+00  -0.10523156E+00
  -0.96579188E-01  -0.90420026E-01  -0.86345335E-01  -0.83965299E-01  -0.82916083E-01
  -0.82868264E-01  -0.83529983E-01  -0.84645625E-01  -0.85996063E-01  -0.87401706E-01
  -0.88727110E-01  -0.89882870E-01  -0.90824097E-01  -0.91546921E-01  -0.92088416E-01
  -0.92535896E-01  -0.93047419E-01  -0.93877746E-01  -0.95386712E-01  -0.98027762E-01
  -0.10228202E+00  -0.10865042E+00  -0.11761136E+00  -0.12969358E+00  -0.14563720E+00
  -0.16644675E+00  -0.19339213E+00  -0.22789901E+00  -0.27139736E+00  -0.32518156E+00
  -0.39034441E+00  -0.46773970E+00  -0.55790772E+00  -0.66070728E+00  -0.77496660E+00
  -0.89810172E+00  -0.10259068E+01  -0.11527047E+01  -0.12717653E+01  -0.13759598E+01
  -0.14584856E+01  -0.15136078E+01  -0.15373287E+01  -0.15279405E+01  -0.14863369E+01
  -0.14159946E+01  -0.13225476E+01  -0.12130229E+01  -0.10949031E+01  -0.97527685E+00
  -0.86026756E+00  -0.75480775E+00  -0.66266430E+00  -0.58658167E+00  -0.52844348E+00
  -0.48944479E+00  -0.47027915E+00  -0.47132467E+00  -0.49275187E+00  -0.53446917E+00
  -0.59583680E+00  -0.67516898E+00  -0.76915451E+00  -0.87245672E+00  -0.97776866E+00
  -0.10764753E+01  -0.11598109E+01  -0.12201868E+01  -0.12522964E+01  -0.12537450E+01
  -0.12251407E+01  -0.11697410E+01  -0.10927848E+01  -0.10006422E+01  -0.89991020E+00
  -0.79660849E+00  -0.69561704E+00  -0.60043908E+00  -0.51326070E+00  -0.43519836E+00
  -0.36659772E+00  -0.30729216E+00  -0.25678646E+00  -0.21437966E+00  -0.17924787E+00
  -0.15050755E+00  -0.12726791E+00  -0.10868292E+00  -0.94003672E-01  -0.82626654E-01
  -0.74122450E-01  -0.68236608E-01  -0.64862734E-01  -0.64004797E-01  -0.65747219E-01
  -0.70249463E-01  -0.77765212E-01  -0.88675441E-01  -0.10351384E+00  -0.12296944E+00
  -0.14785968E+00  -0.17908053E+00  -0.21754114E+00  -0.26409056E+00  -0.31943875E+00
  -0.38407596E+00  -0.45818914E+00  -0.54156753E+00  -0.63347883E+00  -0.73250895E+00
  -0.83639190E+00  -0.94190604E+00  -0.10449293E+01  -0.11407062E+01  -0.12242903E+01
  -0.12910516E+01  -0.13371356E+01  -0.13598158E+01  -0.13577428E+01  -0.13310955E+01
  -0.14028038E+01  -0.13380989E+01  -0.12542023E+01  -0.11560566E+01  -0.10489901E+01
  -0.93817521E+00  -0.82818136E+00  -0.72267716E+00  -0.62430422E+00  -0.53472091E+00
  -0.45476976E+00  -0.38469607E+00  -0.32433517E+00  -0.27323007E+00  -0.23068844E+00
  -0.19582975E+00  -0.16766002E+00  -0.14517915E+00  -0.12748287E+00  -0.11382086E+00
  -0.10359203E+00  -0.96298442E-01  -0.91490880E-01  -0.88737313E-01  -0.87618220E-01
  -0.87739877E-01  -0.88747380E-01  -0.90331077E-01  -0.92225183E-01  -0.94206036E-01
  -0.96092325E-01  -0.97748908E-01  -0.99090084E-01  -0.10008074E+00  -0.10073602E+00
  -0.10112626E+00  -0.10139333E+00  -0.10177539E+00  -0.10262725E+00  -0.10440901E+00
  -0.10765594E+00  -0.11290972E+00  -0.12073566E+00  -0.13174781E+00  -0.14669447E+00
  -0.16658232E+00  -0.19268955E+00  -0.22648327E+00  -0.26948545E+00  -0.32315798E+00
  -0.38885443E+00  -0.46780119E+00  -0.56096900E+00  -0.66869544E+00  -0.79027485E+00
  -0.92343137E+00  -0.10640429E+01  -0.12062408E+01  -0.13428563E+01  -0.14661108E+01
  -0.15683518E+01  -0.16427622E+01  -0.16840226E+01  -0.16889670E+01  -0.16571456E+01
  -0.15911243E+01  -0.14962929E+01  -0.13801237E+01  -0.12510366E+01  -0.11172444E+01
  -0.98591858E+00  -0.86283915E+00  -0.75242916E+00  -0.65797485E+00  -0.58185911E+00
  -0.52576978E+00  -0.49089638E+00  -0.47813417E+00  -0.48824694E+00  -0.52191484E+00
  -0.57955533E+00  -0.66083530E+00  -0.76387117E+00  -0.88432842E+00  -0.10148332E+01
  -0.11451733E+01  -0.12635000E+01  -0.13582872E+01  -0.14203966E+01  -0.14445602E+01
  -0.14298872E+01  -0.13794536E+01  -0.12992973E+01  -0.11971882E+01  -0.10814232E+01
  -0.95980831E+00  -0.83892562E+00  -0.72375091E+00  -0.61760105E+00  -0.52232882E+00
  -0.43863596E+00  -0.36640694E+00  -0.30500052E+00  -0.25348371E+00  -0.21079701E+00
  -0.17585780E+00  -0.14760805E+00  -0.12503949E+00  -0.10722104E+00  -0.93347845E-01
  -0.82793350E-01  -0.75142339E-01  -0.70181079E-01  -0.67855853E-01  -0.68220189E-01
  -0.71406084E-01  -0.77628935E-01  -0.87224201E-01  -0.10068503E+00  -0.11868015E+00
  -0.14203489E+00  -0.17168599E+00  -0.20861751E+00  -0.25379137E+00  -0.30806952E+00
  -0.37213268E+00  -0.44638996E+00  -0.53087941E+00  -0.62514133E+00  -0.72805577E+00
  -0.83765005E+00  -0.95094018E+00  -0.10639016E+01  -0.11716601E+01  -0.12689024E+01
  -0.13504115E+01  -0.14115865E+01  -0.14488583E+01  -0.14599929E+01  -0.14443104E+01
  -0.15063236E+01  -0.14495163E+01  -0.13700283E+01  -0.12726591E+01  -0.11629339E+01
  -0.10465093E+01  -0.92863745E+00  -0.81376324E+00  -0.70528609E+00  -0.60550349E+00
  -0.51571798E+00  -0.43645301E+00  -0.36768929E+00  -0.30904891E+00  -0.25989815E+00
  -0.21939974E+00  -0.18656401E+00  -0.16033405E+00  -0.13969249E+00  -0.12375246E+00
  -0.11179298E+00  -0.10323564E+00  -0.97585324E-01  -0.94376096E-01  -0.93144421E-01
  -0.93435738E-01  -0.94825166E-01  -0.96937365E-01  -0.99451390E-01  -0.10209707E+00
  -0.10464765E+00  -0.10692092E+00  -0.10878417E+00  -0.11016227E+00  -0.11103913E+00
  -0.11146140E+00  -0.11154801E+00  -0.11151583E+00  -0.11170165E+00  -0.11257028E+00
  -0.11467760E+00  -0.11863478E+00  -0.12505638E+00  -0.13461129E+00  -0.14810554E+00
  -0.16656088E+00  -0.19125981E+00  -0.22369539E+00  -0.26544886E+00  -0.31809676E+00
  -0.38317638E+00  -0.46219540E+00  -0.55649303E+00  -0.66693515E+00  -0.79338920E+00
  -0.93406322E+00  -0.10851274E+01  -0.12407071E+01  -0.13933559E+01  -0.15348033E+01
  -0.16567474E+01  -0.17515136E+01  -0.18126217E+01  -0.18354016E+01  -0.18177355E+01
  -0.17607342E+01  -0.16689704E+01  -0.15499464E+01  -0.14128549E+01  -0.12670703E+01
  -0.11209353E+01  -0.98116806E+00  -0.85284478E+00  -0.73969072E+00  -0.64443109E+00
  -0.56908989E+00  -0.51524214E+00  -0.48424372E+00  -0.47744433E+00  -0.49633899E+00
  -0.54255824E+00  -0.61752294E+00  -0.72159339E+00  -0.85271651E+00  -0.10049605E+01
  -0.11677049E+01  -0.13262770E+01  -0.14642663E+01  -0.15668601E+01  -0.16239230E+01
  -0.16316599E+01  -0.15924701E+01  -0.15134296E+01  -0.14042374E+01  -0.12753285E+01
  -0.11364925E+01  -0.99604160E+00  -0.86043325E+00  -0.73422355E+00  -0.62022678E+00
  -0.51978451E+00  -0.43308102E+00  -0.35947550E+00  -0.29782717E+00  -0.24677997E+00
  -0.20496511E+00  -0.17110007E+00  -0.14400418E+00  -0.12258723E+00  -0.10586439E+00
  -0.93010096E-01  -0.83419443E-01  -0.76733469E-01  -0.72809970E-01  -0.71659080E-01
  -0.73384771E-01  -0.78166427E-01  -0.86286657E-01  -0.98180588E-01  -0.11447045E+00
  -0.13596140E+00  -0.16360006E+00  -0.19841255E+00  -0.24143792E+00  -0.29365916E+00
  -0.35592623E+00  -0.42886323E+00  -0.51275691E+00  -0.60742173E+00  -0.71203520E+00
  -0.82494460E+00  -0.94348254E+00  -0.10638739E+01  -0.11813353E+01  -0.12904113E+01
  -0.13854909E+01  -0.14613655E+01  -0.15137061E+01  -0.15394202E+01  -0.15369212E+01
  -0.15857049E+01  -0.15398279E+01  -0.14683177E+01  -0.13755243E+01  -0.12668592E+01
  -0.11481968E+01  -0.10252841E+01  -0.90325038E+00  -0.78626006E+00  -0.67733846E+00
  -0.57838019E+00  -0.49031426E+00  -0.41335399E+00  -0.34724024E+00  -0.29141193E+00
  -0.24509400E+00  -0.20734251E+00  -0.17710019E+00  -0.15328573E+00  -0.13489737E+00
  -0.12108695E+00  -0.11117405E+00  -0.10460315E+00  -0.10087650E+00  -0.99501248E-01
  -0.99974393E-01  -0.10180250E+00  -0.10453416E+00  -0.10778062E+00  -0.11121611E+00
  -0.11456609E+00  -0.11759950E+00  -0.12013266E+00  -0.12204130E+00  -0.12326981E+00
  -0.12383499E+00  -0.12383076E+00  -0.12344599E+00  -0.12299298E+00  -0.12292295E+00
  -0.12381204E+00  -0.12630565E+00  -0.13108845E+00  -0.13887698E+00  -0.15049537E+00
  -0.16698502E+00  -0.18964700E+00  -0.22000503E+00  -0.25969871E+00  -0.31038342E+00
  -0.37370743E+00  -0.45133498E+00  -0.54489998E+00  -0.65574926E+00  -0.78433985E+00
  -0.92953167E+00  -0.10880119E+01  -0.12541517E+01  -0.14204302E+01  -0.15782539E+01
  -0.17188497E+01  -0.18339381E+01  -0.19161665E+01  -0.19595465E+01  -0.19601822E+01
  -0.19172593E+01  -0.18338350E+01  -0.17168006E+01  -0.15757572E+01  -0.14211850E+01
  -0.12627103E+01  -0.11081101E+01  -0.96316042E+00  -0.83198883E+00  -0.71754282E+00
  -0.62198790E+00  -0.54704367E+00  -0.49429888E+00  -0.46551515E+00  -0.46289744E+00
  -0.48927303E+00  -0.54800399E+00  -0.64231620E+00  -0.77374005E+00  -0.93975727E+00
  -0.11314850E+01  -0.13328247E+01  -0.15222810E+01  -0.16774011E+01  -0.17802141E+01
  -0.18213258E+01  -0.18010512E+01  -0.17275952E+01  -0.16136351E+01  -0.14729430E+01
  -0.13180649E+01  -0.11592383E+01  -0.10042090E+01  -0.85848805E+00  -0.72570925E+00
  -0.60792986E+00  -0.50586686E+00  -0.41914033E+00  -0.34657971E+00  -0.28658212E+00
  -0.23744357E+00  -0.19757562E+00  -0.16557462E+00  -0.14019228E+00  -0.12029782E+00
  -0.10489566E+00  -0.93192046E-01  -0.84655619E-01  -0.79021272E-01  -0.76232640E-01
  -0.76361798E-01  -0.79558241E-01  -0.86055074E-01  -0.96220111E-01  -0.11060891E+00
  -0.12997992E+00  -0.15526073E+00  -0.18748536E+00  -0.22772851E+00  -0.27704719E+00
  -0.33641851E+00  -0.40665526E+00  -0.48828709E+00  -0.58140864E+00  -0.68550159E+00
  -0.79924108E+00  -0.92030943E+00  -0.10452728E+01  -0.11696064E+01  -0.12879367E+01
  -0.13944922E+01  -0.14836562E+01  -0.15504884E+01  -0.15911351E+01  -0.16031424E+01
  -0.16360929E+01  -0.16034045E+01  -0.15429615E+01  -0.14583998E+01  -0.13546945E+01
  -0.12376182E+01  -0.11131460E+01  -0.98690716E+00  -0.86374552E+00  -0.74742786E+00
  -0.64053103E+00  -0.54451421E+00  -0.45993561E+00  -0.38672618E+00  -0.32442838E+00
  -0.27234468E+00  -0.22960481E+00  -0.19520213E+00  -0.16805199E+00  -0.14708330E+00
  -0.13133523E+00  -0.12001316E+00  -0.11248142E+00  -0.10820268E+00  -0.10666485E+00
  -0.10733579E+00  -0.10966686E+00  -0.11312965E+00  -0.11725522E+00  -0.12164840E+00
  -0.12597812E+00  -0.12996029E+00  -0.13335464E+00  -0.13597800E+00  -0.13772396E+00
  -0.13857215E+00  -0.13858988E+00  -0.13793930E+00  -0.13690196E+00  -0.13590684E+00
  -0.13552804E+00  -0.13644874E+00  -0.13939695E+00  -0.14513854E+00  -0.15452551E+00
  -0.16858801E+00  -0.18862195E+00  -0.21617646E+00  -0.25295107E+00  -0.30067787E+00
  -0.36107832E+00  -0.43591062E+00  -0.52699456E+00  -0.63600439E+00  -0.76395263E+00
  -0.91042128E+00  -0.10728149E+01  -0.12460270E+01  -0.14227257E+01  -0.15941915E+01
  -0.17513370E+01  -0.18854898E+01  -0.19887595E+01  -0.20542265E+01  -0.20764315E+01
  -0.20524395E+01  -0.19831504E+01  -0.18740005E+01  -0.17343127E+01  -0.15753650E+01
  -0.14080908E+01  -0.12414829E+01  -0.10821428E+01  -0.93463809E+00  -0.80208566E+00
  -0.68664164E+00  -0.58991728E+00  -0.51340996E+00  -0.45895091E+00  -0.42913296E+00
  -0.42769992E+00  -0.45979544E+00  -0.53170898E+00  -0.64951139E+00  -0.81614627E+00
  -0.10274444E+01  -0.12690714E+01  -0.15158347E+01  -0.17359904E+01  -0.19001479E+01
  -0.19892781E+01  -0.19985935E+01  -0.19364001E+01  -0.18193073E+01  -0.16665082E+01
  -0.14952118E+01  -0.13185779E+01  -0.11456795E+01  -0.98244215E+00  -0.83267398E+00
  -0.69873573E+00  -0.58180772E+00  -0.48196074E+00  -0.39827177E+00  -0.32910336E+00
  -0.27249602E+00  -0.22652557E+00  -0.18950003E+00  -0.15997951E+00  -0.13670670E+00
  -0.11856241E+00  -0.10459736E+00  -0.94107094E-01  -0.86676952E-01  -0.82154532E-01
  -0.80566232E-01  -0.82036335E-01  -0.86760518E-01  -0.95043864E-01  -0.10736515E+00
  -0.12441452E+00  -0.14707487E+00  -0.17635978E+00  -0.21334292E+00  -0.25910446E+00
  -0.31468854E+00  -0.38104273E+00  -0.45890879E+00  -0.54865814E+00  -0.65008934E+00
  -0.76221866E+00  -0.88309280E+00  -0.10096613E+01  -0.11377631E+01  -0.12622887E+01
  -0.13775380E+01  -0.14777186E+01  -0.15574728E+01  -0.16123365E+01  -0.16390994E+01
  -0.16548899E+01  -0.16365982E+01  -0.15894341E+01  -0.15161610E+01  -0.14210476E+01
  -0.13094399E+01  -0.11872218E+01  -0.10602596E+01  -0.93389988E+00  -0.81257576E+00
  -0.69956690E+00  -0.59695123E+00  -0.50574384E+00  -0.42616097E+00  -0.35790447E+00
  -0.30037819E+00  -0.25280250E+00  -0.21425761E+00  -0.18371341E+00  -0.16009078E+00
  -0.14235511E+00  -0.12960537E+00  -0.12111101E+00  -0.11627968E+00  -0.11457951E+00
  -0.11546763E+00  -0.11836373E+00  -0.12267588E+00  -0.12785030E+00  -0.13340845E+00
  -0.13894897E+00  -0.14412646E+00  -0.14863540E+00  -0.15222180E+00  -0.15471197E+00
  -0.15603504E+00  -0.15622517E+00  -0.15541992E+00  -0.15387466E+00  -0.15199059E+00
  -0.15033162E+00  -0.14959501E+00  -0.15056058E+00  -0.15403737E+00  -0.16088839E+00
  -0.17212864E+00  -0.18902189E+00  -0.21311194E+00  -0.24614295E+00  -0.28992568E+00
  -0.34626033E+00  -0.41696421E+00  -0.50392820E+00  -0.60902925E+00  -0.73371511E+00
  -0.87825189E+00  -0.10408799E+01  -0.12172578E+01  -0.14005383E+01  -0.15821179E+01
  -0.17527484E+01  -0.19035021E+01  -0.20262199E+01  -0.21135178E+01  -0.21588959E+01
  -0.21575542E+01  -0.21080240E+01  -0.20134539E+01  -0.18816313E+01  -0.17240172E+01
  -0.15528059E+01  -0.13782085E+01  -0.12078119E+01  -0.10467304E+01  -0.89826489E+00
  -0.76451185E+00  -0.64683408E+00  -0.54636097E+00  -0.46457860E+00  -0.40395471E+00
  -0.36857603E+00  -0.36477779E+00  -0.40148421E+00  -0.48949320E+00  -0.63871950E+00
  -0.85428522E+00  -0.11281084E+01  -0.14328193E+01  -0.17273868E+01  -0.19685442E+01
  -0.21232029E+01  -0.21768130E+01  -0.21347343E+01  -0.20171630E+01  -0.18507073E+01
  -0.16602034E+01  -0.14641190E+01  -0.12738532E+01  -0.10954704E+01  -0.93200221E+00
  -0.78511352E+00  -0.65580847E+00  -0.54443828E+00  -0.45050380E+00  -0.37263871E+00
  -0.30887739E+00  -0.25706867E+00  -0.21522416E+00  -0.18166982E+00  -0.15501495E+00
  -0.13405766E+00  -0.11774857E+00  -0.10524204E+00  -0.95970524E-01  -0.89660163E-01
  -0.86268239E-01  -0.85889327E-01  -0.88696155E-01  -0.94947672E-01  -0.10504846E+00
  -0.11960659E+00  -0.13944044E+00  -0.16552356E+00  -0.19890418E+00  -0.24064507E+00
  -0.29179607E+00  -0.35336557E+00  -0.42624237E+00  -0.51103972E+00  -0.60787424E+00
  -0.71612365E+00  -0.83421863E+00  -0.95951271E+00  -0.10882620E+01  -0.12157406E+01
  -0.13365107E+01  -0.14448322E+01  -0.15351507E+01  -0.16025763E+01  -0.16432938E+01
  -0.16419840E+01  -0.16381824E+01  -0.16054039E+01  -0.15455144E+01  -0.14619224E+01
  -0.13592810E+01  -0.12430641E+01  -0.11190652E+01  -0.99288175E+00  -0.86944908E+00
  -0.75268578E+00  -0.64531254E+00  -0.54888326E+00  -0.46399729E+00  -0.39059502E+00
  -0.32822423E+00  -0.27621364E+00  -0.23375017E+00  -0.19990157E+00  -0.17364157E+00
  -0.15391860E+00  -0.13975638E+00  -0.13033234E+00  -0.12498461E+00  -0.12315178E+00
  -0.12428913E+00  -0.12781159E+00  -0.13308934E+00  -0.13949320E+00  -0.14645265E+00
  -0.15348223E+00  -0.16016267E+00  -0.16611279E+00  -0.17099280E+00  -0.17454183E+00
  -0.17661449E+00  -0.17719458E+00  -0.17639147E+00  -0.17444170E+00  -0.17172634E+00
  -0.16878983E+00  -0.16633904E+00  -0.16518920E+00  -0.16620427E+00  -0.17027376E+00
  -0.17838045E+00  -0.19172949E+00  -0.21182012E+00  -0.24040197E+00  -0.27934786E+00
  -0.33053826E+00  -0.39584433E+00  -0.47718889E+00  -0.57653667E+00  -0.69561567E+00
  -0.83526910E+00  -0.99457433E+00  -0.11701134E+01  -0.13557959E+01  -0.15434126E+01
  -0.17237313E+01  -0.18876458E+01  -0.20268524E+01  -0.21338679E+01  -0.22017996E+01
  -0.22247198E+01  -0.21995514E+01  -0.21263808E+01  -0.20099044E+01  -0.18603332E+01
  -0.16908301E+01  -0.15134816E+01  -0.13366951E+01  -0.11659975E+01  -0.10049806E+01
  -0.85575709E+00  -0.71945947E+00  -0.59672207E+00  -0.48834904E+00  -0.39613297E+00
  -0.32374876E+00  -0.27775472E+00  -0.26859780E+00  -0.31091394E+00  -0.42301305E+00
  -0.62359216E+00  -0.91308296E+00  -0.12661358E+01  -0.16355344E+01  -0.19642592E+01
  -0.22018251E+01  -0.23184628E+01  -0.23113129E+01  -0.22009254E+01  -0.20211324E+01
  -0.18074195E+01  -0.15877231E+01  -0.13782907E+01  -0.11860511E+01  -0.10125752E+01
  -0.85750876E+00  -0.72043274E+00  -0.60122077E+00  -0.49960152E+00  -0.41468060E+00
  -0.34482994E+00  -0.28795035E+00  -0.24188465E+00  -0.20473733E+00  -0.17497077E+00
  -0.15132260E+00  -0.13270153E+00  -0.11818072E+00  -0.10706982E+00  -0.98967800E-01
  -0.93738446E-01  -0.91431190E-01  -0.92202866E-01  -0.96287021E-01  -0.10402716E+00
  -0.11594607E+00  -0.13278449E+00  -0.15546331E+00  -0.18499316E+00  -0.22239869E+00
  -0.26869248E+00  -0.32487247E+00  -0.39188579E+00  -0.47051220E+00  -0.56115161E+00
  -0.66355089E+00  -0.77655009E+00  -0.89793004E+00  -0.10243921E+01  -0.11516587E+01
  -0.12746830E+01  -0.13879695E+01  -0.14859876E+01  -0.15636262E+01  -0.16166315E+01
  -0.15995329E+01  -0.16093445E+01  -0.15909595E+01  -0.15454257E+01  -0.14752710E+01
  -0.13843100E+01  -0.12773557E+01  -0.11598272E+01  -0.10372795E+01  -0.91491442E+00
  -0.79713911E+00  -0.68726117E+00  -0.58739721E+00  -0.49860393E+00  -0.42114508E+00
  -0.35477632E+00  -0.29896638E+00  -0.25302408E+00  -0.21613867E+00  -0.18738280E+00
  -0.16574642E+00  -0.15022826E+00  -0.13993802E+00  -0.13414352E+00  -0.13224236E+00
  -0.13368768E+00  -0.13790910E+00  -0.14426995E+00  -0.15208812E+00  -0.16070523E+00
  -0.16954082E+00  -0.17808826E+00  -0.18587833E+00  -0.19247191E+00  -0.19749814E+00
  -0.20070640E+00  -0.20199847E+00  -0.20143752E+00  -0.19924291E+00  -0.19578495E+00
  -0.19159609E+00  -0.18738025E+00  -0.18399141E+00  -0.18235098E+00  -0.18338908E+00
  -0.18808123E+00  -0.19756535E+00  -0.21325481E+00  -0.23684816E+00  -0.27023157E+00
  -0.31535128E+00  -0.37413939E+00  -0.44853465E+00  -0.54052139E+00  -0.65198335E+00
  -0.78419153E+00  -0.93697484E+00  -0.11078872E+01  -0.12917954E+01  -0.14811602E+01
  -0.16669831E+01  -0.18400508E+01  -0.19919027E+01  -0.21150836E+01  -0.22028001E+01
  -0.22488699E+01  -0.22495610E+01  -0.22025049E+01  -0.21086284E+01  -0.19751867E+01
  -0.18146317E+01  -0.16404060E+01  -0.14628599E+01  -0.12878590E+01  -0.11189359E+01
  -0.95838775E+00  -0.80727309E+00  -0.66579348E+00  -0.53394369E+00  -0.41245094E+00
  -0.30386343E+00  -0.21384403E+00  -0.15277286E+00  -0.13724749E+00  -0.19479091E+00
  -0.35778114E+00  -0.63808419E+00  -0.10175025E+01  -0.14483142E+01  -0.18635038E+01
  -0.21948950E+01  -0.23930743E+01  -0.24405849E+01  -0.23528048E+01  -0.21677235E+01
  -0.19310489E+01  -0.16830974E+01  -0.14505200E+01  -0.12437926E+01  -0.10631476E+01
  -0.90517573E+00  -0.76649860E+00  -0.64518738E+00  -0.54045425E+00  -0.45173333E+00
  -0.37798490E+00  -0.31753422E+00  -0.26834583E+00  -0.22843888E+00  -0.19615788E+00
  -0.17019133E+00  -0.14945372E+00  -0.13301167E+00  -0.12011526E+00  -0.11026160E+00
  -0.10321293E+00  -0.98955020E-01  -0.97623669E-01  -0.99440549E-01  -0.10470765E+00
  -0.11386982E+00  -0.12758186E+00  -0.14669898E+00  -0.17218890E+00  -0.20503770E+00
  -0.24620784E+00  -0.29664060E+00  -0.35725744E+00  -0.42890346E+00  -0.51218168E+00
  -0.60717560E+00  -0.71314685E+00  -0.82833270E+00  -0.94990614E+00  -0.10740706E+01
  -0.11962430E+01  -0.13113089E+01  -0.14139519E+01  -0.14990424E+01  -0.15620637E+01
  -0.15314364E+01  -0.15532764E+01  -0.15483908E+01  -0.15171268E+01  -0.14612160E+01
  -0.13836243E+01  -0.12883702E+01  -0.11802643E+01  -0.10645411E+01  -0.94639870E+00
  -0.83051551E+00  -0.72064959E+00  -0.61943333E+00  -0.52840449E+00  -0.44821381E+00
  -0.37889580E+00  -0.32011286E+00  -0.27132164E+00  -0.23184524E+00  -0.20087906E+00
  -0.17750157E+00  -0.16074139E+00  -0.14968152E+00  -0.14353655E+00  -0.14166372E+00
  -0.14351095E+00  -0.14853079E+00  -0.15610443E+00  -0.16552873E+00  -0.17607546E+00
  -0.18706582E+00  -0.19789135E+00  -0.20798394E+00  -0.21679450E+00  -0.22382195E+00
  -0.22867533E+00  -0.23113471E+00  -0.23118400E+00  -0.22900786E+00  -0.22496777E+00
  -0.21959062E+00  -0.21358543E+00  -0.20783270E+00  -0.20332099E+00  -0.20105387E+00
  -0.20203103E+00  -0.20734513E+00  -0.21830879E+00  -0.23651823E+00  -0.26381200E+00
  -0.30215188E+00  -0.35351114E+00  -0.41984541E+00  -0.50313278E+00  -0.60532100E+00
  -0.72796809E+00  -0.87152241E+00  -0.10344711E+01  -0.12127418E+01  -0.13996941E+01
  -0.15868134E+01  -0.17649097E+01  -0.19253121E+01  -0.20604851E+01  -0.21638727E+01
  -0.22295206E+01  -0.22536964E+01  -0.22334410E+01  -0.21666373E+01  -0.20566467E+01
  -0.19133431E+01  -0.17498692E+01  -0.15779093E+01  -0.14048033E+01  -0.12339169E+01
  -0.10674760E+01  -0.90669122E+00  -0.75157756E+00  -0.60145799E+00  -0.45588753E+00
  -0.31583038E+00  -0.18511619E+00  -0.72435439E-01   0.59729559E-02   0.15663261E-01
  -0.88027223E-01  -0.33003961E+00  -0.70362645E+00  -0.11673133E+01  -0.16512503E+01
  -0.20737891E+01  -0.23648170E+01  -0.24866159E+01  -0.24422644E+01  -0.22684069E+01
  -0.20182065E+01  -0.17438408E+01  -0.14845006E+01  -0.12607013E+01  -0.10743020E+01
  -0.91809187E+00  -0.78450052E+00  -0.66824955E+00  -0.56681245E+00  -0.47933416E+00
  -0.40531013E+00  -0.34378602E+00  -0.29323422E+00  -0.25187120E+00  -0.21804560E+00
  -0.19042921E+00  -0.16798035E+00  -0.14983452E+00  -0.13526531E+00  -0.12372685E+00
  -0.11490439E+00  -0.10871726E+00  -0.10526711E+00  -0.10476403E+00  -0.10748766E+00
  -0.11382215E+00  -0.12433019E+00  -0.13978136E+00  -0.16109199E+00  -0.18922099E+00
  -0.22509346E+00  -0.26958387E+00  -0.32353741E+00  -0.38777186E+00  -0.46298155E+00
  -0.54950105E+00  -0.64698600E+00  -0.75415026E+00  -0.86866853E+00  -0.98724858E+00
  -0.11058069E+01  -0.12196920E+01  -0.13239397E+01  -0.14135785E+01  -0.14840084E+01
  -0.14426832E+01  -0.14745318E+01  -0.14816239E+01  -0.14637166E+01  -0.14218706E+01
  -0.13582885E+01  -0.12761796E+01  -0.11796211E+01  -0.10733178E+01  -0.96221398E+00
  -0.85101316E+00  -0.74373098E+00  -0.64340119E+00  -0.55200248E+00  -0.47058779E+00
  -0.39952394E+00  -0.33873189E+00  -0.28786129E+00  -0.24638445E+00  -0.21362945E+00
  -0.18879239E+00  -0.17097801E+00  -0.15928637E+00  -0.15291097E+00  -0.15118726E+00
  -0.15356342E+00  -0.15951482E+00  -0.16845449E+00  -0.17969038E+00  -0.19245407E+00
  -0.20597348E+00  -0.21952669E+00  -0.23243681E+00  -0.24403921E+00  -0.25368580E+00
  -0.26081400E+00  -0.26504089E+00  -0.26622698E+00  -0.26448379E+00  -0.26014377E+00
  -0.25373410E+00  -0.24597135E+00  -0.23776392E+00  -0.23016165E+00  -0.22426653E+00
  -0.22116539E+00  -0.22195482E+00  -0.22786239E+00  -0.24036191E+00  -0.26118976E+00
  -0.29225762E+00  -0.33553021E+00  -0.39296192E+00  -0.46651308E+00  -0.55813995E+00
  -0.66956723E+00  -0.80172480E+00  -0.95394307E+00  -0.11232286E+01  -0.13039929E+01
  -0.14884583E+01  -0.16676762E+01  -0.18327871E+01  -0.19759774E+01  -0.20907319E+01
  -0.21714887E+01  -0.22142945E+01  -0.22173049E+01  -0.21774844E+01  -0.20948268E+01
  -0.19755189E+01  -0.18305941E+01  -0.16716421E+01  -0.15070254E+01  -0.13408631E+01
  -0.11749570E+01  -0.10107068E+01  -0.84827367E+00  -0.68665665E+00  -0.52442455E+00
  -0.36087138E+00  -0.19751125E+00  -0.40181227E-01   0.97661470E-01   0.17953347E+00
   0.15094602E+00  -0.25919030E-01  -0.35790052E+00  -0.81526384E+00  -0.13338013E+01
  -0.18268258E+01  -0.22076652E+01  -0.24160558E+01  -0.24358722E+01  -0.22949172E+01
  -0.20486441E+01  -0.17586221E+01  -0.14759590E+01  -0.12327932E+01  -0.10398162E+01
  -0.88887387E+00  -0.76648894E+00  -0.66280224E+00  -0.57218189E+00  -0.49247394E+00
  -0.42324927E+00  -0.36431327E+00  -0.31497884E+00  -0.27402776E+00  -0.24004645E+00
  -0.21178296E+00  -0.18828467E+00  -0.16881995E+00  -0.15277092E+00  -0.13963211E+00
  -0.12907619E+00  -0.12098561E+00  -0.11542355E+00  -0.11257959E+00  -0.11272505E+00
  -0.11620641E+00  -0.12349362E+00  -0.13524454E+00  -0.15230408E+00  -0.17560899E+00
  -0.20606870E+00  -0.24451041E+00  -0.29170034E+00  -0.34837709E+00  -0.41521804E+00
  -0.49268361E+00  -0.58074257E+00  -0.67857038E+00  -0.78436472E+00  -0.89536005E+00
  -0.10079944E+01  -0.11181205E+01  -0.12212091E+01  -0.13125798E+01  -0.13877181E+01
  -0.13387233E+01  -0.13783453E+01  -0.13955258E+01  -0.13895209E+01  -0.13608310E+01
  -0.13110107E+01  -0.12425293E+01  -0.11587131E+01  -0.10636265E+01  -0.96177265E+00
  -0.85765753E+00  -0.75534511E+00  -0.65811171E+00  -0.56827801E+00  -0.48725777E+00
  -0.41576181E+00  -0.35401918E+00  -0.30192535E+00  -0.25913214E+00  -0.22511219E+00
  -0.19919539E+00  -0.18059172E+00  -0.16845535E+00  -0.16199602E+00  -0.16055961E+00
  -0.16361180E+00  -0.17065417E+00  -0.18113833E+00  -0.19440884E+00  -0.20968889E+00
  -0.22612879E+00  -0.24288862E+00  -0.25917454E+00  -0.27420056E+00  -0.28716147E+00
  -0.29729950E+00  -0.30403300E+00  -0.30705034E+00  -0.30633466E+00  -0.30214915E+00
  -0.29500605E+00  -0.28563501E+00  -0.27496014E+00  -0.26408738E+00  -0.25423793E+00
  -0.24663595E+00  -0.24245561E+00  -0.24289768E+00  -0.24933423E+00  -0.26337891E+00
  -0.28683236E+00  -0.32158430E+00  -0.36954911E+00  -0.43264950E+00  -0.51280441E+00
  -0.61180891E+00  -0.73094220E+00  -0.87026152E+00  -0.10278075E+01  -0.11991257E+01
  -0.13773971E+01  -0.15541923E+01  -0.17206235E+01  -0.18684987E+01  -0.19910238E+01
  -0.20828205E+01  -0.21396952E+01  -0.21602429E+01  -0.21430833E+01  -0.20868375E+01
  -0.19943282E+01  -0.18733764E+01  -0.17339498E+01  -0.15843582E+01  -0.14293084E+01
  -0.12706117E+01  -0.11095904E+01  -0.94678497E+00  -0.78127264E+00  -0.61102679E+00
  -0.43393801E+00  -0.24925503E+00  -0.59539225E-01   0.12623665E+00   0.27578314E+00
   0.32853945E+00   0.23524768E+00  -0.24430605E-01  -0.43502517E+00  -0.94464593E+00
  -0.14715149E+01  -0.19213953E+01  -0.22147284E+01  -0.23123565E+01  -0.22254229E+01
  -0.20043433E+01  -0.17155670E+01  -0.14200437E+01  -0.11609464E+01  -0.95936205E+00
  -0.81428155E+00  -0.70790714E+00  -0.62348114E+00  -0.55119806E+00  -0.48647765E+00
  -0.42817864E+00  -0.37656464E+00  -0.33190232E+00  -0.29385886E+00  -0.26156321E+00
  -0.23401651E+00  -0.21042752E+00  -0.19024525E+00  -0.17303134E+00  -0.15841488E+00
  -0.14614867E+00  -0.13614255E+00  -0.12844486E+00  -0.12322595E+00  -0.12075825E+00
  -0.12137365E+00  -0.12546028E+00  -0.13354592E+00  -0.14637093E+00  -0.16483039E+00
  -0.18982600E+00  -0.22217000E+00  -0.26258504E+00  -0.31173111E+00  -0.37020103E+00
  -0.43845695E+00  -0.51665679E+00  -0.60436644E+00  -0.70029367E+00  -0.80221639E+00
  -0.90711443E+00  -0.10113659E+01  -0.11109163E+01  -0.12014607E+01  -0.12787062E+01
  -0.12249681E+01  -0.12700738E+01  -0.12952809E+01  -0.12994254E+01  -0.12825221E+01
  -0.12455751E+01  -0.11904173E+01  -0.11196819E+01  -0.10367667E+01  -0.94562743E+00
  -0.85041209E+00  -0.75505129E+00  -0.66289314E+00  -0.57646778E+00  -0.49746624E+00
  -0.42690745E+00  -0.36533370E+00  -0.31292138E+00  -0.26954299E+00  -0.23484218E+00
  -0.20829397E+00  -0.18922841E+00  -0.17688195E+00  -0.17051633E+00  -0.16951974E+00
  -0.17339961E+00  -0.18169927E+00  -0.19392004E+00  -0.20945844E+00  -0.22755509E+00
  -0.24730839E+00  -0.26777038E+00  -0.28802233E+00  -0.30714705E+00  -0.32417697E+00
  -0.33814927E+00  -0.34825301E+00  -0.35395320E+00  -0.35504474E+00  -0.35166708E+00
  -0.34428401E+00  -0.33361853E+00  -0.32060620E+00  -0.30639357E+00  -0.29231729E+00
  -0.27978001E+00  -0.27011016E+00  -0.26457139E+00  -0.26449935E+00  -0.27140032E+00
  -0.28693879E+00  -0.31287898E+00  -0.35104282E+00  -0.40327420E+00  -0.47141070E+00
  -0.55723471E+00  -0.66224476E+00  -0.78708099E+00  -0.93072776E+00  -0.10898899E+01
  -0.12588771E+01  -0.14300621E+01  -0.15948082E+01  -0.17446477E+01  -0.18723071E+01
  -0.19721591E+01  -0.20400925E+01  -0.20736564E+01  -0.20731917E+01  -0.20385860E+01
  -0.19710216E+01  -0.18752988E+01  -0.17588799E+01  -0.16289541E+01  -0.14901428E+01
  -0.13443761E+01  -0.11928287E+01  -0.10363905E+01  -0.87449799E+00  -0.70498400E+00
  -0.52482406E+00  -0.33144752E+00  -0.12441542E+00   0.92035027E-01   0.29549277E+00
   0.42513954E+00   0.42219733E+00   0.25391631E+00  -0.78301855E-01  -0.53767549E+00
  -0.10549399E+01  -0.15389921E+01  -0.18994978E+01  -0.20758928E+01  -0.20573084E+01
  -0.18810135E+01  -0.16118668E+01  -0.13171968E+01  -0.10497164E+01  -0.84058769E+00
  -0.69807314E+00  -0.60909693E+00  -0.54881926E+00  -0.50116135E+00  -0.45820292E+00
  -0.41719242E+00  -0.37826116E+00  -0.34242870E+00  -0.31037255E+00  -0.28204340E+00
  -0.25693373E+00  -0.23452367E+00  -0.21447856E+00  -0.19659051E+00  -0.18071139E+00
  -0.16677049E+00  -0.15478677E+00  -0.14485433E+00  -0.13715796E+00  -0.13198618E+00
  -0.12967528E+00  -0.13055938E+00  -0.13504306E+00  -0.14372830E+00  -0.15741875E+00
  -0.17698724E+00  -0.20325302E+00  -0.23694100E+00  -0.27866919E+00  -0.32893860E+00
  -0.38813654E+00  -0.45647890E+00  -0.53379461E+00  -0.61923362E+00  -0.71111069E+00
  -0.80696443E+00  -0.90371136E+00  -0.99778832E+00  -0.10853107E+01  -0.11622988E+01
  -0.11064521E+01  -0.11548204E+01  -0.11859475E+01  -0.11983449E+01  -0.11915985E+01
  -0.11662314E+01  -0.11235401E+01  -0.10655503E+01  -0.99501857E+00  -0.91531487E+00
  -0.83014259E+00  -0.74317021E+00  -0.65766705E+00  -0.57623821E+00  -0.50075490E+00
  -0.43247421E+00  -0.37220601E+00  -0.32040208E+00  -0.27718884E+00  -0.24241636E+00
  -0.21571883E+00  -0.19655498E+00  -0.18426806E+00  -0.17820234E+00  -0.17781083E+00
  -0.18266369E+00  -0.19237400E+00  -0.20651460E+00  -0.22454425E+00  -0.24573793E+00
  -0.26917620E+00  -0.29382902E+00  -0.31864983E+00  -0.34257486E+00  -0.36447295E+00
  -0.38317666E+00  -0.39762146E+00  -0.40699796E+00  -0.41085368E+00  -0.40914580E+00
  -0.40223140E+00  -0.39079153E+00  -0.37575509E+00  -0.35830256E+00  -0.33986843E+00
  -0.32203098E+00  -0.30633732E+00  -0.29422316E+00  -0.28708381E+00  -0.28637450E+00
  -0.29364050E+00  -0.31050845E+00  -0.33866816E+00  -0.37983484E+00  -0.43571684E+00
  -0.50801335E+00  -0.59830724E+00  -0.70764469E+00  -0.83581538E+00  -0.98065467E+00
  -0.11377071E+01  -0.13003890E+01  -0.14606491E+01  -0.16100299E+01  -0.17408183E+01
  -0.18468323E+01  -0.19236475E+01  -0.19685320E+01  -0.19807667E+01  -0.19621315E+01
  -0.19145152E+01  -0.18411591E+01  -0.17472567E+01  -0.16383626E+01  -0.15184169E+01
  -0.13892071E+01  -0.12517934E+01  -0.11072233E+01  -0.95536760E+00  -0.79429830E+00
  -0.62061947E+00  -0.43054995E+00  -0.22133349E+00   0.67297085E-02   0.24285097E+00
   0.43523339E+00   0.51809449E+00   0.44709791E+00   0.21050603E+00  -0.16952442E+00
  -0.63915340E+00  -0.11184944E+01  -0.15169294E+01  -0.17594561E+01  -0.18127335E+01
  -0.16944772E+01  -0.14604781E+01  -0.11794917E+01  -0.91156448E+00  -0.69713133E+00
  -0.55396363E+00  -0.47717822E+00  -0.44251511E+00  -0.42336725E+00  -0.40726394E+00
  -0.38906514E+00  -0.36803173E+00  -0.34544030E+00  -0.32282174E+00  -0.30108009E+00
  -0.28042155E+00  -0.26073235E+00  -0.24193231E+00  -0.22407595E+00  -0.20730370E+00
  -0.19179699E+00  -0.17776124E+00  -0.16542156E+00  -0.15504758E+00  -0.14697562E+00
  -0.14156735E+00  -0.13914786E+00  -0.14004115E+00  -0.14469748E+00  -0.15376767E+00
  -0.16804463E+00  -0.18834647E+00  -0.21542346E+00  -0.24989309E+00  -0.29220691E+00
  -0.34267260E+00  -0.40147006E+00  -0.46854147E+00  -0.54335685E+00  -0.62471625E+00
  -0.71070992E+00  -0.79879645E+00  -0.88591549E+00  -0.96863058E+00  -0.10433261E+01
  -0.98761427E+00  -0.10372023E+01  -0.10721946E+01  -0.10908965E+01  -0.10925389E+01
  -0.10772247E+01  -0.10457926E+01  -0.99974086E+00  -0.94123154E+00  -0.87305515E+00
  -0.79843833E+00  -0.72071187E+00  -0.64295544E+00  -0.56773814E+00  -0.49702203E+00
  -0.43222318E+00  -0.37434332E+00  -0.32406393E+00  -0.28176707E+00  -0.24753421E+00
  -0.22117472E+00  -0.20228761E+00  -0.19034559E+00  -0.18480105E+00  -0.18518570E+00
  -0.19114716E+00  -0.20239692E+00  -0.21860813E+00  -0.23931468E+00  -0.26384116E+00
  -0.29128669E+00  -0.32057752E+00  -0.35054813E+00  -0.37997760E+00  -0.40756919E+00
  -0.43195540E+00  -0.45179985E+00  -0.46597323E+00  -0.47371907E+00  -0.47474708E+00
  -0.46923597E+00  -0.45776371E+00  -0.44123448E+00  -0.42085121E+00  -0.39811702E+00
  -0.37476514E+00  -0.35259046E+00  -0.33329491E+00  -0.31844665E+00  -0.30953835E+00
  -0.30806049E+00  -0.31553347E+00  -0.33350371E+00  -0.36352067E+00  -0.40712779E+00
  -0.46588243E+00  -0.54132089E+00  -0.63469397E+00  -0.74640457E+00  -0.87531577E+00
  -0.10182320E+01  -0.11697875E+01  -0.13228384E+01  -0.14693162E+01  -0.16013205E+01
  -0.17120809E+01  -0.17965186E+01  -0.18514436E+01  -0.18756192E+01  -0.18698686E+01
  -0.18371859E+01  -0.17812493E+01  -0.17062399E+01  -0.16164120E+01  -0.15148719E+01
  -0.14030953E+01  -0.12820446E+01  -0.11527120E+01  -0.10153137E+01  -0.86839988E+00
  -0.70868107E+00  -0.53176158E+00  -0.33334490E+00  -0.11086499E+00   0.13329699E+00
   0.36643004E+00   0.52132823E+00   0.54280180E+00   0.40582341E+00   0.11892292E+00
  -0.27872665E+00  -0.72153235E+00  -0.11266641E+01  -0.14139121E+01  -0.15320449E+01
  -0.14768018E+01  -0.12883263E+01  -0.10307432E+01  -0.76822495E+00  -0.54947133E+00
  -0.40171913E+00  -0.32923116E+00  -0.31412467E+00  -0.32391502E+00  -0.33694315E+00
  -0.34512039E+00  -0.34610165E+00  -0.34073828E+00  -0.33098358E+00  -0.31858250E+00
  -0.30455039E+00  -0.28929782E+00  -0.27304999E+00  -0.25614064E+00  -0.23902732E+00
  -0.22218949E+00  -0.20608214E+00  -0.19114637E+00  -0.17781915E+00  -0.16653465E+00
  -0.15771409E+00  -0.15173250E+00  -0.14890473E+00  -0.14955699E+00  -0.15415063E+00
  -0.16333712E+00  -0.17788616E+00  -0.19855323E+00  -0.22597257E+00  -0.26060351E+00
  -0.30272414E+00  -0.35245102E+00  -0.40972234E+00  -0.47418470E+00  -0.54501685E+00
  -0.62080357E+00  -0.69952595E+00  -0.77863790E+00  -0.85517923E+00  -0.92592766E+00
  -0.87214752E+00  -0.92118577E+00  -0.95814341E+00  -0.98123776E+00  -0.98944789E+00
  -0.98253211E+00  -0.96093733E+00  -0.92570070E+00  -0.87844676E+00  -0.82141544E+00
  -0.75735068E+00  -0.68920524E+00  -0.61980215E+00  -0.55159594E+00  -0.48656462E+00
  -0.42621211E+00  -0.37166015E+00  -0.32375589E+00  -0.28310029E+00  -0.25000051E+00
  -0.22445251E+00  -0.20621096E+00  -0.19489651E+00  -0.19008868E+00  -0.19141292E+00
  -0.19860670E+00  -0.21149800E+00  -0.22988286E+00  -0.25339118E+00  -0.28141895E+00
  -0.31311794E+00  -0.34741186E+00  -0.38304545E+00  -0.41864812E+00  -0.45275629E+00
  -0.48380057E+00  -0.51016339E+00  -0.53036464E+00  -0.54328793E+00  -0.54831939E+00
  -0.54537213E+00  -0.53485137E+00  -0.51759358E+00  -0.49481136E+00  -0.46805678E+00
  -0.43918276E+00  -0.41022876E+00  -0.38321779E+00  -0.35999371E+00  -0.34220593E+00
  -0.33138961E+00  -0.32902492E+00  -0.33654114E+00  -0.35532037E+00  -0.38672643E+00
  -0.43213623E+00  -0.49293181E+00  -0.57037479E+00  -0.66524488E+00  -0.77723726E+00
  -0.90433554E+00  -0.10424751E+01  -0.11856778E+01  -0.13266423E+01  -0.14576495E+01
  -0.15715540E+01  -0.16625779E+01  -0.17267539E+01  -0.17621112E+01  -0.17687781E+01
  -0.17489547E+01  -0.17064914E+01  -0.16459133E+01  -0.15712203E+01  -0.14851682E+01
  -0.13892076E+01  -0.12842153E+01  -0.11710004E+01  -0.10499959E+01  -0.92033592E+00
  -0.77921702E+00  -0.62216192E+00  -0.44403437E+00  -0.24044619E+00  -0.97471672E-02
   0.23646912E+00   0.44210083E+00   0.54357467E+00   0.50170328E+00   0.31058960E+00
  -0.42588576E-02  -0.39097991E+00  -0.77795020E+00  -0.10872470E+01  -0.12569019E+01
  -0.12626728E+01  -0.11252603E+01  -0.89814426E+00  -0.64524165E+00  -0.42183382E+00
  -0.26451068E+00  -0.18726328E+00  -0.18037842E+00  -0.21367262E+00  -0.25447410E+00
  -0.28970028E+00  -0.31480092E+00  -0.32947334E+00  -0.33546973E+00  -0.33499031E+00
  -0.32973555E+00  -0.32067521E+00  -0.30838884E+00  -0.29348901E+00  -0.27673726E+00
  -0.25893153E+00  -0.24083106E+00  -0.22315940E+00  -0.20658557E+00  -0.19169790E+00
  -0.17902796E+00  -0.16906154E+00  -0.16218450E+00  -0.15867196E+00  -0.15881908E+00
  -0.16309602E+00  -0.17215155E+00  -0.18668440E+00  -0.20732556E+00  -0.23457277E+00
  -0.26873356E+00  -0.30989440E+00  -0.35794841E+00  -0.41260329E+00  -0.47327578E+00
  -0.53893268E+00  -0.60802010E+00  -0.67849936E+00  -0.74790837E+00  -0.81344439E+00
  -0.76291897E+00  -0.80996982E+00  -0.84724900E+00  -0.87296910E+00  -0.88596612E+00
  -0.88574904E+00  -0.87244241E+00  -0.84668909E+00  -0.80964361E+00  -0.76303744E+00
  -0.70913370E+00  -0.65048500E+00  -0.58962392E+00  -0.52884008E+00  -0.47006331E+00
  -0.41482709E+00  -0.36432386E+00  -0.31951099E+00  -0.28114774E+00  -0.24972923E+00
  -0.22543528E+00  -0.20818857E+00  -0.19776605E+00  -0.19388638E+00  -0.19628967E+00
  -0.20481997E+00  -0.21942643E+00  -0.24003685E+00  -0.26640140E+00  -0.29801793E+00
  -0.33411954E+00  -0.37366602E+00  -0.41536120E+00  -0.45772033E+00  -0.49911806E+00
  -0.53777664E+00  -0.57179560E+00  -0.59933139E+00  -0.61885731E+00  -0.62934976E+00
  -0.63036140E+00  -0.62203481E+00  -0.60507511E+00  -0.58066551E+00  -0.55039354E+00
  -0.51622078E+00  -0.48040464E+00  -0.44529238E+00  -0.41307755E+00  -0.38569142E+00
  -0.36484124E+00  -0.35206020E+00  -0.34872275E+00  -0.35608202E+00  -0.37533673E+00
  -0.40766706E+00  -0.45423761E+00  -0.51617217E+00  -0.59438333E+00  -0.68912158E+00
  -0.79935124E+00  -0.92227256E+00  -0.10532213E+01  -0.11859682E+01  -0.13133673E+01
  -0.14282573E+01  -0.15243636E+01  -0.15969148E+01  -0.16429566E+01  -0.16615713E+01
  -0.16540322E+01  -0.16235827E+01  -0.15746099E+01  -0.15114413E+01  -0.14373496E+01
  -0.13542542E+01  -0.12631564E+01  -0.11647939E+01  -0.10597581E+01  -0.94778989E+00
  -0.82684750E+00  -0.69286668E+00  -0.54049024E+00  -0.36433388E+00  -0.16055250E+00
   0.70335597E-01   0.29881680E+00   0.46092563E+00   0.50432869E+00   0.40663186E+00
   0.17831800E+00  -0.14198380E+00  -0.49414151E+00  -0.80642992E+00  -0.10126762E+01
  -0.10734093E+01  -0.98952387E+00  -0.79928015E+00  -0.56121940E+00  -0.33420992E+00
  -0.16339228E+00  -0.72809293E-01  -0.62050006E-01  -0.10712220E+00  -0.17041982E+00
  -0.22997809E+00  -0.27865423E+00  -0.31435870E+00  -0.33794121E+00  -0.35145209E+00
  -0.35690558E+00  -0.35571120E+00  -0.34879653E+00  -0.33702367E+00  -0.32140971E+00
  -0.30307269E+00  -0.28312798E+00  -0.26263491E+00  -0.24253839E+00  -0.22363380E+00
  -0.20661661E+00  -0.19212788E+00  -0.18068722E+00  -0.17261899E+00  -0.16814124E+00
  -0.16755526E+00  -0.17132697E+00  -0.18002069E+00  -0.19421040E+00  -0.21441196E+00
  -0.24098437E+00  -0.27404062E+00  -0.31346258E+00  -0.35896877E+00  -0.41008666E+00
  -0.46602852E+00  -0.52560837E+00  -0.58724279E+00  -0.64895461E+00  -0.70838377E+00
  -0.66197889E+00  -0.70594368E+00  -0.74221198E+00  -0.76903457E+00  -0.78518533E+00
  -0.79001499E+00  -0.78340466E+00  -0.76568088E+00  -0.73760902E+00  -0.70046669E+00
  -0.65604811E+00  -0.60649536E+00  -0.55403519E+00  -0.50075916E+00  -0.44849469E+00
  -0.39875524E+00  -0.35277272E+00  -0.31157724E+00  -0.27602831E+00  -0.24675691E+00
  -0.22410720E+00  -0.20816837E+00  -0.19887052E+00  -0.19607567E+00  -0.19966124E+00
  -0.20959799E+00  -0.22595641E+00  -0.24879448E+00  -0.27800271E+00  -0.31321056E+00
  -0.35375700E+00  -0.39867247E+00  -0.44668008E+00  -0.49623903E+00  -0.54558604E+00
  -0.59273444E+00  -0.63550653E+00  -0.67169680E+00  -0.69933141E+00  -0.71689793E+00
  -0.72348827E+00  -0.71887813E+00  -0.70353420E+00  -0.67854310E+00  -0.64551188E+00
  -0.60650851E+00  -0.56398738E+00  -0.52059492E+00  -0.47890547E+00  -0.44123767E+00
  -0.40960055E+00  -0.38569891E+00  -0.37095302E+00  -0.36656307E+00  -0.37359952E+00
  -0.39305465E+00  -0.42586120E+00  -0.47292550E+00  -0.53508955E+00  -0.61285549E+00
  -0.70587625E+00  -0.81244482E+00  -0.92920682E+00  -0.10511825E+01  -0.11721372E+01
  -0.12853011E+01  -0.13842465E+01  -0.14636002E+01  -0.15194716E+01  -0.15497669E+01
  -0.15544877E+01  -0.15357855E+01  -0.14974638E+01  -0.14439633E+01  -0.13792360E+01
  -0.13060318E+01  -0.12259199E+01  -0.11398732E+01  -0.10487124E+01  -0.95276370E+00
  -0.85090725E+00  -0.73993358E+00  -0.61485325E+00  -0.46994339E+00  -0.30009220E+00
  -0.10257415E+00   0.11654108E+00   0.31218260E+00   0.42458317E+00   0.41473275E+00
   0.27516073E+00   0.29212526E-01  -0.27513385E+00  -0.57414025E+00  -0.80196516E+00
  -0.90920673E+00  -0.87925036E+00  -0.73285136E+00  -0.51826208E+00  -0.29353356E+00
  -0.11002359E+00  -0.12753930E-02   0.23201736E-01  -0.20617061E-01  -0.97007555E-01
  -0.17497778E+00  -0.24389190E+00  -0.29949242E+00  -0.34108245E+00  -0.36985755E+00
  -0.38757821E+00  -0.39577593E+00  -0.39559321E+00  -0.38805641E+00  -0.37436197E+00
  -0.35592738E+00  -0.33426757E+00  -0.31083861E+00  -0.28691746E+00  -0.26356384E+00
  -0.24168090E+00  -0.22208034E+00  -0.20544335E+00  -0.19223244E+00  -0.18270986E+00
  -0.17707944E+00  -0.17561487E+00  -0.17869080E+00  -0.18675638E+00  -0.20027866E+00
  -0.21963545E+00  -0.24499878E+00  -0.27630302E+00  -0.31329183E+00  -0.35553590E+00
  -0.40238046E+00  -0.45289222E+00  -0.50584043E+00  -0.55966668E+00  -0.61245144E+00
  -0.57063392E+00  -0.61072642E+00  -0.64495762E+00  -0.67164760E+00  -0.68955232E+00
  -0.69792500E+00  -0.69647554E+00  -0.68529875E+00  -0.66485999E+00  -0.63605272E+00
  -0.60023495E+00  -0.55914344E+00  -0.51469076E+00  -0.46874710E+00  -0.42299670E+00
  -0.37889086E+00  -0.33767055E+00  -0.30041075E+00  -0.26803132E+00  -0.24125564E+00
  -0.22056130E+00  -0.20618634E+00  -0.19820127E+00  -0.19660925E+00  -0.20143824E+00
  -0.21280249E+00  -0.23089841E+00  -0.25591429E+00  -0.28789144E+00  -0.32661080E+00
  -0.37153794E+00  -0.42180656E+00  -0.47621581E+00  -0.53323601E+00  -0.59101320E+00
  -0.64737478E+00  -0.69987914E+00  -0.74596612E+00  -0.78319928E+00  -0.80952626E+00
  -0.82349228E+00  -0.82438353E+00  -0.81229332E+00  -0.78809667E+00  -0.75336835E+00
  -0.71028111E+00  -0.66147706E+00  -0.60987861E+00  -0.55844217E+00  -0.50992984E+00
  -0.46676279E+00  -0.43095284E+00  -0.40410179E+00  -0.38746398E+00  -0.38204412E+00
  -0.38867765E+00  -0.40808809E+00  -0.44094671E+00  -0.48789854E+00  -0.54943945E+00
  -0.62558795E+00  -0.71544265E+00  -0.81679181E+00  -0.92591872E+00  -0.10377179E+01
  -0.11461760E+01  -0.12451036E+01  -0.13288548E+01  -0.13928507E+01  -0.14339609E+01
  -0.14508621E+01  -0.14442988E+01  -0.14169822E+01  -0.13729456E+01  -0.13164978E+01
  -0.12512250E+01  -0.11795650E+01  -0.11030909E+01  -0.10230304E+01  -0.94027045E+00
  -0.85464421E+00  -0.76410891E+00  -0.66458476E+00  -0.55061766E+00  -0.41654116E+00
  -0.25799032E+00  -0.73981361E-01   0.12143531E+00   0.27710983E+00   0.34247763E+00
   0.29130598E+00   0.12820653E+00  -0.11401486E+00  -0.38210304E+00  -0.61418910E+00
  -0.75586883E+00  -0.77682103E+00  -0.68038858E+00  -0.50084174E+00  -0.29027610E+00
  -0.10213582E+00   0.22720499E-01   0.65315925E-01   0.32574208E-01  -0.45634384E-01
  -0.13388611E+00  -0.21737726E+00  -0.28971740E+00  -0.34823655E+00  -0.39262756E+00
  -0.42374017E+00  -0.44272239E+00  -0.45062145E+00  -0.44844974E+00  -0.43746785E+00
  -0.41933507E+00  -0.39598461E+00  -0.36935237E+00  -0.34115453E+00  -0.31280696E+00
  -0.28546792E+00  -0.26012027E+00  -0.23759910E+00  -0.21854398E+00  -0.20335590E+00
  -0.19224440E+00  -0.18534994E+00  -0.18285609E+00  -0.18503448E+00  -0.19222104E+00
  -0.20473975E+00  -0.22280196E+00  -0.24642978E+00  -0.27543554E+00  -0.30943462E+00
  -0.34785033E+00  -0.38990278E+00  -0.43459299E+00  -0.48067597E+00  -0.52662466E+00
  -0.48953839E+00  -0.52525416E+00  -0.55669618E+00  -0.58229715E+00  -0.60082064E+00
  -0.61144971E+00  -0.61377281E+00  -0.60772638E+00  -0.59356153E+00  -0.57186882E+00
  -0.54362854E+00  -0.51019616E+00  -0.47316692E+00  -0.43417386E+00  -0.39473541E+00
  -0.35620815E+00  -0.31980498E+00  -0.28661410E+00  -0.25759114E+00  -0.23352502E+00
  -0.21499599E+00  -0.20236418E+00  -0.19582428E+00  -0.19551171E+00  -0.20160253E+00
  -0.21435978E+00  -0.23411666E+00  -0.26119974E+00  -0.29580587E+00  -0.33787568E+00
  -0.38701957E+00  -0.44250314E+00  -0.50324500E+00  -0.56778647E+00  -0.63424937E+00
  -0.70032590E+00  -0.76333759E+00  -0.82038192E+00  -0.86856595E+00  -0.90528544E+00
  -0.92848343E+00  -0.93684824E+00  -0.92994544E+00  -0.90828714E+00  -0.87330524E+00
  -0.82722527E+00  -0.77287303E+00  -0.71344669E+00  -0.65227484E+00  -0.59257527E+00
  -0.53724770E+00  -0.48873948E+00  -0.44898953E+00  -0.41944499E+00  -0.40114007E+00
  -0.39481283E+00  -0.40101715E+00  -0.42020677E+00  -0.45278333E+00  -0.49907675E+00
  -0.55919166E+00  -0.63269547E+00  -0.71822719E+00  -0.81318453E+00  -0.91364122E+00
  -0.10145772E+01  -0.11103904E+01  -0.11955349E+01  -0.12650926E+01  -0.13152038E+01
  -0.13434312E+01  -0.13491130E+01  -0.13335638E+01  -0.12998510E+01  -0.12520425E+01
  -0.11941946E+01  -0.11296013E+01  -0.10606597E+01  -0.98919231E+00  -0.91664852E+00
  -0.84374376E+00  -0.76970612E+00  -0.69175558E+00  -0.60528734E+00  -0.50474540E+00
  -0.38494785E+00  -0.24278032E+00  -0.79432444E-01   0.84699501E-01   0.20071148E+00
   0.22835629E+00   0.15251648E+00  -0.12996882E-01  -0.22968300E+00  -0.44414296E+00
  -0.60214406E+00  -0.66450771E+00  -0.61941581E+00  -0.48546014E+00  -0.30411229E+00
  -0.12563577E+00   0.57826645E-02   0.63775157E-01   0.46394466E-01  -0.24261089E-01
  -0.11405147E+00  -0.20516211E+00  -0.28961423E+00  -0.36271757E+00  -0.42223137E+00
  -0.46747722E+00  -0.49859586E+00  -0.51605465E+00  -0.52054496E+00  -0.51320315E+00
  -0.49581240E+00  -0.47069939E+00  -0.44037360E+00  -0.40715908E+00  -0.37298793E+00
  -0.33937223E+00  -0.30749586E+00  -0.27832932E+00  -0.25266500E+00  -0.23106475E+00
  -0.21382643E+00  -0.20105616E+00  -0.19280144E+00  -0.18914635E+00  -0.19023758E+00
  -0.19626715E+00  -0.20741805E+00  -0.22377527E+00  -0.24524423E+00  -0.27152269E+00
  -0.30211296E+00  -0.33633345E+00  -0.37332129E+00  -0.41203685E+00  -0.45125482E+00
  -0.41880315E+00  -0.44988824E+00  -0.47803359E+00  -0.50183259E+00  -0.52008369E+00
  -0.53191517E+00  -0.53682122E+00  -0.53462853E+00  -0.52544265E+00  -0.50963435E+00
  -0.48788199E+00  -0.46120167E+00  -0.43087701E+00  -0.39829719E+00  -0.36480760E+00
  -0.33165077E+00  -0.29997431E+00  -0.27084278E+00  -0.24522426E+00  -0.22395485E+00
  -0.20769288E+00  -0.19689725E+00  -0.19187147E+00  -0.19286940E+00  -0.20019841E+00
  -0.21426299E+00  -0.23554183E+00  -0.26451254E+00  -0.30153218E+00  -0.34670654E+00
  -0.39980682E+00  -0.46025338E+00  -0.52711086E+00  -0.59903668E+00  -0.67419712E+00
  -0.75021972E+00  -0.82423385E+00  -0.89301864E+00  -0.95324782E+00  -0.10017854E+01
  -0.10359625E+01  -0.10538018E+01  -0.10542163E+01  -0.10371785E+01  -0.10037997E+01
  -0.95624030E+00  -0.89746851E+00  -0.83096330E+00  -0.76042550E+00  -0.68951731E+00
  -0.62164252E+00  -0.55977380E+00  -0.50632970E+00  -0.46310909E+00  -0.43131740E+00
  -0.41169241E+00  -0.40467067E+00  -0.41051560E+00  -0.42939257E+00  -0.46140558E+00
  -0.50656113E+00  -0.56459275E+00  -0.63465438E+00  -0.71499300E+00  -0.80274052E+00
  -0.89392783E+00  -0.98376718E+00  -0.10671488E+01  -0.11391885E+01  -0.11956715E+01
  -0.12334003E+01  -0.12505556E+01  -0.12470531E+01  -0.12246618E+01  -0.11866422E+01
  -0.11369553E+01  -0.10794084E+01  -0.10171574E+01  -0.95269798E+00  -0.88805384E+00
  -0.82469734E+00  -0.76301831E+00  -0.70167228E+00  -0.63735330E+00  -0.56526053E+00
  -0.48013693E+00  -0.37767469E+00  -0.25623324E+00  -0.11905348E+00   0.11679637E-01
   0.93692327E-01   0.96820484E-01   0.15015179E-01  -0.13203275E+00  -0.30477095E+00
  -0.45518647E+00  -0.54125646E+00  -0.54028135E+00  -0.45596023E+00  -0.31622019E+00
  -0.16310402E+00  -0.39076721E-01   0.25754437E-01   0.22259975E-01  -0.35670019E-01
  -0.11931475E+00  -0.21108255E+00  -0.30239175E+00  -0.38695285E+00  -0.46050563E+00
  -0.52039193E+00  -0.56511162E+00  -0.59394388E+00  -0.60680556E+00  -0.60440433E+00
  -0.58844393E+00  -0.56155621E+00  -0.52689281E+00  -0.48758604E+00  -0.44632640E+00
  -0.40518143E+00  -0.36565398E+00  -0.32886829E+00  -0.29571466E+00  -0.26686266E+00
  -0.24271449E+00  -0.22341965E+00  -0.20896878E+00  -0.19929643E+00  -0.19435228E+00
  -0.19414546E+00  -0.19874785E+00  -0.20823150E+00  -0.22257003E+00  -0.24156650E+00
  -0.26482812E+00  -0.29176408E+00  -0.32160165E+00  -0.35342588E+00  -0.38621103E+00
  -0.35814716E+00  -0.38454693E+00  -0.40909622E+00  -0.43058083E+00  -0.44786947E+00
  -0.46005923E+00  -0.46656628E+00  -0.46712970E+00  -0.46175412E+00  -0.45066258E+00
  -0.43431125E+00  -0.41343165E+00  -0.38901526E+00  -0.36220925E+00  -0.33418637E+00
  -0.30606750E+00  -0.27891063E+00  -0.25372295E+00  -0.23145601E+00  -0.21297009E+00
  -0.19898171E+00  -0.19003283E+00  -0.18652448E+00  -0.18881325E+00  -0.19731567E+00
  -0.21256042E+00  -0.23516996E+00  -0.26578015E+00  -0.30491584E+00  -0.35285773E+00
  -0.40955451E+00  -0.47459822E+00  -0.54721528E+00  -0.62620765E+00  -0.70984202E+00
  -0.79575226E+00  -0.88093769E+00  -0.96190242E+00  -0.10349221E+01  -0.10963646E+01
  -0.11429767E+01  -0.11721156E+01  -0.11819739E+01  -0.11718369E+01  -0.11422849E+01
  -0.10952132E+01  -0.10336192E+01  -0.96123252E+00  -0.88212753E+00  -0.80040773E+00
  -0.71997866E+00  -0.64437397E+00  -0.57658790E+00  -0.51892480E+00  -0.47293668E+00
  -0.43950627E+00  -0.41903423E+00  -0.41163107E+00  -0.41725156E+00  -0.43577390E+00
  -0.46702099E+00  -0.51068667E+00  -0.56614536E+00  -0.63218573E+00  -0.70675619E+00
  -0.78683269E+00  -0.86850956E+00  -0.94733331E+00  -0.10187617E+01  -0.10785793E+01
  -0.11232194E+01  -0.11500900E+01  -0.11579635E+01  -0.11472923E+01  -0.11201965E+01
  -0.10800049E+01  -0.10305108E+01  -0.97529857E+00  -0.91742718E+00  -0.85945044E+00
  -0.80344066E+00  -0.75069671E+00  -0.70117971E+00  -0.65307158E+00  -0.60283216E+00
  -0.54583030E+00  -0.47741946E+00  -0.39434163E+00  -0.29636182E+00  -0.18802430E+00
  -0.88785104E-01  -0.32328035E-01  -0.39766234E-01  -0.11066042E+00  -0.22331262E+00
  -0.34194952E+00  -0.42849604E+00  -0.45535971E+00  -0.41471405E+00  -0.32067753E+00
  -0.20373365E+00  -0.99893097E-01  -0.38602078E-01  -0.33232727E-01  -0.77169327E-01
  -0.14928605E+00  -0.23586649E+00  -0.32902162E+00  -0.42170280E+00  -0.50794701E+00
  -0.58293842E+00  -0.64300759E+00  -0.68558687E+00  -0.70922322E+00  -0.71374384E+00
  -0.70046043E+00  -0.67213905E+00  -0.63257539E+00  -0.58589000E+00  -0.53583059E+00
  -0.48534106E+00  -0.43649236E+00  -0.39067923E+00  -0.34887343E+00  -0.31177010E+00
  -0.27981535E+00  -0.25320585E+00  -0.23192585E+00  -0.21581966E+00  -0.20467742E+00
  -0.19831852E+00  -0.19664386E+00  -0.19962452E+00  -0.20723165E+00  -0.21934813E+00
  -0.23569537E+00  -0.25579006E+00  -0.27894787E+00  -0.30433979E+00  -0.33106036E+00
  -0.30706709E+00  -0.32885341E+00  -0.34966005E+00  -0.36847251E+00  -0.38426722E+00
  -0.39614545E+00  -0.40346036E+00  -0.40586837E+00  -0.40329360E+00  -0.39586297E+00
  -0.38388176E+00  -0.36785998E+00  -0.34853155E+00  -0.32681120E+00  -0.30369898E+00
  -0.28019306E+00  -0.25725402E+00  -0.23581140E+00  -0.21676972E+00  -0.20098327E+00
  -0.18920444E+00  -0.18204558E+00  -0.17999628E+00  -0.18350350E+00  -0.19307349E+00
  -0.20933796E+00  -0.23304771E+00  -0.26499246E+00  -0.30587034E+00  -0.35615083E+00
  -0.41597804E+00  -0.48513281E+00  -0.56301618E+00  -0.64859195E+00  -0.74026167E+00
  -0.83572372E+00  -0.93191671E+00  -0.10251316E+01  -0.11112915E+01  -0.11863071E+01
  -0.12463892E+01  -0.12882781E+01  -0.13094628E+01  -0.13084636E+01  -0.12851476E+01
  -0.12409107E+01  -0.11785736E+01  -0.11020047E+01  -0.10156247E+01  -0.92398130E+00
  -0.83147799E+00  -0.74220261E+00  -0.65975849E+00  -0.58706332E+00  -0.52618920E+00
  -0.47834575E+00  -0.44403237E+00  -0.42327761E+00  -0.41585859E+00  -0.42144232E+00
  -0.43964610E+00  -0.47002331E+00  -0.51196808E+00  -0.56453562E+00  -0.62621053E+00
  -0.69471028E+00  -0.76694081E+00  -0.83917124E+00  -0.90737368E+00  -0.96758915E+00
  -0.10162290E+01  -0.10503496E+01  -0.10679842E+01  -0.10685060E+01  -0.10528427E+01
  -0.10233478E+01  -0.98330363E+00  -0.93627016E+00  -0.88558452E+00  -0.83416574E+00
  -0.78449007E+00  -0.73845814E+00  -0.69702373E+00  -0.65974659E+00  -0.62457342E+00
  -0.58804980E+00  -0.54598953E+00  -0.49453088E+00  -0.43146243E+00  -0.35760361E+00
  -0.27786339E+00  -0.20611475E+00  -0.16678392E+00  -0.17363886E+00  -0.22270063E+00
  -0.29410380E+00  -0.35971124E+00  -0.39365167E+00  -0.38191826E+00  -0.32736445E+00
  -0.24824219E+00  -0.17107747E+00  -0.12076780E+00  -0.11155257E+00  -0.14212546E+00
  -0.19979319E+00  -0.27705478E+00  -0.36790016E+00  -0.46560309E+00  -0.56318770E+00
  -0.65384704E+00  -0.73142151E+00  -0.79086217E+00  -0.82862924E+00  -0.84305013E+00
  -0.83459658E+00  -0.80589774E+00  -0.76130613E+00  -0.70604490E+00  -0.64521843E+00
  -0.58304877E+00  -0.52255876E+00  -0.46567638E+00  -0.41355387E+00  -0.36687449E+00
  -0.32603061E+00  -0.29118699E+00  -0.26230170E+00  -0.23916040E+00  -0.22144191E+00
  -0.20880393E+00  -0.20096099E+00  -0.19772223E+00  -0.19897251E+00  -0.20460275E+00
  -0.21441454E+00  -0.22803558E+00  -0.24488797E+00  -0.26422926E+00  -0.28523656E+00
  -0.26496330E+00  -0.28226488E+00  -0.29928004E+00  -0.31517829E+00  -0.32907145E+00
  -0.34010422E+00  -0.34758847E+00  -0.35109948E+00  -0.35048327E+00  -0.34579623E+00
  -0.33724676E+00  -0.32518769E+00  -0.31014336E+00  -0.29281402E+00  -0.27402606E+00
  -0.25465324E+00  -0.23556103E+00  -0.21759553E+00  -0.20159301E+00  -0.18837107E+00
  -0.17869077E+00  -0.17321674E+00  -0.17251707E+00  -0.17712110E+00  -0.18761262E+00
  -0.20470575E+00  -0.22925604E+00  -0.26219013E+00  -0.30437674E+00  -0.35648377E+00
  -0.41886877E+00  -0.49152200E+00  -0.57403756E+00  -0.66555423E+00  -0.76462691E+00
  -0.86905732E+00  -0.97578769E+00  -0.10809674E+01  -0.11802238E+01  -0.12690503E+01
  -0.13431656E+01  -0.13987629E+01  -0.14326993E+01  -0.14427552E+01  -0.14279967E+01
  -0.13891100E+01  -0.13284820E+01  -0.12499117E+01  -0.11580640E+01  -0.10579133E+01
  -0.95435907E+00  -0.85202384E+00  -0.75510297E+00  -0.66716465E+00  -0.59092070E+00
  -0.52809106E+00  -0.47945888E+00  -0.44510082E+00  -0.42467637E+00  -0.41765859E+00
  -0.42345749E+00  -0.44145085E+00  -0.47094499E+00  -0.51106755E+00  -0.56059469E+00
  -0.61775715E+00  -0.68011805E+00  -0.74461306E+00  -0.80776787E+00  -0.86600912E+00
  -0.91595557E+00  -0.95465226E+00  -0.97980894E+00  -0.99010063E+00  -0.98546366E+00
  -0.96720443E+00  -0.93777977E+00  -0.90030268E+00  -0.85800698E+00  -0.81389519E+00
  -0.77060342E+00  -0.73032590E+00  -0.69462487E+00  -0.66410671E+00  -0.63811456E+00
  -0.61463722E+00  -0.59056840E+00  -0.56235030E+00  -0.52694395E+00  -0.48297026E+00
  -0.43174206E+00  -0.37776049E+00  -0.32924809E+00  -0.30100392E+00  -0.30153208E+00
  -0.32614537E+00  -0.35967168E+00  -0.38332042E+00  -0.38276066E+00  -0.35410185E+00
  -0.30538058E+00  -0.25308222E+00  -0.21528413E+00  -0.20429239E+00  -0.22189070E+00
  -0.26419884E+00  -0.32971072E+00  -0.41513765E+00  -0.51518188E+00  -0.62282029E+00
  -0.72979225E+00  -0.82742302E+00  -0.90765419E+00  -0.96405277E+00  -0.99263577E+00
  -0.99240472E+00  -0.96545454E+00  -0.91651779E+00  -0.85195950E+00  -0.77849226E+00
  -0.70203114E+00  -0.62702388E+00  -0.55634239E+00  -0.49157836E+00  -0.43348189E+00
  -0.38232931E+00  -0.33813515E+00  -0.30073655E+00  -0.26982461E+00  -0.24497948E+00
  -0.22572905E+00  -0.21162161E+00  -0.20228840E+00  -0.19746799E+00  -0.19697481E+00
  -0.20061764E+00  -0.20810112E+00  -0.21895845E+00  -0.23255258E+00  -0.24814219E+00
  -0.23120113E+00  -0.24415954E+00  -0.25739760E+00  -0.27023217E+00  -0.28191534E+00
  -0.29166982E+00  -0.29879958E+00  -0.30281063E+00  -0.30346592E+00  -0.30075334E+00
  -0.29481398E+00  -0.28589848E+00  -0.27437619E+00  -0.26076275E+00  -0.24571422E+00
  -0.22997566E+00  -0.21431876E+00  -0.19950932E+00  -0.18630772E+00  -0.17547324E+00
  -0.16774685E+00  -0.16382042E+00  -0.16432488E+00  -0.16986493E+00  -0.18109475E+00
  -0.19879532E+00  -0.22390198E+00  -0.25745382E+00  -0.30047502E+00  -0.35383091E+00
  -0.41810467E+00  -0.49351906E+00  -0.57988641E+00  -0.67653972E+00  -0.78220101E+00
  -0.89480035E+00  -0.10113329E+01  -0.11278759E+01  -0.12398277E+01  -0.13423102E+01
  -0.14305842E+01  -0.15003447E+01  -0.15479067E+01  -0.15704054E+01  -0.15661368E+01
  -0.15349760E+01  -0.14786425E+01  -0.14005965E+01  -0.13055494E+01  -0.11988145E+01
  -0.10857719E+01  -0.97156472E+00  -0.86094261E+00  -0.75809457E+00  -0.66640944E+00
  -0.58824854E+00  -0.52487366E+00  -0.47659479E+00  -0.44307184E+00  -0.42362929E+00
  -0.41747436E+00  -0.42379232E+00  -0.44174986E+00  -0.47043560E+00  -0.50874462E+00
  -0.55521945E+00  -0.60790162E+00  -0.66428076E+00  -0.72140169E+00  -0.77610473E+00
  -0.82530104E+00  -0.86619828E+00  -0.89648284E+00  -0.91452776E+00  -0.91964527E+00
  -0.91228050E+00  -0.89399235E+00  -0.86716585E+00  -0.83456981E+00  -0.79895855E+00
  -0.76284456E+00  -0.72841408E+00  -0.69745656E+00  -0.67120211E+00  -0.65007113E+00
  -0.63344571E+00  -0.61961283E+00  -0.60599683E+00  -0.58972223E+00  -0.56844571E+00
  -0.54127415E+00  -0.50945810E+00  -0.47646506E+00  -0.44711649E+00  -0.42731046E+00
  -0.42161020E+00  -0.42659945E+00  -0.43285101E+00  -0.43016142E+00  -0.41277420E+00
  -0.38224463E+00  -0.34676205E+00  -0.31737809E+00  -0.30297909E+00  -0.30759245E+00
  -0.33497971E+00  -0.38760416E+00  -0.46537201E+00  -0.56537302E+00  -0.68165491E+00
  -0.80540117E+00  -0.92578106E+00  -0.10314213E+01  -0.11121654E+01  -0.11606925E+01
  -0.11736358E+01  -0.11519611E+01  -0.11005041E+01  -0.10267605E+01  -0.93925932E+00
  -0.84599345E+00  -0.75332975E+00  -0.66558748E+00  -0.58520288E+00  -0.51322365E+00
  -0.44985542E+00  -0.39487688E+00  -0.34787362E+00  -0.30833496E+00  -0.27568882E+00
  -0.24932976E+00  -0.22866316E+00  -0.21315888E+00  -0.20239120E+00  -0.19603967E+00
  -0.19384194E+00  -0.19551294E+00  -0.20066505E+00  -0.20876902E+00  -0.21917864E+00
  -0.20513759E+00  -0.21388878E+00  -0.22340573E+00  -0.23310400E+00  -0.24235560E+00
  -0.25048127E+00  -0.25681715E+00  -0.26082782E+00  -0.26219497E+00  -0.26082786E+00
  -0.25680551E+00  -0.25031047E+00  -0.24160789E+00  -0.23106900E+00  -0.21919421E+00
  -0.20659610E+00  -0.19394881E+00  -0.18194108E+00  -0.17126015E+00  -0.16259772E+00
  -0.15665215E+00  -0.15411477E+00  -0.15565735E+00  -0.16194778E+00  -0.17370414E+00
  -0.19176349E+00  -0.21712067E+00  -0.25089986E+00  -0.29425599E+00  -0.34823734E+00
  -0.41365421E+00  -0.49097925E+00  -0.58027198E+00  -0.68108890E+00  -0.79234231E+00
  -0.91211195E+00  -0.10374822E+01  -0.11645173E+01  -0.12884569E+01  -0.14041081E+01
  -0.15063019E+01  -0.15902579E+01  -0.16518025E+01  -0.16875372E+01  -0.16951057E+01
  -0.16736021E+01  -0.16239600E+01  -0.15490540E+01  -0.14533757E+01  -0.13423966E+01
  -0.12219045E+01  -0.10975448E+01  -0.97458949E+00  -0.85778832E+00  -0.75116568E+00
  -0.65776541E+00  -0.57946966E+00  -0.51702035E+00  -0.47025661E+00  -0.43846148E+00
  -0.42067273E+00  -0.41587228E+00  -0.42305254E+00  -0.44119879E+00  -0.46921515E+00
  -0.50580463E+00  -0.54932979E+00  -0.59771583E+00  -0.64846555E+00  -0.69880966E+00
  -0.74594393E+00  -0.78726954E+00  -0.82058503E+00  -0.84424267E+00  -0.85730491E+00
  -0.85968729E+00  -0.85220804E+00  -0.83646319E+00  -0.81453350E+00  -0.78863666E+00
  -0.76086842E+00  -0.73310177E+00  -0.70699341E+00  -0.68397444E+00  -0.66512826E+00
  -0.65095714E+00  -0.64114059E+00  -0.63443554E+00  -0.62884176E+00  -0.62207307E+00
  -0.61225576E+00  -0.59864295E+00  -0.58203434E+00  -0.56460098E+00  -0.54900991E+00
  -0.53710430E+00  -0.52899732E+00  -0.52272787E+00  -0.51383760E+00  -0.49820611E+00
  -0.47480624E+00  -0.44655646E+00  -0.41897841E+00  -0.39825651E+00  -0.39140345E+00
  -0.40504672E+00  -0.44447343E+00  -0.51287327E+00  -0.61043246E+00  -0.73341423E+00
  -0.87366377E+00  -0.10190291E+01  -0.11549181E+01  -0.12667476E+01  -0.13426401E+01
  -0.13755885E+01  -0.13644875E+01  -0.13138084E+01  -0.12321227E+01  -0.11299952E+01
  -0.10178811E+01  -0.90454864E+00  -0.79628677E+00  -0.69685994E+00  -0.60797442E+00
  -0.52994895E+00  -0.46233818E+00  -0.40437304E+00  -0.35520057E+00  -0.31397975E+00
  -0.27990884E+00  -0.25223914E+00  -0.23029626E+00  -0.21350376E+00  -0.20139231E+00
  -0.19358032E+00  -0.18972413E+00  -0.18945146E+00  -0.19230695E+00  -0.19773923E+00
  -0.18613419E+00  -0.19080500E+00  -0.19667637E+00  -0.20322270E+00  -0.20990180E+00
  -0.21613039E+00  -0.22130677E+00  -0.22489154E+00  -0.22650332E+00  -0.22596761E+00
  -0.22329204E+00  -0.21860152E+00  -0.21209187E+00  -0.20403202E+00  -0.19479272E+00
  -0.18485809E+00  -0.17479865E+00  -0.16522509E+00  -0.15675672E+00  -0.15001909E+00
  -0.14565603E+00  -0.14433468E+00  -0.14674134E+00  -0.15358768E+00  -0.16564439E+00
  -0.18379563E+00  -0.20908023E+00  -0.24268278E+00  -0.28585932E+00  -0.33981603E+00
  -0.40557710E+00  -0.48387020E+00  -0.57502590E+00  -0.67886117E+00  -0.79451655E+00
  -0.92025472E+00  -0.10532832E+01  -0.11897018E+01  -0.13246580E+01  -0.14527091E+01
  -0.15682941E+01  -0.16661612E+01  -0.17416583E+01  -0.17909144E+01  -0.18110500E+01
  -0.18005136E+01  -0.17594814E+01  -0.16901090E+01  -0.15964160E+01  -0.14837789E+01
  -0.13582351E+01  -0.12258734E+01  -0.10924618E+01  -0.96325638E+00  -0.84283606E+00
  -0.73487772E+00  -0.64192871E+00  -0.56531059E+00  -0.50523968E+00  -0.46112783E+00
  -0.43193876E+00  -0.41647325E+00  -0.41352591E+00  -0.42192736E+00  -0.44051167E+00
  -0.46803470E+00  -0.50305915E+00  -0.54383924E+00  -0.58826498E+00  -0.63392077E+00
  -0.67826455E+00  -0.71887247E+00  -0.75366876E+00  -0.78108901E+00  -0.80017679E+00
  -0.81063755E+00  -0.81284837E+00  -0.80778441E+00  -0.79683037E+00  -0.78151441E+00
  -0.76327624E+00  -0.74338259E+00  -0.72300847E+00  -0.70337952E+00  -0.68581457E+00
  -0.67156834E+00  -0.66150832E+00  -0.65577688E+00  -0.65362178E+00  -0.65351769E+00
  -0.65358655E+00  -0.65219565E+00  -0.64850447E+00  -0.64269478E+00  -0.63570994E+00
  -0.62855794E+00  -0.62150009E+00  -0.61358027E+00  -0.60282502E+00  -0.58710504E+00
  -0.56529312E+00  -0.53821517E+00  -0.50903906E+00  -0.48305692E+00  -0.46706905E+00
  -0.46860651E+00  -0.49506901E+00  -0.55267308E+00  -0.64508321E+00  -0.77180739E+00
  -0.92679398E+00  -0.10979407E+01  -0.12681625E+01  -0.14181605E+01  -0.15302678E+01
  -0.15921580E+01  -0.15991618E+01  -0.15545039E+01  -0.14676196E+01  -0.13513650E+01
  -0.12191278E+01  -0.10826030E+01  -0.95056839E+00  -0.82860580E+00  -0.71949786E+00
  -0.62396832E+00  -0.54147843E+00  -0.47088567E+00  -0.41088021E+00  -0.36020989E+00
  -0.31776001E+00  -0.28256241E+00  -0.25378362E+00  -0.23071277E+00  -0.21274977E+00
  -0.19938782E+00  -0.19018406E+00  -0.18471871E+00  -0.18255275E+00  -0.18320107E+00
  -0.17356004E+00  -0.17426779E+00  -0.17657206E+00  -0.17998620E+00  -0.18402152E+00
  -0.18816827E+00  -0.19189481E+00  -0.19469062E+00  -0.19614395E+00  -0.19600744E+00
  -0.19420952E+00  -0.19081175E+00  -0.18595488E+00  -0.17983712E+00  -0.17273075E+00
  -0.16500572E+00  -0.15712730E+00  -0.14962354E+00  -0.14304869E+00  -0.13796862E+00
  -0.13497138E+00  -0.13468413E+00  -0.13778221E+00  -0.14499557E+00  -0.15712934E+00
  -0.17510229E+00  -0.19998427E+00  -0.23300000E+00  -0.27547815E+00  -0.32875049E+00
  -0.39402880E+00  -0.47228391E+00  -0.56412787E+00  -0.66967164E+00  -0.78833419E+00
  -0.91861438E+00  -0.10578919E+01  -0.12023515E+01  -0.13471071E+01  -0.14865336E+01
  -0.16147294E+01  -0.17259845E+01  -0.18151462E+01  -0.18778697E+01  -0.19108245E+01
  -0.19119576E+01  -0.18808298E+01  -0.18189005E+01  -0.17295733E+01  -0.16178813E+01
  -0.14898791E+01  -0.13519650E+01  -0.12103540E+01  -0.10707707E+01  -0.93827076E+00
  -0.81706528E+00  -0.71031411E+00  -0.61996835E+00  -0.54677081E+00  -0.49045307E+00
  -0.45006465E+00  -0.42431214E+00  -0.41180651E+00  -0.41118778E+00  -0.42115288E+00
  -0.44042141E+00  -0.46765347E+00  -0.50133431E+00  -0.53967162E+00  -0.58057509E+00
  -0.62176240E+00  -0.66097377E+00  -0.69622296E+00  -0.72600403E+00  -0.74940363E+00
  -0.76611443E+00  -0.77637062E+00  -0.78082259E+00  -0.78035239E+00  -0.77584608E+00
  -0.76799562E+00  -0.75724709E+00  -0.74396867E+00  -0.72876856E+00  -0.71275686E+00
  -0.69753933E+00  -0.68488487E+00  -0.67620860E+00  -0.67211702E+00  -0.67221807E+00
  -0.67526853E+00  -0.67959636E+00  -0.68363308E+00  -0.68633460E+00  -0.68729492E+00
  -0.68649402E+00  -0.68382530E+00  -0.67868938E+00  -0.66991898E+00  -0.65612671E+00
  -0.63636639E+00  -0.61087112E+00  -0.58163801E+00  -0.55271348E+00  -0.53014315E+00
  -0.52162096E+00  -0.53584107E+00  -0.58147758E+00  -0.66564909E+00  -0.79183462E+00
  -0.95755119E+00  -0.11525932E+01  -0.13589323E+01  -0.15530836E+01  -0.17107633E+01
  -0.18124390E+01  -0.18477176E+01  -0.18169552E+01  -0.17297671E+01  -0.16014507E+01
  -0.14489235E+01  -0.12874913E+01  -0.11290159E+01  -0.98138141E+00  -0.84885082E+00
  -0.73287743E+00  -0.63304500E+00  -0.54792062E+00  -0.47569926E+00  -0.41460303E+00
  -0.36306966E+00  -0.31980171E+00  -0.28374589E+00  -0.25404613E+00  -0.22999200E+00
  -0.21097315E+00  -0.19644628E+00  -0.18591275E+00  -0.17889983E+00  -0.17494100E+00
  -0.16681287E+00  -0.16365391E+00  -0.16246173E+00  -0.16277946E+00  -0.16414701E+00
  -0.16609797E+00  -0.16815831E+00  -0.16986401E+00  -0.17080695E+00  -0.17069295E+00
  -0.16937582E+00  -0.16684578E+00  -0.16318690E+00  -0.15854244E+00  -0.15311247E+00
  -0.14717389E+00  -0.14109271E+00  -0.13531100E+00  -0.13031706E+00  -0.12662337E+00
  -0.12476736E+00  -0.12532986E+00  -0.12895491E+00  -0.13636374E+00  -0.14837068E+00
  -0.16591055E+00  -0.19006955E+00  -0.22209570E+00  -0.26336508E+00  -0.31530178E+00
  -0.37926913E+00  -0.45645299E+00  -0.54773667E+00  -0.65354337E+00  -0.77361916E+00
  -0.90677021E+00  -0.10506234E+01  -0.12015156E+01  -0.13545898E+01  -0.15041030E+01
  -0.16438753E+01  -0.17677704E+01  -0.18701223E+01  -0.19460680E+01  -0.19918151E+01
  -0.20048899E+01  -0.19843926E+01  -0.19312260E+01  -0.18481894E+01  -0.17398207E+01
  -0.16119541E+01  -0.14710915E+01  -0.13237842E+01  -0.11761792E+01  -0.10337556E+01
  -0.90116248E+00  -0.78206490E+00  -0.67899233E+00  -0.59326653E+00  -0.52508511E+00
  -0.47376475E+00  -0.43806654E+00  -0.41649722E+00  -0.40751663E+00  -0.40964230E+00
  -0.42147579E+00  -0.44166907E+00  -0.46883646E+00  -0.50143667E+00  -0.53768527E+00
  -0.57556879E+00  -0.61299173E+00  -0.64802301E+00  -0.67915630E+00  -0.70548896E+00
  -0.72675799E+00  -0.74323284E+00  -0.75551145E+00  -0.76426859E+00  -0.76998878E+00
  -0.77273953E+00  -0.77210677E+00  -0.76742317E+00  -0.75827986E+00  -0.74508698E+00
  -0.72933666E+00  -0.71336099E+00  -0.69967812E+00  -0.69024836E+00  -0.68596831E+00
  -0.68656262E+00  -0.69084181E+00  -0.69717421E+00  -0.70397131E+00  -0.70999642E+00
  -0.71439286E+00  -0.71647787E+00  -0.71547731E+00  -0.71039749E+00  -0.70013950E+00
  -0.68384578E+00  -0.66139928E+00  -0.63397326E+00  -0.60452286E+00  -0.57810964E+00
  -0.56196655E+00  -0.56522209E+00  -0.59816937E+00  -0.67089086E+00  -0.79104638E+00
  -0.96088488E+00  -0.11741447E+01  -0.14142159E+01  -0.16551505E+01  -0.18662608E+01
  -0.20192896E+01  -0.20955033E+01  -0.20897970E+01  -0.20103418E+01  -0.18745082E+01
  -0.17032938E+01  -0.15165089E+01  -0.13299067E+01  -0.11542507E+01  -0.99567799E+00
  -0.85666761E+00  -0.73715914E+00  -0.63558347E+00  -0.54969268E+00  -0.47713972E+00
  -0.41581099E+00  -0.36396181E+00  -0.32022435E+00  -0.28354712E+00  -0.25310478E+00
  -0.22820822E+00  -0.20824039E+00  -0.19262895E+00  -0.18084303E+00  -0.17239190E+00
  -0.16538473E+00  -0.15840610E+00  -0.15375719E+00  -0.15100179E+00  -0.14969167E+00
  -0.14937730E+00  -0.14961923E+00  -0.14999742E+00  -0.15012931E+00  -0.14970395E+00
  -0.14851883E+00  -0.14649323E+00  -0.14364874E+00  -0.14007652E+00  -0.13592054E+00
  -0.13138488E+00  -0.12674889E+00  -0.12236965E+00  -0.11866668E+00  -0.11610103E+00
  -0.11516630E+00  -0.11639871E+00  -0.12039943E+00  -0.12785671E+00  -0.13956583E+00
  -0.15645237E+00  -0.17959925E+00  -0.21025988E+00  -0.24983630E+00  -0.29981456E+00
  -0.36167079E+00  -0.43676450E+00  -0.52621893E+00  -0.63076210E+00  -0.75049811E+00
  -0.88461125E+00  -0.10310738E+01  -0.11864754E+01  -0.13460733E+01  -0.15040783E+01
  -0.16540971E+01  -0.17896217E+01  -0.19044864E+01  -0.19932737E+01  -0.20516670E+01
  -0.20767515E+01  -0.20672487E+01  -0.20236616E+01  -0.19483143E+01  -0.18452467E+01
  -0.17199168E+01  -0.15787085E+01  -0.14283295E+01  -0.12752564E+01  -0.11253449E+01
  -0.98361582E+00  -0.85413204E+00  -0.73989332E+00  -0.64275557E+00  -0.56343778E+00
  -0.50166226E+00  -0.45641088E+00  -0.42622353E+00  -0.40945748E+00  -0.40446176E+00
  -0.40966943E+00  -0.42362733E+00  -0.44496709E+00  -0.47231122E+00  -0.50414325E+00
  -0.53872347E+00  -0.57413964E+00  -0.60851591E+00  -0.64030849E+00  -0.66856024E+00
  -0.69300363E+00  -0.71397433E+00  -0.73217302E+00  -0.74834027E+00  -0.76289458E+00
  -0.77559398E+00  -0.78536117E+00  -0.79047542E+00  -0.78922541E+00  -0.78081686E+00
  -0.76605811E+00  -0.74738855E+00  -0.72818860E+00  -0.71173363E+00  -0.70030156E+00
  -0.69476329E+00  -0.69468249E+00  -0.69874422E+00  -0.70527727E+00  -0.71267007E+00
  -0.71956245E+00  -0.72481253E+00  -0.72735144E+00  -0.72607760E+00  -0.71988863E+00
  -0.70786752E+00  -0.68960238E+00  -0.66562005E+00  -0.63789840E+00  -0.61037514E+00
  -0.58932870E+00  -0.58349632E+00  -0.60377559E+00  -0.66227407E+00  -0.77036814E+00
  -0.93551991E+00  -0.11571493E+01  -0.14228659E+01  -0.17072386E+01  -0.19750412E+01
  -0.21890574E+01  -0.23198840E+01  -0.23535949E+01  -0.22939881E+01  -0.21589972E+01
  -0.19736905E+01  -0.17632742E+01  -0.15484640E+01  -0.13437229E+01  -0.11575568E+01
  -0.99375797E+00  -0.85282635E+00  -0.73322547E+00  -0.63238231E+00  -0.54742219E+00
  -0.47564715E+00  -0.41478432E+00  -0.36305687E+00  -0.31914057E+00  -0.28205758E+00
  -0.25104641E+00  -0.22544830E+00  -0.20464399E+00  -0.18804636E+00  -0.17511916E+00
  -0.16892927E+00  -0.15810482E+00  -0.14997278E+00  -0.14411482E+00  -0.14009057E+00
  -0.13745127E+00  -0.13576551E+00  -0.13463719E+00  -0.13371130E+00  -0.13268221E+00
  -0.13131552E+00  -0.12947164E+00  -0.12710909E+00  -0.12426510E+00  -0.12103414E+00
  -0.11756273E+00  -0.11405834E+00  -0.11079868E+00  -0.10813115E+00  -0.10646246E+00
  -0.10624608E+00  -0.10797989E+00  -0.11221987E+00  -0.11960544E+00  -0.13088630E+00
  -0.14694972E+00  -0.16884847E+00  -0.19781893E+00  -0.23526780E+00  -0.28271728E+00
  -0.34172001E+00  -0.41376314E+00  -0.50016142E+00  -0.60191272E+00  -0.71947653E+00
  -0.85246379E+00  -0.99929244E+00  -0.11569347E+01  -0.13208878E+01  -0.14854164E+01
  -0.16439923E+01  -0.17898008E+01  -0.19162252E+01  -0.20172917E+01  -0.20881001E+01
  -0.21252149E+01  -0.21269475E+01  -0.20934755E+01  -0.20267953E+01  -0.19305610E+01
  -0.18098360E+01  -0.16707303E+01  -0.15199047E+01  -0.13640100E+01  -0.12091990E+01
  -0.10608141E+01  -0.92324084E+00  -0.79984160E+00  -0.69290842E+00  -0.60364629E+00
  -0.53223696E+00  -0.47800812E+00  -0.43968255E+00  -0.41564180E+00  -0.40414267E+00
  -0.40346410E+00  -0.41199825E+00  -0.42829097E+00  -0.45100764E+00  -0.47881281E+00
  -0.51022341E+00  -0.54355246E+00  -0.57702840E+00  -0.60906903E+00  -0.63859184E+00
  -0.66521772E+00  -0.68927397E+00  -0.71158801E+00  -0.73312448E+00  -0.75452868E+00
  -0.77564060E+00  -0.79512256E+00  -0.81046834E+00  -0.81864048E+00  -0.81726113E+00
  -0.80582776E+00  -0.78624983E+00  -0.76234782E+00  -0.73858471E+00  -0.71871024E+00
  -0.70491825E+00  -0.69770922E+00  -0.69627703E+00  -0.69910090E+00  -0.70447301E+00
  -0.71081140E+00  -0.71673403E+00  -0.72098145E+00  -0.72232808E+00  -0.71958393E+00
  -0.71170812E+00  -0.69801773E+00  -0.67849978E+00  -0.65425236E+00  -0.62803554E+00
  -0.60483623E+00  -0.59230567E+00  -0.60090637E+00  -0.64352280E+00  -0.73411441E+00
  -0.88488375E+00  -0.11017639E+01  -0.13790763E+01  -0.16956513E+01  -0.20154069E+01
  -0.22941131E+01  -0.24908848E+01  -0.25797658E+01  -0.25561277E+01  -0.24353098E+01
  -0.22451090E+01  -0.20164174E+01  -0.17760089E+01  -0.15431588E+01  -0.13294945E+01
  -0.11405195E+01  -0.97750234E+00  -0.83909255E+00  -0.72253306E+00  -0.62453098E+00
  -0.54185556E+00  -0.47169595E+00  -0.41181245E+00  -0.36053807E+00  -0.31668589E+00
  -0.27940131E+00  -0.24799991E+00  -0.22184836E+00  -0.20032705E+00  -0.18285654E+00
  -0.17725367E+00  -0.16249387E+00  -0.15077758E+00  -0.14171182E+00  -0.13487591E+00
  -0.12982119E+00  -0.12610500E+00  -0.12332772E+00  -0.12114549E+00  -0.11926320E+00
  -0.11743477E+00  -0.11548025E+00  -0.11330232E+00  -0.11088413E+00  -0.10827345E+00
  -0.10556962E+00  -0.10292181E+00  -0.10053629E+00  -0.98686953E-01  -0.97719809E-01
  -0.98046015E-01  -0.10012971E+00  -0.10448712E+00  -0.11170418E+00  -0.12246664E+00
  -0.13759472E+00  -0.15807974E+00  -0.18511184E+00  -0.22007687E+00  -0.26450794E+00
  -0.32000358E+00  -0.38813591E+00  -0.47035652E+00  -0.56787513E+00  -0.68146703E+00
  -0.81117534E+00  -0.95593591E+00  -0.11132379E+01  -0.12789815E+01  -0.14476338E+01
  -0.16126441E+01  -0.17669771E+01  -0.19036323E+01  -0.20161253E+01  -0.20989586E+01
  -0.21480911E+01  -0.21613201E+01  -0.21384503E+01  -0.20812115E+01  -0.19930032E+01
  -0.18785846E+01  -0.17437581E+01  -0.15949862E+01  -0.14389122E+01  -0.12818518E+01
  -0.11293972E+01  -0.98620450E+00  -0.85592452E+00  -0.74118808E+00  -0.64360342E+00
  -0.56378550E+00  -0.50145672E+00  -0.45562989E+00  -0.42484053E+00  -0.40737085E+00
  -0.40142684E+00  -0.40526799E+00  -0.41730136E+00  -0.43611990E+00  -0.46044625E+00
  -0.48899033E+00  -0.52031194E+00  -0.55281196E+00  -0.58491345E+00  -0.61537906E+00
  -0.64361735E+00  -0.66982005E+00  -0.69484873E+00  -0.71989420E+00  -0.74597699E+00
  -0.77334541E+00  -0.80088197E+00  -0.82580708E+00  -0.84408333E+00  -0.85168050E+00
  -0.84627493E+00  -0.82848541E+00  -0.80188733E+00  -0.77177106E+00  -0.74335479E+00
  -0.72035902E+00  -0.70445417E+00  -0.69551800E+00  -0.69230577E+00  -0.69313309E+00
  -0.69633589E+00  -0.70044730E+00  -0.70416366E+00  -0.70624568E+00  -0.70548211E+00
  -0.70075480E+00  -0.69117885E+00  -0.67631518E+00  -0.65650828E+00  -0.63338930E+00
  -0.61050169E+00  -0.59393617E+00  -0.59283385E+00  -0.61954523E+00  -0.68902727E+00
  -0.81680180E+00  -0.10148304E+01  -0.12854574E+01  -0.16152342E+01  -0.19720767E+01
  -0.23091414E+01  -0.25759707E+01  -0.27330677E+01  -0.27632790E+01  -0.26746974E+01
  -0.24945531E+01  -0.22582392E+01  -0.19990588E+01  -0.17422485E+01  -0.15036082E+01
  -0.12910123E+01  -0.11068289E+01  -0.95007224E+00  -0.81794914E+00  -0.70689644E+00
  -0.61327356E+00  -0.53380255E+00  -0.46579663E+00  -0.40722101E+00  -0.35663581E+00
  -0.31305611E+00  -0.27576508E+00  -0.24414248E+00  -0.21757483E+00  -0.19545994E+00
  -0.19023467E+00  -0.17142842E+00  -0.15599187E+00  -0.14356027E+00  -0.13374883E+00
  -0.12612606E+00  -0.12024028E+00  -0.11567088E+00  -0.11206047E+00  -0.10911252E+00
  -0.10657641E+00  -0.10424760E+00  -0.10198393E+00  -0.99718577E-01  -0.97455859E-01
  -0.95255385E-01  -0.93218866E-01  -0.91491003E-01  -0.90274602E-01  -0.89848622E-01
  -0.90573030E-01  -0.92877043E-01  -0.97244128E-01  -0.10421236E+00  -0.11439672E+00
  -0.12852990E+00  -0.14751187E+00  -0.17245282E+00  -0.20468402E+00  -0.24571974E+00
  -0.29717632E+00  -0.36067632E+00  -0.43775723E+00  -0.52977398E+00  -0.63774831E+00
  -0.76211250E+00  -0.90233713E+00  -0.10565285E+01  -0.12211618E+01  -0.13911026E+01
  -0.15599474E+01  -0.17205623E+01  -0.18656587E+01  -0.19883158E+01  -0.20824795E+01
  -0.21434728E+01  -0.21684661E+01  -0.21567575E+01  -0.21097431E+01  -0.20306103E+01
  -0.19239244E+01  -0.17952485E+01  -0.16508024E+01  -0.14970784E+01  -0.13403952E+01
  -0.11864809E+01  -0.10401980E+01  -0.90543470E+00  -0.78509427E+00  -0.68110901E+00
  -0.59446295E+00  -0.52525329E+00  -0.47282115E+00  -0.43594282E+00  -0.41303769E+00
  -0.40234798E+00  -0.40208081E+00  -0.41052877E+00  -0.42616478E+00  -0.44766591E+00
  -0.47382764E+00  -0.50340515E+00  -0.53500037E+00  -0.56711813E+00  -0.59842023E+00
  -0.62807354E+00  -0.65601016E+00  -0.68295474E+00  -0.71018529E+00  -0.73907074E+00
  -0.77042449E+00  -0.80373919E+00  -0.83655569E+00  -0.86445654E+00  -0.88210677E+00
  -0.88519206E+00  -0.87236502E+00  -0.84607310E+00  -0.81173846E+00  -0.77577209E+00
  -0.74353200E+00  -0.71815342E+00  -0.70047935E+00  -0.68971832E+00  -0.68429049E+00
  -0.68248600E+00  -0.68279418E+00  -0.68393980E+00  -0.68477208E+00  -0.68417049E+00
  -0.68104824E+00  -0.67443501E+00  -0.66361286E+00  -0.64834950E+00  -0.62930329E+00
  -0.60861328E+00  -0.59060659E+00  -0.58251859E+00  -0.59506851E+00  -0.64255036E+00
  -0.74177425E+00  -0.90895732E+00  -0.11540225E+01  -0.14732000E+01  -0.18430106E+01
  -0.22200198E+01  -0.25492026E+01  -0.27792079E+01  -0.28780484E+01  -0.28416482E+01
  -0.26915772E+01  -0.24643958E+01  -0.21988730E+01  -0.19267332E+01  -0.16690381E+01
  -0.14369791E+01  -0.12346092E+01  -0.10616176E+01  -0.91537019E+00  -0.79220927E+00
  -0.68825372E+00  -0.59989718E+00  -0.52409658E+00  -0.45849139E+00  -0.40138885E+00
  -0.35165012E+00  -0.30850917E+00  -0.27137298E+00  -0.23967284E+00  -0.21281763E+00
  -0.20774857E+00  -0.18479860E+00  -0.16552202E+00  -0.14956536E+00  -0.13658260E+00
  -0.12618327E+00  -0.11793174E+00  -0.11139136E+00  -0.10617536E+00  -0.10196648E+00
  -0.98502909E-01  -0.95561566E-01  -0.92965132E-01  -0.90603245E-01  -0.88440358E-01
  -0.86500683E-01  -0.84847278E-01  -0.83575059E-01  -0.82823858E-01  -0.82802626E-01
  -0.83808931E-01  -0.86228206E-01  -0.90512944E-01  -0.97161731E-01  -0.10672404E+00
  -0.11983894E+00  -0.13729551E+00  -0.16009129E+00  -0.18946333E+00  -0.22686854E+00
  -0.27390933E+00  -0.33222837E+00  -0.40340914E+00  -0.48889119E+00  -0.58986249E+00
  -0.70706082E+00  -0.84044423E+00  -0.98877011E+00  -0.11492240E+01  -0.13172805E+01
  -0.14869068E+01  -0.16510567E+01  -0.18022872E+01  -0.19333467E+01  -0.20377053E+01
  -0.21100808E+01  -0.21469621E+01  -0.21469974E+01  -0.21110850E+01  -0.20421127E+01
  -0.19444773E+01  -0.18235897E+01  -0.16854724E+01  -0.15364154E+01  -0.13826141E+01
  -0.12297975E+01  -0.10829374E+01  -0.94610090E+00  -0.82241886E+00  -0.71409652E+00
  -0.62242832E+00  -0.54783804E+00  -0.48997853E+00  -0.44789313E+00  -0.42020280E+00
  -0.40527637E+00  -0.40136864E+00  -0.40674250E+00  -0.41978544E+00  -0.43908887E+00
  -0.46343328E+00  -0.49166756E+00  -0.52256095E+00  -0.55475786E+00  -0.58692027E+00
  -0.61802716E+00  -0.64769339E+00  -0.67634404E+00  -0.70513889E+00  -0.73562601E+00
  -0.76913507E+00  -0.80594218E+00  -0.84438209E+00  -0.88037526E+00  -0.90797966E+00
  -0.92119302E+00  -0.91637463E+00  -0.89399259E+00  -0.85862580E+00  -0.81720908E+00
  -0.77656869E+00  -0.74153368E+00  -0.71429103E+00  -0.69482312E+00  -0.68183438E+00
  -0.67362428E+00  -0.66862614E+00  -0.66557459E+00  -0.66342533E+00  -0.66121306E+00
  -0.65797978E+00  -0.65279237E+00  -0.64481445E+00  -0.63344679E+00  -0.61861247E+00
  -0.60124638E+00  -0.58397385E+00  -0.57190831E+00  -0.57345858E+00  -0.60091511E+00
  -0.67029214E+00  -0.79951386E+00  -0.10039513E+01  -0.12892045E+01  -0.16431494E+01
  -0.20315746E+01  -0.24019447E+01  -0.26963809E+01  -0.28692885E+01  -0.29013027E+01
  -0.28027894E+01  -0.26061845E+01  -0.23524738E+01  -0.20789073E+01  -0.18123133E+01
  -0.15681762E+01  -0.13530719E+01  -0.11679041E+01  -0.10105215E+01  -0.87740212E+00
  -0.76462684E+00  -0.66844477E+00  -0.58560705E+00  -0.51353289E+00  -0.45033465E+00
  -0.39473726E+00  -0.34592359E+00  -0.30333336E+00  -0.26647091E+00  -0.23479864E+00
  -0.22968080E+00  -0.20250313E+00  -0.17929343E+00  -0.15968386E+00  -0.14335165E+00
  -0.12995727E+00  -0.11910788E+00  -0.11037388E+00  -0.10334367E+00  -0.97668344E-01
  -0.93062758E-01  -0.89283284E-01  -0.86123521E-01  -0.83435114E-01  -0.81143214E-01
  -0.79236918E-01  -0.77746642E-01  -0.76730245E-01  -0.76277256E-01  -0.76531234E-01
  -0.77720143E-01  -0.80172451E-01  -0.84300818E-01  -0.90567410E-01  -0.99467778E-01
  -0.11155711E+00  -0.12750987E+00  -0.14818931E+00  -0.17470032E+00  -0.20839742E+00
  -0.25082683E+00  -0.30361802E+00  -0.36836953E+00  -0.44656176E+00  -0.53947547E+00
  -0.64805349E+00  -0.77264193E+00  -0.91260382E+00  -0.10658929E+01  -0.12287653E+01
  -0.13958039E+01  -0.15602966E+01  -0.17148438E+01  -0.18520045E+01  -0.19648852E+01
  -0.20476842E+01  -0.20962261E+01  -0.21084229E+01  -0.20844983E+01  -0.20268541E+01
  -0.19396170E+01  -0.18280530E+01  -0.16980487E+01  -0.15557200E+01  -0.14070902E+01
  -0.12577844E+01  -0.11127725E+01  -0.97621869E+00  -0.85143076E+00  -0.74085047E+00
  -0.64604690E+00  -0.56773232E+00  -0.50583788E+00  -0.45965575E+00  -0.42801718E+00
  -0.40946237E+00  -0.40237387E+00  -0.40508111E+00  -0.41596341E+00  -0.43355008E+00
  -0.45656665E+00  -0.48387863E+00  -0.51436018E+00  -0.54679362E+00  -0.57990665E+00
  -0.61257818E+00  -0.64414382E+00  -0.67466362E+00  -0.70500822E+00  -0.73667399E+00
  -0.77129789E+00  -0.80987090E+00  -0.85173694E+00  -0.89373339E+00  -0.93013550E+00
  -0.95396610E+00  -0.95947346E+00  -0.94461691E+00  -0.91211592E+00  -0.86841834E+00
  -0.82123768E+00  -0.77706109E+00  -0.73975442E+00  -0.71051193E+00  -0.68867159E+00
  -0.67273054E+00  -0.66110804E+00  -0.65250470E+00  -0.64592613E+00  -0.64054446E+00
  -0.63556462E+00  -0.63017088E+00  -0.62353980E+00  -0.61490355E+00  -0.60371612E+00
  -0.59000865E+00  -0.57496958E+00  -0.56170914E+00  -0.55612693E+00  -0.56774717E+00
  -0.61018838E+00  -0.70053717E+00  -0.85652600E+00  -0.10906833E+01  -0.14021737E+01
  -0.17696023E+01  -0.21497909E+01  -0.24860504E+01  -0.27244243E+01  -0.28308502E+01
  -0.28007061E+01  -0.26564810E+01  -0.24362073E+01  -0.21796597E+01  -0.19185908E+01
  -0.16732236E+01  -0.14534978E+01  -0.12622687E+01  -0.10983732E+01  -0.95875607E+00
  -0.83970762E+00  -0.73754508E+00  -0.64899856E+00  -0.57141445E+00  -0.50281532E+00
  -0.44185369E+00  -0.38769051E+00  -0.33981201E+00  -0.29782058E+00  -0.26128010E+00
  -0.25599430E+00  -0.22449167E+00  -0.19725149E+00  -0.17388176E+00  -0.15406126E+00
  -0.13748679E+00  -0.12381417E+00  -0.11264311E+00  -0.10355793E+00  -0.96182769E-01
  -0.90203326E-01  -0.85352916E-01  -0.81401013E-01  -0.78164992E-01  -0.75528079E-01
  -0.73439817E-01  -0.71899426E-01  -0.70936837E-01  -0.70605612E-01  -0.70996642E-01
  -0.72270925E-01  -0.74688213E-01  -0.78604235E-01  -0.84437264E-01  -0.92638355E-01
  -0.10369678E+00  -0.11818537E+00  -0.13682972E+00  -0.16057822E+00  -0.19063879E+00
  -0.22844999E+00  -0.27558481E+00  -0.33362782E+00  -0.40407077E+00  -0.48823450E+00
  -0.58717428E+00  -0.70150210E+00  -0.83107499E+00  -0.97457657E+00  -0.11291303E+01
  -0.12901441E+01  -0.14515134E+01  -0.16061389E+01  -0.17465922E+01  -0.18657656E+01
  -0.19574551E+01  -0.20169015E+01  -0.20412765E+01  -0.20300124E+01  -0.19848252E+01
  -0.19093716E+01  -0.18086604E+01  -0.16884337E+01  -0.15546740E+01  -0.14132482E+01
  -0.12696369E+01  -0.11287279E+01  -0.99469610E+00  -0.87095615E+00  -0.76013975E+00
  -0.66406347E+00  -0.58371010E+00  -0.51926827E+00  -0.47025249E+00  -0.43568235E+00
  -0.41426925E+00  -0.40455718E+00  -0.40500775E+00  -0.41407055E+00  -0.43027522E+00
  -0.45231410E+00  -0.47904438E+00  -0.50939226E+00  -0.54223620E+00  -0.57637992E+00
  -0.61067577E+00  -0.64427533E+00  -0.67691419E+00  -0.70909954E+00  -0.74208351E+00
  -0.77754985E+00  -0.81697102E+00  -0.86064066E+00  -0.90659672E+00  -0.95001958E+00
  -0.98384844E+00  -0.10008716E+01  -0.99653215E+00  -0.97095159E+00  -0.92897252E+00
  -0.87822815E+00  -0.82640956E+00  -0.77915134E+00  -0.73927685E+00  -0.70723575E+00
  -0.68208271E+00  -0.66240283E+00  -0.64688855E+00  -0.63453756E+00  -0.62459051E+00
  -0.61638019E+00  -0.60922154E+00  -0.60237255E+00  -0.59503919E+00  -0.58644263E+00
  -0.57603568E+00  -0.56394353E+00  -0.55162079E+00  -0.54266072E+00  -0.54367528E+00
  -0.56506979E+00  -0.62123898E+00  -0.72926685E+00  -0.90502094E+00  -0.11562963E+01
  -0.14747594E+01  -0.18309104E+01  -0.21767918E+01  -0.24579404E+01  -0.26303709E+01
  -0.26743961E+01  -0.25984346E+01  -0.24319241E+01  -0.22124678E+01  -0.19741406E+01
  -0.17411970E+01  -0.15273088E+01  -0.13379792E+01  -0.11736573E+01  -0.10322016E+01
  -0.91042198E+00  -0.80494048E+00  -0.71266215E+00  -0.63102251E+00  -0.55808218E+00
  -0.49251358E+00  -0.43351252E+00  -0.38064417E+00  -0.33364168E+00  -0.29222151E+00
  -0.28679850E+00  -0.25084623E+00  -0.21944077E+00  -0.19218554E+00  -0.16874919E+00
  -0.14883948E+00  -0.13214543E+00  -0.11830269E+00  -0.10690992E+00  -0.97577907E-01
  -0.89967034E-01  -0.83790610E-01  -0.78800854E-01  -0.74786789E-01  -0.71588613E-01
  -0.69110278E-01  -0.67314710E-01  -0.66205502E-01  -0.65810844E-01  -0.66185849E-01
  -0.67436582E-01  -0.69750936E-01  -0.73410856E-01  -0.78775281E-01  -0.86249811E-01
  -0.96273132E-01  -0.10933858E+00  -0.12605040E+00  -0.14719681E+00  -0.17380847E+00
  -0.20716486E+00  -0.24873040E+00  -0.30003824E+00  -0.36256749E+00  -0.43764713E+00
  -0.52637987E+00  -0.62952973E+00  -0.74730239E+00  -0.87899038E+00  -0.10225616E+01
  -0.11743673E+01  -0.13291476E+01  -0.14803904E+01  -0.16209382E+01  -0.17436713E+01
  -0.18421388E+01  -0.19111151E+01  -0.19470990E+01  -0.19487056E+01  -0.19168228E+01
  -0.18544238E+01  -0.17660604E+01  -0.16572168E+01  -0.15337188E+01  -0.14012981E+01
  -0.12653008E+01  -0.11305087E+01  -0.10010506E+01  -0.88037713E+00  -0.77124649E+00
  -0.67568250E+00  -0.59492155E+00  -0.52940432E+00  -0.47885976E+00  -0.44247880E+00
  -0.41912113E+00  -0.40748011E+00  -0.40617025E+00  -0.41377132E+00  -0.42888672E+00
  -0.45022126E+00  -0.47661985E+00  -0.50702145E+00  -0.54036241E+00  -0.57552061E+00
  -0.61137383E+00  -0.64698235E+00  -0.68184297E+00  -0.71611743E+00  -0.75072297E+00
  -0.78718754E+00  -0.82718983E+00  -0.87173039E+00  -0.92002353E+00  -0.96853668E+00
  -0.10109196E+01  -0.10394050E+01  -0.10474397E+01  -0.10323267E+01  -0.99639858E+00
  -0.94605929E+00  -0.88933086E+00  -0.83330173E+00  -0.78261955E+00  -0.73930452E+00
  -0.70344096E+00  -0.67411753E+00  -0.65018264E+00  -0.63064832E+00  -0.61477009E+00
  -0.60194300E+00  -0.59157274E+00  -0.58300096E+00  -0.57547333E+00  -0.56814125E+00
  -0.56016092E+00  -0.55098090E+00  -0.54084896E+00  -0.53149806E+00  -0.52694938E+00
  -0.53434002E+00  -0.56452272E+00  -0.63183425E+00  -0.75204048E+00  -0.93756592E+00
  -0.11903754E+01  -0.14952047E+01  -0.18176240E+01  -0.21103718E+01  -0.23269919E+01
  -0.24367770E+01  -0.24334949E+01  -0.23339736E+01  -0.21686322E+01  -0.19699073E+01
  -0.17639632E+01  -0.15676292E+01  -0.13893278E+01  -0.12316503E+01  -0.10938561E+01
  -0.97363563E+00  -0.86817211E+00  -0.77473641E+00  -0.69100551E+00  -0.61520338E+00
  -0.54612152E+00  -0.48305937E+00  -0.42570318E+00  -0.37395057E+00  -0.32771711E+00
  -0.32237072E+00  -0.28184995E+00  -0.24610536E+00  -0.21478444E+00  -0.18755961E+00
  -0.16413891E+00  -0.14422796E+00  -0.12748980E+00  -0.11354083E+00  -0.10198682E+00
  -0.92469813E-01  -0.84688741E-01  -0.78387390E-01  -0.73337598E-01  -0.69343802E-01
  -0.66262378E-01  -0.64011593E-01  -0.62561800E-01  -0.61918236E-01  -0.62112788E-01
  -0.63212658E-01  -0.65341880E-01  -0.68702511E-01  -0.73578454E-01  -0.80318231E-01
  -0.89313313E-01  -0.10099776E+00  -0.11588135E+00  -0.13460957E+00  -0.15802822E+00
  -0.18722171E+00  -0.22349279E+00  -0.26827478E+00  -0.32300323E+00  -0.38899624E+00
  -0.46736858E+00  -0.55895438E+00  -0.66416868E+00  -0.78274834E+00  -0.91338507E+00
  -0.10533702E+01  -0.11984323E+01  -0.13428981E+01  -0.14801699E+01  -0.16033702E+01
  -0.17059990E+01  -0.17825212E+01  -0.18288797E+01  -0.18429236E+01  -0.18246626E+01
  -0.17762287E+01  -0.17015061E+01  -0.16055341E+01  -0.14938709E+01  -0.13720779E+01
  -0.12453755E+01  -0.11184502E+01  -0.99537352E+00  -0.87959028E+00  -0.77392475E+00
  -0.68055054E+00  -0.60092192E+00  -0.53572320E+00  -0.48490661E+00  -0.44783978E+00
  -0.42351683E+00  -0.41075266E+00  -0.40830125E+00  -0.41489726E+00  -0.42927091E+00
  -0.45018195E+00  -0.47646552E+00  -0.50704356E+00  -0.54088030E+00  -0.57692402E+00
  -0.61411103E+00  -0.65147903E+00  -0.68837541E+00  -0.72468966E+00  -0.76101136E+00
  -0.79861260E+00  -0.83915895E+00  -0.88406466E+00  -0.93349304E+00  -0.98525695E+00
  -0.10342291E+01  -0.10729732E+01  -0.10938082E+01  -0.10915686E+01  -0.10656526E+01
  -0.10202210E+01  -0.96251442E+00  -0.90032804E+00  -0.83993349E+00  -0.78516138E+00
  -0.73756875E+00  -0.69718284E+00  -0.66331399E+00  -0.63513564E+00  -0.61194194E+00
  -0.59315302E+00  -0.57821645E+00  -0.56652193E+00  -0.55735516E+00  -0.54987394E+00
  -0.54313149E+00  -0.53622620E+00  -0.52864203E+00  -0.52078032E+00  -0.51463355E+00
  -0.51453102E+00  -0.52783075E+00  -0.56524058E+00  -0.64009290E+00  -0.76563568E+00
  -0.94985940E+00  -0.11890062E+01  -0.14630095E+01  -0.17367570E+01  -0.19686858E+01
  -0.21237137E+01  -0.21842198E+01  -0.21536282E+01  -0.20516704E+01  -0.19050540E+01
  -0.17387402E+01  -0.15710682E+01  -0.14129000E+01  -0.12691205E+01  -0.11407465E+01
  -0.10266887E+01  -0.92494314E+00  -0.83331927E+00  -0.74986030E+00  -0.67305559E+00
  -0.60190286E+00  -0.53587149E+00  -0.47480728E+00  -0.41879231E+00  -0.36796818E+00
  -0.38257377E+00  -0.33431927E+00  -0.29130346E+00  -0.25335188E+00  -0.22019841E+00
  -0.19155053E+00  -0.16709553E+00  -0.14647403E+00  -0.12926213E+00  -0.11499670E+00
  -0.10323933E+00  -0.93626709E-01  -0.85865769E-01  -0.79696567E-01  -0.74878697E-01
  -0.71214835E-01  -0.68576883E-01  -0.66906972E-01  -0.66200006E-01  -0.66483216E-01
  -0.67803244E-01  -0.70232854E-01  -0.73901721E-01  -0.79026435E-01  -0.85907874E-01
  -0.94900397E-01  -0.10639419E+00  -0.12083906E+00  -0.13880233E+00  -0.16103598E+00
  -0.18852620E+00  -0.22249078E+00  -0.26430198E+00  -0.31535854E+00  -0.37696916E+00
  -0.45028027E+00  -0.53621289E+00  -0.63532886E+00  -0.74756544E+00  -0.87184401E+00
  -0.10056589E+01  -0.11448375E+01  -0.12836498E+01  -0.14153061E+01  -0.15326953E+01
  -0.16291616E+01  -0.16991869E+01  -0.17389468E+01  -0.17467342E+01  -0.17231869E+01
  -0.16712038E+01  -0.15954847E+01  -0.15017573E+01  -0.13959099E+01  -0.12832915E+01
  -0.11683463E+01  -0.10545845E+01  -0.94478609E+00  -0.84128556E+00  -0.74618589E+00
  -0.66138634E+00  -0.58842584E+00  -0.52826948E+00  -0.48119813E+00  -0.44686988E+00
  -0.42450759E+00  -0.41311243E+00  -0.41161573E+00  -0.41893297E+00  -0.43395265E+00
  -0.45553175E+00  -0.48252978E+00  -0.51383560E+00  -0.54833282E+00  -0.58483255E+00
  -0.62207025E+00  -0.65883379E+00  -0.69420785E+00  -0.72787553E+00  -0.76041925E+00
  -0.79355378E+00  -0.83015283E+00  -0.87379958E+00  -0.92753406E+00  -0.99177673E+00
  -0.10621932E+01  -0.11290194E+01  -0.11791345E+01  -0.12005877E+01  -0.11873839E+01
  -0.11417960E+01  -0.10729591E+01  -0.99285383E+00  -0.91211880E+00  -0.83764645E+00
  -0.77238511E+00  -0.71653178E+00  -0.66901406E+00  -0.62856286E+00  -0.59420143E+00
  -0.56529463E+00  -0.54139454E+00  -0.52205920E+00  -0.50670321E+00  -0.49446393E+00
  -0.48409666E+00  -0.47398572E+00  -0.46236143E+00  -0.44773661E+00  -0.42953719E+00
  -0.40897631E+00  -0.39030259E+00  -0.38239221E+00  -0.40002700E+00  -0.46325384E+00
  -0.59282282E+00  -0.80114411E+00  -0.10817354E+01  -0.14035192E+01  -0.17158565E+01
  -0.19644260E+01  -0.21105297E+01  -0.21433855E+01  -0.20794162E+01  -0.19508868E+01
  -0.17917810E+01  -0.16280678E+01  -0.14747136E+01  -0.13375361E+01  -0.12167337E+01
  -0.11099387E+01  -0.10141096E+01  -0.92645103E+00  -0.84477374E+00  -0.76759024E+00
  -0.69407005E+00  -0.62391747E+00  -0.55723966E+00  -0.49443272E+00  -0.43604239E+00
  -0.42692781E+00  -0.37464742E+00  -0.32734582E+00  -0.28505343E+00  -0.24764883E+00
  -0.21493769E+00  -0.18667802E+00  -0.16256275E+00  -0.14219959E+00  -0.12513022E+00
  -0.11089567E+00  -0.99103940E-01  -0.89446518E-01  -0.81665152E-01  -0.75519108E-01
  -0.70787946E-01  -0.67296260E-01  -0.64931798E-01  -0.63645959E-01  -0.63439639E-01
  -0.64341101E-01  -0.66393504E-01  -0.69669232E-01  -0.74302238E-01  -0.80506137E-01
  -0.88564108E-01  -0.98810617E-01  -0.11163195E+00  -0.12749220E+00  -0.14698060E+00
  -0.17086883E+00  -0.20014832E+00  -0.23600473E+00  -0.27971997E+00  -0.33254337E+00
  -0.39558623E+00  -0.46974949E+00  -0.55564321E+00  -0.65343274E+00  -0.76256749E+00
  -0.88141793E+00  -0.10069512E+01  -0.11346352E+01  -0.12586881E+01  -0.13726416E+01
  -0.14700532E+01  -0.15452148E+01  -0.15937741E+01  -0.16132274E+01  -0.16032311E+01
  -0.15656431E+01  -0.15042145E+01  -0.14239556E+01  -0.13303384E+01  -0.12285824E+01
  -0.11232096E+01  -0.10179091E+01  -0.91563293E+00  -0.81880234E+00  -0.72950589E+00
  -0.64958103E+00  -0.58053758E+00  -0.52339203E+00  -0.47854849E+00  -0.44581945E+00
  -0.42457592E+00  -0.41394668E+00  -0.41297780E+00  -0.42070125E+00  -0.43612246E+00
  -0.45819031E+00  -0.48580495E+00  -0.51785303E+00  -0.55321922E+00  -0.59076435E+00
  -0.62932547E+00  -0.66779613E+00  -0.70529674E+00  -0.74141064E+00  -0.77645199E+00
  -0.81170816E+00  -0.84954365E+00  -0.89316788E+00  -0.94579699E+00  -0.10090479E+01
  -0.10808973E+01  -0.11542799E+01  -0.12176883E+01  -0.12583129E+01  -0.12665815E+01
  -0.12397505E+01  -0.11825941E+01  -0.11050324E+01  -0.10182963E+01  -0.93168630E+00
  -0.85109223E+00  -0.77918819E+00  -0.71649692E+00  -0.66252478E+00  -0.61653589E+00
  -0.57788596E+00  -0.54604078E+00  -0.52046482E+00  -0.50050931E+00  -0.48532258E+00
  -0.47376073E+00  -0.46433050E+00  -0.45525854E+00  -0.44475168E+00  -0.43143758E+00
  -0.41496766E+00  -0.39684456E+00  -0.38155625E+00  -0.37784741E+00  -0.39932502E+00
  -0.46289864E+00  -0.58371415E+00  -0.76713745E+00  -0.10014095E+01  -0.12562672E+01
  -0.14905540E+01  -0.16662278E+01  -0.17614471E+01  -0.17757783E+01  -0.17258605E+01
  -0.16356462E+01  -0.15272487E+01  -0.14160855E+01  -0.13103795E+01  -0.12130239E+01
  -0.11238497E+01  -0.10413370E+01  -0.96364208E+00  -0.88915381E+00  -0.81677023E+00
  -0.74597939E+00  -0.67679075E+00  -0.60959832E+00  -0.54504824E+00  -0.48391138E+00
  -0.47509602E+00  -0.41945644E+00  -0.36828469E+00  -0.32183342E+00  -0.28016307E+00
  -0.24322088E+00  -0.21088142E+00  -0.18293631E+00  -0.15906688E+00  -0.13885047E+00
  -0.12182145E+00  -0.10755298E+00  -0.95702710E-01  -0.86000543E-01  -0.78210098E-01
  -0.72107010E-01  -0.67487795E-01  -0.64193082E-01  -0.62124700E-01  -0.61244145E-01
  -0.61553253E-01  -0.63072297E-01  -0.65836679E-01  -0.69916166E-01  -0.75439412E-01
  -0.82604967E-01  -0.91678349E-01  -0.10298543E+00  -0.11691325E+00  -0.13392867E+00
  -0.15462200E+00  -0.17975942E+00  -0.21030360E+00  -0.24736711E+00  -0.29210521E+00
  -0.34558918E+00  -0.40870209E+00  -0.48206251E+00  -0.56593905E+00  -0.66009317E+00
  -0.76351794E+00  -0.87412880E+00  -0.98855276E+00  -0.11021697E+01  -0.12094517E+01
  -0.13045282E+01  -0.13818400E+01  -0.14367692E+01  -0.14661810E+01  -0.14688200E+01
  -0.14454794E+01  -0.13988553E+01  -0.13330666E+01  -0.12529610E+01  -0.11634246E+01
  -0.10688962E+01  -0.97315287E+00  -0.87931125E+00  -0.78994191E+00  -0.70720683E+00
  -0.63294094E+00  -0.56863217E+00  -0.51532050E+00  -0.47350326E+00  -0.44313315E+00
  -0.42373015E+00  -0.41455510E+00  -0.41476536E+00  -0.42349318E+00  -0.43984128E+00
  -0.46284090E+00  -0.49142992E+00  -0.52447094E+00  -0.56078878E+00  -0.59920719E+00
  -0.63859166E+00  -0.67791845E+00  -0.71638424E+00  -0.75356782E+00  -0.78964432E+00
  -0.82561213E+00  -0.86343324E+00  -0.90593101E+00  -0.95623979E+00  -0.10166260E+01
  -0.10867664E+01  -0.11621271E+01  -0.12335630E+01  -0.12890304E+01  -0.13171759E+01
  -0.13112415E+01  -0.12712931E+01  -0.12037144E+01  -0.11185012E+01  -0.10259554E+01
  -0.93428384E+00  -0.84870179E+00  -0.77176164E+00  -0.70424650E+00  -0.64605999E+00
  -0.59680701E+00  -0.55601723E+00  -0.52313775E+00  -0.49746708E+00  -0.47811697E+00
  -0.46398324E+00  -0.45370064E+00  -0.44563293E+00  -0.43798422E+00  -0.42906996E+00
  -0.41773411E+00  -0.40391330E+00  -0.38939215E+00  -0.37874778E+00  -0.38020059E+00
  -0.40555188E+00  -0.46800803E+00  -0.57729251E+00  -0.73339812E+00  -0.92247651E+00
  -0.11184543E+01  -0.12909355E+01  -0.14156813E+01  -0.14820104E+01  -0.14936043E+01
  -0.14635724E+01  -0.14076290E+01  -0.13390184E+01  -0.12665082E+01  -0.11946971E+01
  -0.11252469E+01  -0.10581038E+01  -0.99241189E+00  -0.92714702E+00  -0.86154436E+00
  -0.79533048E+00  -0.72875948E+00  -0.66250219E+00  -0.59747792E+00  -0.53469273E+00
  -0.52689138E+00  -0.46869762E+00  -0.41426578E+00  -0.36404260E+00  -0.31826331E+00
  -0.27703355E+00  -0.24037979E+00  -0.20824139E+00  -0.18043114E+00  -0.15662006E+00
  -0.13637954E+00  -0.11926477E+00  -0.10488855E+00  -0.92945252E-01  -0.83186717E-01
  -0.75387587E-01  -0.69333363E-01  -0.64835264E-01  -0.61751829E-01  -0.59998006E-01
  -0.59536323E-01  -0.60358887E-01  -0.62473714E-01  -0.65906208E-01  -0.70715628E-01
  -0.77016970E-01  -0.84995277E-01  -0.94906602E-01  -0.10706950E+00  -0.12186156E+00
  -0.13973659E+00  -0.16126654E+00  -0.18718553E+00  -0.21839681E+00  -0.25591277E+00
  -0.30073810E+00  -0.35373916E+00  -0.41554380E+00  -0.48647324E+00  -0.56645957E+00
  -0.65489086E+00  -0.75037852E+00  -0.85052816E+00  -0.95184409E+00  -0.10498722E+01
  -0.11395796E+01  -0.12158852E+01  -0.12742345E+01  -0.13111364E+01  -0.13246094E+01
  -0.13144626E+01  -0.12823107E+01  -0.12312699E+01  -0.11653992E+01  -0.10890716E+01
  -0.10064732E+01  -0.92133234E+00  -0.83684771E+00  -0.75572653E+00  -0.68024769E+00
  -0.61230388E+00  -0.55339825E+00  -0.50459803E+00  -0.46648018E+00  -0.43912549E+00
  -0.42219736E+00  -0.41508853E+00  -0.41707117E+00  -0.42738230E+00  -0.44521980E+00
  -0.46968486E+00  -0.49973361E+00  -0.53417999E+00  -0.57174868E+00  -0.61115467E+00
  -0.65119122E+00  -0.69082168E+00  -0.72927665E+00  -0.76616693E+00  -0.80162781E+00
  -0.83649058E+00  -0.87242324E+00  -0.91191412E+00  -0.95792255E+00  -0.10130293E+01
  -0.10780741E+01  -0.11506315E+01  -0.12241032E+01  -0.12883031E+01  -0.13318411E+01
  -0.13455598E+01  -0.13254760E+01  -0.12738227E+01  -0.11978373E+01  -0.11071322E+01
  -0.10109975E+01  -0.91664830E+00  -0.82869139E+00  -0.74950430E+00  -0.68000400E+00
  -0.62035485E+00  -0.57037883E+00  -0.52967232E+00  -0.49758815E+00  -0.47323022E+00
  -0.45549056E+00  -0.44307838E+00  -0.43451912E+00  -0.42817472E+00  -0.42236047E+00
  -0.41560197E+00  -0.40703371E+00  -0.39692490E+00  -0.38732188E+00  -0.38273656E+00
  -0.39055254E+00  -0.42041341E+00  -0.48178975E+00  -0.57979398E+00  -0.71095845E+00
  -0.86175714E+00  -0.10116890E+01  -0.11399414E+01  -0.12321552E+01  -0.12837762E+01
  -0.12989122E+01  -0.12863819E+01  -0.12556463E+01  -0.12143375E+01  -0.11675262E+01
  -0.11180016E+01  -0.10668689E+01  -0.10141572E+01  -0.95938050E+00  -0.90203594E+00
  -0.84197431E+00  -0.77956991E+00  -0.71567749E+00  -0.65145081E+00  -0.58813349E+00
  -0.58228756E+00  -0.52242428E+00  -0.46545065E+00  -0.41198605E+00  -0.36242175E+00
  -0.31701230E+00  -0.27593793E+00  -0.23930511E+00  -0.20710315E+00  -0.17916436E+00
  -0.15517018E+00  -0.13471266E+00  -0.11738067E+00  -0.10282064E+00  -0.90745550E-01
  -0.80909860E-01  -0.73088516E-01  -0.67077455E-01  -0.62706289E-01  -0.59847774E-01
  -0.58418864E-01  -0.58373166E-01  -0.59687944E-01  -0.62354193E-01  -0.66380892E-01
  -0.71813698E-01  -0.78756982E-01  -0.87386339E-01  -0.97947430E-01  -0.11074498E+00
  -0.12613592E+00  -0.14454430E+00  -0.16650314E+00  -0.19269503E+00  -0.22394595E+00
  -0.26114671E+00  -0.30512587E+00  -0.35652530E+00  -0.41571462E+00  -0.48273292E+00
  -0.55721015E+00  -0.63822613E+00  -0.72412261E+00  -0.81235834E+00  -0.89951310E+00
  -0.98149990E+00  -0.10539488E+01  -0.11126738E+01  -0.11541519E+01  -0.11759631E+01
  -0.11771294E+01  -0.11582649E+01  -0.11214512E+01  -0.10698502E+01  -0.10071755E+01
  -0.93720824E+00  -0.86348541E+00  -0.78917199E+00  -0.71703885E+00  -0.64946372E+00
  -0.58842233E+00  -0.53547180E+00  -0.49173092E+00  -0.45786110E+00  -0.43406949E+00
  -0.42016601E+00  -0.41568073E+00  -0.42000104E+00  -0.43246267E+00  -0.45235376E+00
  -0.47884807E+00  -0.51092894E+00  -0.54736347E+00  -0.58674904E+00  -0.62761688E+00
  -0.66856778E+00  -0.70841755E+00  -0.74632952E+00  -0.78191668E+00  -0.81532243E+00
  -0.84731129E+00  -0.87937008E+00  -0.91373549E+00  -0.95318677E+00  -0.10004424E+01
  -0.10571139E+01  -0.11224051E+01  -0.11920548E+01  -0.12582132E+01  -0.13107463E+01
  -0.13398035E+01  -0.13387033E+01  -0.13058719E+01  -0.12450102E+01  -0.11635818E+01
  -0.10704756E+01  -0.97387246E+00  -0.87998182E+00  -0.79276880E+00  -0.71437602E+00
  -0.64578516E+00  -0.58734223E+00  -0.53899558E+00  -0.50032620E+00  -0.47054632E+00
  -0.44857204E+00  -0.43314143E+00  -0.42289458E+00  -0.41638738E+00  -0.41210326E+00
  -0.40856097E+00  -0.40457003E+00  -0.39961465E+00  -0.39431419E+00  -0.39091511E+00
  -0.39370500E+00  -0.40900860E+00  -0.44419204E+00  -0.50531089E+00  -0.59394475E+00
  -0.70484575E+00  -0.82619088E+00  -0.94289404E+00  -0.10414331E+01  -0.11136373E+01
  -0.11577255E+01  -0.11767766E+01  -0.11761530E+01  -0.11613548E+01  -0.11368763E+01
  -0.11058527E+01  -0.10700992E+01  -0.10303299E+01  -0.98651589E+00  -0.93834876E+00
  -0.88569630E+00  -0.82890164E+00  -0.76884058E+00  -0.70677653E+00  -0.64413304E+00
  -0.64125027E+00  -0.58080301E+00  -0.52212696E+00  -0.46604388E+00  -0.41312778E+00
  -0.36378602E+00  -0.31833592E+00  -0.27703553E+00  -0.24005924E+00  -0.20744526E+00
  -0.17906059E+00  -0.15461957E+00  -0.13375217E+00  -0.11608109E+00  -0.10126683E+00
  -0.89015268E-01  -0.79069794E-01  -0.71206749E-01  -0.65235280E-01  -0.60998121E-01
  -0.58372050E-01  -0.57266694E-01  -0.57618366E-01  -0.59381774E-01  -0.62527283E-01
  -0.67049156E-01  -0.72982154E-01  -0.80420476E-01  -0.89529524E-01  -0.10054195E+00
  -0.11373974E+00  -0.12944408E+00  -0.14803520E+00  -0.16999803E+00  -0.19595286E+00
  -0.22662920E+00  -0.26277323E+00  -0.30502266E+00  -0.35379689E+00  -0.40922823E+00
  -0.47111468E+00  -0.53884693E+00  -0.61128406E+00  -0.68661463E+00  -0.76229684E+00
  -0.83514876E+00  -0.90159573E+00  -0.95802243E+00  -0.10011607E+01  -0.10284704E+01
  -0.10384740E+01  -0.10309787E+01  -0.10071064E+01  -0.96908745E+00  -0.91987504E+00
  -0.86271798E+00  -0.80083560E+00  -0.73724272E+00  -0.67467656E+00  -0.61555050E+00
  -0.56190422E+00  -0.51536267E+00  -0.47711732E+00  -0.44792642E+00  -0.42813260E+00
  -0.41770899E+00  -0.41634288E+00  -0.42354252E+00  -0.43872727E+00  -0.46125619E+00
  -0.49037841E+00  -0.52513481E+00  -0.56427844E+00  -0.60627629E+00  -0.64941526E+00
  -0.69199051E+00  -0.73252722E+00  -0.76997944E+00  -0.80385958E+00  -0.83429290E+00
  -0.86203868E+00  -0.88852197E+00  -0.91584745E+00  -0.94667271E+00  -0.98378730E+00
  -0.10293217E+01  -0.10836846E+01  -0.11445491E+01  -0.12063833E+01  -0.12609901E+01
  -0.12991730E+01  -0.13130890E+01  -0.12984056E+01  -0.12553892E+01  -0.11885393E+01
  -0.11050506E+01  -0.10128382E+01  -0.91889034E+00  -0.82840309E+00  -0.74471627E+00
  -0.66974943E+00  -0.60452824E+00  -0.54951314E+00  -0.50468345E+00  -0.46952501E+00
  -0.44308971E+00  -0.42416393E+00  -0.41144846E+00  -0.40364505E+00  -0.39944866E+00
  -0.39754471E+00  -0.39671898E+00  -0.39611310E+00  -0.39557795E+00  -0.39604927E+00
  -0.39987269E+00  -0.41094150E+00  -0.43435452E+00  -0.47524968E+00  -0.53681826E+00
  -0.61822855E+00  -0.71370307E+00  -0.81362723E+00  -0.90736529E+00  -0.98634132E+00
  -0.10458654E+01  -0.10851564E+01  -0.11061334E+01  -0.11119562E+01  -0.11059442E+01
  -0.10909563E+01  -0.10690661E+01  -0.10414346E+01  -0.10084037E+01  -0.96982634E+00
  -0.92552668E+00  -0.87569417E+00  -0.82105336E+00  -0.76279375E+00  -0.70236395E+00
  -0.70311378E+00  -0.64371816E+00  -0.58458230E+00  -0.52674984E+00  -0.47104721E+00
  -0.41810273E+00  -0.36840694E+00  -0.32237087E+00  -0.28034072E+00  -0.24256235E+00
  -0.20912953E+00  -0.17995952E+00  -0.15481678E+00  -0.13337052E+00  -0.11525601E+00
  -0.10011929E+00  -0.87642788E-01  -0.77556659E-01  -0.69639388E-01  -0.63709585E-01
  -0.59615056E-01  -0.57225262E-01  -0.56429641E-01  -0.57138593E-01  -0.59284034E-01
  -0.62819701E-01  -0.67726846E-01  -0.74028903E-01  -0.81810295E-01  -0.91224546E-01
  -0.10248280E+00  -0.11583244E+00  -0.13155163E+00  -0.14997441E+00  -0.17153150E+00
  -0.19676627E+00  -0.22629354E+00  -0.26070222E+00  -0.30044081E+00  -0.34572889E+00
  -0.39650704E+00  -0.45239356E+00  -0.51260951E+00  -0.57587576E+00  -0.64033450E+00
  -0.70357021E+00  -0.76276074E+00  -0.81492831E+00  -0.85723756E+00  -0.88729453E+00
  -0.90342436E+00  -0.90490046E+00  -0.89206542E+00  -0.86628219E+00  -0.82970752E+00
  -0.78496913E+00  -0.73486423E+00  -0.68215478E+00  -0.62944913E+00  -0.57911886E+00
  -0.53321950E+00  -0.49342611E+00  -0.46100369E+00  -0.43681423E+00  -0.42134553E+00
  -0.41475093E+00  -0.41690057E+00  -0.42744974E+00  -0.44591366E+00  -0.47171466E+00
  -0.50416032E+00  -0.54234513E+00  -0.58502771E+00  -0.63057239E+00  -0.67702234E+00
  -0.72230846E+00  -0.76453873E+00  -0.80228472E+00  -0.83478840E+00  -0.86205090E+00
  -0.88482488E+00  -0.90457015E+00  -0.92340287E+00  -0.94397989E+00  -0.96919026E+00
  -0.10015540E+01  -0.10423655E+01  -0.10907992E+01  -0.11433302E+01  -0.11938289E+01
  -0.12345224E+01  -0.12576759E+01  -0.12575015E+01  -0.12316149E+01  -0.11815114E+01
  -0.11119317E+01  -0.10294479E+01  -0.94086175E+00  -0.85198264E+00  -0.76708153E+00
  -0.68896906E+00  -0.61938901E+00  -0.55937714E+00  -0.50940626E+00  -0.46937571E+00
  -0.43862552E+00  -0.41608719E+00  -0.40052291E+00  -0.39071625E+00  -0.38552835E+00
  -0.38385987E+00  -0.38464129E+00  -0.38695270E+00  -0.39027708E+00  -0.39480752E+00
  -0.40171281E+00  -0.41328184E+00  -0.43282378E+00  -0.46412238E+00  -0.51031202E+00
  -0.57240627E+00  -0.64816623E+00  -0.73207796E+00  -0.81666640E+00  -0.89455074E+00
  -0.96021804E+00  -0.10107964E+01  -0.10458166E+01  -0.10664524E+01  -0.10747281E+01
  -0.10728910E+01  -0.10629295E+01  -0.10462201E+01  -0.10233843E+01  -0.99443426E+00
  -0.95915837E+00  -0.91755025E+00  -0.87006889E+00  -0.81764890E+00  -0.76154003E+00
  -0.76580577E+00  -0.71003943E+00  -0.65256365E+00  -0.59451588E+00  -0.53698603E+00
  -0.48093725E+00  -0.42717345E+00  -0.37635721E+00  -0.32904002E+00  -0.28566914E+00
  -0.24656437E+00  -0.21188446E+00  -0.18160851E+00  -0.15554790E+00  -0.13338762E+00
  -0.11474488E+00  -0.99229411E-01  -0.86491865E-01  -0.76248926E-01  -0.68280689E-01
  -0.62408046E-01  -0.58469103E-01  -0.56310190E-01  -0.55792461E-01  -0.56801729E-01
  -0.59251724E-01  -0.63082202E-01  -0.68262293E-01  -0.74803923E-01  -0.82778205E-01
  -0.92319280E-01  -0.10360968E+00  -0.11685967E+00  -0.13230479E+00  -0.15023074E+00
  -0.17100625E+00  -0.19508528E+00  -0.22295609E+00  -0.25504988E+00  -0.29164782E+00
  -0.33281481E+00  -0.37835598E+00  -0.42776681E+00  -0.48015890E+00  -0.53419027E+00
  -0.58805297E+00  -0.63956107E+00  -0.68633400E+00  -0.72602275E+00  -0.75653441E+00
  -0.77623859E+00  -0.78415301E+00  -0.78008751E+00  -0.76469411E+00  -0.73938532E+00
  -0.70613746E+00  -0.66725309E+00  -0.62515598E+00  -0.58224352E+00  -0.54077319E+00
  -0.50276018E+00  -0.46989308E+00  -0.44349219E+00  -0.42451645E+00  -0.41359688E+00
  -0.41107038E+00  -0.41700897E+00  -0.43125593E+00  -0.45347278E+00  -0.48317403E+00
  -0.51971286E+00  -0.56219885E+00  -0.60937510E+00  -0.65952495E+00  -0.71048894E+00
  -0.75983770E+00  -0.80518481E+00  -0.84456166E+00  -0.87674371E+00  -0.90143636E+00
  -0.91929698E+00  -0.93184509E+00  -0.94133101E+00  -0.95057087E+00  -0.96266788E+00
  -0.98052296E+00  -0.10061314E+01  -0.10398135E+01  -0.10796400E+01  -0.11213218E+01
  -0.11587274E+01  -0.11850030E+01  -0.11940408E+01  -0.11818773E+01  -0.11475765E+01
  -0.10933145E+01  -0.10236688E+01  -0.94440608E+00  -0.86122887E+00  -0.77889907E+00
  -0.70092455E+00  -0.62969942E+00  -0.56680263E+00  -0.51319204E+00  -0.46922882E+00
  -0.43465481E+00  -0.40867767E+00  -0.39019701E+00  -0.37806403E+00  -0.37123652E+00
  -0.36878511E+00  -0.36983363E+00  -0.37356365E+00  -0.37935170E+00  -0.38700072E+00
  -0.39696903E+00  -0.41051326E+00  -0.42967903E+00  -0.45704522E+00  -0.49511552E+00
  -0.54538688E+00  -0.60740326E+00  -0.67829977E+00  -0.75320011E+00  -0.82637015E+00
  -0.89259231E+00  -0.94816108E+00  -0.99121899E+00  -0.10215489E+01  -0.10401062E+01
  -0.10484924E+01  -0.10484397E+01  -0.10413512E+01  -0.10280070E+01  -0.10085562E+01
  -0.98279476E+00  -0.95056602E+00  -0.91205207E+00  -0.86783040E+00  -0.81875340E+00
  -0.82546461E+00  -0.77697373E+00  -0.72450652E+00  -0.66893788E+00  -0.61143604E+00
  -0.55332439E+00  -0.49589671E+00  -0.44028359E+00  -0.38740614E+00  -0.33799078E+00
  -0.29259706E+00  -0.25162571E+00  -0.21530301E+00  -0.18365883E+00  -0.15652349E+00
  -0.13356118E+00  -0.11433997E+00  -0.98417678E-01  -0.85411530E-01  -0.75025734E-01
  -0.67034934E-01  -0.61246282E-01  -0.57471603E-01  -0.55525495E-01  -0.55241711E-01
  -0.56487328E-01  -0.59163342E-01  -0.63197471E-01  -0.68544485E-01  -0.75199713E-01
  -0.83215580E-01  -0.92703469E-01  -0.10381684E+00  -0.11673059E+00  -0.13163937E+00
  -0.14877857E+00  -0.16844703E+00  -0.19099962E+00  -0.21679770E+00  -0.24613388E+00
  -0.27916096E+00  -0.31583794E+00  -0.35588151E+00  -0.39870829E+00  -0.44337204E+00
  -0.48853825E+00  -0.53253601E+00  -0.57349083E+00  -0.60950448E+00  -0.63882973E+00
  -0.66001668E+00  -0.67204111E+00  -0.67442277E+00  -0.66731417E+00  -0.65151581E+00
  -0.62839631E+00  -0.59973980E+00  -0.56757481E+00  -0.53402144E+00  -0.50116035E+00
  -0.47091309E+00  -0.44494275E+00  -0.42459934E+00  -0.41091981E+00  -0.40466106E+00
  -0.40633254E+00  -0.41621461E+00  -0.43437116E+00  -0.46066378E+00  -0.49475494E+00
  -0.53607676E+00  -0.58375280E+00  -0.63648618E+00  -0.69245890E+00  -0.74931009E+00
  -0.80426093E+00  -0.85441346E+00  -0.89717591E+00  -0.93069861E+00  -0.95419020E+00
  -0.96803699E+00  -0.97373806E+00  -0.97372425E+00  -0.97111385E+00  -0.96938832E+00
  -0.97192706E+00  -0.98138406E+00  -0.99900582E+00  -0.10240952E+01  -0.10538342E+01
  -0.10835852E+01  -0.11076478E+01  -0.11203215E+01  -0.11170384E+01  -0.10952922E+01
  -0.10551156E+01  -0.99896179E+00  -0.93102847E+00  -0.85626188E+00  -0.77939596E+00
  -0.70433545E+00  -0.63398380E+00  -0.57037756E+00  -0.51487734E+00  -0.46824896E+00
  -0.43065048E+00  -0.40165709E+00  -0.38041801E+00  -0.36590982E+00  -0.35715873E+00
  -0.35333168E+00  -0.35370537E+00  -0.35761491E+00  -0.36448463E+00  -0.37396348E+00
  -0.38610483E+00  -0.40150558E+00  -0.42134282E+00  -0.44726046E+00  -0.48104852E+00
  -0.52409013E+00  -0.57668127E+00  -0.63749528E+00  -0.70350469E+00  -0.77049140E+00
  -0.83396696E+00  -0.89012107E+00  -0.93645329E+00  -0.97195811E+00  -0.99693353E+00
  -0.10125551E+01  -0.10203407E+01  -0.10216264E+01  -0.10172016E+01  -0.10072343E+01
  -0.99149747E+00  -0.96973516E+00  -0.94193318E+00  -0.90835460E+00  -0.86939801E+00
  -0.87684646E+00  -0.84001227E+00  -0.79705593E+00  -0.74806722E+00  -0.69383959E+00
  -0.63581831E+00  -0.57581525E+00  -0.51566125E+00  -0.45694981E+00  -0.40093323E+00
  -0.34854150E+00  -0.30045095E+00  -0.25713455E+00  -0.21886492E+00  -0.18568651E+00
  -0.15740244E+00  -0.13361409E+00  -0.11381539E+00  -0.97505047E-01  -0.84266534E-01
  -0.73786234E-01  -0.65819573E-01  -0.60143688E-01  -0.56534040E-01  -0.54773764E-01
  -0.54676732E-01  -0.56098864E-01  -0.58930798E-01  -0.63085229E-01  -0.68497473E-01
  -0.75142114E-01  -0.83051187E-01  -0.92314572E-01  -0.10306035E+00  -0.11543193E+00
  -0.12958367E+00  -0.14569655E+00  -0.16399385E+00  -0.18473208E+00  -0.20816124E+00
  -0.23446750E+00  -0.26371609E+00  -0.29579777E+00  -0.33037091E+00  -0.36680512E+00
  -0.40414672E+00  -0.44114186E+00  -0.47633434E+00  -0.50821017E+00  -0.53534221E+00
  -0.55650175E+00  -0.57074057E+00  -0.57747111E+00  -0.57655019E+00  -0.56834031E+00
  -0.55370958E+00  -0.53396100E+00  -0.51071306E+00  -0.48576603E+00  -0.46097139E+00
  -0.43810894E+00  -0.41878008E+00  -0.40433962E+00  -0.39588083E+00  -0.39426323E+00
  -0.40014793E+00  -0.41401383E+00  -0.43615283E+00  -0.46665656E+00  -0.50539298E+00
  -0.55195166E+00  -0.60554010E+00  -0.66484710E+00  -0.72792544E+00  -0.79216402E+00
  -0.85440766E+00  -0.91124653E+00  -0.95944726E+00  -0.99644293E+00  -0.10207649E+01
  -0.10323072E+01  -0.10323696E+01  -0.10234968E+01  -0.10091733E+01  -0.99341074E+00
  -0.98022459E+00  -0.97300379E+00  -0.97385291E+00  -0.98307908E+00  -0.99900337E+00
  -0.10181821E+01  -0.10359890E+01  -0.10474178E+01  -0.10479485E+01  -0.10343288E+01
  -0.10051405E+01  -0.96102170E+00  -0.90446592E+00  -0.83922957E+00  -0.76952909E+00
  -0.69930345E+00  -0.63176970E+00  -0.56931883E+00  -0.51361619E+00  -0.46571800E+00
  -0.42611441E+00  -0.39474547E+00  -0.37108581E+00  -0.35432971E+00  -0.34361135E+00
  -0.33815892E+00  -0.33733306E+00  -0.34058891E+00  -0.34745010E+00  -0.35755494E+00
  -0.37076516E+00  -0.38727764E+00  -0.40768156E+00  -0.43292521E+00  -0.46416071E+00
  -0.50243457E+00  -0.54823751E+00  -0.60103284E+00  -0.65897639E+00  -0.71902414E+00
  -0.77746889E+00  -0.83073919E+00  -0.87616788E+00  -0.91246111E+00  -0.93973690E+00
  -0.95916091E+00  -0.97232707E+00  -0.98060517E+00  -0.98469442E+00  -0.98455536E+00
  -0.97970780E+00  -0.96968036E+00  -0.95430688E+00  -0.93369238E+00  -0.90793042E+00
  -0.91456043E+00  -0.89380011E+00  -0.86542142E+00  -0.82823973E+00  -0.78203117E+00
  -0.72779067E+00  -0.66754758E+00  -0.60387776E+00  -0.53935490E+00  -0.47615351E+00
  -0.41589780E+00  -0.35971491E+00  -0.30837139E+00  -0.26237597E+00  -0.22200045E+00
  -0.18724844E+00  -0.15784277E+00  -0.13328389E+00  -0.11297382E+00  -0.96348473E-01
  -0.82955251E-01  -0.72453258E-01  -0.64564531E-01  -0.59026202E-01  -0.55577137E-01
  -0.53976238E-01  -0.54025694E-01  -0.55574302E-01  -0.58500760E-01  -0.62697565E-01
  -0.68076049E-01  -0.74589772E-01  -0.82254497E-01  -0.91144165E-01  -0.10136554E+00
  -0.11303176E+00  -0.12625518E+00  -0.14115958E+00  -0.15789460E+00  -0.17663203E+00
  -0.19753763E+00  -0.22072459E+00  -0.24619878E+00  -0.27380181E+00  -0.30315224E+00
  -0.33360510E+00  -0.36425525E+00  -0.39400039E+00  -0.42165413E+00  -0.44606679E+00
  -0.46621754E+00  -0.48127448E+00  -0.49064533E+00  -0.49404240E+00  -0.49155261E+00
  -0.48368075E+00  -0.47133546E+00  -0.45575887E+00  -0.43842283E+00  -0.42091669E+00
  -0.40483705E+00  -0.39168721E+00  -0.38280105E+00  -0.37931132E+00  -0.38216246E+00
  -0.39214262E+00  -0.40990174E+00  -0.43594369E+00  -0.47060096E+00  -0.51399323E+00
  -0.56594613E+00  -0.62584514E+00  -0.69244404E+00  -0.76370420E+00  -0.83675660E+00
  -0.90803931E+00  -0.97360454E+00  -0.10295538E+01  -0.10725454E+01  -0.11002989E+01
  -0.11119993E+01  -0.11085012E+01  -0.10922780E+01  -0.10671268E+01  -0.10376731E+01
  -0.10087298E+01  -0.98456949E+00  -0.96821635E+00  -0.96091235E+00  -0.96191496E+00
  -0.96869389E+00  -0.97746172E+00  -0.98387669E+00  -0.98375114E+00  -0.97366334E+00
  -0.95143452E+00  -0.91644009E+00  -0.86969104E+00  -0.81361738E+00  -0.75156310E+00
  -0.68713248E+00  -0.62360816E+00  -0.56361372E+00  -0.50904270E+00  -0.46114096E+00
  -0.42060630E+00  -0.38765125E+00  -0.36206359E+00  -0.34331639E+00  -0.33072776E+00
  -0.32361526E+00  -0.32138668E+00  -0.32355525E+00  -0.32971934E+00  -0.33955989E+00
  -0.35287819E+00  -0.36965667E+00  -0.39010727E+00  -0.41467873E+00  -0.44399754E+00
  -0.47871088E+00  -0.51920807E+00  -0.56525331E+00  -0.61565299E+00  -0.66814358E+00
  -0.71965109E+00  -0.76692908E+00  -0.80738762E+00  -0.83979330E+00  -0.86453395E+00
  -0.88330841E+00  -0.89834546E+00  -0.91147203E+00  -0.92343622E+00  -0.93379242E+00
  -0.94137585E+00  -0.94505183E+00  -0.94425221E+00  -0.93896270E+00  -0.92922331E+00
  -0.93464531E+00  -0.93380407E+00  -0.92474973E+00  -0.90486973E+00  -0.87236793E+00
  -0.82703318E+00  -0.77044585E+00  -0.70559005E+00  -0.63609148E+00  -0.56542571E+00
  -0.49638967E+00  -0.43094751E+00  -0.37036322E+00  -0.31542990E+00  -0.26662988E+00
  -0.22417034E+00  -0.18795040E+00  -0.15755996E+00  -0.13236793E+00  -0.11167497E+00
  -0.94853355E-01  -0.81410710E-01  -0.70970689E-01  -0.63214570E-01  -0.57837655E-01
  -0.54547023E-01  -0.53086113E-01  -0.53252317E-01  -0.54887271E-01  -0.57851972E-01
  -0.62014183E-01  -0.67263030E-01  -0.73537678E-01  -0.80844526E-01  -0.89246098E-01
  -0.98829219E-01  -0.10967480E+00  -0.12185036E+00  -0.13542511E+00  -0.15048906E+00
  -0.16715366E+00  -0.18552721E+00  -0.20567098E+00  -0.22754338E+00  -0.25094453E+00
  -0.27547137E+00  -0.30050545E+00  -0.32525035E+00  -0.34880951E+00  -0.37027938E+00
  -0.38882723E+00  -0.40374040E+00  -0.41446430E+00  -0.42065247E+00  -0.42223500E+00
  -0.41947812E+00  -0.41300150E+00  -0.40373976E+00  -0.39286620E+00  -0.38170401E+00
  -0.37163956E+00  -0.36404133E+00  -0.36019230E+00  -0.36124816E+00  -0.36822780E+00
  -0.38202671E+00  -0.40343426E+00  -0.43313837E+00  -0.47170707E+00  -0.51953441E+00
  -0.57672874E+00  -0.64292609E+00  -0.71704870E+00  -0.79708636E+00  -0.88000925E+00
  -0.96188833E+00  -0.10382224E+01  -0.11044067E+01  -0.11562665E+01  -0.11905996E+01
  -0.12056745E+01  -0.12016057E+01  -0.11804970E+01  -0.11462663E+01  -0.11041307E+01
  -0.10598249E+01  -0.10186945E+01  -0.98484219E+00  -0.96050739E+00  -0.94582256E+00
  -0.93899843E+00  -0.93686177E+00  -0.93556303E+00  -0.93125299E+00  -0.92060640E+00
  -0.90118282E+00  -0.87167218E+00  -0.83204444E+00  -0.78355500E+00  -0.72853355E+00
  -0.66995077E+00  -0.61087400E+00  -0.55399454E+00  -0.50136675E+00  -0.45437381E+00
  -0.41382662E+00  -0.38008701E+00  -0.35316424E+00  -0.33279503E+00  -0.31853175E+00
  -0.30984187E+00  -0.30619832E+00  -0.30713863E+00  -0.31228724E+00  -0.32135504E+00
  -0.33413672E+00  -0.35051773E+00  -0.37048901E+00  -0.39415905E+00  -0.42174426E+00
  -0.45350349E+00  -0.48957650E+00  -0.52971363E+00  -0.57295881E+00  -0.61743778E+00
  -0.66044493E+00  -0.69895274E+00  -0.73047502E+00  -0.75398270E+00  -0.77044041E+00
  -0.78262147E+00  -0.79415934E+00  -0.80817716E+00  -0.82609971E+00  -0.84723634E+00
  -0.86938052E+00  -0.88993603E+00  -0.90711044E+00  -0.92037253E+00  -0.92968605E+00
  -0.93539808E+00  -0.95792409E+00  -0.97205101E+00  -0.97416215E+00  -0.96085275E+00
  -0.93015786E+00  -0.88238383E+00  -0.82017415E+00  -0.74783219E+00  -0.67023266E+00
  -0.59179014E+00  -0.51584975E+00  -0.44459717E+00  -0.37932084E+00  -0.32075052E+00
  -0.26926595E+00  -0.22493770E+00  -0.18749707E+00  -0.15635803E+00  -0.13073924E+00
  -0.10983820E+00  -0.92967258E-01  -0.79595299E-01  -0.69307202E-01  -0.61740186E-01
  -0.56550534E-01  -0.53422736E-01  -0.52093152E-01  -0.52355392E-01  -0.54039286E-01
  -0.56985033E-01  -0.61038437E-01  -0.66073923E-01  -0.72025020E-01  -0.78895185E-01
  -0.86736395E-01  -0.95610857E-01  -0.10556285E+00  -0.11661861E+00  -0.12880711E+00
  -0.14218024E+00  -0.15681170E+00  -0.17276936E+00  -0.19006986E+00  -0.20862557E+00
  -0.22820293E+00  -0.24840580E+00  -0.26869113E+00  -0.28841813E+00  -0.30691171E+00
  -0.32351861E+00  -0.33764651E+00  -0.34879497E+00  -0.35660162E+00  -0.36090923E+00
  -0.36183372E+00  -0.35979640E+00  -0.35550375E+00  -0.34988671E+00  -0.34402852E+00
  -0.33910040E+00  -0.33630943E+00  -0.33685449E+00  -0.34188894E+00  -0.35249270E+00
  -0.36965982E+00  -0.39430315E+00  -0.42726733E+00  -0.46932608E+00  -0.52113184E+00
  -0.58308927E+00  -0.65514018E+00  -0.73647976E+00  -0.82527485E+00  -0.91849960E+00
  -0.10119977E+01  -0.11008006E+01  -0.11796263E+01  -0.12434422E+01  -0.12880223E+01
  -0.13104973E+01  -0.13098863E+01  -0.12874971E+01  -0.12470011E+01  -0.11940270E+01
  -0.11352815E+01  -0.10773968E+01  -0.10258063E+01  -0.98393021E+00  -0.95284328E+00
  -0.93144985E+00  -0.91705458E+00  -0.90612303E+00  -0.89501118E+00  -0.88050849E+00
  -0.86015395E+00  -0.83238581E+00  -0.79661715E+00  -0.75327725E+00  -0.70377337E+00
  -0.65029430E+00  -0.59543643E+00  -0.54174618E+00  -0.49133716E+00  -0.44570225E+00
  -0.40573132E+00  -0.37185075E+00  -0.34417843E+00  -0.32263062E+00  -0.30697626E+00
  -0.29687043E+00  -0.29189784E+00  -0.29163321E+00  -0.29570077E+00  -0.30380885E+00
  -0.31574851E+00  -0.33136623E+00  -0.35053500E+00  -0.37314430E+00  -0.39910537E+00
  -0.42833648E+00  -0.46067349E+00  -0.49566908E+00  -0.53230680E+00  -0.56875236E+00
  -0.60234438E+00  -0.63001861E+00  -0.64920295E+00  -0.65894935E+00  -0.66081794E+00
  -0.65897667E+00  -0.65922800E+00  -0.66716682E+00  -0.68666867E+00  -0.71899701E+00
  -0.75992083E+00  -0.80273012E+00  -0.84233736E+00  -0.87711367E+00  -0.90789877E+00
  -0.92325058E+00  -0.96814175E+00  -0.10075092E+01  -0.10350355E+01  -0.10450421E+01
  -0.10339787E+01  -0.10003788E+01  -0.94565818E+00  -0.87397412E+00  -0.79120027E+00
  -0.70349550E+00  -0.61608252E+00  -0.53265071E+00  -0.45541466E+00  -0.38554480E+00
  -0.32360858E+00  -0.26980541E+00  -0.22400130E+00  -0.18570651E+00  -0.15413013E+00
  -0.12833682E+00  -0.10743130E+00  -0.90676094E-01  -0.77504215E-01  -0.67460792E-01
  -0.60141236E-01  -0.55170083E-01  -0.52217078E-01  -0.51015085E-01  -0.51352950E-01
  -0.53046994E-01  -0.55918724E-01  -0.59799820E-01  -0.64560905E-01  -0.70137640E-01
  -0.76530393E-01  -0.83774236E-01  -0.91901413E-01  -0.10092215E+00  -0.11083409E+00
  -0.12164576E+00  -0.13339136E+00  -0.14612099E+00  -0.15986598E+00  -0.17459612E+00
  -0.19018205E+00  -0.20637767E+00  -0.22283000E+00  -0.23910873E+00  -0.25474433E+00
  -0.26926010E+00  -0.28219240E+00  -0.29311269E+00  -0.30166934E+00  -0.30765717E+00
  -0.31109279E+00  -0.31226079E+00  -0.31170514E+00  -0.31017519E+00  -0.30855835E+00
  -0.30783028E+00  -0.30902939E+00  -0.31324288E+00  -0.32158747E+00  -0.33518004E+00
  -0.35510608E+00  -0.38240068E+00  -0.41804833E+00  -0.46298804E+00  -0.51808634E+00
  -0.58402889E+00  -0.66109645E+00  -0.74883844E+00  -0.84572401E+00  -0.94890399E+00
  -0.10542097E+01  -0.11564305E+01  -0.12497926E+01  -0.13285050E+01  -0.13872917E+01
  -0.14219487E+01  -0.14299955E+01  -0.14113645E+01  -0.13688685E+01  -0.13081051E+01
  -0.12366279E+01  -0.11625430E+01  -0.10929729E+01  -0.10328709E+01  -0.98448496E+00
  -0.94749590E+00  -0.91964513E+00  -0.89758838E+00  -0.87772910E+00  -0.85685689E+00
  -0.83251053E+00  -0.80309036E+00  -0.76782783E+00  -0.72673207E+00  -0.68056115E+00
  -0.63076713E+00  -0.57932517E+00  -0.52841831E+00  -0.48005981E+00  -0.43579576E+00
  -0.39659551E+00  -0.36293176E+00  -0.33495791E+00  -0.31266706E+00  -0.29596653E+00
  -0.28467894E+00  -0.27852805E+00  -0.27716076E+00  -0.28021176E+00  -0.28737313E+00
  -0.29842158E+00  -0.31318587E+00  -0.33148250E+00  -0.35306872E+00  -0.37763777E+00
  -0.40482715E+00  -0.43417245E+00  -0.46494790E+00  -0.49589872E+00  -0.52496987E+00
  -0.54923444E+00  -0.56525586E+00  -0.57000853E+00  -0.56221736E+00  -0.54365350E+00
  -0.51972124E+00  -0.49876409E+00  -0.49068757E+00  -0.50728790E+00  -0.55212081E+00
  -0.61769400E+00  -0.69113231E+00  -0.76111181E+00  -0.82225792E+00  -0.87520777E+00
  -0.91779348E+00  -0.98064229E+00  -0.10392588E+01  -0.10903289E+01  -0.11257436E+01
  -0.11373864E+01  -0.11220227E+01  -0.10794140E+01  -0.10126332E+01  -0.92766089E+00
  -0.83197774E+00  -0.73283485E+00  -0.63595329E+00  -0.54506078E+00  -0.46217455E+00
  -0.38820838E+00  -0.32348083E+00  -0.26794220E+00  -0.22119642E+00  -0.18249786E+00
  -0.15084388E+00  -0.12515737E+00  -0.10446812E+00  -0.88002588E-01  -0.75164278E-01
  -0.65460325E-01  -0.58447594E-01  -0.53726564E-01  -0.50960186E-01  -0.49880693E-01
  -0.50271425E-01  -0.51937485E-01  -0.54690042E-01  -0.58357178E-01  -0.62812593E-01
  -0.67994526E-01  -0.73895241E-01  -0.80526926E-01  -0.87891857E-01  -0.95976793E-01
  -0.10476931E+00  -0.11427575E+00  -0.12452315E+00  -0.13554005E+00  -0.14731989E+00
  -0.15978776E+00  -0.17278668E+00  -0.18608653E+00  -0.19940915E+00  -0.21245144E+00
  -0.22489673E+00  -0.23641653E+00  -0.24667515E+00  -0.25535978E+00  -0.26224596E+00
  -0.26728269E+00  -0.27065384E+00  -0.27278321E+00  -0.27428495E+00  -0.27589661E+00
  -0.27843303E+00  -0.28277642E+00  -0.28988846E+00  -0.30081843E+00  -0.31668787E+00
  -0.33865259E+00  -0.36786065E+00  -0.40542895E+00  -0.45244250E+00  -0.50994645E+00
  -0.57886808E+00  -0.65980801E+00  -0.75269402E+00  -0.85638298E+00  -0.96836262E+00
  -0.10846924E+01  -0.12002242E+01  -0.13090209E+01  -0.14048248E+01  -0.14814919E+01
  -0.15334564E+01  -0.15564016E+01  -0.15482066E+01  -0.15099271E+01  -0.14462840E+01
  -0.13651764E+01  -0.12761756E+01  -0.11884951E+01  -0.11091917E+01  -0.10421791E+01
  -0.98819977E+00  -0.94551396E+00  -0.91091152E+00  -0.88071120E+00  -0.85154444E+00
  -0.82083219E+00  -0.78694507E+00  -0.74911978E+00  -0.70727416E+00  -0.66186132E+00
  -0.61380994E+00  -0.56448343E+00  -0.51555191E+00  -0.46874133E+00  -0.42553509E+00
  -0.38696124E+00  -0.35355791E+00  -0.32550244E+00  -0.30279737E+00  -0.28539482E+00
  -0.27321383E+00  -0.26609576E+00  -0.26377895E+00  -0.26593710E+00  -0.27225931E+00
  -0.28250819E+00  -0.29650557E+00  -0.31405155E+00  -0.33483747E+00  -0.35841158E+00
  -0.38419170E+00  -0.41144813E+00  -0.43917057E+00  -0.46580136E+00  -0.48892883E+00
  -0.50514522E+00  -0.51033253E+00  -0.50057504E+00  -0.47366312E+00  -0.43080444E+00
  -0.37785110E+00  -0.32528928E+00  -0.29084672E+00  -0.29669320E+00  -0.35067157E+00
  -0.44375907E+00  -0.55641197E+00  -0.66836563E+00  -0.76667175E+00  -0.84839715E+00
  -0.93134054E+00  -0.10143185E+01  -0.10875969E+01  -0.11535960E+01  -0.12082350E+01
  -0.12424761E+01  -0.12470254E+01  -0.12194277E+01  -0.11612789E+01  -0.10776455E+01
  -0.97636895E+00  -0.86629718E+00  -0.75535966E+00  -0.64933935E+00  -0.55166484E+00
  -0.46395276E+00  -0.38675149E+00  -0.32006301E+00  -0.26353745E+00  -0.21648266E+00
  -0.17788458E+00  -0.14653808E+00  -0.12125022E+00  -0.10100446E+00  -0.85007378E-01
  -0.72635336E-01  -0.63358805E-01  -0.56704892E-01  -0.52260777E-01  -0.49688020E-01
  -0.48720645E-01  -0.49141628E-01  -0.50752237E-01  -0.53359660E-01  -0.56793494E-01
  -0.60933792E-01  -0.65719326E-01  -0.71127639E-01  -0.77145844E-01  -0.83755833E-01
  -0.90937881E-01  -0.98683719E-01  -0.10700487E+00  -0.11592304E+00  -0.12544327E+00
  -0.13552087E+00  -0.14604664E+00  -0.15686076E+00  -0.16777825E+00  -0.17860913E+00
  -0.18916238E+00  -0.19923394E+00  -0.20859317E+00  -0.21699141E+00  -0.22421536E+00
  -0.23017357E+00  -0.23497283E+00  -0.23893941E+00  -0.24258070E+00  -0.24651970E+00
  -0.25144618E+00  -0.25810932E+00  -0.26734778E+00  -0.28012553E+00  -0.29753757E+00
  -0.32077413E+00  -0.35106733E+00  -0.38965373E+00  -0.43776297E+00  -0.49660637E+00
  -0.56731098E+00  -0.65073854E+00  -0.74716378E+00  -0.85586898E+00  -0.97480071E+00
  -0.11004488E+01  -0.12280136E+01  -0.13517728E+01  -0.14654607E+01  -0.15625268E+01
  -0.16363574E+01  -0.16807626E+01  -0.16910179E+01  -0.16653666E+01  -0.16063486E+01
  -0.15210992E+01  -0.14201353E+01  -0.13149505E+01  -0.12153968E+01  -0.11278733E+01
  -0.10548203E+01  -0.99535176E+00  -0.94646935E+00  -0.90432485E+00  -0.86522756E+00
  -0.82629494E+00  -0.78573237E+00  -0.74277711E+00  -0.69742316E+00  -0.65011175E+00
  -0.60154155E+00  -0.55262684E+00  -0.50450582E+00  -0.45847387E+00  -0.41579776E+00
  -0.37748467E+00  -0.34413858E+00  -0.31598491E+00  -0.29302365E+00  -0.27518745E+00
  -0.26240625E+00  -0.25457707E+00  -0.25151322E+00  -0.25294420E+00  -0.25857876E+00
  -0.26817947E+00  -0.28157561E+00  -0.29858413E+00  -0.31888832E+00  -0.34196203E+00
  -0.36706958E+00  -0.39326976E+00  -0.41930938E+00  -0.44335457E+00  -0.46263305E+00
  -0.47319088E+00  -0.47005566E+00  -0.44807290E+00  -0.40348139E+00  -0.33595296E+00
  -0.25047700E+00  -0.15857165E+00  -0.86750926E-01  -0.68695753E-01  -0.12060508E+00
  -0.23600027E+00  -0.39097763E+00  -0.55572247E+00  -0.70626619E+00  -0.83119175E+00
  -0.95762544E+00  -0.10739370E+01  -0.11663194E+01  -0.12432573E+01  -0.13075791E+01
  -0.13553392E+01  -0.13775987E+01  -0.13653505E+01  -0.13177077E+01  -0.12383657E+01
  -0.11343998E+01  -0.10152506E+01  -0.89065198E+00  -0.76866087E+00  -0.65465954E+00
  -0.55148020E+00  -0.46018873E+00  -0.38090297E+00  -0.31327406E+00  -0.25662449E+00
  -0.20994851E+00  -0.17197044E+00  -0.14131644E+00  -0.11671942E+00  -0.97143597E-01
  -0.81784945E-01  -0.69997189E-01  -0.61222433E-01  -0.54967740E-01  -0.50815627E-01
  -0.48435391E-01  -0.47571375E-01  -0.48010422E-01  -0.49551526E-01  -0.52002051E-01
  -0.55198458E-01  -0.59026790E-01  -0.63420865E-01  -0.68342595E-01  -0.73762838E-01
  -0.79656135E-01  -0.86006782E-01  -0.92816771E-01  -0.10010401E+00  -0.10788061E+00
  -0.11612355E+00  -0.12475777E+00  -0.13366396E+00  -0.14270667E+00  -0.15175953E+00
  -0.16071183E+00  -0.16945407E+00  -0.17785166E+00  -0.18573413E+00  -0.19292629E+00
  -0.19932434E+00  -0.20497808E+00  -0.21013134E+00  -0.21520088E+00  -0.22071726E+00
  -0.22727155E+00  -0.23550459E+00  -0.24614476E+00  -0.26006444E+00  -0.27830738E+00
  -0.30206380E+00  -0.33261471E+00  -0.37128663E+00  -0.41943128E+00  -0.47840641E+00
  -0.54951182E+00  -0.63383216E+00  -0.73195273E+00  -0.84357310E+00  -0.96714026E+00
  -0.10996802E+01  -0.12369338E+01  -0.13737155E+01  -0.15042429E+01  -0.16222128E+01
  -0.17206602E+01  -0.17920083E+01  -0.18288741E+01  -0.18258596E+01  -0.17818332E+01
  -0.17013323E+01  -0.15943905E+01  -0.14743389E+01  -0.13543422E+01  -0.12442656E+01
  -0.11493124E+01  -0.10702320E+01  -0.10046169E+01  -0.94851024E+00  -0.89777107E+00
  -0.84900170E+00  -0.80002015E+00  -0.74990858E+00  -0.69872459E+00  -0.64705447E+00
  -0.59563214E+00  -0.54517123E+00  -0.49639774E+00  -0.45013811E+00  -0.40730903E+00
  -0.36876997E+00  -0.33513705E+00  -0.30669598E+00  -0.28346525E+00  -0.26533901E+00
  -0.25219605E+00  -0.24391792E+00  -0.24034700E+00  -0.24125819E+00  -0.24639192E+00
  -0.25552727E+00  -0.26851729E+00  -0.28522351E+00  -0.30537371E+00  -0.32844140E+00
  -0.35361500E+00  -0.37981106E+00  -0.40560340E+00  -0.42896924E+00  -0.44688144E+00
  -0.45493655E+00  -0.44733895E+00  -0.41757255E+00  -0.35991897E+00  -0.27166105E+00
  -0.15547742E+00  -0.21879933E-01   0.96814276E-01   0.15501071E+00   0.12435176E+00
   0.32618783E-02  -0.18534494E+00  -0.40519782E+00  -0.62072450E+00  -0.80779812E+00
  -0.96838225E+00  -0.11417261E+01  -0.12705497E+01  -0.13654709E+01  -0.14365470E+01
  -0.14883214E+01  -0.15182042E+01  -0.15181476E+01  -0.14805550E+01  -0.14068348E+01
  -0.13026900E+01  -0.11769401E+01  -0.10401459E+01  -0.90231901E+00  -0.77106775E+00
  -0.65096286E+00  -0.54403106E+00  -0.45072143E+00  -0.37070794E+00  -0.30327748E+00
  -0.24741236E+00  -0.20180286E+00  -0.16494857E+00  -0.13535535E+00  -0.11172333E+00
  -0.93023272E-01  -0.78452134E-01  -0.67345738E-01  -0.59124936E-01  -0.53290715E-01
  -0.49436954E-01  -0.47250444E-01  -0.46487746E-01  -0.46939724E-01  -0.48405957E-01
  -0.50697246E-01  -0.53657329E-01  -0.57177573E-01  -0.61189116E-01  -0.65644742E-01
  -0.70508124E-01  -0.75755504E-01  -0.81380816E-01  -0.87394210E-01  -0.93811131E-01
  -0.10062860E+00  -0.10780269E+00  -0.11524749E+00  -0.12285720E+00  -0.13053675E+00
  -0.13821699E+00  -0.14584412E+00  -0.15335343E+00  -0.16064693E+00  -0.16760257E+00
  -0.17412693E+00  -0.18023335E+00  -0.18609791E+00  -0.19205859E+00  -0.19856593E+00
  -0.20612925E+00  -0.21530116E+00  -0.22671439E+00  -0.24114791E+00  -0.25957648E+00
  -0.28316596E+00  -0.31321888E+00  -0.35111270E+00  -0.39826791E+00  -0.45613710E+00
  -0.52616305E+00  -0.60964354E+00  -0.70746398E+00  -0.81971896E+00  -0.94533688E+00
  -0.10818918E+01  -0.12257355E+01  -0.13723871E+01  -0.15168927E+01  -0.16538117E+01
  -0.17767359E+01  -0.18777285E+01  -0.19474856E+01  -0.19771210E+01  -0.19605538E+01
  -0.18973685E+01  -0.17947360E+01  -0.16661518E+01  -0.15277368E+01  -0.13939297E+01
  -0.12741621E+01  -0.11718889E+01  -0.10861542E+01  -0.10132925E+01  -0.94874417E+00
  -0.88841978E+00  -0.82948667E+00  -0.77061483E+00  -0.71176096E+00  -0.65365003E+00
  -0.59720692E+00  -0.54318680E+00  -0.49211100E+00  -0.44441594E+00  -0.40060981E+00
  -0.36128024E+00  -0.32695569E+00  -0.29794957E+00  -0.27431287E+00  -0.25591269E+00
  -0.24255361E+00  -0.23404858E+00  -0.23021414E+00  -0.23083902E+00  -0.23569084E+00
  -0.24457358E+00  -0.25737370E+00  -0.27401500E+00  -0.29431234E+00  -0.31781042E+00
  -0.34370631E+00  -0.37085582E+00  -0.39774404E+00  -0.42227458E+00  -0.44133779E+00
  -0.45030836E+00  -0.44280634E+00  -0.41111691E+00  -0.34751904E+00  -0.24646422E+00
  -0.10722928E+00   0.63109375E-01   0.23237981E+00   0.34501582E+00   0.35857041E+00
   0.25842170E+00   0.59630773E-01  -0.20177507E+00  -0.48273708E+00  -0.74608377E+00
  -0.92113988E+00  -0.11771651E+01  -0.13701856E+01  -0.15041741E+01  -0.15917294E+01
  -0.16462778E+01  -0.16754404E+01  -0.16785169E+01  -0.16484119E+01  -0.15799570E+01
  -0.14770819E+01  -0.13472147E+01  -0.12005284E+01  -0.10481343E+01  -0.89968292E+00
  -0.76181507E+00  -0.63800689E+00  -0.52939816E+00  -0.43582758E+00  -0.35653990E+00
  -0.29046794E+00  -0.23627254E+00  -0.19237390E+00  -0.15709665E+00  -0.12888547E+00
  -0.10645659E+00  -0.88808751E-01  -0.75141847E-01  -0.64779784E-01  -0.57140826E-01
  -0.51739001E-01  -0.48188977E-01  -0.46198380E-01  -0.45538312E-01  -0.46003474E-01
  -0.47391703E-01  -0.49518408E-01  -0.52240850E-01  -0.55461694E-01  -0.59113035E-01
  -0.63144518E-01  -0.67521684E-01  -0.72226226E-01  -0.77255246E-01  -0.82616970E-01
  -0.88319634E-01  -0.94349736E-01  -0.10065589E+00  -0.10716073E+00  -0.11379021E+00
  -0.12049381E+00  -0.12724261E+00  -0.13401016E+00  -0.14075124E+00  -0.14739416E+00
  -0.15386856E+00  -0.16016885E+00  -0.16641831E+00  -0.17288661E+00  -0.17995367E+00
  -0.18805861E+00  -0.19768016E+00  -0.20936676E+00  -0.22380437E+00  -0.24188478E+00
  -0.26472700E+00  -0.29362990E+00  -0.32999076E+00  -0.37525263E+00  -0.43090217E+00
  -0.49846446E+00  -0.57940619E+00  -0.67488987E+00  -0.78539775E+00  -0.91033904E+00
  -0.10478292E+01  -0.11948067E+01  -0.13474725E+01  -0.15017698E+01  -0.16534573E+01
  -0.17974718E+01  -0.19267878E+01  -0.20317424E+01  -0.21012130E+01  -0.21238135E+01
  -0.20924277E+01  -0.20086049E+01  -0.18832312E+01  -0.17334572E+01  -0.15777167E+01
  -0.14310523E+01  -0.13020640E+01  -0.11922635E+01  -0.10990348E+01  -0.10178068E+01
  -0.94379894E+00  -0.87330419E+00  -0.80427904E+00  -0.73631027E+00  -0.67011016E+00
  -0.60680855E+00  -0.54736268E+00  -0.49230600E+00  -0.44184410E+00  -0.39611161E+00
  -0.35535153E+00  -0.31989651E+00  -0.29001303E+00  -0.26576665E+00  -0.24701174E+00
  -0.23348390E+00  -0.22490153E+00  -0.22100974E+00  -0.22157355E+00  -0.22637308E+00
  -0.23523679E+00  -0.24808542E+00  -0.26490987E+00  -0.28563757E+00  -0.30994103E+00
  -0.33710569E+00  -0.36601161E+00  -0.39514098E+00  -0.42243571E+00  -0.44488880E+00
  -0.45794688E+00  -0.45503613E+00  -0.42766114E+00  -0.36643253E+00  -0.26306363E+00
  -0.11303209E+00   0.81493258E-01   0.29571099E+00   0.46932039E+00   0.54663707E+00
   0.49737808E+00   0.32296443E+00   0.51235680E-01  -0.27538360E+00  -0.61213421E+00
  -0.77828415E+00  -0.11294775E+01  -0.14136256E+01  -0.16173465E+01  -0.17456604E+01
  -0.18155886E+01  -0.18454191E+01  -0.18458856E+01  -0.18174160E+01  -0.17534701E+01
  -0.16525267E+01  -0.15206991E+01  -0.13669153E+01  -0.12022932E+01  -0.10378864E+01
  -0.88239046E+00  -0.74110582E+00  -0.61629214E+00  -0.50822453E+00  -0.41619084E+00
  -0.33905849E+00  -0.27544293E+00  -0.22371448E+00  -0.18207152E+00  -0.14873839E+00
  -0.12217138E+00  -0.10113913E+00  -0.84673362E-01  -0.71983030E-01  -0.62399747E-01
  -0.55357580E-01  -0.50392642E-01  -0.47147527E-01  -0.45356769E-01  -0.44802726E-01
  -0.45275257E-01  -0.46571737E-01  -0.48525006E-01  -0.51015677E-01  -0.53959313E-01
  -0.57292311E-01  -0.60969009E-01  -0.64958216E-01  -0.69237255E-01  -0.73796264E-01
  -0.78640837E-01  -0.83776453E-01  -0.89185268E-01  -0.94821763E-01  -0.10063477E+00
  -0.10658849E+00  -0.11266385E+00  -0.11884919E+00  -0.12512729E+00  -0.13146389E+00
  -0.13781318E+00  -0.14416156E+00  -0.15059103E+00  -0.15731252E+00  -0.16464392E+00
  -0.17296351E+00  -0.18268631E+00  -0.19428633E+00  -0.20835934E+00  -0.22570136E+00
  -0.24735545E+00  -0.27458487E+00  -0.30878536E+00  -0.35140612E+00  -0.40393063E+00
  -0.46788930E+00  -0.54481672E+00  -0.63607355E+00  -0.74251100E+00  -0.86405350E+00
  -0.99939041E+00  -0.11460091E+01  -0.13006543E+01  -0.14599814E+01  -0.16208875E+01
  -0.17799985E+01  -0.19322239E+01  -0.20693059E+01  -0.21800005E+01  -0.22491131E+01
  -0.22624579E+01  -0.22136821E+01  -0.21077651E+01  -0.19597899E+01  -0.17901687E+01
  -0.16188811E+01  -0.14608695E+01  -0.13234133E+01  -0.12060249E+01  -0.11047056E+01
  -0.10143772E+01  -0.93043201E+00  -0.84986387E+00  -0.77158007E+00  -0.69602917E+00
  -0.62443076E+00  -0.55798816E+00  -0.49740695E+00  -0.44284252E+00  -0.39416228E+00
  -0.35126040E+00  -0.31419421E+00  -0.28309650E+00  -0.25800100E+00  -0.23874673E+00
  -0.22501251E+00  -0.21641807E+00  -0.21260913E+00  -0.21329354E+00  -0.21824583E+00
  -0.22731732E+00  -0.24046234E+00  -0.25773308E+00  -0.27917343E+00  -0.30461722E+00
  -0.33350281E+00  -0.36481222E+00  -0.39709978E+00  -0.42843069E+00  -0.45604755E+00
  -0.47574670E+00  -0.48120568E+00  -0.46372818E+00  -0.41288006E+00  -0.31818871E+00
  -0.17165179E+00   0.29424068E-01   0.27254629E+00   0.50193609E+00   0.65224552E+00
   0.67797348E+00   0.56412516E+00   0.32440723E+00  -0.80810913E-02  -0.39067496E+00
  -0.52904294E+00  -0.96062195E+00  -0.13451970E+01  -0.16455162E+01  -0.18471047E+01
  -0.19594410E+01  -0.20057882E+01  -0.20086939E+01  -0.19800619E+01  -0.19197186E+01
  -0.18221970E+01  -0.16906834E+01  -0.15329794E+01  -0.13593922E+01  -0.11815255E+01
  -0.10097573E+01  -0.85135051E+00  -0.71006996E+00  -0.58698364E+00  -0.48161605E+00
  -0.39281562E+00  -0.31914288E+00  -0.25893246E+00  -0.21030892E+00  -0.17133081E+00
  -0.14021555E+00  -0.11548800E+00  -0.95984417E-01  -0.80777056E-01  -0.69101499E-01
  -0.60312308E-01  -0.53866939E-01  -0.49333939E-01  -0.46394498E-01  -0.44805819E-01
  -0.44347263E-01  -0.44803690E-01  -0.45990347E-01  -0.47772158E-01  -0.50052929E-01
  -0.52760055E-01  -0.55840055E-01  -0.59251538E-01  -0.62954462E-01  -0.66913521E-01
  -0.71116281E-01  -0.75572205E-01  -0.80285452E-01  -0.85239634E-01  -0.90410027E-01
  -0.95779427E-01  -0.10133796E+00  -0.10707749E+00  -0.11299146E+00  -0.11906758E+00
  -0.12527997E+00  -0.13161133E+00  -0.13811032E+00  -0.14493601E+00  -0.15235021E+00
  -0.16067686E+00  -0.17027682E+00  -0.18156074E+00  -0.19503953E+00  -0.21140239E+00
  -0.23158685E+00  -0.25678415E+00  -0.28836268E+00  -0.32776578E+00  -0.37645712E+00
  -0.43592329E+00  -0.50767497E+00  -0.59316127E+00  -0.69352376E+00  -0.80919031E+00
  -0.93946416E+00  -0.10824001E+01  -0.12351849E+01  -0.13949084E+01  -0.15592230E+01
  -0.17262204E+01  -0.18931087E+01  -0.20542096E+01  -0.22004769E+01  -0.23160524E+01
  -0.23813583E+01  -0.23814559E+01  -0.23126236E+01  -0.21841378E+01  -0.20150675E+01
  -0.18282744E+01  -0.16444024E+01  -0.14775709E+01  -0.13331473E+01  -0.12086246E+01
  -0.10991765E+01  -0.99966570E+00  -0.90608218E+00  -0.81640662E+00  -0.73054261E+00
  -0.64959790E+00  -0.57495723E+00  -0.50757064E+00  -0.44769328E+00  -0.39506025E+00
  -0.34926856E+00  -0.31006673E+00  -0.27738417E+00  -0.25116737E+00  -0.23121969E+00
  -0.21716908E+00  -0.20854414E+00  -0.20488042E+00  -0.20580248E+00  -0.21106042E+00
  -0.22052883E+00  -0.23420061E+00  -0.25218041E+00  -0.27461470E+00  -0.30150744E+00
  -0.33249383E+00  -0.36672096E+00  -0.40287318E+00  -0.43918719E+00  -0.47323132E+00
  -0.50133967E+00  -0.51783112E+00  -0.51442423E+00  -0.48041190E+00  -0.40396030E+00
  -0.27438497E+00  -0.84856535E-01   0.16323611E+00   0.43092812E+00   0.64951555E+00
   0.76130730E+00   0.73525918E+00   0.56874740E+00   0.28009970E+00  -0.99404453E-01
  -0.20105117E+00  -0.66765614E+00  -0.11312174E+01  -0.15338854E+01  -0.18347899E+01
  -0.20230544E+01  -0.21151838E+01  -0.21396304E+01  -0.21199301E+01  -0.20660800E+01
  -0.19760501E+01  -0.18486152E+01  -0.16909788E+01  -0.15126080E+01  -0.13249910E+01
  -0.11396345E+01  -0.96564912E+00  -0.80855076E+00  -0.67056105E+00  -0.55172089E+00
  -0.45099139E+00  -0.36690551E+00  -0.29777232E+00  -0.24168871E+00  -0.19661457E+00
  -0.16057384E+00  -0.13185484E+00  -0.10908395E+00  -0.91179062E-01  -0.77266809E-01
  -0.66617674E-01  -0.58613785E-01  -0.52749266E-01  -0.48639757E-01  -0.46000508E-01
  -0.44594203E-01  -0.44197261E-01  -0.44611543E-01  -0.45686587E-01  -0.47317228E-01
  -0.49426689E-01  -0.51957550E-01  -0.54862834E-01  -0.58091115E-01  -0.61588301E-01
  -0.65318832E-01  -0.69277568E-01  -0.73474185E-01  -0.77911887E-01  -0.82588938E-01
  -0.87507808E-01  -0.92670845E-01  -0.98074853E-01  -0.10371600E+00  -0.10959138E+00
  -0.11568783E+00  -0.12198839E+00  -0.12851580E+00  -0.13538072E+00  -0.14278906E+00
  -0.15101394E+00  -0.16037056E+00  -0.17121737E+00  -0.18398867E+00  -0.19926442E+00
  -0.21785651E+00  -0.24084806E+00  -0.26953942E+00  -0.30533752E+00  -0.34967160E+00
  -0.40397528E+00  -0.46970232E+00  -0.54830512E+00  -0.64108799E+00  -0.74887490E+00
  -0.87156460E+00  -0.10078402E+01  -0.11553486E+01  -0.13114232E+01  -0.14739924E+01
  -0.16419811E+01  -0.18145053E+01  -0.19887491E+01  -0.21590535E+01  -0.23126716E+01
  -0.24282960E+01  -0.24840921E+01  -0.24666162E+01  -0.23761223E+01  -0.22263108E+01
  -0.20395017E+01  -0.18399763E+01  -0.16480545E+01  -0.14761282E+01  -0.13269062E+01
  -0.11963026E+01  -0.10793392E+01  -0.97134126E+00  -0.86932384E+00  -0.77243336E+00
  -0.68144448E+00  -0.59779038E+00  -0.52265514E+00  -0.45648396E+00  -0.39900462E+00
  -0.34960157E+00  -0.30772477E+00  -0.27305763E+00  -0.24541050E+00  -0.22452599E+00
  -0.20998197E+00  -0.20122716E+00  -0.19768922E+00  -0.19889511E+00  -0.20455211E+00
  -0.21455407E+00  -0.22894023E+00  -0.24786522E+00  -0.27155811E+00  -0.30017906E+00
  -0.33357923E+00  -0.37111885E+00  -0.41165761E+00  -0.45361928E+00  -0.49489718E+00
  -0.53242285E+00  -0.56140011E+00  -0.57448146E+00  -0.56146048E+00  -0.51006086E+00
  -0.40789953E+00  -0.24505744E+00  -0.16578853E-01   0.26230399E+00   0.53088769E+00
   0.72425141E+00   0.79774406E+00   0.73318979E+00   0.53317444E+00   0.21297541E+00
   0.14674343E+00  -0.29061931E+00  -0.78115628E+00  -0.12597437E+01  -0.16628041E+01
  -0.19517090E+01  -0.21229379E+01  -0.21991216E+01  -0.22096382E+01  -0.21745888E+01
  -0.20998304E+01  -0.19835191E+01  -0.18316823E+01  -0.16539028E+01  -0.14614551E+01
  -0.12665221E+01  -0.10797994E+01  -0.90863347E+00  -0.75669440E+00  -0.62485428E+00
  -0.51239609E+00  -0.41790979E+00  -0.33970469E+00  -0.27589162E+00  -0.22440415E+00
  -0.18313754E+00  -0.15017350E+00  -0.12393152E+00  -0.10316781E+00  -0.86888100E-01
  -0.74270286E-01  -0.64623971E-01  -0.57375579E-01  -0.52068579E-01  -0.48359421E-01
  -0.45985172E-01  -0.44718563E-01  -0.44351946E-01  -0.44716331E-01  -0.45695213E-01
  -0.47211478E-01  -0.49205567E-01  -0.51624281E-01  -0.54414738E-01  -0.57518775E-01
  -0.60883158E-01  -0.64479077E-01  -0.68305491E-01  -0.72374650E-01  -0.76699138E-01
  -0.81292146E-01  -0.86167876E-01  -0.91334148E-01  -0.96790366E-01  -0.10253207E+00
  -0.10855194E+00  -0.11483967E+00  -0.12140265E+00  -0.12830514E+00  -0.13569429E+00
  -0.14379224E+00  -0.15287205E+00  -0.16324604E+00  -0.17528396E+00  -0.18946882E+00
  -0.20648029E+00  -0.22725736E+00  -0.25298304E+00  -0.28499118E+00  -0.32466387E+00
  -0.37338349E+00  -0.43253988E+00  -0.50353879E+00  -0.58773391E+00  -0.68620209E+00
  -0.79935076E+00  -0.92652061E+00  -0.10659080E+01  -0.12150631E+01  -0.13718577E+01
  -0.15353415E+01  -0.17056536E+01  -0.18823871E+01  -0.20627729E+01  -0.22396031E+01
  -0.23945185E+01  -0.25027584E+01  -0.25427607E+01  -0.25044495E+01  -0.23926841E+01
  -0.22250966E+01  -0.20261557E+01  -0.18203048E+01  -0.16262994E+01  -0.14536490E+01
  -0.13019398E+01  -0.11667259E+01  -0.10434499E+01  -0.92846599E+00  -0.82013933E+00
  -0.71875668E+00  -0.62565773E+00  -0.54219867E+00  -0.46904566E+00  -0.40601468E+00
  -0.35237587E+00  -0.30732273E+00  -0.27027346E+00  -0.24086416E+00  -0.21875731E+00
  -0.20348298E+00  -0.19442219E+00  -0.19090785E+00  -0.19237235E+00  -0.19846676E+00
  -0.20908856E+00  -0.22432436E+00  -0.24438585E+00  -0.26956953E+00  -0.30015887E+00
  -0.33621193E+00  -0.37733698E+00  -0.42261251E+00  -0.47064898E+00  -0.51960741E+00
  -0.56695425E+00  -0.60882889E+00  -0.63912769E+00  -0.64878483E+00  -0.62596977E+00
  -0.55758917E+00  -0.43169393E+00  -0.23991588E+00   0.18803244E-01   0.30871245E+00
   0.56499157E+00   0.73323722E+00   0.78166738E+00   0.69873918E+00   0.48435136E+00
   0.44526252E+00   0.99615593E-01  -0.35054699E+00  -0.84992442E+00  -0.13261451E+01
[truncated: 72,425,331 more chars]
