# Supplementary material for: Reactive P and S co-doped porous hollow nanotube arrays for high performance chloride ion storage
Source: Nat Commun. 2024 Jun 10;15:4951. doi: 10.1038/s41467-024-49319-5 (PMC11164705; doi:10.1038/s41467-024-49319-5)
Supplement: Supplementary file 3 — Source Data [file 41467_2024_49319_MOESM3_ESM.zip › Source Data/Source Data-Fig 5/CoNiPS/CO-CONTCAR.vesta]

#VESTA_FORMAT_VERSION 3.3.0


CRYSTAL

TITLE
CONIPS                                  

GROUP
1 1 P 1
SYMOP
 0.000000  0.000000  0.000000  1  0  0   0  1  0   0  0  1   1
 -1.0 -1.0 -1.0  0 0 0  0 0 0  0 0 0
TRANM 0
 0.000000  0.000000  0.000000  1  0  0   0  1  0   0  0  1
LTRANSL
 -1
 0.000000  0.000000  0.000000  0.000000  0.000000  0.000000
LORIENT
 -1   0   0   0   0
 1.000000  0.000000  0.000000  1.000000  0.000000  0.000000
 0.000000  0.000000  1.000000  0.000000  0.000000  1.000000
LMATRIX
 1.000000  0.000000  0.000000  0.000000
 0.000000  1.000000  0.000000  0.000000
 0.000000  0.000000  1.000000  0.000000
 0.000000  0.000000  0.000000  1.000000
 0.000000  0.000000  0.000000
CELLP
 13.140000  13.140000  20.000000  90.000000  90.000000 120.000000
  0.000000   0.000000   0.000000   0.000000   0.000000   0.000000
STRUC
  1 Co        Co1  1.0000   0.100482   0.428431   0.146807    1a       1
                            0.000000   0.000000   0.000000  0.00
  2 Co        Co2  1.0000   0.761986   0.793148   0.318194    1a       1
                            0.000000   0.000000   0.000000  0.00
  3 Co        Co3  1.0000   0.760491   0.545230   0.311640    1a       1
                            0.000000   0.000000   0.000000  0.00
  4 Co        Co4  1.0000   0.669549   0.370618   0.177701    1a       1
                            0.000000   0.000000   0.000000  0.00
  5 Co        Co5  1.0000   0.350220   0.707644   0.451840    1a       1
                            0.000000   0.000000   0.000000  0.00
  6 Co        Co6  1.0000   0.398892   0.492377   0.092174    1a       1
                            0.000000   0.000000   0.000000  0.00
  7 Co        Co7  1.0000   0.008973   0.787739   0.313545    1a       1
                            0.000000   0.000000   0.000000  0.00
  8 Co        Co8  1.0000   0.067694   0.924250   0.135014    1a       1
                            0.000000   0.000000   0.000000  0.00
  9 Co        Co9  1.0000   0.067479   0.711530   0.135969    1a       1
                            0.000000   0.000000   0.000000  0.00
 10 Co       Co10  1.0000   0.768125   0.046662   0.322966    1a       1
                            0.000000   0.000000   0.000000  0.00
 11 Co       Co11  1.0000   0.022154   0.295864   0.319506    1a       1
                            0.000000   0.000000   0.000000  0.00
 12 Co       Co12  1.0000   0.624557   0.989875   0.061761    1a       1
                            0.000000   0.000000   0.000000  0.00
 13 Co       Co13  1.0000   0.267508   0.286826   0.317430    1a       1
                            0.000000   0.000000   0.000000  0.00
 14 Co       Co14  1.0000   0.261766   0.031977   0.311134    1a       1
                            0.000000   0.000000   0.000000  0.00
 15 Co       Co15  1.0000   0.214741   0.894921   0.200124    1a       1
                            0.000000   0.000000   0.000000  0.00
 16 Co       Co16  1.0000   0.854211   0.207959   0.443664    1a       1
                            0.000000   0.000000   0.000000  0.00
 17 Co       Co17  1.0000   0.839380   0.982213   0.058855    1a       1
                            0.000000   0.000000   0.000000  0.00
 18 Co       Co18  1.0000   0.511571   0.289920   0.317470    1a       1
                            0.000000   0.000000   0.000000  0.00
 19 Co       Co19  1.0000   0.268629   0.797344   0.312192    1a       1
                            0.000000   0.000000   0.000000  0.00
 20 Co       Co20  1.0000   0.268276   0.543761   0.314037    1a       1
                            0.000000   0.000000   0.000000  0.00
 21 Co       Co21  1.0000   0.860203   0.498412   0.127920    1a       1
                            0.000000   0.000000   0.000000  0.00
 22  P         P1  1.0000   0.005593   0.150216   0.028220    1a       1
                            0.000000   0.000000   0.000000  0.00
 23  P         P2  1.0000   0.758132   0.298732   0.315624    1a       1
                            0.000000   0.000000   0.000000  0.00
 24  P         P3  1.0000   0.676413   0.881713   0.187445    1a       1
                            0.000000   0.000000   0.000000  0.00
 25  P         P4  1.0000   0.344415   0.202124   0.450175    1a       1
                            0.000000   0.000000   0.000000  0.00
 26  P         P5  1.0000   0.335600   0.956854   0.057359    1a       1
                            0.000000   0.000000   0.000000  0.00
 27  P         P6  1.0000   0.667186   0.835210   0.019072    1a       1
                            0.000000   0.000000   0.000000  0.00
 28  P         P7  1.0000   0.615601   0.434930   0.025255    1a       1
                            0.000000   0.000000   0.000000  0.00
 29  P         P8  1.0000   0.630862   0.160072   0.042878    1a       1
                            0.000000   0.000000   0.000000  0.00
 30  P         P9  1.0000   0.193184   0.347170   0.180001    1a       1
                            0.000000   0.000000   0.000000  0.00
 31  P        P10  1.0000   0.848993   0.703247   0.447363    1a       1
                            0.000000   0.000000   0.000000  0.00
 32  P        P11  1.0000   0.518860   0.795164   0.320754    1a       1
                            0.000000   0.000000   0.000000  0.00
 33  P        P12  1.0000   0.491709   0.524252   0.180388    1a       1
                            0.000000   0.000000   0.000000  0.00
 34  P        P13  1.0000   0.065050   0.504342   0.455034    1a       1
                            0.000000   0.000000   0.000000  0.00
 35 Ni        Ni1  1.0000   0.375257   0.726948   0.143250    1a       1
                            0.000000   0.000000   0.000000  0.00
 36 Ni        Ni2  1.0000   0.016720   0.038783   0.411530    1a       1
                            0.000000   0.000000   0.000000  0.00
 37 Ni        Ni3  1.0000   0.360673   0.216467   0.146532    1a       1
                            0.000000   0.000000   0.000000  0.00
 38 Ni        Ni4  1.0000   0.523808   0.048518   0.219139    1a       1
                            0.000000   0.000000   0.000000  0.00
 39 Ni        Ni5  1.0000   0.876733   0.236596   0.156520    1a       1
                            0.000000   0.000000   0.000000  0.00
 40 Ni        Ni6  1.0000   0.512283   0.541421   0.410778    1a       1
                            0.000000   0.000000   0.000000  0.00
 41 Ni        Ni7  1.0000   0.011042   0.038861   0.215405    1a       1
                            0.000000   0.000000   0.000000  0.00
 42 Ni        Ni8  1.0000   0.866409   0.719520   0.140387    1a       1
                            0.000000   0.000000   0.000000  0.00
 43 Ni        Ni9  1.0000   0.515111   0.039119   0.410286    1a       1
                            0.000000   0.000000   0.000000  0.00
 44 Ni       Ni10  1.0000   0.014245   0.539546   0.213582    1a       1
                            0.000000   0.000000   0.000000  0.00
 45  S         S1  1.0000   0.259885   0.801262   0.122084    1a       1
                            0.000000   0.000000   0.000000  0.00
 46  S         S2  1.0000   0.933593   0.133522   0.387225    1a       1
                            0.000000   0.000000   0.000000  0.00
 47  S         S3  1.0000   0.602501   0.716376   0.255774    1a       1
                            0.000000   0.000000   0.000000  0.00
 48  S         S4  1.0000   0.030385   0.544039   0.097594    1a       1
                            0.000000   0.000000   0.000000  0.00
 49  S         S5  1.0000   0.682413   0.877615   0.382291    1a       1
                            0.000000   0.000000   0.000000  0.00
 50  S         S6  1.0000   0.833012   0.952518   0.255455    1a       1
                            0.000000   0.000000   0.000000  0.00
 51  S         S7  1.0000   0.844609   0.712252   0.253272    1a       1
                            0.000000   0.000000   0.000000  0.00
 52  S         S8  1.0000  -0.007615   0.293072   0.070513    1a       1
                            0.000000   0.000000   0.000000  0.00
 53  S         S9  1.0000   0.691352   0.631127   0.383298    1a       1
                            0.000000   0.000000   0.000000  0.00
 54  S        S10  1.0000   0.594791   0.445902   0.249984    1a       1
                            0.000000   0.000000   0.000000  0.00
 55  S        S11  1.0000   0.276178   0.549287   0.105299    1a       1
                            0.000000   0.000000   0.000000  0.00
 56  S        S12  1.0000   0.923284   0.861032   0.383279    1a       1
                            0.000000   0.000000   0.000000  0.00
 57  S        S13  1.0000   0.277719   0.307177   0.103939    1a       1
                            0.000000   0.000000   0.000000  0.00
 58  S        S14  1.0000   0.919119   0.626564   0.381555    1a       1
                            0.000000   0.000000   0.000000  0.00
 59  S        S15  1.0000   0.602739   0.226081   0.250584    1a       1
                            0.000000   0.000000   0.000000  0.00
 60  S        S16  1.0000   0.004870   0.038456   0.107229    1a       1
                            0.000000   0.000000   0.000000  0.00
 61  S        S17  1.0000   0.680221   0.382656   0.376139    1a       1
                            0.000000   0.000000   0.000000  0.00
 62  S        S18  1.0000   0.831841   0.462515   0.244314    1a       1
                            0.000000   0.000000   0.000000  0.00
 63  S        S19  1.0000   0.855146   0.214359   0.263557    1a       1
                            0.000000   0.000000   0.000000  0.00
 64  S        S20  1.0000   0.001902   0.784954   0.065843    1a       1
                            0.000000   0.000000   0.000000  0.00
 65  S        S21  1.0000   0.696272   0.138656   0.389095    1a       1
                            0.000000   0.000000   0.000000  0.00
 66  S        S22  1.0000   0.609849   0.964002   0.260809    1a       1
                            0.000000   0.000000   0.000000  0.00
 67  S        S23  1.0000   0.258251   0.032629   0.122468    1a       1
                            0.000000   0.000000   0.000000  0.00
 68  S        S24  1.0000   0.943036   0.369898   0.392042    1a       1
                            0.000000   0.000000   0.000000  0.00
 69  S        S25  1.0000   0.767205   0.306938   0.116102    1a       1
                            0.000000   0.000000   0.000000  0.00
 70  S        S26  1.0000   0.423681   0.632215   0.386014    1a       1
                            0.000000   0.000000   0.000000  0.00
 71  S        S27  1.0000   0.104807   0.213842   0.256394    1a       1
                            0.000000   0.000000   0.000000  0.00
 72  S        S28  1.0000   0.507258   0.034180   0.112869    1a       1
                            0.000000   0.000000   0.000000  0.00
 73  S        S29  1.0000   0.190086   0.377754   0.376119    1a       1
                            0.000000   0.000000   0.000000  0.00
 74  S        S30  1.0000   0.335647   0.446285   0.254197    1a       1
                            0.000000   0.000000   0.000000  0.00
 75  S        S31  1.0000   0.348412   0.203334   0.255805    1a       1
                            0.000000   0.000000   0.000000  0.00
 76  S        S32  1.0000   0.496256   0.801971   0.043904    1a       1
                            0.000000   0.000000   0.000000  0.00
 77  S        S33  1.0000   0.193559   0.126705   0.382223    1a       1
                            0.000000   0.000000   0.000000  0.00
 78  S        S34  1.0000   0.093878   0.943086   0.249874    1a       1
                            0.000000   0.000000   0.000000  0.00
 79  S        S35  1.0000   0.770855   0.057505   0.124595    1a       1
                            0.000000   0.000000   0.000000  0.00
 80  S        S36  1.0000   0.423958   0.359789   0.387281    1a       1
                            0.000000   0.000000   0.000000  0.00
 81  S        S37  1.0000   0.748362   0.800124   0.108062    1a       1
                            0.000000   0.000000   0.000000  0.00
 82  S        S38  1.0000   0.421735   0.126095   0.382964    1a       1
                            0.000000   0.000000   0.000000  0.00
 83  S        S39  1.0000   0.099160   0.718504   0.250214    1a       1
                            0.000000   0.000000   0.000000  0.00
 84  S        S40  1.0000   0.504782   0.498478   0.007225    1a       1
                            0.000000   0.000000   0.000000  0.00
 85  S        S41  1.0000   0.175996   0.867806   0.373947    1a       1
                            0.000000   0.000000   0.000000  0.00
 86  S        S42  1.0000   0.358151   0.961662   0.262245    1a       1
                            0.000000   0.000000   0.000000  0.00
 87  S        S43  1.0000   0.353486   0.712511   0.253692    1a       1
                            0.000000   0.000000   0.000000  0.00
 88  S        S44  1.0000   0.529876   0.290051   0.097507    1a       1
                            0.000000   0.000000   0.000000  0.00
 89  S        S45  1.0000   0.196707   0.621140   0.388537    1a       1
                            0.000000   0.000000   0.000000  0.00
 90  S        S46  1.0000   0.101581   0.457598   0.255880    1a       1
                            0.000000   0.000000   0.000000  0.00
 91  S        S47  1.0000   0.722908   0.537713   0.114766    1a       1
                            0.000000   0.000000   0.000000  0.00
 92  S        S48  1.0000   0.416718   0.856999   0.387827    1a       1
                            0.000000   0.000000   0.000000  0.00
 93 Cl        Cl1  1.0000   0.308622   0.697961   0.554782    1a       1
                            0.000000   0.000000   0.000000  0.00
  0 0 0 0 0 0 0
THERI 0
  1        Co1  1.000000
  2        Co2  1.000000
  3        Co3  1.000000
  4        Co4  1.000000
  5        Co5  1.000000
  6        Co6  1.000000
  7        Co7  1.000000
  8        Co8  1.000000
  9        Co9  1.000000
 10       Co10  1.000000
 11       Co11  1.000000
 12       Co12  1.000000
 13       Co13  1.000000
 14       Co14  1.000000
 15       Co15  1.000000
 16       Co16  1.000000
 17       Co17  1.000000
 18       Co18  1.000000
 19       Co19  1.000000
 20       Co20  1.000000
 21       Co21  1.000000
 22         P1  1.000000
 23         P2  1.000000
 24         P3  1.000000
 25         P4  1.000000
 26         P5  1.000000
 27         P6  1.000000
 28         P7  1.000000
 29         P8  1.000000
 30         P9  1.000000
 31        P10  1.000000
 32        P11  1.000000
 33        P12  1.000000
 34        P13  1.000000
 35        Ni1  1.000000
 36        Ni2  1.000000
 37        Ni3  1.000000
 38        Ni4  1.000000
 39        Ni5  1.000000
 40        Ni6  1.000000
 41        Ni7  1.000000
 42        Ni8  1.000000
 43        Ni9  1.000000
 44       Ni10  1.000000
 45         S1  1.000000
 46         S2  1.000000
 47         S3  1.000000
 48         S4  1.000000
 49         S5  1.000000
 50         S6  1.000000
 51         S7  1.000000
 52         S8  1.000000
 53         S9  1.000000
 54        S10  1.000000
 55        S11  1.000000
 56        S12  1.000000
 57        S13  1.000000
 58        S14  1.000000
 59        S15  1.000000
 60        S16  1.000000
 61        S17  1.000000
 62        S18  1.000000
 63        S19  1.000000
 64        S20  1.000000
 65        S21  1.000000
 66        S22  1.000000
 67        S23  1.000000
 68        S24  1.000000
 69        S25  1.000000
 70        S26  1.000000
 71        S27  1.000000
 72        S28  1.000000
 73        S29  1.000000
 74        S30  1.000000
 75        S31  1.000000
 76        S32  1.000000
 77        S33  1.000000
 78        S34  1.000000
 79        S35  1.000000
 80        S36  1.000000
 81        S37  1.000000
 82        S38  1.000000
 83        S39  1.000000
 84        S40  1.000000
 85        S41  1.000000
 86        S42  1.000000
 87        S43  1.000000
 88        S44  1.000000
 89        S45  1.000000
 90        S46  1.000000
 91        S47  1.000000
 92        S48  1.000000
 93        Cl1  1.000000
  0 0 0
SHAPE
  0       0       0       0   0.000000  0   192   192   192   192
BOUND
   -0.05     0.95         0     1.05         0        1
  0   0   0   0  0
SBOND
  1    Co     S    0.00000    2.80000  0  0  1  0  1  0.250  2.000 127 127 127
  2    Co    Cl    0.00000    2.74593  0  0  1  0  1  0.250  2.000 127 127 127
  3    Co     P    0.00000    2.60000  0  0  1  0  1  0.250  2.000 127 127 127
  4    Ni     S    0.00000    2.80000  0  0  1  0  1  0.250  2.000 127 127 127
  5     P     S    0.00000    2.80000  0  0  1  0  1  0.250  2.000 127 127 127
  6    Ni     P    0.00000    2.60000  0  0  1  0  1  0.250  2.000 127 127 127
  7    Ni    Co    0.00000    2.95000  0  0  1  0  1  0.250  2.000 127 127 127
  0 0 0 0
SITET
  1        Co1  1.2500 239 144 159 239 144 159 204  0
  2        Co2  1.2500 239 144 159 239 144 159 204  0
  3        Co3  1.2500 239 144 159 239 144 159 204  0
  4        Co4  1.2500 239 144 159 239 144 159 204  0
  5        Co5  1.2500 239 144 159 239 144 159 204  0
  6        Co6  1.2500 239 144 159 239 144 159 204  0
  7        Co7  1.2500 239 144 159 239 144 159 204  0
  8        Co8  1.2500 239 144 159 239 144 159 204  0
  9        Co9  1.2500 239 144 159 239 144 159 204  0
 10       Co10  1.2500 239 144 159 239 144 159 204  0
 11       Co11  1.2500 239 144 159 239 144 159 204  0
 12       Co12  1.2500 239 144 159 239 144 159 204  0
 13       Co13  1.2500 239 144 159 239 144 159 204  0
 14       Co14  1.2500 239 144 159 239 144 159 204  0
 15       Co15  1.2500 239 144 159 239 144 159 204  0
 16       Co16  1.2500 239 144 159 239 144 159 204  0
 17       Co17  1.2500 239 144 159 239 144 159 204  0
 18       Co18  1.2500 239 144 159 239 144 159 204  0
 19       Co19  1.2500 239 144 159 239 144 159 204  0
 20       Co20  1.2500 239 144 159 239 144 159 204  0
 21       Co21  1.2500 239 144 159 239 144 159 204  0
 22         P1  1.1000 255 128   0 255 128   0 204  0
 23         P2  1.1000 255 128   0 255 128   0 204  0
 24         P3  1.1000 255 128   0 255 128   0 204  0
 25         P4  1.1000 255 128   0 255 128   0 204  0
 26         P5  1.1000 255 128   0 255 128   0 204  0
 27         P6  1.1000 255 128   0 255 128   0 204  0
 28         P7  1.1000 255 128   0 255 128   0 204  0
 29         P8  1.1000 255 128   0 255 128   0 204  0
 30         P9  1.1000 255 128   0 255 128   0 204  0
 31        P10  1.1000 255 128   0 255 128   0 204  0
 32        P11  1.1000 255 128   0 255 128   0 204  0
 33        P12  1.1000 255 128   0 255 128   0 204  0
 34        P13  1.1000 255 128   0 255 128   0 204  0
 35        Ni1  1.2500  80 208  80  80 208  80 204  0
 36        Ni2  1.2500  80 208  80  80 208  80 204  0
 37        Ni3  1.2500  80 208  80  80 208  80 204  0
 38        Ni4  1.2500  80 208  80  80 208  80 204  0
 39        Ni5  1.2500  80 208  80  80 208  80 204  0
 40        Ni6  1.2500  80 208  80  80 208  80 204  0
 41        Ni7  1.2500  80 208  80  80 208  80 204  0
 42        Ni8  1.2500  80 208  80  80 208  80 204  0
 43        Ni9  1.2500  80 208  80  80 208  80 204  0
 44       Ni10  1.2500  80 208  80  80 208  80 204  0
 45         S1  1.0400 255 255  47 255 255  47 204  0
 46         S2  1.0400 255 255  47 255 255  47 204  0
 47         S3  1.0400 255 255  47 255 255  47 204  0
 48         S4  1.0400 255 255  47 255 255  47 204  0
 49         S5  1.0400 255 255  47 255 255  47 204  0
 50         S6  1.0400 255 255  47 255 255  47 204  0
 51         S7  1.0400 255 255  47 255 255  47 204  0
 52         S8  1.0400 255 255  47 255 255  47 204  0
 53         S9  1.0400 255 255  47 255 255  47 204  0
 54        S10  1.0400 255 255  47 255 255  47 204  0
 55        S11  1.0400 255 255  47 255 255  47 204  0
 56        S12  1.0400 255 255  47 255 255  47 204  0
 57        S13  1.0400 255 255  47 255 255  47 204  0
 58        S14  1.0400 255 255  47 255 255  47 204  0
 59        S15  1.0400 255 255  47 255 255  47 204  0
 60        S16  1.0400 255 255  47 255 255  47 204  0
 61        S17  1.0400 255 255  47 255 255  47 204  0
 62        S18  1.0400 255 255  47 255 255  47 204  0
 63        S19  1.0400 255 255  47 255 255  47 204  0
 64        S20  1.0400 255 255  47 255 255  47 204  0
 65        S21  1.0400 255 255  47 255 255  47 204  0
 66        S22  1.0400 255 255  47 255 255  47 204  0
 67        S23  1.0400 255 255  47 255 255  47 204  0
 68        S24  1.0400 255 255  47 255 255  47 204  0
 69        S25  1.0400 255 255  47 255 255  47 204  0
 70        S26  1.0400 255 255  47 255 255  47 204  0
 71        S27  1.0400 255 255  47 255 255  47 204  0
 72        S28  1.0400 255 255  47 255 255  47 204  0
 73        S29  1.0400 255 255  47 255 255  47 204  0
 74        S30  1.0400 255 255  47 255 255  47 204  0
 75        S31  1.0400 255 255  47 255 255  47 204  0
 76        S32  1.0400 255 255  47 255 255  47 204  0
 77        S33  1.0400 255 255  47 255 255  47 204  0
 78        S34  1.0400 255 255  47 255 255  47 204  0
 79        S35  1.0400 255 255  47 255 255  47 204  0
 80        S36  1.0400 255 255  47 255 255  47 204  0
 81        S37  1.0400 255 255  47 255 255  47 204  0
 82        S38  1.0400 255 255  47 255 255  47 204  0
 83        S39  1.0400 255 255  47 255 255  47 204  0
 84        S40  1.0400 255 255  47 255 255  47 204  0
 85        S41  1.0400 255 255  47 255 255  47 204  0
 86        S42  1.0400 255 255  47 255 255  47 204  0
 87        S43  1.0400 255 255  47 255 255  47 204  0
 88        S44  1.0400 255 255  47 255 255  47 204  0
 89        S45  1.0400 255 255  47 255 255  47 204  0
 90        S46  1.0400 255 255  47 255 255  47 204  0
 91        S47  1.0400 255 255  47 255 255  47 204  0
 92        S48  1.0400 255 255  47 255 255  47 204  0
 93        Cl1  0.9900 128   0 255  31 239  31 204  0
  0 0 0 0 0 0
VECTR
 0 0 0 0 0
VECTT
 0 0 0 0 0
SPLAN
  0   0   0   0
LBLAT
 -1
LBLSP
 -1
DLATM
 -1
DLBND
 -1
DLPLY
 -1
PLN2D
  0   0   0   0
ATOMT
  1         Co  1.2500 239 144 159 239 144 159 204
  2          P  1.1000 255 128   0 255 128   0 204
  3         Ni  1.2500  80 208  80  80 208  80 204
  4          S  1.0400 255 255  47 255 255  47 204
  5         Cl  0.9900 128   0 255  31 239  31 204
  0 0 0 0 0 0
SCENE
 0.866025  0.500000  0.000000  0.000000
-0.500000  0.866025  0.000000  0.000000
 0.000000  0.000000  1.000000  0.000000
 0.000000  0.000000  0.000000  1.000000
  0.000   0.000
  0.000
  1.481
HBOND 0 2

STYLE
DISPF 37753794
MODEL   0  1  0
SURFS   0  1  1
SECTS  96  1
FORMS   0  1
ATOMS   0  0  1
BONDS   1
POLYS   1
VECTS 1.000000
FORMP
  1  1.0   0   0   0
ATOMP
 24  24   0  50  2.0   0
BONDP
  1  16  0.250  2.000 127 127 127
POLYP
 204 1  1.000 180 180 180
ISURF
  0   0   0   0
TEX3P
  1 0.00000E+000 1.00000E+000
SECTP
 -1 5.00000E-001 5.00000E-001 0.00000E+000
HKLPP
 246 1  1.000 128 255  11
UCOLP
   0   0  1.000   0   0   0
COMPS 1
LABEL 1    12  1.000 0
PROJT 0  0.962
BKGRC
 255 255 255
DPTHQ 1 -0.5000  3.5000
LIGHT0 1
 1.000000  0.000000  0.000000  0.000000
 0.000000  1.000000  0.000000  0.000000
 0.000000  0.000000  1.000000  0.000000
 0.000000  0.000000  0.000000  1.000000
 0.000000  0.000000 20.000000  0.000000
 0.000000  0.000000 -1.000000
  26  26  26 255
 179 179 179 255
 255 255 255 255
LIGHT1
 1.000000  0.000000  0.000000  0.000000
 0.000000  1.000000  0.000000  0.000000
 0.000000  0.000000  1.000000  0.000000
 0.000000  0.000000  0.000000  1.000000
 0.000000  0.000000 20.000000  0.000000
 0.000000  0.000000 -1.000000
   0   0   0   0
   0   0   0   0
   0   0   0   0
LIGHT2
 1.000000  0.000000  0.000000  0.000000
 0.000000  1.000000  0.000000  0.000000
 0.000000  0.000000  1.000000  0.000000
 0.000000  0.000000  0.000000  1.000000
 0.000000  0.000000 20.000000  0.000000
 0.000000  0.000000 -1.000000
   0   0   0   0
   0   0   0   0
   0   0   0   0
LIGHT3
 1.000000  0.000000  0.000000  0.000000
 0.000000  1.000000  0.000000  0.000000
 0.000000  0.000000  1.000000  0.000000
 0.000000  0.000000  0.000000  1.000000
 0.000000  0.000000 20.000000  0.000000
 0.000000  0.000000 -1.000000
   0   0   0   0
   0   0   0   0
   0   0   0   0
ATOMM
 204 204 204 255
  25.600
BONDM
 255 255 255 255
 128.000
POLYM
 255 255 255 255
 128.000
SURFM
   0   0   0 255
 128.000
FORMM
 255 255 255 255
 128.000
HKLPM
 255 255 255 255
 128.000
