# Supplementary material for: Reactive P and S co-doped porous hollow nanotube arrays for high performance chloride ion storage
Source: Nat Commun. 2024 Jun 10;15:4951. doi: 10.1038/s41467-024-49319-5 (PMC11164705; doi:10.1038/s41467-024-49319-5)
Supplement: Supplementary file 3 — Source Data [file 41467_2024_49319_MOESM3_ESM.zip › Source Data/Source Data-Fig 5/CoNiPS/P2-CONTCAR.vesta]

#VESTA_FORMAT_VERSION 3.3.0


CRYSTAL

TITLE
CONIPS                                  

GROUP
1 1 P 1
SYMOP
 0.000000  0.000000  0.000000  1  0  0   0  1  0   0  0  1   1
 -1.0 -1.0 -1.0  0 0 0  0 0 0  0 0 0
TRANM 0
 0.000000  0.000000  0.000000  1  0  0   0  1  0   0  0  1
LTRANSL
 -1
 0.000000  0.000000  0.000000  0.000000  0.000000  0.000000
LORIENT
 -1   0   0   0   0
 1.000000  0.000000  0.000000  1.000000  0.000000  0.000000
 0.000000  0.000000  1.000000  0.000000  0.000000  1.000000
LMATRIX
 1.000000  0.000000  0.000000  0.000000
 0.000000  1.000000  0.000000  0.000000
 0.000000  0.000000  1.000000  0.000000
 0.000000  0.000000  0.000000  1.000000
 0.000000  0.000000  0.000000
CELLP
 13.140000  13.140000  20.000000  90.000000  90.000000 120.000000
  0.000000   0.000000   0.000000   0.000000   0.000000   0.000000
STRUC
  1 Co        Co1  1.0000   0.135678   0.417263   0.096784    1a       1
                            0.000000   0.000000   0.000000  0.00
  2 Co        Co2  1.0000   0.762633   0.794151   0.316842    1a       1
                            0.000000   0.000000   0.000000  0.00
  3 Co        Co3  1.0000   0.764859   0.546890   0.312818    1a       1
                            0.000000   0.000000   0.000000  0.00
  4 Co        Co4  1.0000   0.682157   0.377548   0.177315    1a       1
                            0.000000   0.000000   0.000000  0.00
  5 Co        Co5  1.0000   0.355144   0.715854   0.454023    1a       1
                            0.000000   0.000000   0.000000  0.00
  6 Co        Co6  1.0000   0.378825   0.449944   0.078820    1a       1
                            0.000000   0.000000   0.000000  0.00
  7 Co        Co7  1.0000   0.011969   0.795781   0.310837    1a       1
                            0.000000   0.000000   0.000000  0.00
  8 Co        Co8  1.0000   0.070110   0.928499   0.132344    1a       1
                            0.000000   0.000000   0.000000  0.00
  9 Co        Co9  1.0000   0.078602   0.698807   0.133077    1a       1
                            0.000000   0.000000   0.000000  0.00
 10 Co       Co10  1.0000   0.768034   0.047031   0.321245    1a       1
                            0.000000   0.000000   0.000000  0.00
 11 Co       Co11  1.0000   0.017389   0.295191   0.327621    1a       1
                            0.000000   0.000000   0.000000  0.00
 12 Co       Co12  1.0000   0.626616   0.989207   0.059139    1a       1
                            0.000000   0.000000   0.000000  0.00
 13 Co       Co13  1.0000   0.264177   0.293061   0.316417    1a       1
                            0.000000   0.000000   0.000000  0.00
 14 Co       Co14  1.0000   0.264736   0.038961   0.306823    1a       1
                            0.000000   0.000000   0.000000  0.00
 15 Co       Co15  1.0000   0.212920   0.895030   0.194750    1a       1
                            0.000000   0.000000   0.000000  0.00
 16 Co       Co16  1.0000   0.853386   0.210825   0.445920    1a       1
                            0.000000   0.000000   0.000000  0.00
 17 Co       Co17  1.0000   0.825426   0.965316   0.057760    1a       1
                            0.000000   0.000000   0.000000  0.00
 18 Co       Co18  1.0000   0.515843   0.295018   0.315180    1a       1
                            0.000000   0.000000   0.000000  0.00
 19 Co       Co19  1.0000   0.272199   0.801323   0.312201    1a       1
                            0.000000   0.000000   0.000000  0.00
 20 Co       Co20  1.0000   0.268946   0.549117   0.321840    1a       1
                            0.000000   0.000000   0.000000  0.00
 21 Co       Co21  1.0000   0.877362   0.482346   0.122594    1a       1
                            0.000000   0.000000   0.000000  0.00
 22  P         P1  1.0000  -0.016911   0.123290   0.015772    1a       1
                            0.000000   0.000000   0.000000  0.00
 23  P         P2  1.0000   0.760644   0.299864   0.316349    1a       1
                            0.000000   0.000000   0.000000  0.00
 24  P         P3  1.0000   0.676228   0.875675   0.188542    1a       1
                            0.000000   0.000000   0.000000  0.00
 25  P         P4  1.0000   0.346802   0.206228   0.446812    1a       1
                            0.000000   0.000000   0.000000  0.00
 26  P         P5  1.0000   0.339478   0.966954   0.055476    1a       1
                            0.000000   0.000000   0.000000  0.00
 27  P         P6  1.0000   0.660280   0.822806   0.017333    1a       1
                            0.000000   0.000000   0.000000  0.00
 28  P         P7  1.0000   0.624655   0.440955   0.023434    1a       1
                            0.000000   0.000000   0.000000  0.00
 29  P         P8  1.0000   0.644170   0.160141   0.038120    1a       1
                            0.000000   0.000000   0.000000  0.00
 30  P         P9  1.0000   0.165763   0.369269   0.192319    1a       1
                            0.000000   0.000000   0.000000  0.00
 31  P        P10  1.0000   0.852593   0.708766   0.446047    1a       1
                            0.000000   0.000000   0.000000  0.00
 32  P        P11  1.0000   0.520517   0.796043   0.320210    1a       1
                            0.000000   0.000000   0.000000  0.00
 33  P        P12  1.0000   0.464784   0.472753   0.170327    1a       1
                            0.000000   0.000000   0.000000  0.00
 34  P        P13  1.0000   0.059047   0.514322   0.457584    1a       1
                            0.000000   0.000000   0.000000  0.00
 35 Ni        Ni1  1.0000   0.376732   0.727861   0.143124    1a       1
                            0.000000   0.000000   0.000000  0.00
 36 Ni        Ni2  1.0000   0.018358   0.040949   0.410591    1a       1
                            0.000000   0.000000   0.000000  0.00
 37 Ni        Ni3  1.0000   0.378476   0.280484   0.148913    1a       1
                            0.000000   0.000000   0.000000  0.00
 38 Ni        Ni4  1.0000   0.524521   0.050427   0.216892    1a       1
                            0.000000   0.000000   0.000000  0.00
 39 Ni        Ni5  1.0000   0.884002   0.229574   0.152337    1a       1
                            0.000000   0.000000   0.000000  0.00
 40 Ni        Ni6  1.0000   0.515004   0.543547   0.410381    1a       1
                            0.000000   0.000000   0.000000  0.00
 41 Ni        Ni7  1.0000   0.010835   0.045790   0.211598    1a       1
                            0.000000   0.000000   0.000000  0.00
 42 Ni        Ni8  1.0000   0.871030   0.722096   0.140914    1a       1
                            0.000000   0.000000   0.000000  0.00
 43 Ni        Ni9  1.0000   0.516685   0.043822   0.409172    1a       1
                            0.000000   0.000000   0.000000  0.00
 44 Ni       Ni10  1.0000   0.019243   0.540588   0.220234    1a       1
                            0.000000   0.000000   0.000000  0.00
 45  S         S1  1.0000   0.267517   0.805159   0.118970    1a       1
                            0.000000   0.000000   0.000000  0.00
 46  S         S2  1.0000   0.926682   0.128679   0.391051    1a       1
                            0.000000   0.000000   0.000000  0.00
 47  S         S3  1.0000   0.599467   0.714565   0.255232    1a       1
                            0.000000   0.000000   0.000000  0.00
 48  S         S4  1.0000   0.052479   0.524538   0.114787    1a       1
                            0.000000   0.000000   0.000000  0.00
 49  S         S5  1.0000   0.684398   0.879671   0.380984    1a       1
                            0.000000   0.000000   0.000000  0.00
 50  S         S6  1.0000   0.833906   0.953722   0.253649    1a       1
                            0.000000   0.000000   0.000000  0.00
 51  S         S7  1.0000   0.846217   0.713342   0.252900    1a       1
                            0.000000   0.000000   0.000000  0.00
 52  S         S8  1.0000  -0.026894   0.270402   0.051691    1a       1
                            0.000000   0.000000   0.000000  0.00
 53  S         S9  1.0000   0.694182   0.633054   0.382802    1a       1
                            0.000000   0.000000   0.000000  0.00
 54  S        S10  1.0000   0.604806   0.449472   0.250167    1a       1
                            0.000000   0.000000   0.000000  0.00
 55  S        S11  1.0000   0.310352   0.562121   0.092662    1a       1
                            0.000000   0.000000   0.000000  0.00
 56  S        S12  1.0000   0.924257   0.864549   0.380647    1a       1
                            0.000000   0.000000   0.000000  0.00
 57  S        S13  1.0000   0.224914   0.293496   0.110490    1a       1
                            0.000000   0.000000   0.000000  0.00
 58  S        S14  1.0000   0.926401   0.635313   0.380351    1a       1
                            0.000000   0.000000   0.000000  0.00
 59  S        S15  1.0000   0.606558   0.228727   0.249517    1a       1
                            0.000000   0.000000   0.000000  0.00
 60  S        S16  1.0000  -0.003015   0.032440   0.102534    1a       1
                            0.000000   0.000000   0.000000  0.00
 61  S        S17  1.0000   0.680816   0.383025   0.376652    1a       1
                            0.000000   0.000000   0.000000  0.00
 62  S        S18  1.0000   0.836886   0.461745   0.248209    1a       1
                            0.000000   0.000000   0.000000  0.00
 63  S        S19  1.0000   0.857232   0.216519   0.262453    1a       1
                            0.000000   0.000000   0.000000  0.00
 64  S        S20  1.0000   0.010770   0.780843   0.069946    1a       1
                            0.000000   0.000000   0.000000  0.00
 65  S        S21  1.0000   0.698186   0.137352   0.389080    1a       1
                            0.000000   0.000000   0.000000  0.00
 66  S        S22  1.0000   0.608978   0.963393   0.258869    1a       1
                            0.000000   0.000000   0.000000  0.00
 67  S        S23  1.0000   0.262486   0.042220   0.118443    1a       1
                            0.000000   0.000000   0.000000  0.00
 68  S        S24  1.0000   0.938664   0.374003   0.396027    1a       1
                            0.000000   0.000000   0.000000  0.00
 69  S        S25  1.0000   0.768669   0.296098   0.115186    1a       1
                            0.000000   0.000000   0.000000  0.00
 70  S        S26  1.0000   0.427103   0.636780   0.389240    1a       1
                            0.000000   0.000000   0.000000  0.00
 71  S        S27  1.0000   0.095060   0.218019   0.258193    1a       1
                            0.000000   0.000000   0.000000  0.00
 72  S        S28  1.0000   0.512325   0.040881   0.109702    1a       1
                            0.000000   0.000000   0.000000  0.00
 73  S        S29  1.0000   0.190280   0.379373   0.380926    1a       1
                            0.000000   0.000000   0.000000  0.00
 74  S        S30  1.0000   0.330992   0.451048   0.252082    1a       1
                            0.000000   0.000000   0.000000  0.00
 75  S        S31  1.0000   0.350382   0.215472   0.253737    1a       1
                            0.000000   0.000000   0.000000  0.00
 76  S        S32  1.0000   0.496223   0.805166   0.042620    1a       1
                            0.000000   0.000000   0.000000  0.00
 77  S        S33  1.0000   0.194566   0.131448   0.380176    1a       1
                            0.000000   0.000000   0.000000  0.00
 78  S        S34  1.0000   0.096282   0.950288   0.245539    1a       1
                            0.000000   0.000000   0.000000  0.00
 79  S        S35  1.0000   0.768881   0.049566   0.123958    1a       1
                            0.000000   0.000000   0.000000  0.00
 80  S        S36  1.0000   0.424883   0.363955   0.383322    1a       1
                            0.000000   0.000000   0.000000  0.00
 81  S        S37  1.0000   0.740482   0.788904   0.109422    1a       1
                            0.000000   0.000000   0.000000  0.00
 82  S        S38  1.0000   0.423288   0.129960   0.379635    1a       1
                            0.000000   0.000000   0.000000  0.00
 83  S        S39  1.0000   0.103800   0.724197   0.250073    1a       1
                            0.000000   0.000000   0.000000  0.00
 84  S        S40  1.0000   0.517963   0.508956   0.003136    1a       1
                            0.000000   0.000000   0.000000  0.00
 85  S        S41  1.0000   0.180023   0.876565   0.370702    1a       1
                            0.000000   0.000000   0.000000  0.00
 86  S        S42  1.0000   0.356181   0.962972   0.258685    1a       1
                            0.000000   0.000000   0.000000  0.00
 87  S        S43  1.0000   0.353819   0.714550   0.254586    1a       1
                            0.000000   0.000000   0.000000  0.00
 88  S        S44  1.0000   0.535815   0.304499   0.100468    1a       1
                            0.000000   0.000000   0.000000  0.00
 89  S        S45  1.0000   0.198164   0.627221   0.394034    1a       1
                            0.000000   0.000000   0.000000  0.00
 90  S        S46  1.0000   0.104379   0.457110   0.266986    1a       1
                            0.000000   0.000000   0.000000  0.00
 91  S        S47  1.0000   0.752262   0.539354   0.110392    1a       1
                            0.000000   0.000000   0.000000  0.00
 92  S        S48  1.0000   0.420369   0.861332   0.386948    1a       1
                            0.000000   0.000000   0.000000  0.00
 93 Cl        Cl1  1.0000   0.313426   0.689635   0.557198    1a       1
                            0.000000   0.000000   0.000000  0.00
  0 0 0 0 0 0 0
THERI 0
  1        Co1  1.000000
  2        Co2  1.000000
  3        Co3  1.000000
  4        Co4  1.000000
  5        Co5  1.000000
  6        Co6  1.000000
  7        Co7  1.000000
  8        Co8  1.000000
  9        Co9  1.000000
 10       Co10  1.000000
 11       Co11  1.000000
 12       Co12  1.000000
 13       Co13  1.000000
 14       Co14  1.000000
 15       Co15  1.000000
 16       Co16  1.000000
 17       Co17  1.000000
 18       Co18  1.000000
 19       Co19  1.000000
 20       Co20  1.000000
 21       Co21  1.000000
 22         P1  1.000000
 23         P2  1.000000
 24         P3  1.000000
 25         P4  1.000000
 26         P5  1.000000
 27         P6  1.000000
 28         P7  1.000000
 29         P8  1.000000
 30         P9  1.000000
 31        P10  1.000000
 32        P11  1.000000
 33        P12  1.000000
 34        P13  1.000000
 35        Ni1  1.000000
 36        Ni2  1.000000
 37        Ni3  1.000000
 38        Ni4  1.000000
 39        Ni5  1.000000
 40        Ni6  1.000000
 41        Ni7  1.000000
 42        Ni8  1.000000
 43        Ni9  1.000000
 44       Ni10  1.000000
 45         S1  1.000000
 46         S2  1.000000
 47         S3  1.000000
 48         S4  1.000000
 49         S5  1.000000
 50         S6  1.000000
 51         S7  1.000000
 52         S8  1.000000
 53         S9  1.000000
 54        S10  1.000000
 55        S11  1.000000
 56        S12  1.000000
 57        S13  1.000000
 58        S14  1.000000
 59        S15  1.000000
 60        S16  1.000000
 61        S17  1.000000
 62        S18  1.000000
 63        S19  1.000000
 64        S20  1.000000
 65        S21  1.000000
 66        S22  1.000000
 67        S23  1.000000
 68        S24  1.000000
 69        S25  1.000000
 70        S26  1.000000
 71        S27  1.000000
 72        S28  1.000000
 73        S29  1.000000
 74        S30  1.000000
 75        S31  1.000000
 76        S32  1.000000
 77        S33  1.000000
 78        S34  1.000000
 79        S35  1.000000
 80        S36  1.000000
 81        S37  1.000000
 82        S38  1.000000
 83        S39  1.000000
 84        S40  1.000000
 85        S41  1.000000
 86        S42  1.000000
 87        S43  1.000000
 88        S44  1.000000
 89        S45  1.000000
 90        S46  1.000000
 91        S47  1.000000
 92        S48  1.000000
 93        Cl1  1.000000
  0 0 0
SHAPE
  0       0       0       0   0.000000  0   192   192   192   192
BOUND
   -0.05     0.95         0     1.05         0        1
  0   0   0   0  0
SBOND
  1    Co     S    0.00000    2.80000  0  0  1  0  1  0.250  2.000 127 127 127
  2    Co    Cl    0.00000    2.74593  0  0  1  0  1  0.250  2.000 127 127 127
  3    Co     P    0.00000    2.60000  0  0  1  0  1  0.250  2.000 127 127 127
  4    Ni     S    0.00000    2.80000  0  0  1  0  1  0.250  2.000 127 127 127
  5    Ni     P    0.00000    2.60000  0  0  1  0  1  0.250  2.000 127 127 127
  6     P     S    0.00000    2.80000  0  0  1  0  1  0.250  2.000 127 127 127
  7    Co    Ni    0.00000    2.95000  0  0  1  0  1  0.250  2.000 127 127 127
  0 0 0 0
SITET
  1        Co1  1.2500 239 144 159 239 144 159 204  0
  2        Co2  1.2500 239 144 159 239 144 159 204  0
  3        Co3  1.2500 239 144 159 239 144 159 204  0
  4        Co4  1.2500 239 144 159 239 144 159 204  0
  5        Co5  1.2500 239 144 159 239 144 159 204  0
  6        Co6  1.2500 239 144 159 239 144 159 204  0
  7        Co7  1.2500 239 144 159 239 144 159 204  0
  8        Co8  1.2500 239 144 159 239 144 159 204  0
  9        Co9  1.2500 239 144 159 239 144 159 204  0
 10       Co10  1.2500 239 144 159 239 144 159 204  0
 11       Co11  1.2500 239 144 159 239 144 159 204  0
 12       Co12  1.2500 239 144 159 239 144 159 204  0
 13       Co13  1.2500 239 144 159 239 144 159 204  0
 14       Co14  1.2500 239 144 159 239 144 159 204  0
 15       Co15  1.2500 239 144 159 239 144 159 204  0
 16       Co16  1.2500 239 144 159 239 144 159 204  0
 17       Co17  1.2500 239 144 159 239 144 159 204  0
 18       Co18  1.2500 239 144 159 239 144 159 204  0
 19       Co19  1.2500 239 144 159 239 144 159 204  0
 20       Co20  1.2500 239 144 159 239 144 159 204  0
 21       Co21  1.2500 239 144 159 239 144 159 204  0
 22         P1  1.1000 255 128   0 255 128   0 204  0
 23         P2  1.1000 255 128   0 255 128   0 204  0
 24         P3  1.1000 255 128   0 255 128   0 204  0
 25         P4  1.1000 255 128   0 255 128   0 204  0
 26         P5  1.1000 255 128   0 255 128   0 204  0
 27         P6  1.1000 255 128   0 255 128   0 204  0
 28         P7  1.1000 255 128   0 255 128   0 204  0
 29         P8  1.1000 255 128   0 255 128   0 204  0
 30         P9  1.1000 255 128   0 255 128   0 204  0
 31        P10  1.1000 255 128   0 255 128   0 204  0
 32        P11  1.1000 255 128   0 255 128   0 204  0
 33        P12  1.1000 255 128   0 255 128   0 204  0
 34        P13  1.1000 255 128   0 255 128   0 204  0
 35        Ni1  1.2500  80 208  80  80 208  80 204  0
 36        Ni2  1.2500  80 208  80  80 208  80 204  0
 37        Ni3  1.2500  80 208  80  80 208  80 204  0
 38        Ni4  1.2500  80 208  80  80 208  80 204  0
 39        Ni5  1.2500  80 208  80  80 208  80 204  0
 40        Ni6  1.2500  80 208  80  80 208  80 204  0
 41        Ni7  1.2500  80 208  80  80 208  80 204  0
 42        Ni8  1.2500  80 208  80  80 208  80 204  0
 43        Ni9  1.2500  80 208  80  80 208  80 204  0
 44       Ni10  1.2500  80 208  80  80 208  80 204  0
 45         S1  1.0400 255 255  47 255 255  47 204  0
 46         S2  1.0400 255 255  47 255 255  47 204  0
 47         S3  1.0400 255 255  47 255 255  47 204  0
 48         S4  1.0400 255 255  47 255 255  47 204  0
 49         S5  1.0400 255 255  47 255 255  47 204  0
 50         S6  1.0400 255 255  47 255 255  47 204  0
 51         S7  1.0400 255 255  47 255 255  47 204  0
 52         S8  1.0400 255 255  47 255 255  47 204  0
 53         S9  1.0400 255 255  47 255 255  47 204  0
 54        S10  1.0400 255 255  47 255 255  47 204  0
 55        S11  1.0400 255 255  47 255 255  47 204  0
 56        S12  1.0400 255 255  47 255 255  47 204  0
 57        S13  1.0400 255 255  47 255 255  47 204  0
 58        S14  1.0400 255 255  47 255 255  47 204  0
 59        S15  1.0400 255 255  47 255 255  47 204  0
 60        S16  1.0400 255 255  47 255 255  47 204  0
 61        S17  1.0400 255 255  47 255 255  47 204  0
 62        S18  1.0400 255 255  47 255 255  47 204  0
 63        S19  1.0400 255 255  47 255 255  47 204  0
 64        S20  1.0400 255 255  47 255 255  47 204  0
 65        S21  1.0400 255 255  47 255 255  47 204  0
 66        S22  1.0400 255 255  47 255 255  47 204  0
 67        S23  1.0400 255 255  47 255 255  47 204  0
 68        S24  1.0400 255 255  47 255 255  47 204  0
 69        S25  1.0400 255 255  47 255 255  47 204  0
 70        S26  1.0400 255 255  47 255 255  47 204  0
 71        S27  1.0400 255 255  47 255 255  47 204  0
 72        S28  1.0400 255 255  47 255 255  47 204  0
 73        S29  1.0400 255 255  47 255 255  47 204  0
 74        S30  1.0400 255 255  47 255 255  47 204  0
 75        S31  1.0400 255 255  47 255 255  47 204  0
 76        S32  1.0400 255 255  47 255 255  47 204  0
 77        S33  1.0400 255 255  47 255 255  47 204  0
 78        S34  1.0400 255 255  47 255 255  47 204  0
 79        S35  1.0400 255 255  47 255 255  47 204  0
 80        S36  1.0400 255 255  47 255 255  47 204  0
 81        S37  1.0400 255 255  47 255 255  47 204  0
 82        S38  1.0400 255 255  47 255 255  47 204  0
 83        S39  1.0400 255 255  47 255 255  47 204  0
 84        S40  1.0400 255 255  47 255 255  47 204  0
 85        S41  1.0400 255 255  47 255 255  47 204  0
 86        S42  1.0400 255 255  47 255 255  47 204  0
 87        S43  1.0400 255 255  47 255 255  47 204  0
 88        S44  1.0400 255 255  47 255 255  47 204  0
 89        S45  1.0400 255 255  47 255 255  47 204  0
 90        S46  1.0400 255 255  47 255 255  47 204  0
 91        S47  1.0400 255 255  47 255 255  47 204  0
 92        S48  1.0400 255 255  47 255 255  47 204  0
 93        Cl1  0.9900 128   0 255  31 239  31 204  0
  0 0 0 0 0 0
VECTR
 0 0 0 0 0
VECTT
 0 0 0 0 0
SPLAN
  0   0   0   0
LBLAT
 -1
LBLSP
 -1
DLATM
 -1
DLBND
 -1
DLPLY
 -1
PLN2D
  0   0   0   0
ATOMT
  1         Co  1.2500 239 144 159 239 144 159 204
  2          P  1.1000 255 128   0 255 128   0 204
  3         Ni  1.2500  80 208  80  80 208  80 204
  4          S  1.0400 255 255  47 255 255  47 204
  5         Cl  0.9900 128   0 255  31 239  31 204
  0 0 0 0 0 0
SCENE
 0.866025  0.500000  0.000000  0.000000
-0.500000  0.866025  0.000000  0.000000
 0.000000  0.000000  1.000000  0.000000
 0.000000  0.000000  0.000000  1.000000
  0.000   0.000
  0.000
  1.980
HBOND 0 2

STYLE
DISPF 37753794
MODEL   0  1  0
SURFS   0  1  1
SECTS  96  1
FORMS   0  1
ATOMS   0  0  1
BONDS   1
POLYS   1
VECTS 1.000000
FORMP
  1  1.0   0   0   0
ATOMP
 24  24   0  50  2.0   0
BONDP
  1  16  0.250  2.000 127 127 127
POLYP
 204 1  1.000 180 180 180
ISURF
  0   0   0   0
TEX3P
  1 0.00000E+000 1.00000E+000
SECTP
 -1 5.00000E-001 5.00000E-001 0.00000E+000
HKLPP
 246 1  1.000 128 255  11
UCOLP
   0   0  1.000   0   0   0
COMPS 1
LABEL 1    12  1.000 0
PROJT 0  0.962
BKGRC
 255 255 255
DPTHQ 1 -0.5000  3.5000
LIGHT0 1
 1.000000  0.000000  0.000000  0.000000
 0.000000  1.000000  0.000000  0.000000
 0.000000  0.000000  1.000000  0.000000
 0.000000  0.000000  0.000000  1.000000
 0.000000  0.000000 20.000000  0.000000
 0.000000  0.000000 -1.000000
  26  26  26 255
 179 179 179 255
 255 255 255 255
LIGHT1
 1.000000  0.000000  0.000000  0.000000
 0.000000  1.000000  0.000000  0.000000
 0.000000  0.000000  1.000000  0.000000
 0.000000  0.000000  0.000000  1.000000
 0.000000  0.000000 20.000000  0.000000
 0.000000  0.000000 -1.000000
   0   0   0   0
   0   0   0   0
   0   0   0   0
LIGHT2
 1.000000  0.000000  0.000000  0.000000
 0.000000  1.000000  0.000000  0.000000
 0.000000  0.000000  1.000000  0.000000
 0.000000  0.000000  0.000000  1.000000
 0.000000  0.000000 20.000000  0.000000
 0.000000  0.000000 -1.000000
   0   0   0   0
   0   0   0   0
   0   0   0   0
LIGHT3
 1.000000  0.000000  0.000000  0.000000
 0.000000  1.000000  0.000000  0.000000
 0.000000  0.000000  1.000000  0.000000
 0.000000  0.000000  0.000000  1.000000
 0.000000  0.000000 20.000000  0.000000
 0.000000  0.000000 -1.000000
   0   0   0   0
   0   0   0   0
   0   0   0   0
ATOMM
 204 204 204 255
  25.600
BONDM
 255 255 255 255
 128.000
POLYM
 255 255 255 255
 128.000
SURFM
   0   0   0 255
 128.000
FORMM
 255 255 255 255
 128.000
HKLPM
 255 255 255 255
 128.000
