# Supplementary material for: Reactive P and S co-doped porous hollow nanotube arrays for high performance chloride ion storage
Source: Nat Commun. 2024 Jun 10;15:4951. doi: 10.1038/s41467-024-49319-5 (PMC11164705; doi:10.1038/s41467-024-49319-5)
Supplement: Supplementary file 3 — Source Data [file 41467_2024_49319_MOESM3_ESM.zip › Source Data/Source Data-Fig 5/CoNiPS/S2-CONTCAR.vesta]

#VESTA_FORMAT_VERSION 3.3.0


CRYSTAL

TITLE
CONIPS                                  

GROUP
1 1 P 1
SYMOP
 0.000000  0.000000  0.000000  1  0  0   0  1  0   0  0  1   1
 -1.0 -1.0 -1.0  0 0 0  0 0 0  0 0 0
TRANM 0
 0.000000  0.000000  0.000000  1  0  0   0  1  0   0  0  1
LTRANSL
 -1
 0.000000  0.000000  0.000000  0.000000  0.000000  0.000000
LORIENT
 -1   0   0   0   0
 1.000000  0.000000  0.000000  1.000000  0.000000  0.000000
 0.000000  0.000000  1.000000  0.000000  0.000000  1.000000
LMATRIX
 1.000000  0.000000  0.000000  0.000000
 0.000000  1.000000  0.000000  0.000000
 0.000000  0.000000  1.000000  0.000000
 0.000000  0.000000  0.000000  1.000000
 0.000000  0.000000  0.000000
CELLP
 13.140000  13.140000  20.000000  90.000000  90.000000 120.000000
  0.000000   0.000000   0.000000   0.000000   0.000000   0.000000
STRUC
  1 Co        Co1  1.0000   0.137616   0.416651   0.097405    1a       1
                            0.000000   0.000000   0.000000  0.00
  2 Co        Co2  1.0000   0.761662   0.792886   0.317640    1a       1
                            0.000000   0.000000   0.000000  0.00
  3 Co        Co3  1.0000   0.763681   0.545144   0.314569    1a       1
                            0.000000   0.000000   0.000000  0.00
  4 Co        Co4  1.0000   0.683641   0.377164   0.178448    1a       1
                            0.000000   0.000000   0.000000  0.00
  5 Co        Co5  1.0000   0.352933   0.715656   0.454214    1a       1
                            0.000000   0.000000   0.000000  0.00
  6 Co        Co6  1.0000   0.376151   0.446918   0.079344    1a       1
                            0.000000   0.000000   0.000000  0.00
  7 Co        Co7  1.0000   0.010897   0.794010   0.311561    1a       1
                            0.000000   0.000000   0.000000  0.00
  8 Co        Co8  1.0000   0.070052   0.928001   0.133229    1a       1
                            0.000000   0.000000   0.000000  0.00
  9 Co        Co9  1.0000   0.079264   0.697522   0.133805    1a       1
                            0.000000   0.000000   0.000000  0.00
 10 Co       Co10  1.0000   0.767093   0.045660   0.322216    1a       1
                            0.000000   0.000000   0.000000  0.00
 11 Co       Co11  1.0000   0.016577   0.293502   0.328306    1a       1
                            0.000000   0.000000   0.000000  0.00
 12 Co       Co12  1.0000   0.626218   0.988331   0.059759    1a       1
                            0.000000   0.000000   0.000000  0.00
 13 Co       Co13  1.0000   0.263733   0.291664   0.317041    1a       1
                            0.000000   0.000000   0.000000  0.00
 14 Co       Co14  1.0000   0.263901   0.037723   0.307782    1a       1
                            0.000000   0.000000   0.000000  0.00
 15 Co       Co15  1.0000   0.211791   0.893422   0.195330    1a       1
                            0.000000   0.000000   0.000000  0.00
 16 Co       Co16  1.0000   0.852330   0.208105   0.447427    1a       1
                            0.000000   0.000000   0.000000  0.00
 17 Co       Co17  1.0000   0.824235   0.963517   0.058835    1a       1
                            0.000000   0.000000   0.000000  0.00
 18 Co       Co18  1.0000   0.515526   0.293626   0.315933    1a       1
                            0.000000   0.000000   0.000000  0.00
 19 Co       Co19  1.0000   0.271100   0.799343   0.313351    1a       1
                            0.000000   0.000000   0.000000  0.00
 20 Co       Co20  1.0000   0.267726   0.547357   0.321658    1a       1
                            0.000000   0.000000   0.000000  0.00
 21 Co       Co21  1.0000   0.877534   0.480508   0.117917    1a       1
                            0.000000   0.000000   0.000000  0.00
 22  P         P1  1.0000  -0.018371   0.121304   0.016577    1a       1
                            0.000000   0.000000   0.000000  0.00
 23  P         P2  1.0000   0.759655   0.298153   0.317929    1a       1
                            0.000000   0.000000   0.000000  0.00
 24  P         P3  1.0000   0.674960   0.874034   0.189233    1a       1
                            0.000000   0.000000   0.000000  0.00
 25  P         P4  1.0000   0.346873   0.206262   0.447665    1a       1
                            0.000000   0.000000   0.000000  0.00
 26  P         P5  1.0000   0.339574   0.967181   0.056273    1a       1
                            0.000000   0.000000   0.000000  0.00
 27  P         P6  1.0000   0.659801   0.821429   0.018118    1a       1
                            0.000000   0.000000   0.000000  0.00
 28  P         P7  1.0000   0.622875   0.439690   0.024372    1a       1
                            0.000000   0.000000   0.000000  0.00
 29  P         P8  1.0000   0.643790   0.159895   0.039260    1a       1
                            0.000000   0.000000   0.000000  0.00
 30  P         P9  1.0000   0.165153   0.366657   0.192816    1a       1
                            0.000000   0.000000   0.000000  0.00
 31  P        P10  1.0000   0.851346   0.708111   0.447006    1a       1
                            0.000000   0.000000   0.000000  0.00
 32  P        P11  1.0000   0.519537   0.794931   0.320772    1a       1
                            0.000000   0.000000   0.000000  0.00
 33  P        P12  1.0000   0.462973   0.469119   0.170654    1a       1
                            0.000000   0.000000   0.000000  0.00
 34  P        P13  1.0000   0.059761   0.513812   0.458023    1a       1
                            0.000000   0.000000   0.000000  0.00
 35 Ni        Ni1  1.0000   0.376544   0.727177   0.143582    1a       1
                            0.000000   0.000000   0.000000  0.00
 36 Ni        Ni2  1.0000   0.017808   0.039485   0.411522    1a       1
                            0.000000   0.000000   0.000000  0.00
 37 Ni        Ni3  1.0000   0.377141   0.277060   0.149494    1a       1
                            0.000000   0.000000   0.000000  0.00
 38 Ni        Ni4  1.0000   0.523554   0.049158   0.217911    1a       1
                            0.000000   0.000000   0.000000  0.00
 39 Ni        Ni5  1.0000   0.883967   0.228069   0.153255    1a       1
                            0.000000   0.000000   0.000000  0.00
 40 Ni        Ni6  1.0000   0.513854   0.542933   0.410687    1a       1
                            0.000000   0.000000   0.000000  0.00
 41 Ni        Ni7  1.0000   0.009683   0.043965   0.212517    1a       1
                            0.000000   0.000000   0.000000  0.00
 42 Ni        Ni8  1.0000   0.870036   0.720972   0.141668    1a       1
                            0.000000   0.000000   0.000000  0.00
 43 Ni        Ni9  1.0000   0.515922   0.043028   0.410141    1a       1
                            0.000000   0.000000   0.000000  0.00
 44 Ni       Ni10  1.0000   0.017286   0.538318   0.220474    1a       1
                            0.000000   0.000000   0.000000  0.00
 45  S         S1  1.0000   0.267832   0.804883   0.119209    1a       1
                            0.000000   0.000000   0.000000  0.00
 46  S         S2  1.0000   0.925979   0.127009   0.392173    1a       1
                            0.000000   0.000000   0.000000  0.00
 47  S         S3  1.0000   0.598520   0.712955   0.256015    1a       1
                            0.000000   0.000000   0.000000  0.00
 48  S         S4  1.0000   0.052546   0.522650   0.114981    1a       1
                            0.000000   0.000000   0.000000  0.00
 49  S         S5  1.0000   0.683321   0.878276   0.381828    1a       1
                            0.000000   0.000000   0.000000  0.00
 50  S         S6  1.0000   0.832744   0.952332   0.254399    1a       1
                            0.000000   0.000000   0.000000  0.00
 51  S         S7  1.0000   0.844847   0.711316   0.253926    1a       1
                            0.000000   0.000000   0.000000  0.00
 52  S         S8  1.0000  -0.026488   0.269276   0.052745    1a       1
                            0.000000   0.000000   0.000000  0.00
 53  S         S9  1.0000   0.692987   0.632197   0.383557    1a       1
                            0.000000   0.000000   0.000000  0.00
 54  S        S10  1.0000   0.604775   0.448078   0.251030    1a       1
                            0.000000   0.000000   0.000000  0.00
 55  S        S11  1.0000   0.310944   0.561585   0.093387    1a       1
                            0.000000   0.000000   0.000000  0.00
 56  S        S12  1.0000   0.923583   0.863455   0.381117    1a       1
                            0.000000   0.000000   0.000000  0.00
 57  S        S13  1.0000   0.223172   0.289948   0.111562    1a       1
                            0.000000   0.000000   0.000000  0.00
 58  S        S14  1.0000   0.925280   0.634103   0.382053    1a       1
                            0.000000   0.000000   0.000000  0.00
 59  S        S15  1.0000   0.606542   0.227734   0.250361    1a       1
                            0.000000   0.000000   0.000000  0.00
 60  S        S16  1.0000  -0.004164   0.030801   0.103396    1a       1
                            0.000000   0.000000   0.000000  0.00
 61  S        S17  1.0000   0.679613   0.381087   0.378261    1a       1
                            0.000000   0.000000   0.000000  0.00
 62  S        S18  1.0000   0.835935   0.459556   0.251197    1a       1
                            0.000000   0.000000   0.000000  0.00
 63  S        S19  1.0000   0.856117   0.215163   0.263437    1a       1
                            0.000000   0.000000   0.000000  0.00
 64  S        S20  1.0000   0.010822   0.779863   0.071399    1a       1
                            0.000000   0.000000   0.000000  0.00
 65  S        S21  1.0000   0.697528   0.135434   0.390430    1a       1
                            0.000000   0.000000   0.000000  0.00
 66  S        S22  1.0000   0.608219   0.962256   0.259790    1a       1
                            0.000000   0.000000   0.000000  0.00
 67  S        S23  1.0000   0.262386   0.042075   0.119473    1a       1
                            0.000000   0.000000   0.000000  0.00
 68  S        S24  1.0000   0.938202   0.371454   0.397600    1a       1
                            0.000000   0.000000   0.000000  0.00
 69  S        S25  1.0000   0.769023   0.295114   0.115789    1a       1
                            0.000000   0.000000   0.000000  0.00
 70  S        S26  1.0000   0.425310   0.635741   0.389806    1a       1
                            0.000000   0.000000   0.000000  0.00
 71  S        S27  1.0000   0.094235   0.216018   0.259254    1a       1
                            0.000000   0.000000   0.000000  0.00
 72  S        S28  1.0000   0.512183   0.039979   0.110568    1a       1
                            0.000000   0.000000   0.000000  0.00
 73  S        S29  1.0000   0.189712   0.378237   0.381290    1a       1
                            0.000000   0.000000   0.000000  0.00
 74  S        S30  1.0000   0.330397   0.449127   0.252397    1a       1
                            0.000000   0.000000   0.000000  0.00
 75  S        S31  1.0000   0.349899   0.213764   0.254731    1a       1
                            0.000000   0.000000   0.000000  0.00
 76  S        S32  1.0000   0.496013   0.804579   0.043013    1a       1
                            0.000000   0.000000   0.000000  0.00
 77  S        S33  1.0000   0.194241   0.130326   0.381337    1a       1
                            0.000000   0.000000   0.000000  0.00
 78  S        S34  1.0000   0.095490   0.948768   0.246401    1a       1
                            0.000000   0.000000   0.000000  0.00
 79  S        S35  1.0000   0.767837   0.048215   0.124749    1a       1
                            0.000000   0.000000   0.000000  0.00
 80  S        S36  1.0000   0.424808   0.363299   0.383904    1a       1
                            0.000000   0.000000   0.000000  0.00
 81  S        S37  1.0000   0.738778   0.786765   0.110585    1a       1
                            0.000000   0.000000   0.000000  0.00
 82  S        S38  1.0000   0.422518   0.128860   0.380512    1a       1
                            0.000000   0.000000   0.000000  0.00
 83  S        S39  1.0000   0.102931   0.722492   0.250703    1a       1
                            0.000000   0.000000   0.000000  0.00
 84  S        S40  1.0000   0.515534   0.506948   0.004129    1a       1
                            0.000000   0.000000   0.000000  0.00
 85  S        S41  1.0000   0.178885   0.875085   0.371451    1a       1
                            0.000000   0.000000   0.000000  0.00
 86  S        S42  1.0000   0.354959   0.961224   0.259494    1a       1
                            0.000000   0.000000   0.000000  0.00
 87  S        S43  1.0000   0.353072   0.713346   0.255023    1a       1
                            0.000000   0.000000   0.000000  0.00
 88  S        S44  1.0000   0.536299   0.303708   0.101896    1a       1
                            0.000000   0.000000   0.000000  0.00
 89  S        S45  1.0000   0.197451   0.625571   0.393468    1a       1
                            0.000000   0.000000   0.000000  0.00
 90  S        S46  1.0000   0.102935   0.454899   0.267071    1a       1
                            0.000000   0.000000   0.000000  0.00
 91  S        S47  1.0000   0.752626   0.538316   0.110423    1a       1
                            0.000000   0.000000   0.000000  0.00
 92  S        S48  1.0000   0.420371   0.861165   0.387348    1a       1
                            0.000000   0.000000   0.000000  0.00
 93 Cl        Cl1  1.0000   0.307154   0.724443   0.554861    1a       1
                            0.000000   0.000000   0.000000  0.00
  0 0 0 0 0 0 0
THERI 0
  1        Co1  1.000000
  2        Co2  1.000000
  3        Co3  1.000000
  4        Co4  1.000000
  5        Co5  1.000000
  6        Co6  1.000000
  7        Co7  1.000000
  8        Co8  1.000000
  9        Co9  1.000000
 10       Co10  1.000000
 11       Co11  1.000000
 12       Co12  1.000000
 13       Co13  1.000000
 14       Co14  1.000000
 15       Co15  1.000000
 16       Co16  1.000000
 17       Co17  1.000000
 18       Co18  1.000000
 19       Co19  1.000000
 20       Co20  1.000000
 21       Co21  1.000000
 22         P1  1.000000
 23         P2  1.000000
 24         P3  1.000000
 25         P4  1.000000
 26         P5  1.000000
 27         P6  1.000000
 28         P7  1.000000
 29         P8  1.000000
 30         P9  1.000000
 31        P10  1.000000
 32        P11  1.000000
 33        P12  1.000000
 34        P13  1.000000
 35        Ni1  1.000000
 36        Ni2  1.000000
 37        Ni3  1.000000
 38        Ni4  1.000000
 39        Ni5  1.000000
 40        Ni6  1.000000
 41        Ni7  1.000000
 42        Ni8  1.000000
 43        Ni9  1.000000
 44       Ni10  1.000000
 45         S1  1.000000
 46         S2  1.000000
 47         S3  1.000000
 48         S4  1.000000
 49         S5  1.000000
 50         S6  1.000000
 51         S7  1.000000
 52         S8  1.000000
 53         S9  1.000000
 54        S10  1.000000
 55        S11  1.000000
 56        S12  1.000000
 57        S13  1.000000
 58        S14  1.000000
 59        S15  1.000000
 60        S16  1.000000
 61        S17  1.000000
 62        S18  1.000000
 63        S19  1.000000
 64        S20  1.000000
 65        S21  1.000000
 66        S22  1.000000
 67        S23  1.000000
 68        S24  1.000000
 69        S25  1.000000
 70        S26  1.000000
 71        S27  1.000000
 72        S28  1.000000
 73        S29  1.000000
 74        S30  1.000000
 75        S31  1.000000
 76        S32  1.000000
 77        S33  1.000000
 78        S34  1.000000
 79        S35  1.000000
 80        S36  1.000000
 81        S37  1.000000
 82        S38  1.000000
 83        S39  1.000000
 84        S40  1.000000
 85        S41  1.000000
 86        S42  1.000000
 87        S43  1.000000
 88        S44  1.000000
 89        S45  1.000000
 90        S46  1.000000
 91        S47  1.000000
 92        S48  1.000000
 93        Cl1  1.000000
  0 0 0
SHAPE
  0       0       0       0   0.000000  0   192   192   192   192
BOUND
   -0.05     0.95         0     1.05         0        1
  0   0   0   0  0
SBOND
  1    Co     S    0.00000    2.80000  0  0  1  0  1  0.250  2.000 127 127 127
  2    Co    Cl    0.00000    2.74593  0  0  1  0  1  0.250  2.000 127 127 127
  3    Co     P    0.00000    2.60000  0  0  1  0  1  0.250  2.000 127 127 127
  4    Ni     S    0.00000    2.80000  0  0  1  0  1  0.250  2.000 127 127 127
  5    Ni     P    0.00000    2.60000  0  0  1  0  1  0.250  2.000 127 127 127
  6     P     S    0.00000    2.80000  0  0  1  0  1  0.250  2.000 127 127 127
  7    Co    Ni    0.00000    2.95000  0  0  1  0  1  0.250  2.000 127 127 127
  0 0 0 0
SITET
  1        Co1  1.2500 239 144 159 239 144 159 204  0
  2        Co2  1.2500 239 144 159 239 144 159 204  0
  3        Co3  1.2500 239 144 159 239 144 159 204  0
  4        Co4  1.2500 239 144 159 239 144 159 204  0
  5        Co5  1.2500 239 144 159 239 144 159 204  0
  6        Co6  1.2500 239 144 159 239 144 159 204  0
  7        Co7  1.2500 239 144 159 239 144 159 204  0
  8        Co8  1.2500 239 144 159 239 144 159 204  0
  9        Co9  1.2500 239 144 159 239 144 159 204  0
 10       Co10  1.2500 239 144 159 239 144 159 204  0
 11       Co11  1.2500 239 144 159 239 144 159 204  0
 12       Co12  1.2500 239 144 159 239 144 159 204  0
 13       Co13  1.2500 239 144 159 239 144 159 204  0
 14       Co14  1.2500 239 144 159 239 144 159 204  0
 15       Co15  1.2500 239 144 159 239 144 159 204  0
 16       Co16  1.2500 239 144 159 239 144 159 204  0
 17       Co17  1.2500 239 144 159 239 144 159 204  0
 18       Co18  1.2500 239 144 159 239 144 159 204  0
 19       Co19  1.2500 239 144 159 239 144 159 204  0
 20       Co20  1.2500 239 144 159 239 144 159 204  0
 21       Co21  1.2500 239 144 159 239 144 159 204  0
 22         P1  1.1000 255 128   0 255 128   0 204  0
 23         P2  1.1000 255 128   0 255 128   0 204  0
 24         P3  1.1000 255 128   0 255 128   0 204  0
 25         P4  1.1000 255 128   0 255 128   0 204  0
 26         P5  1.1000 255 128   0 255 128   0 204  0
 27         P6  1.1000 255 128   0 255 128   0 204  0
 28         P7  1.1000 255 128   0 255 128   0 204  0
 29         P8  1.1000 255 128   0 255 128   0 204  0
 30         P9  1.1000 255 128   0 255 128   0 204  0
 31        P10  1.1000 255 128   0 255 128   0 204  0
 32        P11  1.1000 255 128   0 255 128   0 204  0
 33        P12  1.1000 255 128   0 255 128   0 204  0
 34        P13  1.1000 255 128   0 255 128   0 204  0
 35        Ni1  1.2500  80 208  80  80 208  80 204  0
 36        Ni2  1.2500  80 208  80  80 208  80 204  0
 37        Ni3  1.2500  80 208  80  80 208  80 204  0
 38        Ni4  1.2500  80 208  80  80 208  80 204  0
 39        Ni5  1.2500  80 208  80  80 208  80 204  0
 40        Ni6  1.2500  80 208  80  80 208  80 204  0
 41        Ni7  1.2500  80 208  80  80 208  80 204  0
 42        Ni8  1.2500  80 208  80  80 208  80 204  0
 43        Ni9  1.2500  80 208  80  80 208  80 204  0
 44       Ni10  1.2500  80 208  80  80 208  80 204  0
 45         S1  1.0400 255 255  47 255 255  47 204  0
 46         S2  1.0400 255 255  47 255 255  47 204  0
 47         S3  1.0400 255 255  47 255 255  47 204  0
 48         S4  1.0400 255 255  47 255 255  47 204  0
 49         S5  1.0400 255 255  47 255 255  47 204  0
 50         S6  1.0400 255 255  47 255 255  47 204  0
 51         S7  1.0400 255 255  47 255 255  47 204  0
 52         S8  1.0400 255 255  47 255 255  47 204  0
 53         S9  1.0400 255 255  47 255 255  47 204  0
 54        S10  1.0400 255 255  47 255 255  47 204  0
 55        S11  1.0400 255 255  47 255 255  47 204  0
 56        S12  1.0400 255 255  47 255 255  47 204  0
 57        S13  1.0400 255 255  47 255 255  47 204  0
 58        S14  1.0400 255 255  47 255 255  47 204  0
 59        S15  1.0400 255 255  47 255 255  47 204  0
 60        S16  1.0400 255 255  47 255 255  47 204  0
 61        S17  1.0400 255 255  47 255 255  47 204  0
 62        S18  1.0400 255 255  47 255 255  47 204  0
 63        S19  1.0400 255 255  47 255 255  47 204  0
 64        S20  1.0400 255 255  47 255 255  47 204  0
 65        S21  1.0400 255 255  47 255 255  47 204  0
 66        S22  1.0400 255 255  47 255 255  47 204  0
 67        S23  1.0400 255 255  47 255 255  47 204  0
 68        S24  1.0400 255 255  47 255 255  47 204  0
 69        S25  1.0400 255 255  47 255 255  47 204  0
 70        S26  1.0400 255 255  47 255 255  47 204  0
 71        S27  1.0400 255 255  47 255 255  47 204  0
 72        S28  1.0400 255 255  47 255 255  47 204  0
 73        S29  1.0400 255 255  47 255 255  47 204  0
 74        S30  1.0400 255 255  47 255 255  47 204  0
 75        S31  1.0400 255 255  47 255 255  47 204  0
 76        S32  1.0400 255 255  47 255 255  47 204  0
 77        S33  1.0400 255 255  47 255 255  47 204  0
 78        S34  1.0400 255 255  47 255 255  47 204  0
 79        S35  1.0400 255 255  47 255 255  47 204  0
 80        S36  1.0400 255 255  47 255 255  47 204  0
 81        S37  1.0400 255 255  47 255 255  47 204  0
 82        S38  1.0400 255 255  47 255 255  47 204  0
 83        S39  1.0400 255 255  47 255 255  47 204  0
 84        S40  1.0400 255 255  47 255 255  47 204  0
 85        S41  1.0400 255 255  47 255 255  47 204  0
 86        S42  1.0400 255 255  47 255 255  47 204  0
 87        S43  1.0400 255 255  47 255 255  47 204  0
 88        S44  1.0400 255 255  47 255 255  47 204  0
 89        S45  1.0400 255 255  47 255 255  47 204  0
 90        S46  1.0400 255 255  47 255 255  47 204  0
 91        S47  1.0400 255 255  47 255 255  47 204  0
 92        S48  1.0400 255 255  47 255 255  47 204  0
 93        Cl1  0.9900 128   0 255  31 239  31 204  0
  0 0 0 0 0 0
VECTR
 0 0 0 0 0
VECTT
 0 0 0 0 0
SPLAN
  0   0   0   0
LBLAT
 -1
LBLSP
 -1
DLATM
 -1
DLBND
 -1
DLPLY
 -1
PLN2D
  0   0   0   0
ATOMT
  1         Co  1.2500 239 144 159 239 144 159 204
  2          P  1.1000 255 128   0 255 128   0 204
  3         Ni  1.2500  80 208  80  80 208  80 204
  4          S  1.0400 255 255  47 255 255  47 204
  5         Cl  0.9900 128   0 255  31 239  31 204
  0 0 0 0 0 0
SCENE
 0.699275  0.174311 -0.693275  0.000000
-0.480652  0.832513 -0.275492  0.000000
 0.529139  0.525868  0.665938  0.000000
 0.000000  0.000000  0.000000  1.000000
  0.000   0.000
  0.000
  1.407
HBOND 0 2

STYLE
DISPF 37753794
MODEL   0  1  0
SURFS   0  1  1
SECTS  96  1
FORMS   0  1
ATOMS   0  0  1
BONDS   1
POLYS   1
VECTS 1.000000
FORMP
  1  1.0   0   0   0
ATOMP
 24  24   0  50  2.0   0
BONDP
  1  16  0.250  2.000 127 127 127
POLYP
 204 1  1.000 180 180 180
ISURF
  0   0   0   0
TEX3P
  1 0.00000E+000 1.00000E+000
SECTP
 -1 5.00000E-001 5.00000E-001 0.00000E+000
HKLPP
 246 1  1.000 128 255  11
UCOLP
   0   0  1.000   0   0   0
COMPS 1
LABEL 1    12  1.000 0
PROJT 0  0.962
BKGRC
 255 255 255
DPTHQ 1 -0.5000  3.5000
LIGHT0 1
 1.000000  0.000000  0.000000  0.000000
 0.000000  1.000000  0.000000  0.000000
 0.000000  0.000000  1.000000  0.000000
 0.000000  0.000000  0.000000  1.000000
 0.000000  0.000000 20.000000  0.000000
 0.000000  0.000000 -1.000000
  26  26  26 255
 179 179 179 255
 255 255 255 255
LIGHT1
 1.000000  0.000000  0.000000  0.000000
 0.000000  1.000000  0.000000  0.000000
 0.000000  0.000000  1.000000  0.000000
 0.000000  0.000000  0.000000  1.000000
 0.000000  0.000000 20.000000  0.000000
 0.000000  0.000000 -1.000000
   0   0   0   0
   0   0   0   0
   0   0   0   0
LIGHT2
 1.000000  0.000000  0.000000  0.000000
 0.000000  1.000000  0.000000  0.000000
 0.000000  0.000000  1.000000  0.000000
 0.000000  0.000000  0.000000  1.000000
 0.000000  0.000000 20.000000  0.000000
 0.000000  0.000000 -1.000000
   0   0   0   0
   0   0   0   0
   0   0   0   0
LIGHT3
 1.000000  0.000000  0.000000  0.000000
 0.000000  1.000000  0.000000  0.000000
 0.000000  0.000000  1.000000  0.000000
 0.000000  0.000000  0.000000  1.000000
 0.000000  0.000000 20.000000  0.000000
 0.000000  0.000000 -1.000000
   0   0   0   0
   0   0   0   0
   0   0   0   0
ATOMM
 204 204 204 255
  25.600
BONDM
 255 255 255 255
 128.000
POLYM
 255 255 255 255
 128.000
SURFM
   0   0   0 255
 128.000
FORMM
 255 255 255 255
 128.000
HKLPM
 255 255 255 255
 128.000
