# Supplementary material for: Reactive P and S co-doped porous hollow nanotube arrays for high performance chloride ion storage
Source: Nat Commun. 2024 Jun 10;15:4951. doi: 10.1038/s41467-024-49319-5 (PMC11164705; doi:10.1038/s41467-024-49319-5)
Supplement: Supplementary file 3 — Source Data [file 41467_2024_49319_MOESM3_ESM.zip › Source Data/Source Data-Figure 1.xlsx]

## Sheet: 1g
distance (nm)	P K	Co K	Ni K
0	0	0	0
1.2	1	0	0
2.3	0	0	0
3.5	0	0	0
4.6	0	0	0
5.8	0	0	0
7	1	1	0
8.1	1	1	1
9.3	3	2	0
10.4	6	2	1
11.6	4	3	2
12.8	4	3	0
13.9	1	2	5
15.1	11	9	3
16.2	5	5	4
17.4	8	10	3
18.6	15	6	2
19.7	19	12	5
20.9	14	14	13
22	15	12	9
23.2	8	22	8
24.3	14	8	2
25.5	23	14	5
26.7	17	17	4
27.8	16	12	11
29	19	15	8
30.1	13	24	9
31.3	28	20	7
32.5	16	18	9
33.6	34	21	10
34.8	35	18	6
35.9	28	25	9
37.1	32	24	5
38.3	24	20	7
39.4	23	18	11
40.6	30	27	8
41.7	20	27	10
42.9	25	15	2
44	23	19	9
45.2	28	13	13
46.4	20	24	7
47.5	22	31	8
48.7	28	17	11
49.8	25	20	11
51	19	20	11
52.2	22	19	10
53.3	26	9	8
54.5	20	18	11
55.6	21	15	9
56.8	28	13	12
58	28	20	13
59.1	32	19	7
60.3	28	18	12
61.4	32	28	9
62.6	23	19	10
63.7	29	24	6
64.9	21	14	10
66.1	30	12	10
67.2	21	18	11
68.4	13	26	5
69.5	17	20	7
70.7	17	15	5
71.9	27	12	5
73	21	20	4
74.2	14	16	6
75.3	15	24	6
76.5	14	12	7
77.7	20	17	3
78.8	23	22	4
80	15	14	4
81.1	20	14	10
82.3	18	15	6
83.4	19	8	6
84.6	16	11	7
85.8	16	22	7
86.9	21	14	9
88.1	19	12	1
89.2	17	15	5
90.4	20	14	6
91.6	15	16	2
92.7	15	19	4
93.9	25	13	3
95	16	16	7
96.2	13	11	4
97.4	17	15	2
98.5	13	12	2
99.7	19	13	3
100.8	8	15	6
102	10	4	4
103.2	18	3	3
104.3	7	9	4
105.5	14	4	4
106.6	8	10	3
107.8	9	6	4
108.9	8	5	3
110.1	6	9	4
111.3	5	4	4
112.4	3	4	3
113.6	6	10	4
114.7	9	5	4
115.9	4	9	3
117.1	6	4	4
118.2	2	7	6
119.4	4	5	2
120.5	2	2	3
121.7	2	0	1
122.9	3	2	1
124	0	1	1
125.2	1	0	0
126.3	0	0	0
127.5	0	2	0
128.6	0	0	0
129.8	0	0	0
131	0	1	0
132.1	0	0	0
133.3	0	0	0
134.4	0	0	0
135.6	0	0	0
136.8	1	0	0
137.9	0	0	1
139.1	0	0	0
140.2	0	0	0
141.4	0	0	0
142.6	0	0	0
143.7	0	0	0
144.9	0	0	0
146	0	0	0
147.2	0	0	0
148.3	2	0	0
149.5	0	0	0
150.7	0	0	0
151.8	0	0	0
153	0	0	0
154.1	0	0	0
155.3	0	0	0
156.5	0	0	0
157.6	0	0	0
158.8	0	0	0
159.9	0	0	0
161.1	0	0	0
162.3	1	0	0
163.4	0	0	0
164.6	0	0	0
165.7	0	0	0
166.9	0	0	0
168	0	0	0
169.2	0	0	0
170.4	0	0	0
171.5	0	0	0
172.7	0	0	0
173.8	0	0	0
175	0	0	0
176.2	0	0	0
177.3	0	0	0
178.5	1	0	0
179.6	0	1	0
180.8	0	0	1
182	0	1	0
183.1	0	0	0
184.3	1	0	0
185.4	0	0	0
186.6	0	0	0
187.7	0	0	0
188.9	0	0	1
190.1	1	0	0
191.2	0	0	0
192.4	0	0	1
193.5	0	0	1
194.7	0	0	0
195.9	0	0	0
197	0	0	0
198.2	0	0	0
199.3	0	0	0
200.5	0	0	0
201.7	0	1	0
202.8	0	0	0
204	0	0	0
205.1	0	0	0
206.3	0	1	0
207.4	0	0	0
208.6	0	0	0
209.8	0	0	0
210.9	0	0	0
212.1	0	0	0
213.2	0	0	0
214.4	0	0	0
215.6	0	0	0
216.7	0	1	0
217.9	0	1	0
219	0	0	0
220.2	1	0	0
221.4	0	0	0
222.5	0	0	0
223.7	0	0	0
224.8	0	0	0
226	1	0	0
227.1	1	1	1
228.3	0	0	0
229.5	0	0	0
230.6	0	0	0
231.8	0	0	0
232.9	0	0	0
234.1	0	0	0
235.3	0	1	0
236.4	0	1	0
237.6	0	0	0
238.7	0	0	0
239.9	0	0	0
241.1	0	0	0
242.2	0	0	0
243.4	0	0	0
244.5	0	0	0
245.7	0	0	0
246.8	0	0	0
248	0	0	0
249.2	0	0	0
250.3	0	0	0
251.5	0	0	0
252.6	0	0	0
253.8	0	0	1
255	1	0	0
256.1	0	0	0
257.3	0	0	0
258.4	0	1	0
259.6	0	0	0
260.8	0	0	0
261.9	0	0	0
263.1	0	0	0
264.2	0	0	0
265.4	0	0	0
266.5	0	0	0
267.7	0	0	0
268.9	0	0	0
270	0	0	0
271.2	0	0	0
272.3	0	0	0
273.5	0	0	0
274.7	1	0	0
275.8	0	0	0
277	0	0	0
278.1	0	0	0
279.3	0	0	0
280.5	0	0	0
281.6	0	0	0
282.8	0	0	0
283.9	0	1	0
285.1	0	0	1
286.2	0	0	0
287.4	0	0	0
288.6	0	0	0
289.7	0	1	0
290.9	0	0	0
292	1	0	0
293.2	0	0	0
294.4	0	0	0
295.5	0	0	0
296.7	0	1	0
297.8	0	0	0
299	0	1	0
300.2	0	0	0
301.3	0	0	0
302.5	0	0	0
303.6	0	1	0
304.8	0	0	0
306	0	0	0
307.1	0	0	0
308.3	0	0	0
309.4	0	1	0
310.6	0	0	0
311.7	0	0	0
312.9	0	0	0
314.1	0	0	0
315.2	0	0	0
316.4	0	0	0
317.5	0	0	0
318.7	0	0	0
319.9	0	0	0
321	0	0	0
322.2	0	0	0
323.3	0	0	0
324.5	0	0	0
325.7	0	0	0
326.8	0	1	0
328	0	0	0
329.1	0	0	0
330.3	0	0	0
331.4	0	0	0
332.6	0	0	0
333.8	1	0	0
334.9	0	0	0
336.1	0	0	0
337.2	0	0	0
338.4	0	0	0
339.6	0	0	0
340.7	0	0	0
341.9	0	0	0

## Sheet: 1i
distance (nm)	P K	S K	Co K	Ni K
0.1	0	0	0	0
1.8	0	0	0	0
3.5	0	0	0	1
5.3	0	7	1	0
7	1	4	0	0
8.7	0	4	5	4
10.5	0	14	3	0
12.2	2	17	7	5
14	1	15	10	4
15.7	0	14	8	4
17.4	2	21	15	5
19.2	2	22	6	3
20.9	0	11	4	6
22.7	2	18	8	4
24.4	2	18	6	3
26.1	2	9	5	4
27.9	2	12	10	3
29.6	1	11	5	1
31.3	1	17	10	8
33.1	3	14	8	6
34.8	0	16	6	2
36.6	2	21	13	3
38.3	0	22	7	0
40	0	14	4	2
41.8	1	23	7	5
43.5	2	19	9	4
45.3	1	20	7	4
47	1	16	9	2
48.7	4	19	10	2
50.5	0	22	7	7
52.2	1	20	4	6
53.9	1	13	5	3
55.7	1	12	8	6
57.4	2	23	5	6
59.2	1	16	5	2
60.9	6	10	8	2
62.6	2	15	4	2
64.4	0	13	5	1
66.1	0	15	8	3
67.9	4	14	7	5
69.6	3	9	8	5
71.3	3	15	4	4
73.1	2	13	2	4
74.8	2	16	10	1
76.5	6	12	5	3
78.3	3	11	8	11
80	0	16	5	7
81.8	2	18	10	2
83.5	0	17	4	6
85.2	1	20	6	3
87	2	22	7	2
88.7	0	17	7	0
90.4	0	8	5	4
92.2	2	9	7	0
93.9	0	12	6	3
95.7	0	19	7	4
97.4	1	12	8	1
99.1	2	13	6	4
100.9	0	17	8	6
102.6	0	23	6	2
104.4	1	15	7	1
106.1	2	17	8	3
107.8	3	18	4	1
109.6	0	7	7	2
111.3	1	17	3	3
113	2	21	6	2
114.8	0	24	6	6
116.5	1	21	5	8
118.3	1	28	5	3
120	1	18	2	1
121.7	2	13	4	5
123.5	1	11	4	0
125.2	1	9	3	0
127	0	2	0	0
128.7	0	7	1	4
130.4	0	0	0	0
132.2	0	1	1	0
133.9	0	2	0	1
135.6	0	3	0	1
137.4	0	1	1	0
139.1	0	2	0	0
140.9	0	0	0	1
142.6	0	0	0	0
144.3	0	0	0	0
146.1	0	2	0	0
147.8	0	0	0	0
149.6	0	0	0	0
151.3	0	0	0	0
153	0	0	0	0
154.8	0	0	0	0
156.5	0	0	1	0
158.2	0	0	0	0
160	0	1	0	0
161.7	0	0	0	0
163.5	0	0	1	0
165.2	0	0	1	0
166.9	0	0	0	1
168.7	0	1	0	0
170.4	0	0	0	0
172.1	0	0	0	0
173.9	0	0	0	0
175.6	0	0	0	0
177.4	0	0	1	0
179.1	0	0	0	0
180.8	0	0	0	0
182.6	0	0	0	0
184.3	0	0	0	0
186.1	0	0	0	0
187.8	0	1	0	0
189.5	0	0	0	0
191.3	0	0	0	0
193	0	0	0	0
194.7	0	0	0	0
196.5	0	0	1	0
198.2	0	0	0	0
200	0	0	0	0
201.7	0	0	0	0
203.4	0	0	0	0
205.2	0	0	0	0
206.9	0	0	0	0
208.7	0	0	0	0
210.4	0	0	0	0
212.1	0	0	0	1
213.9	0	0	0	0
215.6	0	0	0	0
217.3	0	0	0	0
219.1	0	0	0	0
220.8	0	1	0	0
222.6	0	0	0	0
224.3	0	0	0	0
226	0	1	0	0
227.8	0	0	0	0
229.5	1	0	0	0
231.3	0	0	0	0
233	0	0	0	0
234.7	0	0	1	0
236.5	0	0	0	0
238.2	0	0	0	0
239.9	0	0	0	0
241.7	0	0	0	0
243.4	0	0	0	0
245.2	0	0	1	0
246.9	0	0	0	0
248.6	0	0	0	0
250.4	0	0	0	0
252.1	0	0	0	0
253.8	0	0	0	0
255.6	0	0	0	0
257.3	0	0	0	0
259.1	0	0	0	0
260.8	0	0	0	0
262.5	0	0	0	0
264.3	0	0	0	0
266	0	0	0	0
267.8	0	0	0	0
269.5	0	0	0	0
271.2	0	0	0	0
273	0	0	0	0
274.7	0	0	0	0
276.4	0	0	0	0
278.2	0	0	1	0
279.9	0	0	0	0
281.7	0	0	0	0
283.4	0	0	0	0
285.1	0	0	0	0
286.9	0	0	0	0
288.6	0	0	0	0
290.4	0	0	0	0
292.1	0	0	0	0
293.8	0	0	0	0
295.6	0	0	0	0
297.3	0	0	0	0
299	0	0	0	0
300.8	0	0	0	0
302.5	0	0	0	1
304.3	0	0	0	1
306	1	0	0	0
307.7	0	0	0	0
309.5	0	1	0	0
311.2	0	0	1	0
312.9	0	0	0	0
314.7	0	0	0	0
316.4	0	0	0	0
318.2	0	0	0	0
319.9	0	0	0	2
321.6	0	0	0	0
323.4	0	0	0	0
325.1	0	0	0	0
326.9	0	0	0	0
328.6	0	0	0	0
330.3	0	0	0	0
332.1	0	0	0	0
333.8	0	0	0	0
335.5	0	0	0	0
337.3	0	0	0	0
339	0	0	0	0
340.8	0	0	0	0
342.5	1	0	0	0
344.2	0	0	0	0
346	0	0	0	0
347.7	0	0	0	0
349.5	0	1	0	0
351.2	0	0	0	0
352.9	0	0	0	0
354.7	0	0	0	0
356.4	0	0	0	1
358.1	0	0	0	0
359.9	1	1	0	0
361.6	0	0	0	0
363.4	0	0	1	0
365.1	0	0	0	0
366.8	0	0	0	0
368.6	0	0	0	0
370.3	0	0	0	0
372.1	1	0	0	0
373.8	0	0	0	0
375.5	0	0	0	0
377.3	0	0	0	0
379	0	0	0	0
380.7	0	0	0	0
382.5	0	0	0	1
384.2	0	0	0	0
386	0	0	0	0
387.7	0	0	0	0
389.4	0	0	0	0
391.2	0	0	0	0
392.9	0	0	0	0
394.6	0	0	0	0
396.4	0	0	0	0
398.1	0	0	0	0
399.9	0	0	0	0
401.6	0	0	0	0
403.3	0	1	0	1
405.1	0	0	0	0
406.8	0	0	0	0
408.6	0	0	0	0
410.3	0	0	0	0
412	0	0	0	0
413.8	0	0	0	1
415.5	0	0	0	0
417.2	0	0	0	0
419	0	0	0	0
420.7	0	0	0	0
422.5	0	0	0	0
424.2	0	0	0	0
425.9	0	0	0	0
427.7	0	0	0	0
429.4	0	0	0	0
431.2	0	0	0	0
432.9	0	0	0	0
434.6	0	0	0	0
436.4	0	0	0	0
438.1	0	0	0	0
439.8	0	0	0	0
441.6	0	0	0	0
443.3	0	0	0	0
445.1	0	0	0	0
446.8	0	0	0	0
448.5	0	0	0	0
450.3	0	0	0	0
452	0	0	0	0
453.7	0	0	0	0
455.5	0	0	0	0
457.2	0	0	0	0
459	0	0	0	0
460.7	0	0	0	0
462.4	0	0	0	0
464.2	0	0	0	0
465.9	0	0	0	0
467.7	0	0	0	0
469.4	0	0	0	0
471.1	0	0	0	0
472.9	0	1	0	0
474.6	0	0	0	0
476.3	0	0	0	0
478.1	1	0	0	0
479.8	0	0	0	0
481.6	0	0	0	0
483.3	0	0	0	0
485	0	0	0	0
486.8	0	0	0	0
488.5	0	0	0	0
490.3	0	1	0	0
492	0	0	0	0
493.7	0	0	0	0
495.5	0	0	0	0
497.2	0	0	0	0
498.9	0	0	0	0
500.7	0	0	0	0
502.4	0	0	0	0
504.2	0	0	1	0
505.9	0	0	0	0
507.6	0	0	0	0
509.4	0	0	0	0
511.1	0	0	0	0
512.9	0	0	0	0
514.6	0	0	0	0
516.3	0	0	0	0
518.1	0	0	0	0
519.8	0	0	0	0
521.5	0	0	0	0
523.3	0	0	0	0
525	0	0	0	0
526.8	1	0	0	0
528.5	0	0	0	0
530.2	0	0	0	0
532	0	0	0	0
533.7	0	0	0	0
535.4	0	0	0	0
537.2	0	0	0	0
538.9	0	0	0	0
540.7	0	0	0	0
542.4	0	0	0	0
544.1	0	0	0	0
545.9	0	0	0	0
547.6	0	0	0	0
549.4	0	0	0	0
551.1	0	0	0	0
552.8	0	0	0	0
554.6	0	0	0	0
556.3	0	0	0	0
558	0	0	0	0
559.8	0	0	0	0
561.5	0	0	0	0
563.3	0	0	0	0
