# Supplementary material for: Reactive P and S co-doped porous hollow nanotube arrays for high performance chloride ion storage
Source: Nat Commun. 2024 Jun 10;15:4951. doi: 10.1038/s41467-024-49319-5 (PMC11164705; doi:10.1038/s41467-024-49319-5)
Supplement: Supplementary file 3 — Source Data [file 41467_2024_49319_MOESM3_ESM.zip › Source Data/Source Data-Figure 2.xlsx]

## Sheet: 2a
2θ (degree)	Intensity (arb. u.)
	CoNiOH@CF	CoNiP@CF	CoNiPS@CF
15.0018	4206	7090	4013
15.0221	4084	7237	4026
15.0424	3987	7186	4033
15.0626	4213	7141	4087
15.0829	4085	7197	4062
15.1031	4037	7212	4096
15.1234	4134	7167	4174
15.1437	4141	7231	4065
15.1639	4204	7311	4020
15.1842	4254	7181	4100
15.2044	4161	7234	4107
15.2247	4062	7201	4142
15.2449	4247	7252	3997
15.2652	4221	7265	4066
15.2855	4077	7226	4045
15.3057	4021	7220	4054
15.326	4051	7278	3988
15.3462	4131	7259	4048
15.3665	4108	7229	4065
15.3868	4051	7211	4022
15.407	4110	7421	4010
15.4273	4009	7121	4073
15.4475	4213	7383	3912
15.4678	4169	7276	3943
15.488	4144	7309	4083
15.5083	4056	7378	4116
15.5286	4120	7245	4079
15.5488	4171	7364	4006
15.5691	4105	7341	4064
15.5893	4171	7255	3991
15.6096	4135	7279	4090
15.6299	4178	7275	4043
15.6501	4065	7277	4011
15.6704	4006	7398	4004
15.6906	4036	7288	4064
15.7109	4149	7404	4128
15.7311	4162	7411	4084
15.7514	4175	7410	3999
15.7717	3985	7472	4136
15.7919	4107	7442	3967
15.8122	4067	7402	3978
15.8324	4212	7369	4020
15.8527	4142	7342	4049
15.873	4085	7539	4053
15.8932	4225	7347	3950
15.9135	4201	7310	4050
15.9337	4207	7403	4079
15.954	4301	7230	4137
15.9742	4071	7406	4193
15.9945	4177	7323	4046
16.0148	4009	7512	4161
16.035	4031	7291	3914
16.0553	4153	7307	3979
16.0755	4126	7503	4083
16.0958	4190	7483	3989
16.1161	4283	7362	4107
16.1363	4264	7329	4108
16.1566	4210	7507	4136
16.1768	4189	7427	4083
16.1971	4351	7468	4084
16.2173	4180	7515	4100
16.2376	4088	7243	4101
16.2579	4120	7454	4104
16.2781	4112	7594	4134
16.2984	4330	7493	4127
16.3186	4097	7583	4081
16.3389	4238	7660	4159
16.3591	4192	7609	4140
16.3794	4206	7456	4080
16.3997	4234	7435	4060
16.4199	4234	7489	4107
16.4402	4181	7502	4073
16.4604	4162	7520	4046
16.4807	4180	7538	4014
16.501	4184	7633	4058
16.5212	4162	7500	4060
16.5415	4237	7537	4132
16.5617	4278	7696	4045
16.582	4177	7499	4032
16.6023	4295	7214	4039
16.6225	4217	7476	4090
16.6428	4098	7448	3946
16.663	4214	7584	4133
16.6833	4208	7553	3940
16.7035	4216	7400	4084
16.7238	4267	7545	4116
16.7441	4138	7384	4106
16.7643	4100	7613	4041
16.7846	4196	7639	4021
16.8048	4272	7673	3992
16.8251	4221	7549	4074
16.8453	4262	7571	4135
16.8656	4216	7581	3984
16.8859	4227	7677	4097
16.9061	4308	7712	4052
16.9264	4263	7665	4143
16.9466	4226	7690	4014
16.9669	4336	7583	4089
16.9872	4216	7455	4071
17.0074	4275	7558	4066
17.0277	4324	7711	4094
17.0479	4340	7529	4060
17.0682	4316	7592	3961
17.0885	4177	7523	4153
17.1087	4392	7629	4098
17.129	4311	7646	4079
17.1492	4431	7625	4013
17.1695	4285	7524	4082
17.1897	4331	7633	3969
17.21	4483	7758	4103
17.2303	4408	7801	4114
17.2505	4322	7667	3985
17.2708	4496	7685	4079
17.291	4510	7764	4186
17.3113	4582	7753	4152
17.3316	4529	7919	4143
17.3518	4491	7801	4165
17.3721	4513	7743	4122
17.3923	4481	7790	4104
17.4126	4523	7750	4140
17.4328	4562	7868	4061
17.4531	4427	7956	4113
17.4734	4309	7846	4202
17.4936	4456	7853	4072
17.5139	4509	7812	4126
17.5341	4399	7803	4106
17.5544	4472	7695	4167
17.5746	4496	7778	4054
17.5949	4410	7822	4110
17.6152	4266	7779	4151
17.6354	4409	7895	4034
17.6557	4291	7790	4073
17.6759	4346	7846	4150
17.6962	4348	7752	4112
17.7164	4368	7894	4149
17.7367	4422	7958	4091
17.757	4370	7891	4167
17.7772	4217	7903	4059
17.7975	4320	7847	4065
17.8177	4294	7766	4205
17.838	4274	7959	4032
17.8583	4355	7854	4087
17.8785	4308	7840	4032
17.8988	4396	7838	4146
17.919	4368	7914	4126
17.9393	4255	7838	4025
17.9596	4287	7791	4068
17.9798	4174	7856	4083
18.0001	4326	7882	4214
18.0203	4311	7800	4160
18.0406	4252	7843	4103
18.0608	4281	7776	4177
18.0811	4463	7764	4127
18.1014	4318	7628	4174
18.1216	4249	7830	4094
18.1419	4197	7910	4111
18.1621	4238	7861	4144
18.1824	4314	7766	4182
18.2026	4377	7931	4212
18.2229	4342	7851	4154
18.2432	4390	7963	4145
18.2634	4287	8017	4184
18.2837	4253	7963	4177
18.3039	4344	7919	4129
18.3242	4283	7927	4284
18.3445	4361	7951	4151
18.3647	4380	8113	4111
18.385	4223	7893	4173
18.4052	4384	7818	4032
18.4255	4295	7929	4070
18.4458	4313	8025	4216
18.466	4469	7947	4201
18.4863	4403	8025	4120
18.5065	4380	7893	4168
18.5268	4306	8029	4126
18.547	4284	7999	4134
18.5673	4287	8019	4122
18.5876	4459	8038	4241
18.6078	4267	8020	4232
18.6281	4436	7863	4151
18.6483	4368	7931	4126
18.6686	4455	8044	4155
18.6888	4268	7997	4221
18.7091	4332	7985	4188
18.7294	4314	8063	4212
18.7496	4376	8048	4119
18.7699	4412	7899	4231
18.7901	4236	7944	4212
18.8104	4358	7978	4297
18.8307	4444	8044	4228
18.8509	4276	8065	4184
18.8712	4361	8196	4161
18.8914	4449	8135	4153
18.9117	4301	8225	4180
18.932	4427	8050	4353
18.9522	4229	8187	4232
18.9725	4293	7975	4244
18.9927	4444	8206	4231
19.013	4233	8240	4223
19.0332	4283	7957	4205
19.0535	4371	8003	4286
19.0738	4320	8191	4295
19.094	4341	8084	4228
19.1143	4515	8229	4047
19.1345	4466	7985	4231
19.1548	4542	7923	4167
19.175	4479	8234	4164
19.1953	4380	8059	4186
19.2156	4361	8339	4294
19.2358	4260	8162	4325
19.2561	4361	8290	4333
19.2763	4417	8153	4365
19.2966	4394	8157	4210
19.3168	4481	8035	4107
19.3371	4247	8109	4145
19.3574	4436	7988	4244
19.3776	4367	8099	4221
19.3979	4257	8191	4212
19.4182	4398	8239	4246
19.4384	4420	8153	4284
19.4587	4237	8294	4247
19.4789	4302	8177	4283
19.4992	4339	7982	4232
19.5194	4436	8174	4242
19.5397	4384	8067	4298
19.56	4306	8252	4261
19.5802	4317	8250	4269
19.6005	4320	8212	4241
19.6207	4336	8184	4111
19.641	4441	8237	4242
19.6612	4305	8058	4295
19.6815	4389	8165	4335
19.7018	4435	8231	4242
19.722	4476	8267	4286
19.7423	4544	8276	4332
19.7625	4415	8296	4264
19.7828	4336	8267	4349
19.803	4493	8373	4359
19.8233	4390	8153	4391
19.8436	4501	8273	4375
19.8638	4514	8354	4283
19.8841	4389	8249	4304
19.9043	4416	8443	4332
19.9246	4518	8231	4310
19.9449	4358	8219	4271
19.9651	4457	8180	4332
19.9854	4621	8330	4300
20.0056	4454	8188	4330
20.0259	4543	8419	4352
20.0462	4374	8375	4320
20.0664	4333	8230	4422
20.0867	4490	8156	4368
20.1069	4425	8372	4286
20.1272	4480	8249	4383
20.1474	4427	8388	4377
20.1677	4438	8331	4378
20.188	4426	8316	4405
20.2082	4481	8266	4357
20.2285	4426	8294	4392
20.2487	4457	8384	4285
20.269	4453	8459	4234
20.2892	4447	8362	4264
20.3095	4434	8445	4292
20.3298	4487	8296	4269
20.35	4352	8398	4304
20.3703	4390	8445	4357
20.3905	4490	8361	4346
20.4108	4479	8474	4354
20.4311	4314	8473	4315
20.4513	4575	8244	4381
20.4716	4488	8433	4423
20.4918	4416	8471	4268
20.5121	4433	8502	4350
20.5324	4486	8467	4419
20.5526	4358	8356	4398
20.5729	4437	8431	4366
20.5931	4576	8372	4405
20.6134	4452	8468	4394
20.6336	4550	8503	4405
20.6539	4359	8514	4507
20.6742	4419	8612	4454
20.6944	4499	8449	4403
20.7147	4592	8500	4441
20.7349	4540	8450	4461
20.7552	4410	8512	4369
20.7754	4534	8486	4431
20.7957	4523	8500	4402
20.816	4676	8444	4375
20.8362	4592	8633	4430
20.8565	4833	8462	4284
20.8767	4767	8583	4380
20.897	4763	8534	4445
20.9172	4875	8676	4422
20.9375	4817	8626	4437
20.9578	4777	8550	4382
20.978	4715	8425	4424
20.9983	4596	8580	4323
21.0186	4496	8486	4344
21.0388	4632	8494	4462
21.0591	4600	8496	4438
21.0793	4505	8528	4523
21.0996	4441	8502	4556
21.1198	4583	8576	4377
21.1401	4559	8425	4382
21.1604	4631	8708	4384
21.1806	4476	8568	4405
21.2009	4505	8556	4492
21.2211	4389	8580	4409
21.2414	4549	8705	4451
21.2616	4410	8691	4402
21.2819	4504	8534	4392
21.3022	4360	8582	4442
21.3224	4516	8668	4440
21.3427	4335	8602	4430
21.3629	4462	8617	4406
21.3832	4355	8743	4317
21.4034	4397	8536	4497
21.4237	4513	8737	4416
21.444	4633	8488	4465
21.4642	4451	8803	4427
21.4845	4483	8714	4369
21.5047	4570	8821	4514
21.525	4431	8702	4485
21.5453	4438	8686	4480
21.5655	4401	8697	4350
21.5858	4450	8817	4523
21.606	4405	8656	4503
21.6263	4460	8670	4418
21.6466	4461	8732	4376
21.6668	4519	8670	4525
21.6871	4480	8711	4459
21.7073	4483	8703	4405
21.7276	4521	8663	4441
21.7478	4512	8750	4652
21.7681	4550	8677	4521
21.7884	4440	8654	4405
21.8086	4654	8661	4501
21.8289	4654	8691	4462
21.8491	4417	8456	4471
21.8694	4541	8714	4380
21.8896	4491	8578	4516
21.9099	4493	8660	4541
21.9302	4538	8561	4497
21.9504	4448	8711	4541
21.9707	4585	8686	4494
21.9909	4535	8684	4504
22.0112	4482	8730	4548
22.0315	4498	8817	4392
22.0517	4438	8888	4449
22.072	4379	8700	4441
22.0922	4505	8750	4497
22.1125	4468	8828	4437
22.1328	4567	8687	4399
22.153	4490	8841	4347
22.1733	4619	8654	4381
22.1935	4511	8859	4498
22.2138	4568	8819	4519
22.234	4626	8879	4480
22.2543	4590	8703	4556
22.2746	4561	8818	4461
22.2948	4579	8866	4438
22.3151	4500	8666	4458
22.3353	4513	8926	4393
22.3556	4559	8791	4491
22.3758	4408	8880	4513
22.3961	4552	8762	4473
22.4164	4691	8798	4477
22.4366	4648	8938	4517
22.4569	4571	8905	4499
22.4771	4571	9004	4400
22.4974	4487	8731	4510
22.5176	4583	8695	4510
22.5379	4513	8921	4569
22.5582	4515	8802	4556
22.5784	4699	8869	4570
22.5987	4641	8886	4637
22.619	4526	8926	4465
22.6392	4477	8898	4434
22.6595	4592	8676	4462
22.6797	4567	8747	4541
22.7	4540	8911	4557
22.7202	4600	8656	4626
22.7405	4490	8749	4567
22.7608	4632	8835	4575
22.781	4493	8826	4606
22.8013	4554	8890	4620
22.8215	4490	8892	4529
22.8418	4581	9021	4610
22.862	4495	8894	4569
22.8823	4554	8787	4632
22.9026	4646	8866	4529
22.9228	4614	9028	4523
22.9431	4499	8953	4480
22.9633	4649	8912	4528
22.9836	4565	9018	4517
23.0038	4615	8905	4587
23.0241	4497	8901	4503
23.0444	4508	8993	4548
23.0646	4509	8964	4490
23.0849	4562	8822	4543
23.1051	4609	9074	4643
23.1254	4584	9035	4473
23.1457	4457	8829	4549
23.1659	4650	9059	4566
23.1862	4604	8923	4566
23.2064	4549	9177	4596
23.2267	4510	9021	4605
23.2469	4510	9033	4633
23.2672	4604	8956	4661
23.2875	4586	8915	4669
23.3077	4509	8991	4651
23.328	4659	8914	4610
23.3482	4628	8913	4502
23.3685	4540	8964	4589
23.3888	4612	9145	4600
23.409	4535	8969	4557
23.4293	4636	9024	4589
23.4495	4650	9164	4457
23.4698	4568	8953	4617
23.4901	4639	8909	4551
23.5103	4471	9042	4635
23.5306	4481	9108	4540
23.5508	4636	9041	4500
23.5711	4590	8998	4679
23.5913	4582	9046	4539
23.6116	4646	9146	4554
23.6319	4564	9082	4597
23.6521	4628	9195	4728
23.6724	4653	9131	4694
23.6926	4556	9044	4590
23.7129	4512	9123	4579
23.7331	4617	9126	4685
23.7534	4572	9142	4545
23.7737	4670	9077	4573
23.7939	4419	8898	4627
23.8142	4563	9203	4674
23.8344	4561	9089	4650
23.8547	4687	9106	4573
23.875	4772	9077	4613
23.8952	4572	9097	4721
23.9155	4557	9059	4656
23.9357	4632	9223	4591
23.956	4579	9156	4634
23.9763	4661	9094	4632
23.9965	4635	9147	4658
24.0168	4544	9298	4508
24.037	4718	9087	4600
24.0573	4577	9198	4768
24.0775	4633	9186	4629
24.0978	4503	9070	4622
24.1181	4547	9037	4676
24.1383	4460	9064	4630
24.1586	4646	9264	4751
24.1788	4702	9223	4651
24.1991	4569	9251	4612
24.2193	4561	9371	4671
24.2396	4622	9326	4658
24.2599	4444	9173	4599
24.2801	4747	9401	4677
24.3004	4614	9235	4783
24.3206	4739	9194	4742
24.3409	4627	9208	4594
24.3611	4534	9167	4747
24.3814	4680	9164	4622
24.4017	4606	9309	4756
24.4219	4637	9285	4735
24.4422	4636	9202	4702
24.4624	4693	9389	4615
24.4827	4614	9372	4590
24.503	4662	9265	4654
24.5232	4569	9404	4707
24.5435	4507	9294	4673
24.5637	4717	9312	4664
24.584	4558	9233	4677
24.6043	4467	9215	4600
24.6245	4610	9334	4772
24.6448	4561	9451	4628
24.665	4662	9261	4685
24.6853	4703	9325	4640
24.7055	4634	9258	4679
24.7258	4602	9343	4764
24.7461	4631	9478	4632
24.7663	4682	9220	4731
24.7866	4721	9313	4726
24.8068	4650	9378	4683
24.8271	4719	9310	4655
24.8473	4643	9401	4739
24.8676	4617	9177	4690
24.8879	4636	9415	4745
24.9081	4506	9285	4701
24.9284	4623	9360	4661
24.9486	4654	9228	4794
24.9689	4610	9452	4854
24.9892	4523	9470	4790
25.0094	4719	9231	4763
25.0297	4659	9417	4770
25.0499	4565	9410	4681
25.0702	4708	9371	4828
25.0905	4545	9441	4938
25.1107	4725	9308	4760
25.131	4734	9520	4828
25.1512	4516	9492	4745
25.1715	4595	9277	4758
25.1917	4749	9566	4690
25.212	4707	9337	4665
25.2323	4599	9490	4742
25.2525	4622	9451	4704
25.2728	4677	9505	4735
25.293	4728	9440	4730
25.3133	4789	9342	4759
25.3335	4730	9618	4942
25.3538	4672	9354	4781
25.3741	4533	9263	4830
25.3943	4642	9488	4842
25.4146	4756	9492	4808
25.4348	4680	9473	4757
25.4551	4732	9375	4745
25.4754	4676	9408	4728
25.4956	4737	9553	4819
25.5159	4678	9637	4812
25.5361	4695	9441	4772
25.5564	4679	9520	4778
25.5767	4660	9557	4720
25.5969	4569	9451	4747
25.6172	4750	9444	4808
25.6374	4645	9595	4741
25.6577	4696	9471	4802
25.6779	4710	9429	4859
25.6982	4567	9532	4756
25.7185	4872	9614	4789
25.7387	4719	9429	4758
25.759	4724	9417	4815
25.7792	4670	9463	4729
25.7995	4645	9378	4803
25.8197	4680	9416	4854
25.84	4709	9540	4676
25.8603	4695	9619	4725
25.8805	4670	9486	4770
25.9008	4815	9477	4820
25.921	4770	9716	4738
25.9413	4761	9536	4774
25.9615	4779	9510	4912
25.9818	4657	9425	4742
26.0021	4674	9613	4812
26.0223	4726	9441	4742
26.0426	4651	9394	4796
26.0628	4605	9556	4856
26.0831	4753	9587	4966
26.1034	4693	9457	4814
26.1236	4693	9572	4884
26.1439	4698	9582	4794
26.1641	4774	9672	4874
26.1844	4562	9532	4962
26.2047	4574	9476	4826
26.2249	4669	9813	4838
26.2452	4626	9787	4750
26.2654	4810	9690	4842
26.2857	4790	9719	4871
26.3059	4652	9546	4924
26.3262	4703	9761	4787
26.3465	4760	9788	4871
26.3667	4756	9451	5027
26.387	4719	9548	4945
26.4072	4734	9727	4972
26.4275	4683	9707	4915
26.4477	4669	9492	4915
26.468	4793	9560	4879
26.4883	4655	9769	4898
26.5085	4894	9632	4875
26.5288	4782	9747	4952
26.549	4854	9851	4921
26.5693	4844	9627	4920
26.5896	4742	9710	4922
26.6098	4757	9503	4872
26.6301	4727	9598	5018
26.6503	4835	9623	4998
26.6706	4722	9833	4854
26.6909	4690	9821	4913
26.7111	4749	9609	4982
26.7314	4720	9674	5003
26.7516	4745	9856	4998
26.7719	4778	9587	4838
26.7921	4697	9662	4953
26.8124	4698	9726	5031
26.8327	4741	9675	4961
26.8529	4805	9765	5054
26.8732	4649	9874	4983
26.8934	4806	9915	4982
26.9137	4737	9751	5136
26.9339	4660	9607	5045
26.9542	4709	9806	4942
26.9745	4770	9830	5002
26.9947	4632	9830	5085
27.015	4711	9681	5014
27.0352	4701	9949	5109
27.0555	4581	9961	5081
27.0758	4599	9627	4972
27.096	4673	9808	4981
27.1163	4603	9651	5233
27.1365	4584	9869	5088
27.1568	4657	9864	5040
27.1771	4713	9693	5067
27.1973	4692	9628	5063
27.2176	4506	9652	4990
27.2378	4661	9825	4984
27.2581	4752	9945	4935
27.2783	4574	9868	5080
27.2986	4773	9835	5031
27.3189	4601	9750	5059
27.3391	4631	9727	5127
27.3594	4466	9890	5141
27.3796	4586	9854	5217
27.3999	4631	9804	4972
27.4201	4688	9668	4974
27.4404	4794	9850	5061
27.4607	4615	9714	5028
27.4809	4542	9841	5134
27.5012	4538	9731	5192
27.5214	4603	9777	5061
27.5417	4805	9842	5134
27.5619	4631	9828	5060
27.5822	4681	9887	5171
27.6025	4599	9847	5109
27.6227	4521	9928	5309
27.643	4573	9980	5289
27.6633	4673	9833	5367
27.6835	4688	9711	5298
27.7038	4538	9789	5266
27.724	4598	9925	5330
27.7443	4633	9705	5503
27.7645	4682	9919	5388
27.7848	4649	9660	5404
27.8051	4610	9703	5425
27.8253	4660	9949	5607
27.8456	4597	9848	5631
27.8658	4637	9962	5596
27.8861	4571	9858	5573
27.9063	4704	10010	5457
27.9266	4542	9993	5651
27.9469	4535	9890	5599
27.9671	4702	9979	5479
27.9874	4738	9801	5478
28.0076	4575	9891	5429
28.0279	4603	9893	5373
28.0481	4661	9866	5365
28.0684	4625	9866	5284
28.0887	4719	9971	5383
28.1089	4751	9885	5191
28.1292	4649	10039	5279
28.1494	4705	9923	5150
28.1697	4662	9941	5296
28.19	4613	9774	5133
28.2102	4547	10003	5227
28.2305	4623	10112	5303
28.2507	4615	9833	5335
28.271	4599	10038	5274
28.2913	4626	10213	5131
28.3115	4570	9920	5231
28.3318	4667	10046	5217
28.352	4707	10140	5183
28.3723	4802	10069	5199
28.3925	4693	9937	5185
28.4128	4683	10061	5128
28.4331	4628	10128	5086
28.4533	4636	9752	5137
28.4736	4704	9941	5217
28.4938	4653	9881	5182
28.5141	4654	9898	5153
28.5343	4546	10022	5163
28.5546	4695	10044	5171
28.5749	4674	10120	5174
28.5951	4719	9851	5224
28.6154	4595	10096	5089
28.6356	4662	10168	5091
28.6559	4630	9833	5251
28.6762	4691	9984	5240
28.6964	4726	9813	5164
28.7167	4675	9822	5024
28.7369	4763	9988	5284
28.7572	4717	9999	5172
28.7775	4712	10024	5166
28.7977	4785	10017	5102
28.818	4594	10000	5108
28.8382	4767	9958	5128
28.8585	4697	9981	5115
28.8787	4722	10112	5129
28.899	4688	9981	5172
28.9193	4693	10000	5294
28.9395	4649	9950	5150
28.9598	4516	10110	5246
28.98	4744	9891	5167
29.0003	4615	10045	5304
29.0206	4638	9904	5188
29.0408	4647	10055	5172
29.0611	4595	9970	5167
29.0813	4594	10078	5113
29.1016	4673	10142	5233
29.1218	4562	10095	5245
29.1421	4686	10237	5220
29.1623	4540	10214	5250
29.1826	4597	9954	5228
29.2029	4615	9922	5219
29.2231	4681	9988	5166
29.2434	4643	10061	5218
29.2636	4604	9984	5351
29.2839	4555	10020	5258
29.3042	4690	10138	5172
29.3244	4550	9940	5207
29.3447	4481	10220	5197
29.3649	4523	10068	5233
29.3852	4574	10126	5220
29.4054	4639	10101	5173
29.4257	4597	10030	5265
29.446	4589	10063	5270
29.4662	4503	10125	5250
29.4865	4572	10195	5317
29.5067	4728	10161	5242
29.527	4678	10208	5097
29.5473	4768	9980	5242
29.5675	4685	10036	5269
29.5878	4683	10069	5143
29.608	4636	10105	5184
29.6283	4650	10143	5187
29.6486	4545	10232	5144
29.6688	4523	10025	5254
29.6891	4636	10150	5231
29.7093	4597	10089	5250
29.7296	4639	10016	5215
29.7498	4552	10100	5275
29.7701	4622	10024	5297
29.7904	4652	10163	5298
29.8106	4732	10083	5233
29.8309	4732	10106	5206
29.8511	4624	10271	5313
29.8714	4655	10043	5406
29.8916	4647	10239	5384
29.9119	4574	10129	5300
29.9322	4713	10337	5367
29.9524	4599	10258	5225
29.9727	4761	10188	5225
29.9929	4655	10262	5295
30.0132	4768	10223	5301
30.0335	4611	10150	5327
30.0537	4612	10223	5518
30.074	4770	10081	5382
30.0942	4668	10259	5350
30.1145	4625	10116	5377
30.1348	4540	10276	5397
30.155	4693	10140	5404
30.1753	4753	10281	5353
30.1955	4690	9952	5385
30.2158	4655	10183	5307
30.236	4746	10095	5375
30.2563	4741	10264	5299
30.2766	4776	10189	5343
30.2968	4662	10087	5265
30.3171	4728	10153	5280
30.3373	4512	10105	5434
30.3576	4678	10203	5344
30.3778	4638	10262	5475
30.3981	4715	10238	5429
30.4184	4664	10092	5369
30.4386	4733	10214	5398
30.4589	4767	10169	5225
30.4791	4838	10221	5489
30.4994	4776	10321	5341
30.5196	4684	10156	5397
30.5399	4804	10175	5320
30.5602	4794	10112	5447
30.5804	4699	10210	5299
30.6007	4884	10105	5403
30.621	4790	10125	5427
30.6412	4800	10192	5422
30.6615	4768	10214	5401
30.6817	4713	10215	5178
30.702	4723	10296	5259
30.7222	4664	9916	5370
30.7425	4684	10265	5388
30.7628	4716	10223	5399
30.783	4537	10203	5479
30.8033	4702	10286	5401
30.8235	4634	10161	5549
30.8438	4638	10271	5253
30.864	4632	10285	5409
30.8843	4829	10188	5384
30.9046	4861	10322	5366
30.9248	4712	10231	5518
30.9451	4674	10318	5446
30.9653	4689	10304	5436
30.9856	4626	10184	5317
31.0058	4584	10391	5341
31.0261	4482	10295	5436
31.0464	4751	10303	5415
31.0666	4572	10373	5445
31.0869	4632	10308	5377
31.1071	4681	10345	5564
31.1274	4618	10496	5484
31.1477	4515	10153	5402
31.1679	4756	10104	5507
31.1882	4651	10220	5513
31.2084	4665	10239	5462
31.2287	4701	10204	5549
31.249	4656	10177	5628
31.2692	4596	10301	5618
31.2895	4757	10221	5439
31.3097	4631	10332	5505
31.33	4711	10279	5454
31.3502	4595	10218	5360
31.3705	4657	10474	5488
31.3908	4645	10358	5547
31.411	4705	10349	5524
31.4313	4589	10322	5502
31.4515	4541	10338	5552
31.4718	4537	10056	5472
31.492	4623	10391	5557
31.5123	4749	10390	5624
31.5326	4695	10477	5567
31.5528	4658	10492	5626
31.5731	4639	10451	5479
31.5933	4686	10549	5677
31.6136	4771	10378	5601
31.6339	4644	10394	5643
31.6541	4682	10450	5769
31.6744	4728	10397	5698
31.6946	4658	10660	5712
31.7149	4734	10398	5743
31.7352	4691	10174	5786
31.7554	4663	10442	5874
31.7757	4682	10377	5869
31.7959	4559	10431	5987
31.8162	4673	10405	6005
31.8364	4697	10519	6052
31.8567	4607	10325	6054
31.877	4647	10253	6070
31.8972	4651	10381	6150
31.9175	4521	10531	6112
31.9377	4689	10507	6075
31.958	4693	10283	6037
31.9782	4668	10158	6233
31.9985	4596	10320	6217
32.0188	4745	10466	6316
32.039	4735	10465	6293
32.0593	4764	10373	6378
32.0795	4759	10395	6566
32.0998	4615	10313	6589
32.1201	4651	10322	6735
32.1403	4683	10246	6882
32.1606	4572	10277	6834
32.1808	4668	10326	7059
32.2011	4733	10349	7226
32.2214	4608	10253	7457
32.2416	4662	10436	7458
32.2619	4686	10334	7703
32.2821	4660	10261	7831
32.3024	4600	10298	7982
32.3226	4666	10265	8107
32.3429	4656	10187	8268
32.3631	4642	10246	8052
32.3834	4626	10438	8063
32.4037	4720	10414	8034
32.4239	4750	10365	7982
32.4442	4705	10362	7693
32.4644	4853	10425	7544
32.4847	4688	10317	7462
32.505	4669	10316	7249
32.5252	4681	10207	7168
32.5455	4534	10295	6942
32.5657	4769	10263	6798
32.586	4614	10226	6567
32.6063	4582	10095	6507
32.6265	4790	10122	6348
32.6468	4681	10164	6242
32.667	4622	10329	6136
32.6873	4714	10213	6156
32.7075	4773	10206	6128
32.7278	4690	10213	5906
32.7481	4807	10104	5982
32.7683	4817	10154	5824
32.7886	4745	10189	5946
32.8088	4667	10035	5814
32.8291	4765	10235	5842
32.8494	4679	10294	5925
32.8696	4868	10118	5891
32.8899	4772	10286	5764
32.9101	4764	10217	5801
32.9304	4857	10233	5735
32.9506	4765	10112	5782
32.9709	4954	10167	5810
32.9912	4682	10265	5666
33.0114	4753	10207	5610
33.0317	4918	10299	5676
33.0519	4882	10264	5622
33.0722	4811	10150	5733
33.0924	4864	10170	5675
33.1127	4856	10122	5679
33.133	4942	10090	5672
33.1532	5058	10242	5611
33.1735	5159	10308	5712
33.1937	5102	10178	5594
33.214	5070	10256	5795
33.2343	5081	10069	5655
33.2545	5067	10329	5645
33.2748	5153	10096	5772
33.295	5113	10178	5648
33.3153	5156	10351	5707
33.3355	5151	10269	5716
33.3558	5278	10008	5553
33.3761	5190	10324	5701
33.3963	5253	10105	5665
33.4166	5224	10199	5720
33.4368	5418	10150	5629
33.4571	5206	10141	5713
33.4774	5337	10277	5727
33.4976	5442	10153	5608
33.5179	5408	10287	5567
33.5381	5475	10360	5554
33.5584	5449	10356	5601
33.5787	5346	10476	5716
33.5989	5480	10003	5749
33.6192	5456	10060	5701
33.6394	5472	10131	5706
33.6597	5539	10240	5568
33.6799	5552	10331	5723
33.7002	5468	10161	5757
33.7204	5650	10105	5622
33.7407	5627	10052	5661
33.761	5692	10033	5761
33.7812	5735	10165	5663
33.8015	5709	10390	5655
33.8218	5832	10337	5856
33.842	5793	10331	5820
33.8623	5837	10181	5715
33.8825	5844	10231	5839
33.9028	5723	10147	5650
33.923	5656	10199	5693
33.9433	5391	10284	5846
33.9635	5535	10204	5556
33.9838	5499	10302	5675
34.0041	5350	10346	5739
34.0243	5284	10076	5807
34.0446	5275	10089	5750
34.0648	5204	10089	5760
34.0851	5216	10316	5703
34.1054	5241	10303	5731
34.1256	5202	10246	5798
34.1459	5138	10223	5790
34.1661	5159	10324	5778
34.1864	5039	10227	5799
34.2067	5055	10293	5767
34.2269	5185	10119	5837
34.2472	4946	10485	5786
34.2674	5133	10486	5881
34.2877	4916	10268	5722
34.3079	5077	10400	5798
34.3282	5045	10318	5739
34.3485	5052	10200	5774
34.3687	4893	10270	5864
34.389	4825	10440	5732
34.4092	4888	10253	5790
34.4295	4864	10123	5639
34.4498	4910	10178	5732
34.47	5024	10323	5714
34.4903	4961	10244	5729
34.5105	4901	10338	5831
34.5308	4891	10332	5853
34.551	4869	10245	5807
34.5713	4870	10230	5805
34.5916	4885	10292	5781
34.6118	4893	10152	5716
34.6321	4963	10313	5710
34.6523	4987	10117	5758
34.6726	5007	10186	5778
34.6928	4906	10226	5788
34.7131	4919	10291	5814
34.7334	4845	10258	5716
34.7536	4938	10415	5927
34.7739	4856	10145	5684
34.7941	4835	10069	5835
34.8144	4773	10070	5866
34.8347	4940	10041	5804
34.8549	4880	10150	5826
34.8752	4982	10166	5862
34.8954	4961	10253	5949
34.9157	4917	10222	5774
34.9359	4939	10378	5747
34.9562	5080	10266	5921
34.9765	4925	10264	5795
34.9967	5014	10236	5798
35.017	4841	10168	5733
35.0372	4944	10105	5781
35.0575	5063	10304	5770
35.0778	5064	10223	5564
35.098	5042	10369	5809
35.1183	5089	10044	5839
35.1385	5124	10136	5610
35.1588	4942	10217	5780
35.179	4921	10171	5830
35.1993	5087	10016	5766
35.2196	5072	10168	5843
35.2398	5223	10231	5707
35.2601	5053	10174	5875
35.2803	4923	10191	5951
35.3006	5024	10216	5975
35.3209	5026	10170	5794
35.3411	5178	10257	5978
35.3614	5197	10205	5929
35.3816	5183	10305	5871
35.4019	5083	10286	5884
35.4222	4984	10240	5853
35.4424	5085	10264	5871
35.4627	5070	10426	5747
35.4829	5089	10272	5842
35.5032	4889	10129	5861
35.5234	5302	10383	5927
35.5437	4959	10371	5885
35.5639	4942	10324	5967
35.5842	5075	10124	5998
35.6045	5142	10294	5882
35.6247	5120	10170	5847
35.645	5028	10326	5866
35.6652	5073	10275	5971
35.6855	5049	10201	5844
35.7058	4976	10362	5896
35.726	5072	10326	5916
35.7463	5072	10113	5998
35.7665	5044	10286	6016
35.7868	4998	10236	5928
35.807	5049	10033	6041
35.8273	4977	10029	6141
35.8476	4987	10272	6118
35.8678	5091	10395	6037
35.8881	4968	10332	6210
35.9083	4977	10314	6241
35.9286	4968	10298	6052
35.9489	5021	10389	6279
35.9691	5018	10312	6234
35.9894	5073	10327	6412
36.0096	4928	10311	6425
36.0299	4971	10170	6315
36.0502	4948	10259	6465
36.0704	4874	10191	6557
36.0907	4974	10379	6639
36.1109	4983	10197	6672
36.1312	4829	10348	6667
36.1514	4962	10458	6718
36.1717	4948	10271	6812
36.192	4931	10553	6821
36.2122	4930	10345	7029
36.2325	4912	10302	7144
36.2527	5048	10321	7102
36.273	4912	10298	7130
36.2933	4945	10348	7263
36.3135	4922	10224	7012
36.3338	4868	10356	7142
36.354	4980	10347	7118
36.3743	4995	10388	7056
36.3945	5008	10394	7157
36.4148	5014	10319	7059
36.4351	5016	10386	6834
36.4553	4892	10191	6880
36.4756	4969	10279	6702
36.4958	5012	10423	6738
36.5161	5025	10484	6624
36.5363	5040	10244	6628
36.5566	4932	10193	6433
36.5769	4936	10334	6499
36.5971	5110	10450	6457
36.6174	5082	10405	6359
36.6376	4980	10378	6282
36.6579	4955	10371	6242
36.6782	4889	10287	6237
36.6984	5035	10389	6289
36.7187	4843	10384	6252
36.7389	4918	10294	6189
36.7592	4896	10471	6062
36.7794	4818	10380	5996
36.7997	4844	10492	6090
36.82	4945	10427	5990
36.8402	4831	10216	6182
36.8605	4766	10335	6154
36.8807	4911	10483	6034
36.901	4869	10449	6117
36.9213	4833	10364	6109
36.9415	4788	10351	5915
36.9618	4666	10248	5973
36.982	4716	10159	6016
37.0023	4836	10345	6037
37.0226	4875	10381	5893
37.0428	4696	10471	5916
37.0631	4804	10308	6116
37.0833	4765	10457	5998
37.1036	4756	10333	6074
37.1238	4975	10306	6145
37.1441	4878	10381	6003
37.1644	4812	10097	6053
37.1846	4684	10376	6107
37.2049	4719	10248	5934
37.2251	4867	10142	5908
37.2454	4574	10336	5943
37.2656	4689	10189	5888
37.2859	4697	10267	5927
37.3062	4836	10366	6024
37.3264	4633	10292	6083
37.3467	4698	10265	5942
37.3669	4742	10155	6145
37.3872	4720	10285	6185
37.4074	4533	10283	6017
37.4277	4741	10211	5996
37.448	4674	10212	5880
37.4682	4664	10358	6011
37.4885	4804	10131	5898
37.5087	4739	10347	6112
37.529	4823	10215	5938
37.5493	4703	10182	5953
37.5695	4704	10180	5990
37.5898	4666	10287	6047
37.61	4840	10218	5976
37.6303	4717	10044	5976
37.6506	4754	10098	5794
37.6708	4682	10279	5965
37.6911	4739	10162	5984
37.7113	4630	10093	5981
37.7316	4767	10128	6018
37.7518	4698	10389	5984
37.7721	4781	10153	5890
37.7924	4788	10073	6124
37.8126	4643	10130	5957
37.8329	4736	10220	6123
37.8531	4633	10097	6003
37.8734	4821	9999	6026
37.8937	4638	10186	6007
37.9139	4787	10134	6065
37.9342	4821	10088	6019
37.9544	4559	10004	6054
37.9747	4703	10183	6121
37.9949	4811	10066	6050
38.0152	4633	10015	6125
38.0355	4724	10058	6109
38.0557	4750	10054	6101
38.076	4652	10240	6125
38.0962	4728	10138	6087
38.1165	4757	10067	6186
38.1367	4705	10318	6016
38.157	4769	10055	5944
38.1773	4682	10149	6073
38.1975	4748	10180	6012
38.2178	4747	10050	6029
38.238	4804	10143	6187
38.2583	4715	10166	5971
38.2786	4784	10104	6013
38.2988	4837	10102	6181
38.3191	4809	9955	6028
38.3393	4688	10283	6042
38.3596	4797	10249	6037
38.3798	4776	10191	6093
38.4001	4698	10047	6127
38.4204	4820	10149	6207
38.4406	4747	10090	6175
38.4609	4792	10098	6102
38.4811	4842	10127	6110
38.5014	4719	10095	6065
38.5217	4900	10280	6186
38.5419	4858	10248	6210
38.5622	4849	10112	6134
38.5824	4787	10043	6193
38.6027	4724	10036	6239
38.623	4791	10042	6109
38.6432	4740	9968	6266
38.6635	4696	10203	6157
38.6837	4780	10102	6222
38.704	4775	10179	6279
38.7242	4698	10234	6292
38.7445	4783	10118	6158
38.7647	4721	10289	6266
38.785	4719	10090	6222
38.8053	4875	10058	6275
38.8255	4588	10225	6217
38.8458	4822	10350	6191
38.8661	4750	10250	6060
38.8863	4803	10237	6159
38.9066	4798	10173	6097
38.9268	4854	10126	6104
38.9471	4814	10311	6137
38.9673	4722	10157	6125
38.9876	4880	10092	6254
39.0078	4874	10349	6211
39.0281	4720	10291	6006
39.0484	4754	10216	5963
39.0686	4825	10152	6155
39.0889	4760	10144	6097
39.1091	4830	10145	6192
39.1294	4780	10079	6237
39.1497	4884	10144	6074
39.1699	4868	10275	6354
39.1902	4786	10183	6202
39.2104	4813	10194	6232
39.2307	4702	10106	6283
39.251	4753	10075	6100
39.2712	4748	10103	6374
39.2915	4780	10040	6299
39.3117	4904	10128	6311
39.332	4966	10184	6233
39.3522	4823	10096	6261
39.3725	4922	10127	6409
39.3928	5002	10184	6301
39.413	4957	10177	6242
39.4333	4964	10231	6279
39.4535	4851	10224	6406
39.4738	4991	10211	6350
39.4941	5032	10274	6339
39.5143	5070	10179	6403
39.5346	5051	10214	6459
39.5548	4980	10082	6333
39.5751	5056	10129	6415
39.5953	5153	10196	6534
39.6156	5076	10166	6594
39.6359	5194	10320	6596
39.6561	5053	10069	6659
39.6764	5030	10026	6832
39.6966	5241	10122	6664
39.7169	5054	10136	6688
39.7371	5043	10351	6799
39.7574	4946	10102	6824
39.7777	4963	10125	6893
39.7979	4967	10286	7012
39.8182	5002	10344	6943
39.8384	4743	10151	7126
39.8587	4830	10061	7156
39.879	4752	10320	7204
39.8992	4694	10285	7201
39.9195	4800	10236	7135
39.9397	4729	10362	7158
39.96	4688	10381	7189
39.9802	4738	10558	7170
40.0005	4785	10291	6997
40.0208	4782	10337	7143
40.041	4814	10235	6997
40.0613	4751	10244	7101
40.0815	4843	10387	7076
40.1018	4829	10370	6893
40.1221	4684	10203	6798
40.1423	4595	10267	6715
40.1626	4828	10225	6833
40.1828	4743	10247	6771
40.2031	4690	10339	6661
40.2234	4900	10228	6549
40.2436	4718	10463	6536
40.2639	4718	10412	6567
40.2841	4743	10350	6487
40.3044	4722	10275	6504
40.3246	4721	10299	6448
40.3449	4574	10288	6396
40.3651	4567	10249	6345
40.3854	4679	10276	6343
40.4057	4690	10366	6184
40.4259	4625	10361	6382
40.4462	4673	10178	6263
40.4665	4554	10267	6410
40.4867	4715	10114	6333
40.507	4704	10459	6294
40.5272	4782	10297	6487
40.5475	4706	10307	6295
40.5677	4672	10231	6251
40.588	4684	10238	6310
40.6082	4699	10310	6330
40.6285	4715	10225	6263
40.6488	4704	10106	6315
40.669	4774	10374	6438
40.6893	4683	10354	6362
40.7095	4532	10150	6290
40.7298	4778	10312	6282
40.7501	4658	10387	6276
40.7703	4775	10431	6443
40.7906	4751	10369	6271
40.8108	4665	10586	6221
40.8311	4716	10379	6275
40.8513	4628	10342	6219
40.8716	4692	10304	6137
40.8919	4670	10448	6208
40.9121	4656	10497	6326
40.9324	4765	10579	6302
40.9526	4693	10556	6258
40.9729	4671	10653	6311
40.9932	4582	10447	6331
41.0134	4594	10699	6213
41.0337	4694	10695	6288
41.0539	4650	10679	6272
41.0742	4587	10770	6346
41.0945	4806	10651	6349
41.1147	4611	10855	6187
41.135	4607	10832	6408
41.1552	4680	10797	6340
41.1755	4631	10912	6214
41.1957	4686	10956	6284
41.216	4663	10955	6365
41.2363	4611	10746	6170
41.2565	4615	10747	6211
41.2768	4617	10810	6296
41.297	4601	10968	6248
41.3173	4772	11002	6363
41.3376	4623	11040	6494
41.3578	4584	10890	6313
41.3781	4633	10711	6327
41.3983	4737	10820	6359
41.4186	4741	10698	6248
41.4388	4666	10703	6231
41.4591	4686	10857	6262
41.4794	4674	10681	6264
41.4996	4653	10628	6215
41.5199	4766	10667	6261
41.5401	4640	10543	6225
41.5604	4688	10495	6293
41.5806	4674	10798	6213
41.6009	4551	10553	6217
41.6212	4718	10358	6232
41.6414	4773	10443	6293
41.6617	4514	10493	6433
41.6819	4649	10536	6295
41.7022	4729	10323	6355
41.7225	4653	10533	6248
41.7427	4676	10426	6219
41.763	4741	10447	6323
41.7832	4736	10456	6392
41.8035	4646	10379	6467
41.8237	4702	10399	6294
41.844	4510	10451	6222
41.8643	4675	10323	6384
41.8845	4701	10431	6364
41.9048	4644	10110	6493
41.925	4537	10378	6416
41.9453	4678	10312	6237
41.9656	4637	10344	6357
41.9858	4728	10294	6331
42.0061	4718	10283	6303
42.0263	4641	10274	6362
42.0466	4572	10275	6438
42.0668	4750	10219	6381
42.0871	4685	10483	6375
42.1074	4440	10375	6475
42.1276	4608	10424	6388
42.1479	4627	10273	6480
42.1681	4788	10434	6327
42.1884	4532	10243	6310
42.2086	4653	10319	6324
42.2289	4651	10268	6382
42.2492	4624	10376	6316
42.2694	4562	10292	6497
42.2897	4644	10332	6313
42.3099	4660	10190	6272
42.3302	4494	10199	6231
42.3505	4774	10239	6379
42.3707	4699	10410	6427
42.391	4565	10158	6370
42.4112	4673	10286	6372
42.4315	4672	10366	6484
42.4517	4627	10099	6417
42.472	4661	10301	6250
42.4923	4645	10256	6419
42.5125	4611	10087	6544
42.5328	4697	10147	6483
42.553	4614	10276	6538
42.5733	4668	10154	6496
42.5936	4624	10117	6510
42.6138	4545	10260	6441
42.6341	4605	10244	6338
42.6543	4768	10389	6451
42.6746	4635	10257	6508
42.6949	4646	10135	6321
42.7151	4531	10090	6345
42.7354	4566	10092	6447
42.7556	4653	10104	6476
42.7759	4587	10173	6365
42.7961	4588	10214	6466
42.8164	4388	10250	6455
42.8367	4769	10325	6530
42.8569	4660	9987	6621
42.8772	4647	10266	6546
42.8974	4625	10258	6505
42.9177	4612	10104	6618
42.938	4572	10186	6415
42.9582	4745	10087	6522
42.9785	4729	10242	6526
42.9987	4579	10077	6484
43.019	4648	10222	6590
43.0392	4690	10417	6526
43.0595	4716	10058	6516
43.0798	4676	10110	6476
43.1	4794	10136	6505
43.1203	4639	10190	6594
43.1405	4554	10257	6526
43.1608	4743	10229	6516
43.181	4557	10115	6512
43.2013	4604	10286	6458
43.2216	4703	10055	6509
43.2418	4555	10242	6534
43.2621	4597	10092	6405
43.2823	4622	10275	6539
43.3026	4682	10173	6456
43.3229	4515	10243	6488
43.3431	4509	10173	6405
43.3634	4522	10295	6470
43.3836	4708	10294	6387
43.4039	4622	10170	6508
43.4241	4563	10213	6508
43.4444	4649	10244	6517
43.4647	4511	10228	6495
43.4849	4564	10090	6424
43.5052	4577	10231	6658
43.5254	4663	10193	6489
43.5457	4572	10126	6502
43.566	4573	10125	6462
43.5862	4572	10203	6482
43.6065	4438	10257	6420
43.6267	4549	10309	6439
43.647	4686	10405	6500
43.6673	4651	10411	6671
43.6875	4600	10223	6569
43.7078	4599	10255	6536
43.728	4602	10287	6513
43.7483	4554	10301	6582
43.7685	4579	10324	6602
43.7888	4608	10297	6484
43.809	4539	10009	6583
43.8293	4686	10328	6559
43.8496	4613	10387	6661
43.8698	4549	10250	6552
43.8901	4520	10075	6544
43.9104	4568	10106	6643
43.9306	4571	10192	6521
43.9509	4534	10291	6588
43.9711	4589	10223	6639
43.9914	4635	10311	6667
44.0116	4624	10220	6500
44.0319	4581	10094	6544
44.0521	4564	10205	6521
44.0724	4571	10387	6437
44.0927	4579	10335	6624
44.1129	4656	10277	6605
44.1332	4680	10450	6616
44.1534	4627	10262	6451
44.1737	4632	10359	6670
44.194	4649	10321	6563
44.2142	4651	10271	6459
44.2345	4593	10330	6475
44.2547	4512	10256	6612
44.275	4598	10181	6458
44.2953	4707	10172	6568
44.3155	4545	10325	6611
44.3358	4538	10306	6526
44.356	4615	10225	6517
44.3763	4490	10340	6510
44.3965	4570	10586	6514
44.4168	4505	10377	6535
44.4371	4597	10392	6400
44.4573	4752	10233	6493
44.4776	4507	10329	6496
44.4978	4688	10214	6594
44.5181	4611	10200	6563
44.5384	4655	10304	6623
44.5586	4643	10359	6511
44.5789	4807	10348	6450
44.5991	4671	10478	6580
44.6194	4502	10275	6547
44.6396	4605	10358	6619
44.6599	4582	10249	6704
44.6802	4538	10224	6617
44.7004	4651	10170	6517
44.7207	4579	10436	6544
44.7409	4673	10316	6460
44.7612	4650	10385	6452
44.7814	4623	10368	6536
44.8017	4559	10277	6720
44.822	4560	10299	6516
44.8422	4521	10390	6550
44.8625	4608	10313	6554
44.8827	4586	10495	6558
44.903	4433	10474	6508
44.9233	4405	10415	6466
44.9435	4548	10310	6637
44.9638	4508	10480	6492
44.984	4574	10437	6729
45.0043	4545	10333	6682
45.0245	4484	10511	6453
45.0448	4518	10353	6689
45.0651	4613	10398	6709
45.0853	4524	10474	6534
45.1056	4596	10533	6643
45.1258	4422	10448	6591
45.1461	4468	10686	6503
45.1664	4608	10279	6634
45.1866	4606	10289	6590
45.2069	4523	10598	6615
45.2271	4522	10425	6495
45.2474	4511	10692	6621
45.2677	4571	10474	6544
45.2879	4588	10600	6623
45.3082	4636	10608	6793
45.3284	4633	10402	6710
45.3487	4557	10423	6720
45.3689	4657	10477	6501
45.3892	4556	10346	6610
45.4094	4601	10413	6610
45.4297	4525	10496	6726
45.45	4598	10483	6769
45.4702	4553	10390	6654
45.4905	4535	10471	6632
45.5108	4674	10453	6629
45.531	4571	10492	6557
45.5513	4613	10389	6708
45.5715	4582	10554	6696
45.5918	4496	10457	6637
45.612	4619	10611	6709
45.6323	4673	10389	6772
45.6525	4432	10336	6639
45.6728	4677	10342	6634
45.6931	4615	10376	6863
45.7133	4530	10228	6646
45.7336	4614	10229	6648
45.7538	4628	10229	6779
45.7741	4637	10601	6691
45.7944	4504	10345	6727
45.8146	4554	10110	6589
45.8349	4472	10379	6640
45.8551	4608	10443	6859
45.8754	4620	10310	6751
45.8957	4702	10282	6706
45.9159	4524	10368	6844
45.9362	4615	10398	6911
45.9564	4587	10302	6642
45.9767	4561	10252	6814
45.9969	4718	10308	6789
46.0172	4666	10261	6858
46.0375	4596	10289	6780
46.0577	4674	10417	6885
46.078	4556	10238	7038
46.0982	4573	10431	7053
46.1185	4593	10461	7019
46.1388	4702	10296	7004
46.159	4571	10351	6947
46.1793	4619	10377	7119
46.1995	4625	10381	7138
46.2198	4724	10314	7309
46.24	4464	10486	7333
46.2603	4645	10296	7463
46.2806	4608	10342	7281
46.3008	4627	10380	7351
46.3211	4547	10335	7525
46.3413	4487	10383	7676
46.3616	4605	10319	7452
46.3819	4664	10262	7620
46.4021	4581	10467	7897
46.4224	4568	10449	7873
46.4426	4593	10396	7600
46.4629	4643	10461	7713
46.4831	4695	10331	7937
46.5034	4612	10408	7778
46.5237	4717	10424	7812
46.5439	4663	10379	7654
46.5642	4529	10358	7726
46.5844	4563	10420	7787
46.6047	4761	10403	7633
46.6249	4558	10526	7560
46.6452	4620	10437	7632
46.6655	4551	10544	7567
46.6857	4598	10387	7370
46.706	4758	10538	7303
46.7262	4611	10553	7159
46.7465	4590	10415	7152
46.7668	4697	10430	7257
46.787	4549	10518	7077
46.8073	4612	10554	7044
46.8275	4767	10658	7068
46.8478	4620	10263	7084
46.868	4748	10288	7068
46.8883	4696	10241	7020
46.9086	4671	10406	6963
46.9288	4704	10479	6980
46.9491	4607	10439	6912
46.9693	4715	10294	6891
46.9896	4648	10419	6789
47.0099	4735	10381	6879
47.0301	4712	10471	6927
47.0504	4746	10494	6777
47.0706	4826	10306	6873
47.0909	4655	10251	6727
47.1111	4659	10304	6849
47.1314	4656	10318	6764
47.1517	4842	10472	6857
47.1719	4754	10192	6637
47.1922	4640	10426	6707
47.2124	4768	10347	6864
47.2327	4733	10451	6896
47.2529	4851	10459	6718
47.2732	4698	10454	6752
47.2935	4745	10392	6704
47.3137	4706	10264	6750
47.334	4643	10198	6767
47.3542	4801	10370	6860
47.3745	4642	10474	6560
47.3948	4704	10433	6704
47.415	4625	10401	6867
47.4353	4581	10378	6670
47.4555	4598	10362	6805
47.4758	4746	10373	6772
47.496	4737	10286	6643
47.5163	4600	10545	6663
47.5366	4546	10392	6913
47.5568	4657	10361	6776
47.5771	4640	10448	6736
47.5973	4681	10444	6679
47.6176	4618	10389	6952
47.6379	4606	10390	6637
47.6581	4571	10342	6866
47.6784	4625	10453	6932
47.6986	4489	10437	6767
47.7189	4723	10582	6993
47.7392	4574	10416	6814
47.7594	4562	10439	6795
47.7797	4466	10298	6715
47.7999	4592	10447	6831
47.8202	4516	10455	6797
47.8404	4673	10663	6716
47.8607	4554	10371	6683
47.881	4588	10531	6763
47.9012	4616	10596	6812
47.9215	4572	10280	6781
47.9417	4472	10567	6866
47.962	4661	10328	6875
47.9823	4529	10447	6839
48.0025	4533	10462	6827
48.0228	4597	10617	6888
48.043	4644	10631	6783
48.0633	4595	10454	6798
48.0835	4657	10448	6959
48.1038	4579	10450	6830
48.1241	4689	10616	6822
48.1443	4557	10400	6835
48.1646	4554	10441	6836
48.1848	4543	10618	6807
48.2051	4723	10511	6832
48.2253	4533	10676	6794
48.2456	4550	10689	6804
48.2659	4580	10510	6779
48.2861	4629	10671	6592
48.3064	4485	10660	6707
48.3266	4660	10471	6739
48.3469	4595	10413	6629
48.3672	4531	10516	6770
48.3874	4523	10480	6632
48.4077	4522	10692	6719
48.4279	4486	10657	6926
48.4482	4613	10677	6689
48.4684	4638	10638	6937
48.4887	4648	10569	6719
48.509	4595	10775	6814
48.5292	4531	10699	6813
48.5495	4582	10679	6790
48.5697	4594	10832	6750
48.59	4624	10824	6861
48.6103	4698	10711	6810
48.6305	4486	10780	6830
48.6508	4523	10733	6810
48.671	4605	10799	6618
48.6913	4575	10871	6693
48.7115	4511	10590	6886
48.7318	4705	10609	6811
48.7521	4620	10744	6767
48.7723	4603	10603	6749
48.7926	4545	10575	6881
48.8128	4479	10680	6794
48.8331	4628	10593	6851
48.8533	4714	10738	6861
48.8736	4498	10642	6850
48.8939	4633	10427	6788
48.9141	4651	10534	6774
48.9344	4427	10689	6897
48.9546	4602	10540	6944
48.9749	4611	10460	6798
48.9952	4509	10510	6743
49.0154	4567	10537	6895
49.0357	4565	10590	6972
49.0559	4520	10542	6806
49.0762	4565	10407	6649
49.0964	4495	10577	6917
49.1167	4480	10322	6903
49.137	4608	10495	6858
49.1572	4697	10477	6876
49.1775	4462	10443	6923
49.1977	4649	10362	6967
49.218	4515	10456	6830
49.2383	4568	10418	6665
49.2585	4561	10286	6841
49.2788	4578	10199	6942
49.299	4630	10502	6885
49.3193	4541	10452	6854
49.3396	4509	10486	6912
49.3598	4593	10458	6837
49.3801	4553	10273	6912
49.4003	4586	10397	6841
49.4206	4677	10119	6884
49.4408	4544	10207	6888
49.4611	4665	10243	6977
49.4814	4615	10299	6856
49.5016	4546	10325	6881
49.5219	4501	10375	6862
49.5421	4655	10325	6975
49.5624	4551	10442	6847
49.5827	4720	10284	6911
49.6029	4581	10233	6950
49.6232	4532	10323	6989
49.6434	4492	10303	6821
49.6637	4504	10340	6911
49.6839	4527	10252	7086
49.7042	4613	10322	6935
49.7245	4448	10226	6941
49.7447	4534	10185	6808
49.765	4609	10416	6968
49.7852	4505	10270	6900
49.8055	4488	10198	6927
49.8257	4500	10284	6789
49.846	4588	10284	6920
49.8663	4471	10166	6892
49.8865	4494	10086	6931
49.9068	4721	10159	6775
49.927	4514	10343	6868
49.9473	4571	10309	6905
49.9676	4557	10421	7010
49.9878	4514	10318	6994
50.0081	4578	10116	6977
50.0283	4521	10130	6928
50.0486	4718	10165	6891
50.0688	4542	10162	6904
50.0891	4568	10249	6894
50.1094	4547	10172	6893
50.1296	4609	10234	6900
50.1499	4565	10080	6979
50.1701	4628	10191	6822
50.1904	4667	10372	6840
50.2107	4545	10154	6849
50.2309	4585	10313	6778
50.2512	4593	10145	6951
50.2714	4539	10218	6872
50.2917	4600	10187	6836
50.312	4463	10263	6989
50.3322	4504	10126	6832
50.3525	4626	10215	6908
50.3727	4598	10218	6779
50.393	4548	10094	6976
50.4132	4532	10248	6941
50.4335	4668	10294	6876
50.4537	4689	10267	6858
50.474	4516	10227	6921
50.4943	4558	10212	6926
50.5145	4596	10194	6943
50.5348	4591	10144	6782
50.5551	4678	10234	6984
50.5753	4574	9992	6950
50.5956	4544	10146	6950
50.6158	4523	10302	6936
50.6361	4496	10301	7130
50.6563	4638	10185	7001
50.6766	4709	10123	6995
50.6968	4662	10089	6966
50.7171	4615	10249	6976
50.7374	4608	10400	6860
50.7576	4617	10063	7014
50.7779	4539	10045	7021
50.7981	4671	9991	6905
50.8184	4720	10178	7047
50.8387	4649	10342	7003
50.8589	4596	10332	6945
50.8792	4637	10184	7108
50.8994	4638	10182	6963
50.9197	4590	10102	7041
50.94	4561	10032	6960
50.9602	4540	10221	7026
50.9805	4508	10292	6996
51.0007	4664	10137	7091
51.021	4540	10226	6993
51.0412	4603	10343	7009
51.0615	4630	10153	6977
51.0818	4639	10123	7002
51.102	4536	10358	7074
51.1223	4634	10281	7050
51.1425	4658	10118	7032
51.1628	4632	10126	7083
51.1831	4502	10187	6954
51.2033	4587	10232	6923
51.2236	4562	10253	7038
51.2438	4635	10228	7165
51.2641	4607	10300	7017
51.2843	4583	10138	7217
51.3046	4562	10229	6976
51.3249	4513	10313	6837
51.3451	4645	10327	6918
51.3654	4571	10187	6901
51.3856	4562	10319	6991
51.4059	4596	10085	7239
51.4261	4634	10361	6953
51.4464	4544	10299	6945
51.4667	4594	10200	6914
51.4869	4600	9991	7107
51.5072	4552	10325	7104
51.5274	4586	10204	6886
51.5477	4485	10281	6939
51.568	4523	10367	6938
51.5882	4683	10225	6902
51.6085	4643	10335	7026
51.6287	4597	10329	6869
51.649	4613	10233	6940
51.6692	4591	10379	6979
51.6895	4482	10302	6956
51.7098	4738	10279	7059
51.73	4577	10254	6985
51.7503	4619	10280	6989
51.7705	4578	10224	7058
51.7908	4565	10168	7116
51.8111	4662	10182	7162
51.8313	4539	10293	6983
51.8516	4609	10259	7125
51.8718	4622	10242	7115
51.8921	4751	10307	6983
51.9124	4624	10249	6935
51.9326	4694	10155	7040
51.9529	4684	10106	6951
51.9731	4586	10185	7092
51.9934	4604	10067	7037
52.0136	4730	10204	6838
52.0339	4480	10251	6932
52.0541	4605	10163	6902
52.0744	4639	10215	6755
52.0947	4590	10420	6912
52.1149	4651	10235	7044
52.1352	4603	10244	6951
52.1554	4598	10267	7077
52.1757	4611	10213	6934
52.196	4622	10080	6944
52.2162	4504	10142	7230
52.2365	4662	10290	7006
52.2567	4501	10296	6943
52.277	4620	10263	7116
52.2972	4503	10300	7045
52.3175	4483	10479	7111
52.3378	4542	10548	6940
52.358	4663	10235	7090
52.3783	4628	10174	7156
52.3985	4581	10108	7062
52.4188	4590	10361	7058
52.4391	4551	10370	6993
52.4593	4485	10241	7082
52.4796	4588	10351	6927
52.4998	4619	10275	6873
52.5201	4593	10350	7040
52.5403	4555	10527	7001
52.5606	4596	10186	7253
52.5809	4522	10282	6930
52.6011	4595	10303	6995
52.6214	4632	10240	6903
52.6416	4629	10337	6951
52.6619	4625	10384	6983
52.6822	4540	10187	7056
52.7024	4608	10272	7154
52.7227	4577	10131	7054
52.7429	4532	10175	6855
52.7632	4624	10275	7010
52.7835	4547	10112	7000
52.8037	4608	10281	7060
52.824	4736	10414	7104
52.8442	4593	10165	7027
52.8645	4664	10351	7012
52.8847	4604	10251	7079
52.905	4569	10207	7106
52.9253	4697	10325	7104
52.9455	4595	10170	7084
52.9658	4665	10390	7125
52.986	4696	10110	7143
53.0063	4647	10268	7254
53.0266	4581	10367	6941
53.0468	4599	10397	7151
53.0671	4644	10225	7174
53.0873	4648	10320	7135
53.1076	4625	10184	7062
53.1278	4566	10251	7175
53.1481	4688	10095	7038
53.1683	4705	10227	7130
53.1886	4543	10235	7090
53.2089	4579	10278	6995
53.2291	4678	10251	7030
53.2494	4493	10192	7050
53.2696	4552	10192	7056
53.2899	4684	10197	6973
53.3102	4572	10228	6994
53.3304	4529	10185	7280
53.3507	4527	10310	7127
53.3709	4540	10209	7001
53.3912	4552	10230	7060
53.4115	4616	10111	7199
53.4317	4527	10182	7221
53.452	4614	10312	7091
53.4722	4639	10151	7000
53.4925	4702	10215	7048
53.5127	4650	10173	7046
53.533	4561	10203	7036
53.5533	4682	10056	7094
53.5735	4718	10448	7155
53.5938	4644	10134	7068
53.614	4571	10229	7087
53.6343	4654	10220	7082
53.6546	4659	10288	7256
53.6748	4688	10397	7106
53.6951	4698	10202	7197
53.7153	4667	10228	7211
53.7356	4646	10309	7131
53.7558	4619	10533	7203
53.7761	4654	10379	7231
53.7964	4637	10324	7272
53.8166	4764	10302	7179
53.8369	4698	10259	7197
53.8571	4641	10158	7158
53.8774	4716	10188	7133
53.8976	4607	10336	7220
53.9179	4589	10251	7338
53.9382	4727	10209	7245
53.9584	4539	10128	7249
53.9787	4592	10128	7268
53.9989	4644	10247	7360
54.0192	4639	10252	7115
54.0395	4722	10379	7237
54.0597	4604	10344	7278
54.08	4630	10200	7225
54.1002	4616	10339	7205
54.1205	4618	10448	7110
54.1407	4691	10133	7254
54.161	4674	10241	7282
54.1813	4617	10340	7290
54.2015	4657	10276	7422
54.2218	4518	10327	7408
54.242	4585	10327	7272
54.2623	4685	10370	7282
54.2826	4549	10308	7181
54.3028	4674	10324	7263
54.3231	4643	10109	7235
54.3433	4587	10304	7214
54.3636	4549	10308	7275
54.3839	4546	10447	7333
54.4041	4650	10250	7415
54.4244	4436	10202	7261
54.4446	4620	10287	7496
54.4649	4641	10404	7419
54.4851	4795	10270	7556
54.5054	4710	10298	7627
54.5257	4705	10426	7551
54.5459	4722	10339	7548
54.5662	4533	10362	7453
54.5864	4629	10449	7794
54.6067	4555	10420	7577
54.627	4698	10477	7599
54.6472	4608	10268	7692
54.6675	4518	10323	7736
54.6877	4532	10517	7782
54.708	4589	10250	7737
54.7282	4490	10220	7865
54.7485	4542	10327	7974
54.7688	4484	10278	8028
54.789	4605	10393	8090
54.8093	4649	10317	8124
54.8295	4467	10238	8281
54.8498	4562	10166	8199
54.87	4584	10437	8202
54.8903	4520	10330	8374
54.9106	4563	10320	8572
54.9308	4557	10283	8641
54.9511	4720	10383	8664
54.9713	4544	10588	8763
54.9916	4558	10596	8832
55.0119	4574	10452	8735
55.0321	4660	10488	9117
55.0524	4637	10367	9080
55.0726	4554	10196	9100
55.0929	4583	10343	9209
55.1131	4537	10401	9071
55.1334	4483	10398	9278
55.1537	4539	10512	9318
55.1739	4511	10392	9162
55.1942	4544	10374	9229
55.2144	4430	10488	9111
55.2347	4567	10417	8943
55.255	4618	10315	8940
55.2752	4585	10298	8997
55.2955	4407	10350	8564
55.3157	4422	10428	8862
55.336	4648	10330	8611
55.3562	4508	10418	8509
55.3765	4605	10388	8340
55.3968	4607	10414	8396
55.417	4478	10423	8140
55.4373	4573	10334	8303
55.4575	4597	10349	8207
[truncated: 718 more rows]

## Sheet: 2b
CoNiPS@CF		CoNiP@CF		CoNiOH@CF
Relative Pressure	Adsorbed Volume	Relative Pressure	Adsorbed Volume	Relative Pressure	Adsorbed Volume
P/P0	cm3 g-1 STP	P/P0	cm3 g-1 STP	P/P0	cm3 g-1 STP
3.9893e-05	0.3372	5.4524e-05	0.1486	4.5943e-06	0.4361
1.7485e-05	0.6989	1.7595e-05	0.4905	1.6239e-05	1.0731
2.6603e-05	1.4499	5.4535e-05	1.2003	0.00015219	2.3909
4.6898e-05	3.0988	0.00012515	2.4729	0.00111	4.0253
0.00013235	6.2416	0.00085987	4.9769	0.00265	4.9175
0.00116	10.264	0.00112	5.2032	0.00497	5.5867
0.00262	12.046	0.00267	5.8368	0.0084	6.11
0.00543	13.247	0.00507	6.4654	0.01025	6.3078
0.00828	14.003	0.00799	6.8662	0.01961	7.0544
0.01011	14.345	0.0104	7.1182	0.04081	7.9281
0.01882	15.51	0.01748	7.6802	0.05799	8.3589
0.02115	15.742	0.02053	7.7692	0.07342	8.8178
0.03975	17.121	0.03771	8.6124	0.08968	9.1315
0.05734	17.98	0.04192	8.7213	0.1101	9.5541
0.07313	18.886	0.05621	9.2025	0.1364	10.042
0.08937	19.69	0.07276	9.6707	0.1522	10.343
0.1104	20.531	0.08851	10.174	0.1682	10.516
0.1359	21.658	0.1099	10.743	0.1885	10.877
0.152	22.354	0.1363	11.334	0.2098	11.237
0.1678	23.023	0.1518	11.805	0.262	12.129
0.1885	23.945	0.1679	12.227	0.3141	13.133
0.2097	24.871	0.1888	12.73	0.3506	13.799
0.2606	27.31	0.2094	13.313	0.4	14.819
0.313	29.895	0.2311	13.807	0.4498	15.907
0.3515	31.961	0.2619	14.554	0.4995	17.232
0.4012	34.757	0.314	15.838	0.5495	18.788
0.4511	37.746	0.349	16.664	0.5979	20.695
0.5009	41.121	0.4017	17.976	0.6476	22.888
0.5508	44.857	0.4483	19.124	0.6963	25.571
0.6007	49.044	0.4981	20.44	0.7028	25.971
0.6513	53.467	0.548	21.807	0.7465	28.712
0.7015	58.227	0.5974	23.441	0.7933	32.483
0.7514	63.649	0.6465	25.307	0.802	33.724
0.7984	70.017	0.6528	25.618	0.8414	38.254
0.8457	78.75	0.6966	27.558	0.8502	40.216
0.8512	80.325	0.744	30.151	0.8832	47.112
0.8915	91.677	0.7522	30.892	0.8962	50.319
0.8977	94.564	0.7933	33.729	0.924	60.386
0.9318	111.54	0.8019	34.78	0.938	66.06
0.9478	121.15	0.8406	38.291	0.9518	73.102
0.9679	140.65	0.8502	39.752	0.9661	82.635
0.9788	153.73	0.8854	44.577	0.9809	94.679
0.987	168.95	0.9039	49.095	0.9871	103.78
0.9923	184.15	0.9283	55.786	0.9905	110.98
0.9816	177.44	0.946	63.333	0.9757	106.89
0.965	162.21	0.9597	72.662	0.9545	96.133
0.95	154.38	0.9744	85.243	0.9236	86.458
0.9061	137.86	0.98	95.562	0.902	79.516
0.901	135.42	0.9842	104.1	0.8722	69.561
0.858	120.36	0.9893	116.73	0.85	61.981
0.8509	117.93	0.992	127.21	0.8148	53.816
0.8022	106.34	0.9813	123.27	0.7942	49.71
0.7509	96.795	0.969	112.18	0.7542	44.353
0.7131	87.395	0.9586	103.11	0.748	43.267
0.6984	83.107	0.9501	96.895	0.7052	37.663
0.6645	72.906	0.9133	84.193	0.699	36.326
0.649	68.884	0.896	79.565	0.6563	30.786
0.6094	60.54	0.8509	72.364	0.6488	29.581
0.6006	59.024	0.8001	66.872	0.6031	25.15
0.5564	52.608	0.7497	62.415	0.5971	24.524
0.5497	51.33	0.6983	58.739	0.5516	21.096
0.4982	44.456	0.6477	55.296	0.5012	18.113
0.4551	39.379	0.597	52.312	0.4498	15.975
0.4485	38.598	0.5516	49.894	0.3946	14.644
0.3894	34.228	0.5002	42.194	0.3485	13.731
0.3496	31.948	0.4899	31.445	0.2926	12.663
0.2868	28.73	0.471	23.535	0.2377	11.674
0.2553	27.219	0.45	20.906
		0.4022	18.988
		0.3489	17.454
		0.2732	15.533
		0.2482	14.901

## Sheet: 2c
Bind Energy (eV)	Intensity (arb. u.)
	Raw Intensity	Peak Sum	Background	Co-P 2P3/2	Co-O 2P3/2	Sat.	Co-P 2P1/2	Co-O 2P1/2	Sat.
809.98	82585.4	82634.2	82563.4	82574.2	82563.4	82563.4	82584	82563.4	82602.8
809.88	82569.3	82618	82541.3	82552.1	82541.3	82541.3	82562.1	82541.3	82586.3
809.78	81917.5	82602.4	82519.2	82530.1	82519.2	82519.2	82540.3	82519.2	82570.4
809.68	82172.1	82590.7	82500	82511	82500	82500	82521.3	82500	82558.4
809.58	82538.7	82578.5	82479.5	82490.6	82479.5	82479.5	82501.1	82479.5	82545.8
809.48	82193.2	82565.4	82457.3	82468.4	82457.3	82457.3	82479.1	82457.3	82532.4
809.38	82289.9	82554.9	82436.5	82447.7	82436.5	82436.5	82458.6	82436.5	82521.6
809.28	81952.3	82545	82415.2	82426.4	82415.2	82415.2	82437.6	82415.2	82511.3
809.18	81932.9	82537.8	82395.4	82406.7	82395.4	82395.4	82418.1	82395.4	82503.8
809.08	82173.6	82532	82375.6	82386.9	82375.6	82375.6	82398.5	82375.6	82497.6
808.98	81911.1	82526.4	82354.5	82366	82354.5	82354.5	82377.8	82354.5	82491.7
808.88	81519.3	82523.5	82334.6	82346.1	82334.6	82334.6	82358.1	82334.6	82488.4
808.78	81633.9	82524.1	82316.4	82328.1	82316.4	82316.4	82340.3	82316.4	82488.6
808.68	81718.9	82526	82297.6	82309.3	82297.6	82297.6	82321.8	82297.6	82490.1
808.58	82803.2	82529.3	82278.4	82290.1	82278.4	82278.4	82302.8	82278.4	82493.1
808.48	82203.9	82529.6	82253.9	82265.7	82253.9	82253.9	82278.7	82253.9	82492.9
808.38	81801.8	82534.9	82232.1	82244.1	82232.1	82232.1	82257.2	82232.2	82497.8
808.28	82937.9	82544.4	82212.1	82224.2	82212.1	82212.1	82237.6	82212.2	82506.9
808.18	82148.1	82551.1	82186.7	82198.8	82186.7	82186.7	82212.5	82186.8	82513.2
808.08	82263.3	82564.1	82164.9	82177.1	82164.9	82164.9	82191	82165	82525.7
807.98	83123.5	82579.4	82142.4	82154.7	82142.4	82142.4	82168.9	82142.5	82540.6
807.88	83171.5	82593.6	82115.8	82128.2	82115.8	82115.8	82142.7	82115.9	82554.3
807.78	82810.7	82610.6	82088.9	82101.3	82088.9	82088.9	82116.1	82089	82570.9
807.68	82635.2	82632.7	82063.5	82076	82063.5	82063.5	82091	82063.6	82592.5
807.58	82506.8	82658.9	82038.8	82051.4	82038.8	82038.8	82066.7	82039	82618.2
807.48	82591.2	82689.3	82014.6	82027.2	82014.6	82014.6	82042.9	82014.8	82648.1
807.38	82396.9	82723	81989.9	82002.6	81989.9	81989.9	82018.6	81990.1	82681.3
807.28	82219.9	82761.5	81965.9	81978.8	81965.9	81965.9	81995.1	81966.3	82719.2
807.18	82578	82804.7	81942.8	81955.7	81942.8	81942.8	81972.3	81943.2	82761.8
807.08	83399	82850.3	81917.8	81930.8	81917.8	81917.8	81947.7	81918.3	82806.8
806.98	83049.3	82896.1	81888.8	81901.9	81888.8	81888.8	81919.2	81889.4	82852.1
806.88	83615.4	82947.8	81861.3	81874.5	81861.3	81861.3	81892.2	81862.1	82903.1
806.78	83154.4	83001.1	81831.1	81844.4	81831.1	81831.1	81862.4	81832	82955.6
806.68	83216.4	83060.8	81802.9	81816.2	81802.9	81802.9	81834.6	81803.9	83014.6
806.58	82853.4	83124.5	81774.2	81787.7	81774.2	81774.2	81806.4	81775.5	83077.6
806.48	83203.4	83194.3	81747.1	81760.7	81747.1	81747.1	81779.8	81748.7	83146.5
806.38	83795.7	83266.6	81718.3	81731.9	81718.3	81718.3	81751.4	81720.2	83217.9
806.28	83734.2	83340.3	81686.5	81700.3	81686.5	81686.5	81720.2	81688.8	83290.7
806.18	83293.1	83418.5	81654.9	81668.7	81654.9	81654.9	81689	81657.6	83367.8
806.08	83453.1	83502.7	81625.2	81639.1	81625.2	81625.2	81659.9	81628.4	83450.8
805.98	84128	83590.1	81594.6	81608.6	81594.6	81594.6	81629.8	81598.4	83536.9
805.88	84396	83677.9	81560.6	81574.8	81560.6	81560.6	81596.4	81565.2	83623.3
805.78	84611.5	83767.8	81525.3	81539.6	81525.3	81525.3	81561.6	81530.8	83711.8
805.68	83921.6	83860.1	81488.8	81503.1	81488.8	81488.8	81525.7	81495.2	83802.3
805.58	83397.8	83958.4	81455.3	81469.8	81455.3	81455.3	81492.8	81463	83898.8
805.48	84046.4	84062	81424.2	81438.8	81424.2	81424.2	81462.3	81433.2	84000.2
805.38	84495.6	84164.7	81389.8	81404.5	81389.8	81389.8	81428.6	81400.5	84100.7
805.28	84199.8	84267.4	81353.2	81368	81353.2	81353.2	81392.6	81365.8	84200.7
805.18	83938.1	84373.1	81317.8	81332.7	81317.8	81317.8	81357.8	81332.6	84303.5
805.08	84849.8	84481.1	81283.5	81298.5	81283.5	81283.5	81324.2	81300.7	84408.2
804.98	83818.2	84585.7	81244.7	81259.8	81244.7	81244.7	81286.1	81264.9	84509.1
804.88	84783.3	84695.4	81210.6	81225.8	81210.6	81210.6	81252.6	81234.1	84614.7
804.78	85491.5	84800.5	81171.8	81187.1	81171.8	81171.8	81214.6	81199.2	84715
804.68	84652.6	84901.6	81129.5	81144.9	81129.5	81129.5	81173	81161.2	84810.9
804.58	84862.3	85005.6	81090.9	81106.5	81090.9	81090.9	81135.1	81127.7	84908.9
804.48	84970.7	85107	81051.2	81066.8	81051.2	81051.2	81096.2	81093.8	85003.7
804.38	84542.1	85205.7	81010.7	81026.5	81010.7	81010.7	81056.5	81059.9	85094.9
804.28	84543	85304	80972.1	80988	80972.1	80972.1	81018.7	81028.8	85184.8
804.18	85921.6	85399.3	80933.3	80949.3	80933.3	80933.3	80980.7	80998.5	85270.6
804.08	85390.2	85484.5	80887.8	80904	80887.8	80887.8	80936.1	80962.6	85345.2
803.98	85501.7	85568.4	80844.6	80860.9	80844.6	80844.6	80893.8	80930.3	85417.2
803.88	84982	85647.2	80800.7	80817.1	80800.7	80800.7	80850.8	80898.6	85482.9
803.78	85473.3	85723.8	80759.1	80775.6	80759.1	80759.1	80810.1	80870.6	85544.7
803.68	85902.7	85793	80714.9	80731.5	80714.9	80714.9	80766.8	80841.9	85597.4
803.58	85710.9	85854.7	80668.4	80685.2	80668.4	80668.4	80721.4	80812.7	85640.7
803.48	86011.9	85911.6	80622.7	80639.6	80622.7	80622.7	80676.7	80786.2	85677.2
803.38	86046.9	85961.1	80575.4	80592.4	80575.4	80575.4	80630.4	80760.3	85704
803.28	87056.7	86004.1	80527.6	80544.8	80527.6	80527.6	80583.7	80736.4	85722.1
803.18	86630.9	86036.2	80474.9	80492.2	80474.9	80474.9	80532.1	80710.1	85726.5
803.08	85519.5	86063.8	80423.9	80441.4	80423.9	80423.9	80482.2	80688.4	85723.5
802.98	85670.9	86090.1	80377.9	80395.6	80377.9	80377.9	80437.4	80674.6	85716.3
802.88	85760.7	86109.3	80331.1	80348.8	80331.1	80331.1	80391.7	80663.2	85698.7
802.78	86052.8	86121.7	80283.5	80301.4	80283.5	80283.5	80345.4	80654.6	85670.7
802.68	87221.2	86126.5	80234.4	80252.4	80234.4	80234.4	80297.6	80648.2	85631.4
802.58	86686.2	86119.8	80179.5	80197.7	80179.5	80179.5	80244	80640	85576.5
802.48	85694.2	86109.7	80126.9	80145.2	80126.9	80126.9	80192.7	80638.3	85514.1
802.38	85881.8	86098.9	80078.7	80097.1	80078.7	80078.7	80145.9	80645.5	85446.3
802.28	85573.5	86082	80029.4	80048	80029.4	80029.4	80098.1	80656.2	85367.7
802.18	85477.9	86061.8	79981.3	80000.1	79981.3	79981.3	80051.5	80673.2	85280.9
802.08	85883.6	86037.8	79933.4	79952.4	79933.4	79933.4	80005.2	80695.5	85185
801.98	86414.3	86008.1	79883.4	79902.5	79883.4	79883.4	79956.8	80721.2	85077.9
801.88	86418.4	85972.6	79830.7	79849.9	79830.7	79830.7	79905.7	80749.7	84959.3
801.78	85159.1	85934.3	79777.7	79797.1	79777.7	79777.7	79854.4	80783.7	84832.1
801.68	86038	85899.8	79730.4	79749.9	79730.4	79730.4	79808.8	80829.5	84702.6
801.58	86529.3	85859.6	79678.7	79698.4	79678.7	79678.7	79758.9	80877	84561.2
801.48	86180.6	85816	79624.4	79644.4	79624.4	79624.4	79706.6	80928.3	84410.1
801.38	85569.2	85773.7	79571.6	79591.7	79571.6	79571.6	79655.7	80987.4	84253.8
801.28	85612.6	85734.5	79521.4	79541.6	79521.4	79521.4	79607.5	81055.5	84094
801.18	85812.8	85695.8	79470.7	79491.1	79470.7	79470.7	79558.9	81129.7	83928.1
801.08	85967	85657.5	79418.9	79439.5	79418.9	79418.9	79509.3	81209.2	83756.2
800.98	85812.9	85620.4	79366.1	79386.8	79366.1	79366.1	79458.7	81294.3	83578.7
800.88	86111	85586.3	79313.7	79334.7	79313.7	79313.7	79408.7	81386.1	83397.9
800.78	85228.3	85553.6	79259.7	79280.9	79259.7	79259.7	79357.2	81482.5	83212.2
800.68	85261.7	85528.2	79209.6	79231	79209.6	79209.6	79309.6	81588.9	83027.6
800.58	85207	85506.2	79159.2	79180.7	79159.2	79159.2	79261.7	81700.7	82840.6
800.48	85742.6	85488.3	79108.7	79130.4	79108.7	79108.7	79214	81818.1	82651.9
800.38	85943.8	85471.9	79055.5	79077.4	79055.5	79055.5	79163.6	81937.8	82459.6
800.28	85732.3	85458.7	79001.1	79023.2	79001.1	79001.1	79112.1	82061.1	82265.5
800.18	85263.5	85450.8	78947.4	78969.7	78947.4	78947.4	79061.6	82189.6	82072.1
800.08	85272	85449.2	78895.7	78918.2	78895.7	78895.7	79013	82323.7	81881.3
799.98	85184.8	85451.8	78843.7	78866.4	78843.7	78843.7	78964.4	82460.9	81691.2
799.88	85192.4	85458.7	78791.8	78814.8	78791.8	78791.8	78916	82600.8	81502.7
799.78	85632.5	85469.4	78739.7	78762.9	78739.7	78739.7	78867.5	82742.4	81315.8
799.68	85446.4	85481.5	78685.3	78708.6	78685.3	78685.3	78816.8	82883.1	81128.8
799.58	85769.9	85497.4	78631.5	78655.1	78631.5	78631.5	78767	83024.8	80945
799.48	85337.7	85514.5	78575.9	78599.7	78575.9	78575.9	78715.5	83164.6	80762.4
799.38	85406	85535.5	78522.1	78546.1	78522.1	78522.1	78666	83304.9	80584.8
799.28	85063.6	85557.7	78467.7	78491.9	78467.7	78467.7	78616.2	83442.6	80410.1
799.18	85552.6	85582.3	78414.6	78439.1	78414.6	78414.6	78567.9	83579	80240.3
799.08	84484.4	85604.8	78359.1	78383.7	78359.1	78359.1	78517.2	83708.9	80072
798.98	86034.1	85631.6	78308.2	78333.1	78308.2	78308.2	78471.6	83839.1	79912.4
798.88	85580	85649.8	78249.9	78275	78249.9	78249.9	78418.7	83956.1	79749.5
798.78	85883.2	85667.9	78193.4	78218.8	78193.4	78193.4	78368	84068.5	79592.7
798.68	85731.2	85681.6	78135.2	78160.8	78135.2	78135.2	78315.8	84171.9	79438.6
798.58	85619	85692.2	78077.5	78103.4	78077.5	78077.5	78264.5	84267.5	79289.2
798.48	85799.2	85698.7	78020	78046.1	78020	78020	78213.7	84354.3	79144.5
798.38	86081.8	85698.9	77961.4	77987.8	77961.4	77961.4	78162.1	84430.1	79003.1
798.28	85628.2	85691.7	77901.2	77927.8	77901.2	77901.2	78109.3	84493.6	78864.4
798.18	85547.5	85679.6	77842.8	77869.7	77842.8	77842.8	78058.8	84547.7	78731.8
798.08	86370.4	85660.3	77784.6	77811.7	77784.6	77784.6	78008.9	84589.7	78603.6
797.98	86428.6	85628.9	77722.1	77749.6	77722.1	77722.1	77955.2	84615.1	78475.4
797.88	85442.2	85588.3	77659.2	77686.9	77659.2	77659.2	77901.6	84626.8	78350.6
797.78	85706	85543	77600.6	77628.6	77600.6	77600.6	77852.8	84629.2	78234.1
797.68	85576.2	85486.6	77540.4	77568.7	77540.4	77540.4	77803.1	84616.2	78119.9
797.58	85519.4	85420.6	77480.6	77509.2	77480.6	77480.6	77754.4	84589.3	78009.6
797.48	85257	85344.5	77420.8	77449.7	77420.8	77420.8	77706.4	84547.9	77902.8
797.38	85930.8	85258.9	77361.9	77391.1	77361.9	77361.9	77660.2	84492.9	77800.4
797.28	85439.5	85159.4	77299.6	77329.1	77299.6	77299.6	77611.4	84419.9	77697.7
797.18	85241.6	85051.4	77239.3	77269.1	77239.3	77239.3	77565.7	84334.4	77600.1
797.08	84632.2	84933.7	77179.6	77209.7	77179.6	77179.6	77521.6	84235.2	77506.1
796.98	84384.2	84808.6	77122.6	77153	77122.6	77122.6	77481.5	84124.5	77417.3
796.88	84082.2	84674.6	77066.4	77097.1	77066.4	77066.4	77443.7	84000.9	77332.1
796.78	84095.9	84532.6	77011.4	77042.4	77011.4	77011.4	77408.8	83865.1	77250.4
796.68	84514.6	84381.6	76956.1	76987.4	76956.1	76956.1	77375.6	83716	77170.7
796.58	83871.8	84220.8	76898.5	76930.2	76898.5	76898.5	77342.7	83552.4	77091
796.48	84066.9	84055.9	76843.7	76875.7	76843.7	76843.7	77315.5	83379.8	77015.9
796.38	83722.1	83884.4	76787.7	76820.1	76787.7	76787.7	77290.8	83195	76941.5
796.28	83711.4	83710.2	76733.1	76765.8	76733.1	76733.1	77272	83001.3	76870.2
796.18	82985.7	83533.6	76678.2	76711.3	76678.2	76678.2	77258.8	82797.8	76800.3
796.08	82919.1	83359.9	76626.5	76660	76626.5	76626.6	77255.6	82588.9	76735
795.98	82964.7	83188.7	76574.9	76608.8	76574.9	76575	77261.4	82372.1	76671.1
795.88	83019.8	83022.1	76522.9	76557.1	76522.9	76522.9	77277.5	82148.1	76608
795.78	82096.1	82863.5	76470.3	76504.9	76470.3	76470.4	77306.5	81917.4	76545.5
795.68	82542.8	82721.3	76421.8	76456.8	76421.8	76421.9	77356	81685.7	76488.1
795.58	81879.8	82593.3	76371	76406.4	76371	76371.1	77423	81447.5	76429.4
795.48	83206	82489.6	76323.1	76358.9	76323.1	76323.2	77516.8	81208.7	76374.4
795.38	82556.8	82406.1	76268.7	76304.9	76268.7	76268.9	77632.3	80961.1	76313.7
795.28	82331.4	82357.7	76217.1	76253.7	76217.1	76217.3	77783.8	80714.8	76256.5
795.18	82442.3	82348.3	76166.3	76203.4	76166.3	76166.6	77974.4	80468.5	76200.8
795.08	83101.9	82382.4	76114.8	76152.3	76114.8	76115.1	78207.8	80221.6	76144.8
794.98	83489.3	82463.4	76059.9	76097.9	76059.9	76060.3	78486.9	79972.1	76086.1
794.88	82557.8	82598.2	76003	76041.3	76003	76003.4	78817.4	79722.3	76025.7
794.78	83340.8	82797.8	75950.1	75989	75950.1	75950.6	79210.1	79478.8	75969.9
794.68	83910.6	83058.4	75893.4	75932.6	75893.4	75893.9	79660.6	79234.3	75910.4
794.58	84304.8	83383.4	75833.6	75873.4	75833.6	75834.3	80171.5	78990.4	75848.4
794.48	84077.8	83774.9	75771.8	75812	75771.8	75772.6	80744.5	78748.3	75784.5
794.38	85084.9	84234.1	75710.7	75751.4	75710.7	75711.7	81380.4	78511.7	75721.7
794.28	84860.9	84752	75644.6	75685.8	75644.6	75645.7	82069.8	78275.1	75654
794.18	85738.6	85328.7	75579.2	75620.9	75579.2	75580.6	82812.4	78044.4	75587.3
794.08	86095.3	85949.1	75509.4	75551.6	75509.4	75511	83592.8	77815	75516.3
793.98	86851.1	86604.3	75437.6	75480.4	75437.6	75439.5	84401.9	77589.4	75443.5
793.88	87153.5	87275.8	75361.9	75405.2	75361.9	75364.1	85220.9	77366.2	75366.9
793.78	86776.2	87947.3	75284.4	75328.2	75284.4	75287	86033.4	77147.6	75288.7
793.68	87909.7	88600	75208.3	75252.7	75208.3	75211.4	86820.6	76936.6	75212
793.58	88051.8	89200.1	75126.6	75171.5	75126.6	75130.1	87548.4	76726.6	75129.7
793.48	88608.7	89724.6	75043.8	75089.3	75043.8	75047.9	88194.2	76521.9	75046.4
793.38	89167.2	90141.4	74957.9	75004.1	74957.9	74962.8	88725.4	76320.7	74960.1
793.28	89882.1	90422.1	74869.1	74915.8	74869.1	74874.7	89113.9	76123	74870.9
793.18	90869.3	90541.1	74776.4	74823.8	74776.4	74783	89334.2	75927.7	74778
793.08	90212.5	90479.1	74678.7	74726.7	74678.7	74686.3	89367.2	75733.7	74680
792.98	90148.7	90236.1	74583.6	74632.2	74583.6	74592.4	89212.9	75548.3	74584.7
792.88	89984.9	89812.9	74488.4	74537.6	74488.4	74498.6	88872.1	75368.8	74489.3
792.78	89157	89223.8	74393.4	74443.4	74393.4	74405.2	88359.5	75195.3	74394.2
792.68	89472.9	88493.9	74302	74352.6	74302	74315.6	87700.3	75030.7	74302.6
792.58	88671.1	87645.7	74208.6	74259.9	74208.6	74224.3	86917.3	74869.6	74209.1
792.48	87358.6	86713.2	74118.5	74170.5	74118.5	74136.6	86044.5	74716.8	74119
792.38	85946.3	85728.5	74034.2	74086.9	74034.2	74054.9	85114.4	74574.7	74034.6
792.28	85527.2	84718.4	73956.2	74009.6	73956.2	73979.9	84153.8	74443.4	73956.5
792.18	84020.8	83701.1	73879.7	73933.9	73879.7	73906.8	83181.4	74318	73880
792.08	82662.9	82703.4	73810	73865	73810	73840.9	82223.9	74203.5	73810.2
791.98	81946.7	81740.1	73746.4	73802.1	73746.4	73781.6	81296.4	74098.9	73746.5
791.88	80432.1	80822.9	73685.8	73742.3	73685.8	73725.9	80411	74001	73685.9
791.78	79793.2	79965.4	73632	73689.4	73632	73677.6	79581.1	73913.3	73632.1
791.68	79007.9	79170.3	73581	73639.2	73581	73632.7	78810	73831.5	73581.1
791.58	77507.5	78444.1	73533.5	73592.5	73533.5	73592	78104	73756.1	73533.6
791.48	76842	77791.6	73492.8	73552.7	73492.8	73558.9	77468.1	73690.2	73492.9
791.38	76017	77209.6	73455.1	73515.8	73455.1	73529.7	76899.5	73629.7	73455.1
791.28	76564.6	76697.1	73421	73482.7	73421	73505.1	76397	73575.3	73421
791.18	75113.6	76244.2	73384.2	73446.8	73384.2	73478.8	75951	73520.2	73384.2
791.08	75236.5	75856.7	73354.1	73417.6	73354.1	73460.2	75567.4	73473.7	73354.1
790.98	75311.5	75522.1	73323.2	73387.7	73323.2	73442.2	75233.6	73428.2	73323.2
790.88	75075.2	75235.8	73291.9	73357.4	73291.9	73425.1	74945.1	73383.8	73291.9
790.78	74692.3	74993.6	73261.5	73328	73261.5	73410.3	74697.8	73341.9	73261.5
790.68	75193.8	74790.9	73232.7	73300.3	73232.7	73398.8	74487.1	73302.9	73232.7
790.58	74507.2	74618.7	73201.5	73270.1	73201.5	73386.4	74304.1	73262.6	73201.5
790.48	74939.6	74478	73173.4	73243.1	73173.4	73379	74149.5	73226.4	73173.4
790.38	73384	74359.4	73143.1	73213.9	73143.1	73371.3	74014.2	73189.1	73143.1
790.28	74388.5	74268.5	73119.9	73191.9	73119.9	73372.9	73903.7	73159.7	73119.9
790.18	73522.5	74190.2	73091.9	73165.1	73091.9	73371.8	73802.8	73126.3	73091.9
790.08	73823.2	74130.7	73067.9	73142.3	73067.9	73377	73717.6	73097.6	73067.9
789.98	74216.5	74082.3	73042.4	73117.9	73042.4	73383.2	73640.3	73067.9	73042.4
789.88	74123.6	74042.8	73014.8	73091.7	73014.9	73390.1	73568.8	73036.7	73014.8
789.78	73043.9	74013.1	72987.6	73065.8	72987.7	73400.1	73503.7	73006.4	72987.6
789.68	73820.9	73996.6	72965.4	73044.8	72965.4	73417.9	73448.5	72981.4	72965.4
789.58	73630.7	73983.9	72939.3	73020.1	72939.4	73435.1	73393.6	72953	72939.3
789.48	74138.3	73978.7	72914.1	72996.3	72914.2	73456.3	73342.6	72925.7	72914.1
789.38	73606.9	73977.4	72886.3	72969.9	72886.4	73478.3	73291.8	72896.2	72886.3
789.28	74337.8	73984.5	72860.9	72946	72861.1	73506.1	73245.6	72869.3	72860.9
789.18	74751	73993.7	72832	72918.6	72832.2	73534.1	73197.7	72839.1	72832
789.08	73613.5	74006.4	72800.9	72889.1	72801.2	73563.8	73149.2	72806.9	72800.9
788.98	73478.5	74029.8	72775.1	72864.9	72775.4	73602.5	73107.3	72780.2	72775.1
788.88	74094.5	74059	72749.8	72841.2	72750.2	73645.8	73067	72754.1	72749.8
788.78	74553	74090.4	72721.5	72814.5	72722	73690	73024.8	72725.1	72721.5
788.68	74380.2	74124.9	72690.9	72785.6	72691.5	73736.2	72981.2	72693.9	72690.9
788.58	73647.9	74165.2	72660.9	72757.5	72661.7	73787.2	72939.1	72663.4	72660.9
788.48	75124.1	74214.1	72634.3	72732.6	72635.3	73845.9	72901.1	72636.4	72634.3
788.38	74739.4	74261	72600.6	72700.8	72601.8	73901.7	72856.7	72602.3	72600.6
788.28	74721.9	74314.7	72568.5	72670.7	72570.1	73963.4	72814.5	72569.9	72568.5
788.18	75057	74373.4	72536.4	72640.5	72538.4	74029.5	72772.9	72537.6	72536.4
788.08	74636	74435.3	72502.5	72608.7	72505.1	74098.1	72730.1	72503.5	72502.5
787.98	74949.6	74504.1	72470.5	72578.8	72473.6	74172.7	72689.6	72471.3	72470.5
787.88	74226.9	74576	72436.8	72547.2	72440.8	74249.8	72647.9	72437.5	72436.8
787.78	74634.9	74655.8	72406.4	72519.1	72411.3	74334.1	72609.9	72406.9	72406.4
787.68	74829.7	74738.2	72373.9	72488.9	72380	74420.4	72570.2	72374.3	72373.9
787.58	75554.5	74823.9	72340.3	72457.7	72347.9	74509.2	72529.8	72340.7	72340.3
787.48	74941.4	74910.4	72303.2	72423	72312.5	74598	72486.2	72303.5	72303.2
787.38	75030.8	75003.6	72268.8	72391.1	72280.3	74692.8	72445.6	72269	72268.8
787.28	75091.9	75100.1	72233.8	72358.7	72247.8	74790	72404.8	72234	72233.8
787.18	75195.4	75199.9	72198.3	72325.9	72215.5	74889.6	72363.8	72198.5	72198.3
787.08	75170	75302.4	72162.2	72292.6	72183.1	74990.9	72322.4	72162.4	72162.2
786.98	75367.1	75408.2	72126.1	72259.3	72151.5	75094.4	72281.2	72126.2	72126.1
786.88	76001.2	75515.6	72088.8	72225	72119.6	75198.4	72239.1	72088.9	72088.8
786.78	76376.7	75622.7	72048.4	72187.7	72085.5	75300.6	72194.1	72048.5	72048.4
786.68	76266.5	75730.2	72006.1	72148.4	72050.7	75401.9	72147.3	72006.1	72006.1
786.58	75813.8	75840.2	71964	72109.7	72017.6	75503.9	72101.1	71964.1	71964
786.48	76575.8	75954.1	71923.9	72072.9	71988	75607.9	72056.9	71923.9	71923.9
786.38	75606.3	76065.8	71880	72032.5	71956.5	75707.6	72009.2	71880.1	71880
786.28	76158.5	76183.2	71840.5	71996.6	71931.4	75810.6	71966	71840.5	71840.5
786.18	76274.9	76299.2	71798.2	71958.1	71906	75909.5	71920.1	71798.2	71798.2
786.08	76142.3	76415.4	71755.1	71918.9	71882.6	76005.5	71873.7	71755.1	71755.1
785.98	76694	76533	71712.4	71880.3	71862.8	76099.5	71827.8	71712.5	71712.4
785.88	77136.6	76648.4	71667	71839	71843.7	76187.5	71779.2	71667	71667
785.78	76504.2	76762.2	71619.3	71795.6	71826.3	76269.6	71728.5	71619.3	71619.3
785.68	76667.9	76879.5	71574.3	71755.1	71816.3	76350.3	71680.6	71574.3	71574.3
785.58	76485.4	76996.3	71528.3	71713.8	71810.2	76425.3	71631.9	71528.3	71528.3
785.48	76107.3	77114.6	71483	71673.4	71810.5	76495.7	71583.9	71483	71483
785.38	77501	77235.1	71439.2	71634.7	71818.6	76561.9	71537.6	71439.2	71439.2
785.28	77277.1	77349.8	71388.7	71589.4	71826.8	76615.1	71484.6	71388.7	71388.7
785.18	77549.2	77466.6	71339	71545.2	71843.4	76662.5	71432.6	71339	71339
785.08	77011.1	77583.3	71287.8	71499.6	71866.9	76701.2	71379	71287.8	71287.8
784.98	77775.7	77704.3	71238.9	71456.6	71901.7	76734.6	71327.9	71238.9	71238.9
784.88	77509.7	77823.5	71186.1	71410.1	71942.6	76756.1	71273	71186.1	71186.1
784.78	77716.7	77946.5	71134.3	71364.8	71995.2	76770.4	71219.2	71134.3	71134.3
784.68	78366.5	78071.5	71081.4	71318.5	72058.1	76774.8	71164.3	71081.4	71081.4
784.58	77847.3	78196.9	71025.1	71269.3	72129.9	76766.9	71106.1	71025.1	71025.1
784.48	77372.6	78329	70971	71222.5	72217.2	76752.2	71050.1	70971	70971
784.38	78978.2	78468	70918.9	71178.1	72320.3	76730	70996.2	70918.9	70918.9
784.28	78970.7	78604.7	70858.9	71126.2	72430.2	76690.5	70934.6	70858.9	70858.9
784.18	77865.5	78747.6	70798.8	71074.4	72555.5	76641.2	70872.7	70798.8	70798.8
784.08	77931.1	78902.1	70743.5	71028	72701.6	76587.2	70815.9	70743.5	70743.5
783.98	79289.5	79063.7	70687.7	70981.4	72864	76522.9	70758.5	70687.7	70687.7
783.88	79930.3	79226.6	70625.2	70928.6	73036.7	76442.4	70694.5	70625.2	70625.2
783.78	79023.1	79394.7	70559.4	70873	73223.7	76349	70627.2	70559.4	70559.4
783.68	79973.2	79575.9	70497.6	70821.9	73432.7	76250.2	70564	70497.6	70497.6
783.58	79456.9	79761.6	70431	70766.6	73654.6	76137.4	70496.1	70431	70431
783.48	79748.5	79959.1	70366.6	70713.9	73896.9	76017.8	70430.2	70366.6	70366.6
783.38	80199.4	80164.6	70300.4	70660.2	74155	75887.8	70362.8	70300.4	70300.4
783.28	80386.4	80377.3	70231.8	70604.8	74428.1	75746.9	70293	70231.8	70231.8
783.18	81260.3	80598.6	70162.1	70548.9	74717.1	75596.8	70222	70162.1	70162.1
783.08	81464.5	80824.4	70087.8	70489.3	75017.5	75434.5	70146.6	70087.8	70087.8
782.98	82142.5	81057.9	70012.3	70429.3	75331.9	75263.7	70069.9	70012.3	70012.3
782.88	81620.5	81295.7	69933.2	70366.6	75656.5	75082.5	69989.7	69933.2	69933.2
782.78	82280.8	81542.6	69856.2	70307	75995.6	74897.1	69911.6	69856.2	69856.2
782.68	82638.7	81792.4	69775.8	70245	76342.4	74702.2	69830.1	69775.8	69775.8
782.58	82612.9	82044.8	69693.2	70182.1	76695.9	74500	69746.6	69693.2	69693.2
782.48	82812.6	82300.5	69610.4	70120.1	77056.4	74292.6	69662.8	69610.4	69610.4
782.38	82363.9	82556.5	69526.3	70058.1	77419.9	74079.7	69577.7	69526.3	69526.3
782.28	82997.5	82814.1	69443.9	69999.3	77787.5	73864.7	69494.4	69443.9	69443.9
782.18	83386.6	83066.7	69358.1	69938.8	78151.6	73643	69407.7	69358.1	69358.1
782.08	83633.4	83312.8	69270.1	69877.7	78510.2	73416.5	69318.8	69270.1	69270.1
781.98	83505	83551.4	69180.6	69816.9	78861.6	73186.2	69228.3	69180.6	69180.6
781.88	84139.9	83781.6	69091.1	69758.4	79204	72954.5	69138.1	69091.1	69091.1
781.78	83962.6	83997.8	68998.3	69698.8	79531.2	72718.3	69044.4	68998.3	68998.3
781.68	84004.1	84201.5	68905.9	69642	79844.2	72481.8	68951.2	68905.9	68905.9
781.58	84696.8	84389.3	68812.9	69587.4	80138.4	72244.7	68857.4	68812.9	68812.9
781.48	84352.4	84556.2	68716.1	69532.1	80408.4	72004.2	68759.9	68716.1	68716.1
781.38	85279.9	84704.6	68620.6	69481.4	80655.5	71765.7	68663.6	68620.6	68620.6
781.28	84147.6	84826.8	68520.2	69429.7	80871.5	71523.7	68562.5	68520.2	68520.2
781.18	83755.8	84931	68424.6	69387.2	81063.4	71288.1	68466.2	68424.6	68424.6
781.08	84792.4	85011.9	68330.5	69350.9	81225.2	71055.9	68371.4	68330.5	68330.5
780.98	84551.9	85062.2	68231	69315.1	81348.2	70820.8	68271.3	68231	68231
780.88	84158.4	85086.9	68132.2	69286.5	81436.3	70589	68171.8	68132.2	68132.2
780.78	84252.1	85086.9	68034.8	69267.3	81488.7	70361.6	68073.8	68034.8	68034.8
780.68	83673.5	85060.7	67936.5	69257	81501.8	70136.5	67974.9	67936.5	67936.5
780.58	84469.7	85013	67840.5	69261.1	81477.9	69917.2	67878.2	67840.5	67840.5
780.48	84109.3	84940.1	67740.2	69276.4	81409.7	69697.3	67777.4	67740.2	67740.2
780.38	84884.1	84851.9	67641.2	69312.7	81302.4	69482.6	67677.8	67641.2	67641.2
780.28	85012.9	84748.9	67538.1	69370.5	81150.9	69267.6	67574.1	67538.1	67538.1
780.18	84062.8	84642.6	67433.8	69460.7	80958.4	69055.7	67469.3	67433.8	67433.8
780.08	84538.8	84548.9	67333.6	69598.2	80731	68852	67368.5	67333.6	67333.6
779.98	83995.7	84475.1	67230.6	69789.4	80462.8	68649.8	67265	67230.6	67230.6
779.88	84717.7	84443.1	67129.8	70054.4	80160.4	68453.9	67163.6	67129.8	67129.8
779.78	84480.4	84467.9	67025	70406.5	79819.4	68258.6	67058.3	67025	67025
779.68	84478.5	84578.1	66920.9	70872.8	79446.1	68068.1	66953.7	66920.9	66920.9
779.58	85694.4	84799.6	66816.2	71476.2	79042.1	67881.4	66848.6	66816.2	66816.2
779.48	86905	85156.3	66705.4	72238.8	78603.6	67692.8	66737.3	66705.4	66705.4
779.38	86380.1	85677.3	66588.4	73186.6	78133.8	67502.1	66619.8	66588.4	66588.4
779.28	87937.3	86399.6	66473.2	74354.2	77643.4	67317.4	66504.2	66473.2	66473.2
779.18	88230.4	87339.2	66350.2	75755	77125.3	67128.9	66380.8	66350.2	66350.2
779.08	89541	88519.4	66225.3	77408.8	76588.8	66942.3	66255.4	66225.3	66225.3
778.98	91115.3	89946.2	66093.6	79319.3	76031.6	66752.7	66123.3	66093.6	66093.6
778.88	92091.3	91613.3	65953.8	81476.8	75456.1	66558.8	65983.1	65953.8	65953.8
778.78	94428.3	93505.9	65808.8	83863.9	74867.6	66363.1	65837.7	65808.8	65808.8
778.68	96105.1	95582.4	65652.2	86436.5	74262.5	66159.2	65680.6	65652.2	65652.2
778.58	97191.4	97785.3	65486.9	89133.9	73647.1	65949.9	65515	65486.9	65486.9
778.48	99333	100038	65315.7	91877.9	73026.3	65737.9	65343.4	65315.7	65315.7
778.38	101297	102226	65133.6	94549.7	72398.2	65517.9	65161	65133.6	65133.6
778.28	102933	104215	64941.5	97014.4	71765.6	65290.7	64968.4	64941.5	64941.5
778.18	103929	105849	64740.7	99114.6	71132	65057.5	64767.3	64740.7	64740.7
778.08	104965	106962	64534.3	100680	70502.8	64821.3	64560.6	64534.3	64534.3
777.98	106260	107401	64322.1	101559	69879.1	64581.5	64348	64322.1	64322.1
777.88	106207	107058	64102.7	101640	69261.7	64337	64128.3	64102.7	64102.7
777.78	105752	105911	63882.6	100900	68657.8	64093.7	63907.8	63882.6	63882.6
777.68	105383	104014	63663.6	99392.7	68070.4	63853.5	63688.5	63663.6	63663.6
777.58	103192	101494	63445.3	97243.5	67500.4	63615.9	63469.9	63445.3	63445.3
777.48	101760	98518	63236.2	94620.4	66956.5	63389.3	63260.5	63236.2	63236.2
777.38	97820.4	95256.3	63033	91692.2	66436.1	63170	63056.9	63033	63033
777.28	93975.1	91874.2	62847.3	88624.1	65951.2	62969.8	62871	62847.3	62847.3
777.18	89007.6	88499.5	62678.8	85544.4	65501.3	62788.1	62702.2	62678.8	62678.8
777.08	85591.2	85244.7	62532.9	82565	65092.1	62630.3	62556	62532.9	62532.9
776.98	80879.3	82175.9	62402.4	79753	64715.9	62489	62425.2	62402.4	62402.4
776.88	77515.4	79356.9	62293.5	77172.2	64378.8	62370.4	62316	62293.5	62293.5
776.78	74236.5	76813.6	62199.9	74849.1	64074	62268	62222.1	62199.9	62199.9
776.68	73094.4	74560.5	62121.2	72799	63800.5	62181.5	62143.2	62121.2	62121.2
776.58	71289.1	72592	62047.6	71016.7	63547.9	62100.9	62069.3	62047.6	62047.6
776.48	68965.9	70899	61982.1	69494.1	63318.5	62029.1	62003.6	61982.1	61982.1
776.38	68239.2	69467.3	61927.2	68217.7	63114.2	61968.6	61948.4	61927.2	61927.2
776.28	67149.2	68264.1	61875.6	67155.6	62926.7	61911.9	61896.5	61875.6	61875.6
776.18	67324.4	67263.2	61828.7	66282.6	62756.8	61860.7	61849.4	61828.7	61828.7
776.08	65655.2	66431.9	61780.9	65566.5	62597.9	61808.9	61801.3	61780.9	61780.9
775.98	65564	65750.5	61740.6	64988.7	62457.7	61765.1	61760.9	61740.6	61740.6
775.88	65595.2	65187.4	61700.7	64518.4	62328.2	61722	61720.6	61700.7	61700.7
775.78	64753	64719.4	61660.3	64133.3	62207.9	61679	61680.1	61660.3	61660.3
775.68	64971.1	64331.4	61623.8	63819.3	62100.2	61640	61643.3	61623.8	61623.8
775.58	64746.5	64003.3	61586	63556.6	61999.3	61600.1	61605.3	61586	61586
775.48	65104.2	63724	61549.2	63335.2	61906.6	61561.4	61568.2	61549.2	61549.2
775.38	63947.8	63480.9	61510.4	63143.2	61818.6	61521	61529.3	61510.4	61510.4
775.28	64296.3	63273.1	61476.9	62980.3	61742	61486.1	61495.6	61476.9	61476.9
775.18	63507.1	63087.5	61441.7	62833.9	61668.9	61449.6	61460.1	61441.7	61441.7
775.08	63537	62924.9	61410	62705.7	61604.2	61416.8	61428.2	61410	61410
774.98	63402.4	62777.8	61378	62588.4	61543.4	61383.8	61396	61378	61378
774.88	63103.4	62644.5	61346.4	62481	61487.1	61351.5	61364.3	61346.4	61346.4
774.78	62758.1	62523.5	61316.2	62382.4	61435.3	61320.5	61333.8	61316.2	61316.2
774.68	63376	62413.5	61287.4	62291.7	61388	61291.1	61304.8	61287.4	61287.4
774.58	62900.5	62308.5	61255.6	62203.3	61340.3	61258.7	61272.8	61255.6	61255.6
774.48	62413.2	62212.8	61225.8	62121.8	61297	61228.5	61242.9	61225.8	61225.8
774.38	61871.7	62125.4	61198.2	62046.6	61257.8	61200.5	61215.1	61198.2	61198.2
774.28	62500.3	62046	61173.1	61977.6	61222.8	61175	61189.8	61173.1	61173.1
774.18	62022.8	61968.3	61144.8	61908.7	61186.2	61146.5	61161.4	61144.8	61144.8
774.08	61989.2	61897.1	61118.7	61844.9	61153	61120.1	61135.1	61118.7	61118.7
773.98	61756.5	61829.7	61092.6	61783.8	61121	61093.8	61108.8	61092.6	61092.6
773.88	61386.6	61766.7	61067.5	61726.2	61090.9	61068.5	61083.5	61067.5	61067.5
773.78	61692.2	61708.4	61044	61672.4	61063.3	61044.8	61059.8	61044	61044
773.68	61839.3	61651.3	61018.9	61619	61034.7	61019.6	61034.6	61018.9	61018.9
773.58	62601.8	61595.8	60993.1	61566.7	61006	60993.7	61008.6	60993.1	60993.1
773.48	61732.1	61538.8	60963.5	61512.4	60974	60964	60978.9	60963.5	60963.5
773.38	61309.4	61487.8	60937.9	61463.5	60946.4	60938.3	60953.1	60937.9	60937.9
773.28	61162.2	61440.4	60914.1	61418	60921.1	60914.5	60929.2	60914.1	60914.1
773.18	61450.8	61395.2	60890.9	61374.4	60896.6	60891.2	60905.9	60890.9	60890.9
773.08	61234	61350	60866.3	61330.5	60870.8	60866.6	60881.1	60866.3	60866.3
772.98	60507	61307.1	60842.6	61288.6	60846.2	60842.8	60857.2	60842.6	60842.6
772.88	61848.7	61268.7	60822.2	61251.1	60825.1	60822.3	60836.7	60822.2	60822.2
772.78	60497.9	61224.9	60795.3	61208.1	60797.7	60795.5	60809.7	60795.3	60795.3
772.68	61435.9	61188.4	60774.7	61172.2	60776.6	60774.8	60788.9	60774.7	60774.7
772.58	60774.9	61148.3	60749.6	61132.7	60751.1	60749.7	60763.7	60749.6	60749.6
772.48	61949	61112.1	60727.5	61096.9	60728.7	60727.6	60741.4	60727.5	60727.5
772.38	61574.9	61070.9	60699.8	61056.2	60700.7	60699.8	60713.6	60699.8	60699.8
772.28	60702.9	61032.2	60673.6	61017.7	60674.4	60673.7	60687.3	60673.6	60673.6
772.18	61387.8	60998.1	60651.5	60983.9	60652.1	60651.5	60665	60651.5	60651.5
772.08	61383.1	60961.3	60626	60947.4	60626.5	60626.1	60639.4	60626	60626
771.98	61533.9	60924.9	60600.5	60911.2	60600.8	60600.5	60613.8	60600.5	60600.5
771.88	61544	60888.3	60574.1	60874.8	60574.3	60574.1	60587.2	60574.1	60574.1
771.78	60991.4	60852	60547.5	60838.7	60547.7	60547.5	60560.6	60547.5	60547.5
771.68	60668.4	60818.6	60523.4	60805.5	60523.6	60523.4	60536.3	60523.4	60523.4
771.58	60460.5	60787	60500.7	60774.1	60500.9	60500.8	60513.6	60500.7	60500.7
771.48	60061	60756.8	60478.9	60744	60479	60478.9	60491.6	60478.9	60478.9
771.38	60774.1	60728.6	60458.9	60716	60459	60458.9	60471.5	60458.9	60458.9
771.28	60327	60697.4	60435.4	60684.9	60435.5	60435.4	60447.9	60435.4	60435.4
771.18	59888.6	60668.6	60413.9	60656.2	60414	60413.9	60426.3	60413.9	60413.9
771.08	60394.4	60642	60394.4	60629.7	60394.4	60394.4	60406.6	60394.4	60394.4

## Sheet: 2d
Bind Energy (eV)	Intensity (arb. u.)
	Raw Intensity	Peak Sum	Background	Co-P 2P3/2	Co-O 2P3/2	Sat.	Co-P 2P1/2	Co-O 2P1/2	Sat.
812.08	79056.6	79316	79052.6	79062.7	79064.2	79101.9	79054.3	79077.5	79218.4
811.98	79955.5	79316.3	79048.6	79058.7	79060.2	79098.3	79050.3	79073.8	79217.8
811.88	80158.4	79311	79038.9	79049.1	79050.6	79088.9	79040.6	79064.5	79211.7
811.78	80278.6	79304.5	79027.8	79038.1	79039.6	79078.2	79029.6	79053.8	79204.3
811.68	79437.3	79297.4	79015.9	79026.3	79027.8	79066.7	79017.7	79042.3	79196.3
811.58	79756.5	79295.7	79009.3	79019.7	79021.2	79060.4	79011.1	79036	79193.7
811.48	79871	79292.1	79000.6	79011	79012.6	79052.1	79002.4	79027.7	79189.2
811.38	79523.7	79288	78991.1	79001.6	79003.2	79043	78993	79018.6	79184.1
811.28	79430.7	79286.2	78983.8	78994.3	78995.9	79036	78985.6	79011.7	79181.4
811.18	79073.4	79285.2	78976.9	78987.6	78989.2	79029.6	78978.8	79005.2	79179.4
811.08	79721	79286.7	78972.3	78983	78984.7	79025.4	78974.2	79001.1	79179.9
810.98	79622.8	79284.4	78963.6	78974.4	78976.1	79017.1	78965.6	78992.8	79176.6
810.88	79121.6	79283	78955.5	78966.3	78968	79009.3	78957.4	78985.1	79174.2
810.78	78532.9	79285.1	78950.4	78961.3	78963	79004.7	78952.4	78980.5	79175.2
810.68	78881	79291.2	78949.1	78960	78961.7	79003.7	78951.1	78979.6	79180.3
810.58	78714.8	79295.5	78945.5	78956.5	78958.3	79000.6	78947.5	78976.5	79183.6
810.48	79137.5	79301.3	78942.9	78954	78955.8	78998.5	78945	78974.4	79188.3
810.38	79854.5	79305	78937.7	78948.9	78950.7	78993.7	78939.8	78969.7	79190.9
810.28	78369.7	79304.7	78927.9	78939.2	78941	78984.3	78930	78960.4	79189.4
810.18	78970.1	79314.2	78927.4	78938.7	78940.6	78984.3	78929.6	78960.4	79197.8
810.08	79276.2	79320.6	78923.2	78934.6	78936.4	78980.4	78925.3	78956.7	79203.1
809.98	78721	79325.8	78916.9	78928.4	78930.3	78974.7	78919.1	78951	79207.1
809.88	79414.1	79335.3	78914.2	78925.7	78927.6	78972.4	78916.4	78948.8	79215.4
809.78	79923.8	79341.2	78907.1	78918.6	78920.6	78965.7	78909.3	78942.2	79220.1
809.68	78845.7	79344.8	78896.6	78908.3	78910.3	78955.7	78898.9	78932.4	79222.4
809.58	78344.4	79356.1	78893	78904.7	78906.7	78952.5	78895.2	78929.3	79232.5
809.48	79366	79371.7	78892.4	78904.2	78906.2	78952.4	78894.7	78929.4	79246.8
809.38	79018.5	79382.1	78885.4	78897.3	78899.4	78945.9	78887.8	78923.1	79255.9
809.28	79361.5	79395.9	78880.6	78892.6	78894.6	78941.6	78882.9	78918.9	79268.3
809.18	79401.1	79408.9	78873.6	78885.6	78887.7	78935.1	78875.9	78912.5	79280
809.08	79056.4	79423.2	78866.2	78878.4	78880.5	78928.2	78868.7	78905.9	79292.9
808.98	79250.8	79441.2	78861.1	78873.2	78875.4	78923.5	78863.5	78901.4	79309.5
808.88	79566.3	79459.8	78854.6	78866.9	78869	78917.6	78857.1	78895.6	79326.6
808.78	78802	79478.2	78846.1	78858.5	78860.6	78909.6	78848.6	78887.9	79343.6
808.68	79217.4	79503.5	78842.4	78854.8	78857	78906.4	78844.9	78884.9	79367.3
808.58	78642.5	79528.3	78836	78848.5	78850.8	78900.6	78838.6	78879.3	79390.6
808.48	78781.9	79559.1	78833.2	78845.8	78848.1	78898.3	78835.9	78877.3	79419.9
808.38	79067.3	79591.4	78829.6	78842.2	78844.6	78895.2	78832.2	78874.5	79450.7
808.28	78838.1	79624.7	78824.1	78836.8	78839.2	78890.2	78826.8	78869.8	79482.3
808.18	79465.8	79662.3	78820	78832.8	78835.2	78886.7	78822.7	78866.6	79518.2
808.08	79676.8	79698.9	78811.9	78824.9	78827.2	78879.2	78814.7	78859.4	79553.1
807.98	79865.8	79737.3	78802.5	78815.5	78817.9	78870.3	78805.2	78850.9	79589.8
807.88	78708.9	79777.9	78791.8	78804.9	78807.3	78860.2	78794.6	78841.1	79628.6
807.78	79440	79829.3	78788.3	78801.5	78804	78857.3	78791.2	78838.6	79678.2
807.68	79832.5	79879.8	78780.2	78793.5	78796	78849.8	78783.1	78831.5	79727
807.58	79479.8	79931.8	78769.6	78782.9	78785.5	78839.8	78772.5	78821.9	79777.1
807.48	79884.3	79990.1	78761.1	78774.6	78777.1	78831.9	78764.1	78814.5	79833.4
807.38	79738.7	80050.1	78750	78763.6	78766.2	78821.4	78753	78804.5	79891.5
807.28	79945.6	80115.4	78739.8	78753.4	78756.1	78811.8	78742.9	78795.4	79954.8
807.18	79827.7	80184.1	78728.2	78741.9	78744.6	78800.9	78731.3	78785	80021.4
807.08	80228.8	80258.2	78717.3	78731.1	78733.8	78790.6	78720.4	78775.3	80093.5
806.98	80970	80334.8	78703.8	78717.7	78720.4	78777.7	78706.9	78763	80167.9
806.88	80674.3	80411.8	78685.5	78699.5	78702.3	78760.1	78688.7	78746	80242.6
806.78	81051.3	80495.7	78669	78683.1	78685.9	78744.2	78672.3	78730.8	80324.3
806.68	80695.2	80582.6	78650	78664.2	78667.1	78725.9	78653.3	78713.2	80408.9
806.58	80288.9	80677	78633.1	78647.4	78650.3	78709.7	78636.5	78697.7	80500.9
806.48	80955.5	80779.5	78618.7	78633.1	78636	78696	78622.1	78684.7	80601
806.38	80817.9	80883.3	78600	78614.5	78617.4	78678	78603.4	78667.5	80702.3
806.28	81573	80993.5	78582	78596.6	78599.6	78660.7	78585.5	78651.1	80809.9
806.18	80961.3	81104.5	78559.2	78573.9	78576.9	78638.6	78562.8	78629.9	80918.4
806.08	82536.6	81224.9	78540.1	78554.9	78558	78620.2	78543.7	78612.4	81036
805.98	82111.1	81340.9	78510.9	78525.8	78528.9	78591.8	78514.6	78585	81149.2
805.88	80687.3	81464.8	78484.2	78499.3	78502.4	78565.9	78488	78560.1	81270.4
805.78	80967.9	81603	78466.4	78481.5	78484.7	78548.8	78470.2	78544.1	81405.6
805.68	82350	81744.7	78446.6	78461.9	78465.1	78529.8	78450.5	78526.2	81544.3
805.58	83092.5	81882.6	78418	78433.4	78436.7	78502	78422	78499.6	81679.1
805.48	83339.7	82020.7	78384.6	78400.1	78403.4	78469.3	78388.6	78468.3	81814.1
805.38	83345.3	82161.6	78349.4	78365	78368.4	78434.9	78353.5	78435.2	81951.7
805.28	83317.3	82306.7	78314	78329.7	78333.1	78400.3	78318.1	78402	82093.4
805.18	82914.3	82455.9	78278.5	78294.3	78297.8	78365.6	78282.6	78368.8	82239.1
805.08	83782.8	82611	78245.3	78261.2	78264.7	78333.3	78249.5	78338	82390.6
804.98	84266.6	82763.9	78206.4	78222.5	78226.1	78295.3	78210.7	78301.6	82539.8
804.88	84387.6	82916.3	78164.3	78180.4	78184.1	78254	78168.6	78262.1	82688.4
804.78	84308.5	83070.1	78121.1	78137.4	78141.1	78211.7	78125.6	78221.6	82838.3
804.68	84127.4	83226.1	78078.1	78094.6	78098.3	78169.6	78082.7	78181.4	82990.2
804.58	85032.6	83384.2	78036	78052.6	78056.4	78128.4	78040.7	78142.3	83144.1
804.48	84524.8	83537.2	77988	78004.7	78008.5	78081.3	77992.7	78097.3	83292.8
804.38	85152.5	83693.1	77942.8	77959.7	77963.5	78037	77947.6	78055.3	83444.2
804.28	84705.9	83844.2	77893.4	77910.4	77914.3	77988.6	77898.3	78009.3	83590.6
804.18	84377.3	83996.6	77846.6	77863.6	77867.6	77942.6	77851.5	77965.9	83738.2
804.08	85712.1	84148.6	77801.4	77818.6	77822.7	77898.5	77806.5	77924.4	83885.2
803.98	84606.5	84289.2	77747.6	77765	77769.1	77845.7	77752.8	77874.4	84020.6
803.88	85462.1	84432.7	77700.5	77717.9	77722.1	77799.5	77705.7	77831.1	84158.7
803.78	85575	84566	77647.6	77665.2	77669.4	77747.6	77652.9	77782.4	84286.4
803.68	85859	84692.9	77593.7	77611.4	77615.7	77694.8	77599.1	77732.9	84407.5
803.58	85563.8	84811.4	77537.7	77555.5	77559.9	77639.8	77543.2	77681.4	84520
803.48	85414.8	84924.4	77483.1	77501.1	77505.5	77586.3	77488.8	77631.7	84626.6
803.38	84859.1	85029.7	77429.2	77447.4	77451.8	77533.4	77434.9	77582.8	84725.4
803.28	85477.7	85129.2	77378.4	77396.7	77401.2	77483.7	77384.3	77537.3	84818
803.18	85392.7	85214.8	77323.4	77341.9	77346.4	77429.9	77329.4	77487.9	84896.4
803.08	85460.2	85289.7	77268.6	77287.2	77291.9	77376.2	77274.7	77439	84963.8
802.98	85524.4	85352.4	77213.1	77231.8	77236.5	77321.8	77219.2	77389.7	85018.6
802.88	86172.5	85401.9	77156.7	77175.6	77180.4	77266.6	77163	77339.9	85059.9
802.78	84866.4	85433.9	77096	77115	77119.9	77207	77102.4	77286.1	85083.3
802.68	86335.8	85460.3	77043.1	77062.2	77067.2	77155.3	77049.6	77240.6	85100.6
802.58	85077.5	85462.9	76980.5	76999.9	77004.9	77094	76987.2	77186.1	85093.5
802.48	85009.2	85458.6	76925.6	76945.1	76950.2	77040.3	76932.4	77139.6	85078.9
802.38	85102.3	85439.6	76870.7	76890.4	76895.5	76986.6	76877.7	77093.8	85049
802.28	85452.3	85404.8	76814.8	76834.7	76839.9	76932.1	76822	77047.9	85002.4
802.18	85195.9	85352.7	76756.5	76776.5	76781.8	76875	76763.8	77000.3	84937.7
802.08	85112	85287.2	76699.3	76719.5	76724.9	76819.2	76706.8	76955	84858.5
801.98	85150.8	85207.8	76642.4	76662.7	76668.2	76763.6	76650	76911.2	84764
801.88	85271.9	85114.2	76584.8	76605.3	76610.9	76707.4	76592.6	76868.3	84653.7
801.78	84951.5	85006.6	76526.1	76546.8	76552.4	76650.1	76534.1	76826.2	84527.6
801.68	84597.6	84888.8	76469.1	76489.9	76495.7	76594.4	76477.2	76788.1	84388.9
801.58	84341.2	84762.3	76413.9	76434.9	76440.8	76540.7	76422.2	76754.6	84238.5
801.48	84660.2	84627.7	76360	76381.2	76387.1	76488.2	76368.5	76726	84076.5
801.38	84243.1	84483	76303.7	76325.1	76331.1	76433.5	76312.5	76699.3	83900.2
801.28	85055.9	84334.8	76249.8	76271.3	76277.4	76381	76258.7	76680.2	83714.9
801.18	84467.2	84177.2	76190.3	76212.1	76218.3	76323.1	76199.5	76662	83513.8
801.08	84303.4	84021.4	76134.2	76156.2	76162.4	76268.6	76143.6	76655.1	83306.6
800.98	84207	83867.2	76078.8	76100.9	76107.3	76214.7	76088.4	76658.2	83091.4
800.88	83520.3	83717.1	76023.6	76045.9	76052.4	76161.2	76033.4	76672.9	82869.1
800.78	84414.6	83577.8	75972.4	75994.9	76001.5	76111.6	75982.5	76705.1	82644.1
800.68	83841.8	83442.8	75915.2	75938	75944.7	76056.2	75925.6	76747.3	82407.2
800.58	84535.6	83324.8	75861.3	75884.3	75891.1	76003.9	75872	76811.3	82168.9
800.48	83200.1	83219.6	75802.7	75825.9	75832.8	75947.1	75813.6	76892.1	81921.7
800.38	84293.9	83144	75752.2	75775.5	75782.6	75898.3	75763.4	77005.6	81679.5
800.28	84538.2	83086.9	75694.4	75718	75725.1	75842.3	75705.9	77139.8	81427.7
800.18	83230	83057.6	75634.7	75658.5	75665.8	75784.5	75646.5	77303.5	81172.4
800.08	82824.5	83069.9	75582.9	75606.9	75614.3	75734.5	75595.1	77509.6	80924.1
799.98	84523.6	83122.3	75533.3	75557.5	75565	75686.8	75545.8	77755.9	80677.7
799.88	85045.7	83205	75472.7	75497.1	75504.8	75628.2	75485.6	78031.9	80421
799.78	85344.8	83328.5	75408.4	75433.1	75440.9	75565.9	75421.7	78347.5	80161.7
799.68	84873.8	83496.8	75341.9	75366.8	75374.6	75501.3	75355.5	78706.4	79901.6
799.58	85284.7	83716.3	75277.9	75303	75311	75439.4	75291.9	79113.9	79646.4
799.48	84975.8	83982.4	75210.9	75236.2	75244.4	75374.5	75225.3	79565.6	79390.8
799.38	85091.1	84298.9	75145.4	75171	75179.3	75311.1	75160.3	80064.3	79139.9
799.28	86612.4	84661.9	75078.8	75104.6	75113	75246.7	75094.1	80605.8	78891.5
799.18	85859.7	85059.5	75002.2	75028.2	75036.8	75172.3	75018	81178.1	78636.9
799.08	85520.8	85501.1	74929.8	74956.1	74964.9	75102.2	74946.2	81789.9	78390.9
798.98	86303	85978.7	74859.1	74885.7	74894.6	75033.8	74876	82433.2	78151
798.88	87397.1	86476.9	74783.1	74809.9	74818.9	74960.1	74800.6	83092.1	77910.6
798.78	87909.7	86984.7	74699.7	74726.8	74735.9	74879.1	74717.7	83755.6	77667.9
798.68	87401.2	87495.6	74612.5	74639.9	74649.2	74794.4	74631.2	84416.9	77426.5
798.58	88274.6	88002.9	74528	74555.6	74565.1	74712.4	74547.3	85069.2	77193.2
798.48	89498	88485.4	74437.4	74465.3	74475	74624.4	74457.5	85691.1	76959.3
798.38	89131.7	88925.3	74338.6	74366.8	74376.6	74528.2	74359.4	86264.7	76722.7
798.28	89123.4	89317.8	74241.5	74269.9	74280	74433.7	74263	86785.3	76493.3
798.18	88329.1	89645.2	74143.8	74172.5	74182.7	74338.7	74166.2	87235.1	76268.9
798.08	90117.2	89896.7	74050.5	74079.5	74089.9	74248.2	74073.7	87603.3	76054.6
797.98	89428.8	90042.5	73945.3	73974.7	73985.2	74145.9	73969.5	87860.1	75833.9
797.88	89084.1	90085.9	73843.9	73873.5	73884.2	74047.3	73868.9	88008.8	75622.5
797.78	89836.4	90016.1	73743.9	73773.8	73784.8	73950.3	73770	88038.8	75418
797.68	89695.2	89821.5	73638.6	73668.8	73680	73848	73665.8	87938.5	75213.5
797.58	90582.6	89507.5	73533.5	73564	73575.4	73745.9	73561.9	87713.3	75014.4
797.48	90071.7	89071.5	73422.2	73453	73464.6	73637.8	73451.8	87361	74814.2
797.38	88680.3	88530.9	73313.4	73344.5	73356.3	73532.2	73344.3	86898.9	74621.5
797.28	88508.7	87902.7	73212.6	73244.1	73256.1	73434.7	73244.9	86344.2	74441.8
797.18	88811.3	87192.5	73112.3	73144.1	73156.4	73337.8	73146.1	85702.7	74267
797.08	87340.2	86413.1	73009.5	73041.6	73054.1	73238.4	73044.9	84987.2	74094.3
796.98	86949.6	85590.3	72915.3	72947.7	72960.5	73147.7	72952.4	84223.9	73934.4
796.88	86394.2	84733.6	72822.9	72855.7	72868.7	73059	72861.9	83422.1	73780.6
796.78	85839.3	83857.9	72733.5	72766.6	72779.9	72973.3	72774.5	82597.4	73633.7
796.68	84469.6	82976.5	72646.9	72680.5	72694	72890.6	72690.1	81762.8	73493.4
796.58	82544	82107.7	72568.5	72602.4	72616.2	72816	72614	80937	73364.8
796.48	82065.5	81264.9	72501.7	72536	72550	72753.2	72549.7	80133.4	73251.2
796.38	81817.2	80449.5	72437.5	72472.1	72486.4	72693.1	72488.2	79353.7	73143.4
796.28	81149.5	79667.4	72374.4	72409.5	72424	72634.3	72428.2	78603.9	73039.9
796.18	79811.9	78927.1	72315.2	72350.6	72365.5	72579.3	72372.2	77892.6	72942.9
796.08	78599.4	78238.6	72264	72299.8	72315	72532.6	72324.5	77230	72856.8
795.98	77866.4	77603.7	72220.1	72256.3	72271.8	72493.3	72284.5	76617.9	72780.5
795.88	76389.4	77022.2	72180.6	72217.2	72233	72458.4	72249.2	76056.4	72710.8
795.78	76016.9	76499.2	72150.1	72187.1	72203.2	72432.8	72223.4	75550.6	72652.5
795.68	76113.9	76027.3	72121.7	72159.2	72175.6	72409.5	72200.3	75093.1	72598.3
795.58	74979.3	75603	72092.6	72130.5	72147.2	72385.5	72176.9	74680.6	72545.3
795.48	74471.8	75231.5	72070.4	72108.7	72125.9	72368.7	72161.2	74318.3	72500.9
795.38	74122.7	74906.9	72051.3	72090.1	72107.5	72355.1	72149.3	74000.2	72461.3
795.28	73989.3	74625.2	72034.3	72073.5	72091.3	72343.7	72140.3	73722.4	72425.3
795.18	73177.4	74381.6	72018	72057.6	72075.8	72333.4	72133.1	73480	72391.5
795.08	73437.5	74177.4	72006.7	72046.8	72065.4	72328.2	72132.1	73274.4	72363.9
794.98	73641.7	74002.6	71993.7	72034.2	72053.3	72321.6	72130.8	73095.1	72335.9
794.88	71951.1	73854.5	71979.3	72020.3	72039.8	72313.8	72129.9	72939.5	72307.5
794.78	72915	73742	71975.5	72017	72036.9	72316.9	72141.5	72816.2	72290.8
794.68	72564.2	73646	71965.6	72007.6	72027.9	72314.2	72149.6	72705.6	72268.8
794.58	73197.1	73572.4	71957.8	72000.3	72021.1	72314	72162.7	72613.3	72249.9
794.48	71787.3	73513.4	71946	71989.1	72010.3	72310.1	72175.6	72530.5	72227.7
794.38	72801.1	73480.4	71943	71986.6	72008.2	72315.3	72201.9	72468.1	72215.1
794.28	73197.9	73457.5	71933.6	71977.7	71999.9	72314.6	72227.7	72408.9	72196.6
794.18	72674.9	73448.6	71921.6	71966.3	71989	72311.7	72258.3	72355.1	72176.3
794.08	73077.5	73459.9	71912.9	71958.1	71981.3	72312.5	72301.7	72311	72159.6
793.98	73301.2	73487.8	71901.5	71947.4	71971.1	72311.3	72355.1	72269.7	72140.9
793.88	74121.7	73536.1	71888.7	71935.1	71959.4	72309.2	72423.6	72231.3	72121.2
793.78	73508.4	73606.4	71870.7	71917.7	71942.5	72302.4	72509.3	72191.3	72096.6
793.68	74625.6	73715	71856.4	71903.9	71929.3	72300	72629.4	72157.9	72076.2
793.58	74851.8	73862.3	71834.9	71883.1	71909.1	72291.2	72784.8	72119.7	72049
793.48	75062.8	74070.2	71811.9	71860.8	71887.4	72281.7	72997.6	72081.9	72020.5
793.38	75424.4	74360.1	71787.5	71836.9	71864.2	72271.5	73289.8	72044.1	71990.9
793.28	74910.9	74756.6	71760.6	71810.7	71838.6	72259.8	73685.9	72005.3	71959.1
793.18	75342.3	75281.8	71736.7	71787.5	71816.1	72252.2	74208.5	71970.6	71930.6
793.08	75941.5	75900.4	71710	71761.5	71790.7	72242.9	74822.1	71933.9	71899.4
792.98	75213.2	76474.5	71679.4	71731.5	71761.5	72230.7	75389.1	71894.1	71864.5
792.88	76696.9	76758.5	71653.1	71706	71736.7	72224.2	75663.8	71859.3	71834.2
792.78	76867.9	76560.9	71617.4	71670.9	71702.4	72209.7	75454.6	71815.6	71794.6
792.68	76348.7	75996.3	71580.3	71634.6	71666.9	72195.3	74876.3	71771.1	71753.8
792.58	75322.9	75330.1	71546.3	71601.4	71634.4	72185.5	74194.1	71730	71716.2
792.48	75533	74741.1	71518.5	71574.3	71608.3	72183.8	73586.7	71695.7	71685
792.38	74171.4	74275.2	71489.3	71545.8	71580.7	72182.4	73100.1	71660.1	71652.4
792.28	74223.5	73933.4	71468.4	71525.8	71561.5	72191.5	72734.8	71633.3	71628.3
792.18	74019.9	73681.6	71447	71505.2	71541.9	72202.3	72457.1	71606.4	71603.9
792.08	73413	73498.6	71426.8	71485.9	71523.4	72216.6	72245.3	71580.9	71580.7
791.98	72607.4	73368.7	71410.3	71470.2	71508.8	72237.1	72083.6	71559.3	71561.4
791.88	72848.5	73280.5	71398.8	71459.5	71499.2	72265.2	71960.6	71542.9	71547
791.78	72397.9	73218.5	71385.7	71447.3	71488	72294.7	71860.4	71525.2	71531.2
791.68	73002.6	73180.7	71375.3	71437.8	71479.6	72330	71781.1	71510.5	71518.2
791.58	72362.8	73156.3	71361.1	71424.5	71467.4	72364.7	71711.5	71492.1	71501.4
791.48	72207.2	73150	71350.7	71415.1	71459.2	72406.8	71656.1	71477.8	71488.6
791.38	72407.3	73156.6	71341.4	71406.7	71452.1	72453.6	71609.7	71464.6	71476.8
791.28	72409.8	73172.5	71330.6	71397	71443.6	72503	71568.1	71450.2	71463.8
791.18	72191.6	73197.6	71319.8	71387.2	71435.1	72556.5	71531.4	71435.9	71450.7
791.08	71729	73232.8	71310.4	71378.7	71428.1	72615.6	71500	71423.1	71439
790.98	71632.2	73278.9	71303.7	71373.2	71423.9	72682.4	71474.6	71413.3	71430.2
790.88	72611.4	73333.4	71297.7	71368.2	71420.4	72754.6	71452.4	71404.1	71422.1
790.78	72621.9	73389.4	71285.4	71357	71410.7	72825.7	71426.2	71388.9	71407.8
790.68	73189.8	73452.7	71273	71345.7	71401.1	72902.1	71401.6	71373.7	71393.4
790.58	72596.2	73519.7	71256.9	71330.8	71387.8	72980.5	71374.8	71354.9	71375.3
790.48	73344.9	73597.9	71244.5	71319.6	71378.3	73068.6	71353	71339.9	71361
790.38	73517.6	73678.8	71227.2	71303.6	71364	73157.9	71327.4	71320.2	71341.9
790.28	73786.7	73766.1	71208.8	71286.4	71348.7	73252.5	71301.6	71299.3	71321.7
790.18	72939.3	73859.3	71188.6	71267.4	71331.7	73352	71274.7	71276.8	71299.7
790.08	73641.3	73965.6	71173.6	71253.7	71320	73463.5	71253.7	71259.6	71283
789.98	73304.7	74075.4	71154	71235.5	71303.9	73577.7	71228.8	71237.9	71261.7
789.88	73411.2	74195.3	71136.5	71219.4	71289.9	73701.2	71206.4	71218.3	71242.6
789.78	74209.8	74322.6	71118.2	71202.5	71275.3	73831.5	71183.8	71197.9	71222.6
789.68	73856.6	74453.4	71094.7	71180.4	71255.6	73964.4	71156.3	71172.6	71197.6
789.58	73921.4	74594.6	71073.3	71160.6	71238.2	74107.2	71131.3	71149.3	71174.7
789.48	74576.5	74744.1	71051.4	71140.1	71220.4	74257.7	71106	71125.6	71151.2
789.38	74386.1	74897.9	71025.2	71115.5	71198.4	74412	71076.8	71097.7	71123.6
789.28	75232.2	75061.7	71000.1	71092	71177.7	74575.7	71048.8	71070.9	71096.9
789.18	75211.3	75229	70969.4	71063	71151.6	74742.3	71015.6	71038.6	71064.9
789.08	75416.3	75405.1	70938.7	71034	71125.7	74917.2	70982.5	71006.4	71032.8
788.98	75579.9	75588.7	70906.5	71003.5	71098.4	75099.3	70948.1	70972.7	70999.3
788.88	76314	75780	70873.1	70971.9	71070.1	75288.4	70912.6	70937.8	70964.5
788.78	75714.6	75975.3	70834.8	70935.5	71037.2	75481.1	70872.5	70898.1	70925
788.68	76597.4	76183.1	70800.1	70902.6	71008.1	75685.9	70836	70862	70889
788.58	76882	76393.7	70759.6	70864.1	70973.4	75892.9	70793.9	70820.2	70847.3
788.48	77045.4	76610.9	70717.1	70823.5	70936.9	76106.1	70749.8	70776.4	70803.5
788.38	77468.4	76835	70673.2	70781.7	70899.3	76325.8	70704.5	70731.3	70758.5
788.28	76658	77064.3	70626.4	70737.1	70859.1	76550.1	70656.4	70683.3	70710.5
788.18	77549.1	77306.4	70584.5	70697.3	70824	76786.7	70613.2	70640.2	70667.4
788.08	77933.7	77550	70536.6	70651.7	70783.3	77024.3	70564.1	70591.2	70618.4
787.98	78274.7	77798.1	70486.1	70603.4	70740.2	77265.9	70512.5	70539.6	70566.8
787.88	77717.9	78050.3	70433	70552.8	70695	77511.1	70458.4	70485.4	70512.7
787.78	78990.4	78312	70383.2	70505.4	70653.3	77765.2	70407.6	70434.6	70461.7
787.68	78272.5	78571.2	70325	70449.7	70603.7	78016.3	70348.4	70375.4	70402.5
787.58	79219	78839.7	70270.9	70398.3	70558.7	78276	70293.5	70320.4	70347.5
787.48	78821.6	79106.6	70210.6	70340.6	70507.7	78533.6	70232.4	70259.1	70286.1
787.38	79877.2	79379.3	70152.4	70285.2	70459.4	78796.4	70173.4	70199.9	70226.9
787.28	79285.6	79648.4	70087.2	70222.9	70404.6	79054.7	70107.4	70133.8	70160.8
787.18	80126.6	79923.3	70025.2	70163.9	70353.6	79318.3	70044.8	70071.1	70097.9
787.08	80323.4	80194.2	69957.6	70099.4	70297.6	79577	69976.5	70002.6	70029.4
786.98	80647	80464.4	69888.4	70033.3	70240.5	79834.2	69906.6	69932.5	69959.2
786.88	80734.1	80732	69816.7	69964.8	70181.6	80087.9	69834.3	69860	69886.6
786.78	80737.3	80997.7	69743.9	69895.5	70122.6	80338.8	69761	69786.5	69813
786.68	81339.8	81261.2	69670.7	69825.8	70063.9	80586.4	69687.2	69712.5	69738.9
786.58	80792.8	81517.5	69593.2	69751.9	70002	80825.7	69609.2	69634.3	69660.6
786.48	82197.2	81773.2	69518.7	69681.2	69944.1	81063	69534.2	69559.1	69585.3
786.38	81630.5	82014.6	69434.9	69601.2	69878.3	81284.5	69449.9	69474.6	69500.7
786.28	81575.7	82253.3	69354.1	69524.5	69817	81501.6	69368.7	69393.1	69419.1
786.18	82536.8	82485.4	69273.2	69447.7	69757.4	81710.1	69287.4	69311.5	69337.4
786.08	82818.1	82703.2	69185.7	69364.5	69693.3	81901.9	69199.4	69223.4	69249.1
785.98	82087.6	82910.4	69095.9	69279.2	69629.4	82080.4	69109.2	69132.9	69158.5
785.88	82703.5	83112.3	69010.1	69198.1	69572.8	82250.3	69023	69046.5	69072
785.78	82283.1	83300	68919.9	69112.7	69515.4	82402	68932.5	68955.7	68981.1
785.68	81839.4	83479.8	68831.7	69029.6	69464.7	82541	68844	68867	68892.2
785.58	82843.9	83651.3	68745.9	68948.9	69421.9	82665.8	68757.8	68780.5	68805.6
785.48	83107.3	83805.8	68653.1	68861.6	69379.1	82766.5	68664.7	68687.2	68712.2
785.38	83215.2	83947.9	68558.1	68772.3	69342.3	82846.2	68569.4	68591.7	68616.5
785.28	83271.6	84079.5	68461.8	68681.9	69314.3	82905.1	68472.8	68494.9	68519.6
785.18	84302.8	84202.2	68364.6	68590.8	69297.8	82942.5	68375.3	68397.1	68421.7
785.08	84222.1	84311.2	68260.2	68492.8	69288.7	82951.2	68270.7	68292.2	68316.7
784.98	83198.7	84416	68155.7	68395	69297.3	82937.7	68165.9	68187.3	68211.6
784.88	83541.6	84524.9	68057	68303.3	69332.5	82907	68067	68088.1	68112.2
784.78	83914.3	84632.8	67955.6	68209.1	69389.7	82850.3	67965.2	67986.1	68010.1
784.68	83782.3	84743.6	67851.1	68112.2	69473.1	82767	67860.5	67881.2	67905.1
784.58	84254.1	84864.7	67746.8	68015.8	69590.1	82660.1	67756	67776.4	67800.2
784.48	85015.2	84997.8	67638.9	67916.2	69742.4	82525.9	67647.9	67668.1	67691.6
784.38	85171.2	85146.2	67525.5	67811.5	69933.2	82362.6	67534.3	67554.2	67577.7
784.28	85645.4	85319.9	67410.4	67705.5	70172.1	82174.5	67419	67438.7	67462
784.18	85909.5	85523.5	67291.6	67596.2	70463.1	81959.9	67300	67319.5	67342.7
784.08	85608.8	85764.2	67170.4	67485.1	70812.7	81720.8	67178.6	67197.9	67220.9
783.98	86904.4	86052.4	67050.3	67375.5	71230.7	81461.6	67058.3	67077.4	67100.3
783.88	87584.8	86383.6	66921.3	67257.5	71711.5	81173.1	66929.1	66948	66970.8
783.78	87816.5	86767.5	66787.2	67135.1	72263.7	80860.1	66794.9	66813.6	66836.1
783.68	88567.1	87211.9	66650.8	67010.9	72894.2	80526.4	66658.3	66676.8	66699.2
783.58	88982.2	87716.3	66508.8	66881.8	73601.1	80170.1	66516.2	66534.4	66556.8
783.48	89411.2	88285.9	66363.3	66749.9	74388.6	79794.1	66370.5	66388.6	66410.8
783.38	89229.6	88920.3	66214.2	66615.1	75254.7	79400	66221.3	66239.2	66261.2
783.28	89691.7	89622.2	66065.3	66481.3	76201	78992.6	66072.2	66089.9	66111.8
783.18	91248.5	90384.8	65912.6	66344.6	77219.4	78569	65919.4	65936.9	65958.6
783.08	91576.4	91194.1	65749.1	66198	78294.3	78123.9	65755.7	65773	65794.6
782.98	92154.7	92050.7	65582.5	66049.4	79425.2	77665.9	65589	65606.1	65627.6
782.88	92949.6	92940.8	65411.2	65897.1	80596.9	77195	65417.6	65434.5	65455.8
782.78	93934.3	93850.3	65233.8	65739.9	81793.9	76710.8	65240.1	65256.8	65278
782.68	94339.7	94762.6	65049.1	65576.7	82998.6	76213.1	65055.2	65071.8	65092.9
782.58	94051.3	95661.6	64860.7	65411.2	84193.2	75707.1	64866.7	64883.1	64904
782.48	95272.2	96532.2	64672.9	65247.8	85361.8	75197.7	64678.8	64695.1	64715.8
782.38	95920	97340.9	64476.3	65077.2	86469.3	74677	64482.1	64498.1	64518.8
782.28	96517	98067.4	64274.3	64903	87494.6	74149.3	64280	64295.9	64316.4
782.18	97237	98687.1	64067.4	64725.8	88411.9	73615.7	64072.9	64088.6	64109
782.08	97798.6	99172.3	63854.5	64544.8	89192.2	73076.8	63860	63875.5	63895.8
781.98	97172.6	99500.1	63636.8	64361.4	89811.6	72533.9	63642.2	63657.6	63677.7
781.88	97689.6	99654.2	63421.7	64183.1	90252.7	71995.7	63427	63442.2	63462.1
781.78	98055.2	99609.1	63202	64003	90489	71455.6	63207.1	63222.2	63242
781.68	98525.5	99351.8	62978.5	63822.4	90506.7	70915.1	62983.6	62998.5	63018.2
781.58	98102.2	98874.7	62750.8	63640.9	90296.9	70374.5	62755.7	62770.5	62790
781.48	98938.9	98183.6	62524.2	63464.5	89864.5	69839.7	62529.1	62543.7	62563.1
781.38	97953.2	97278.9	62290.9	63285.7	89208.8	69303.7	62295.7	62310.2	62329.5
781.28	97129.6	96186.5	62062.4	63116.3	88354.8	68778.3	62067.1	62081.4	62100.6
781.18	96672.7	94925	61837.6	62956.1	87320.2	68262.7	61842.3	61856.4	61875.5
781.08	95162.3	93517.9	61614.3	62803.4	86127.1	67755.4	61618.9	61632.9	61651.8
780.98	93753	91997.2	61399.1	62665.5	84806.7	67263.2	61403.6	61417.5	61436.3
780.88	92761.5	90391.9	61191.4	62542.7	83386.6	66786.1	61195.8	61209.6	61228.2
780.78	90230.7	88726.6	60988.7	62433.5	81890.2	66321.5	60993	61006.6	61025.1
780.68	87895.2	87037.5	60800.6	62348.8	80352.3	65879.4	60804.8	60818.3	60836.7
780.58	85103.1	85350.9	60626	62288.8	78797.6	65459.1	60630.2	60643.5	60661.8
780.48	83549.5	83692	60467.9	62258.1	77249.6	65063.3	60472	60485.2	60503.4
780.38	81970.4	82077.2	60318.6	62250.8	75722.4	64684.8	60322.7	60335.7	60353.8
780.28	79643.4	80525.5	60178.3	62269.4	74233.1	64323.8	60182.3	60195.2	60213.1
780.18	77229	79059	60051.7	62321.7	72800.7	63984.9	60055.7	60068.4	60086.3
780.08	76536.7	77695.6	59939.6	62411.1	71440.1	63668.9	59943.5	59956.1	59973.8
779.98	74276.2	76436.9	59831.1	62531	70149.1	63365	59834.9	59847.4	59865
779.88	73282.1	75306.6	59736.2	62695.7	68946.5	63083	59739.9	59752.3	59769.8
779.78	73167.7	74306.5	59646.9	62903.1	67829.1	62815.1	59650.6	59662.8	59680.2
779.68	71426.9	73440.7	59557.8	63154.8	66793.6	62555.3	59561.4	59573.6	59590.8
779.58	71609.8	72729.4	59479	63468.7	65852.6	62314.1	59482.6	59494.7	59511.8
779.48	71132.4	72169	59398.7	63843.5	64992.3	62079	59402.2	59414.1	59431.1
779.38	70384	71774.1	59320.8	64294.9	64215.5	61854.2	59324.3	59336.1	59353
779.28	70406.4	71557	59247.1	64839.5	63520.1	61641.1	59250.6	59262.2	59279.1
779.18	71626.4	71526	59172.9	65490.5	62896.6	61434.7	59176.3	59187.8	59204.5
779.08	71358	71688.5	59090.5	66259.6	62333	61227.3	59093.8	59105.3	59121.9
778.98	71931.4	72071	59009.2	67180.1	61832.6	61027.8	59012.5	59023.9	59040.4
778.88	72884.2	72685.3	58923.9	68268.9	61384.8	60830.8	58927.1	58938.4	58954.7
778.78	73720.6	73544.1	58832	69545.1	60981.1	60633.8	58835.2	58846.3	58862.6
778.68	75351.6	74654.4	58734.3	71021.9	60616.4	60436.9	58737.4	58748.4	58764.6
778.58	75867.3	75993.7	58625.6	72682.1	60280.7	60235	58628.8	58639.7	58655.7
778.48	78313.1	77516.2	58513.1	74485.6	59975.2	60034.8	58516.2	58527	58542.9
778.38	78824.3	79093.4	58384.4	76308.4	59683.5	59823.9	58387.5	58398.2	58414
778.28	80855.6	80550.7	58251.8	77981	59413.2	59614.1	58254.7	58265.4	58281.1
778.18	82048	81631.7	58105.4	79250.9	59150.8	59395.4	58108.4	58118.9	58134.6
778.08	82482.8	82089.9	57950.7	79875.2	58898.1	59173	57953.6	57964.1	57979.6
777.98	81285.5	81769.6	57792.3	79701.4	58656.8	58951.2	57795.1	57805.5	57820.9
777.88	80869.6	80681.5	57640.4	78743.1	58434.8	58740.1	57643.2	57653.4	57668.8
777.78	79213.2	78981.5	57490.1	77158.5	58224.8	58534.5	57492.9	57503.1	57518.3
777.68	76759.2	76921.7	57349.4	75201.9	58032.9	58342.1	57352.1	57362.2	57377.3
777.58	74269.6	74749.9	57223.2	73122.8	57862.6	58167.7	57225.9	57235.8	57250.9
777.48	71410.1	72642.8	57111.8	71099.3	57713	58011.4	57114.5	57124.4	57139.4
777.38	70099.8	70710.8	57017.8	69243.2	57585.5	57875.4	57020.5	57030.3	57045.1
777.28	68953	68989.4	56931.5	67590.9	57469.5	57750	56934.1	56943.8	56958.6
777.18	67126.4	67484.9	56851.8	66149.7	57363.3	57633.8	56854.4	56864	56878.7
777.08	65789.3	66190.8	56783.1	64913.7	57270.8	57531.2	56785.6	56795.2	56809.8
776.98	64908.4	65080.8	56722.4	63857.3	57188.5	57438.8	56724.9	56734.4	56748.8
776.88	63273.7	64129.2	56666.9	62955.3	57113.2	57353.8	56669.3	56678.7	56693.1
776.78	63031.7	63317.1	56621.3	62189.2	57049.4	57280.7	56623.7	56633	56647.3
776.68	62589.4	62614.8	56576.9	61529.8	56988.2	57210.7	56579.3	56588.5	56602.8
776.58	62136.1	62006.8	56535.1	60961.7	56930.7	57144.9	56537.4	56546.6	56560.7
776.48	61624.4	61477.5	56495.8	60469.8	56876.7	57083.3	56498.2	56507.2	56521.2
776.38	61554.6	61015.7	56459.5	60043	56826.6	57026.2	56461.8	56470.8	56484.8
776.28	61003.6	60608	56423.4	59668.1	56777.5	56970.6	56425.7	56434.6	56448.5
776.18	61467.8	60248.9	56390.6	59339.9	56732.4	56919.5	56392.9	56401.7	56415.5
776.08	61217.7	59925.5	56354.6	59045.5	56684.8	56866.5	56356.9	56365.6	56379.3
775.98	60547.8	59636.2	56320	58783.5	56639.1	56815.9	56322.2	56330.9	56344.5
775.88	59832.9	59379.1	56289.4	58552.3	56598.1	56770.2	56291.6	56300.2	56313.7
775.78	60389.1	59150.6	56263.1	58348.1	56561.8	56729.8	56265.2	56273.8	56287.2
775.68	60504.7	58939.1	56233.1	58159.7	56522.3	56686.6	56235.2	56243.7	56257.1
775.58	59521.7	58744.9	56202.2	57987.4	56482.4	56643.2	56204.3	56212.7	56226
775.48	60030.1	58572.4	56177.3	57835.6	56448.8	56606.5	56179.4	56187.7	56200.9
775.38	59923.1	58410.4	56149.1	57693.3	56412.3	56567.1	56151.1	56159.4	56172.5
775.28	59822.8	58261	56121.3	57562.6	56376.7	56528.8	56123.3	56131.5	56144.6
775.18	59235.6	58122.7	56094	57442	56341.9	56491.5	56096	56104.1	56117.1
775.08	58559.8	57997.3	56070.2	57333.6	56310.9	56458.3	56072.2	56080.3	56093.1
774.98	58895.8	57884.4	56050.5	57236.8	56284.3	56429.6	56052.5	56060.5	56073.3
774.88	58679.9	57776.7	56028.6	57144.6	56255.8	56399.1	56030.6	56038.5	56051.2
774.78	58948.7	57676.9	56007.9	57059.6	56228.7	56370.3	56009.9	56017.7	56030.4
774.68	58159.1	57581.2	55985.4	56978	56200.1	56340	55987.3	55995.1	56007.7
774.58	58362.7	57495.7	55967.7	56906.1	56176.6	56314.8	55969.6	55977.4	55989.8
774.48	59409.3	57413.6	55948.7	56837	56151.9	56288.6	55950.5	55958.2	55970.6
774.38	58262.1	57329.2	55922.9	56765.1	56120.8	56256	55924.7	55932.3	55944.7
774.28	58452	57255.8	55904.1	56703.7	56096.9	56230.7	55906	55913.5	55925.8
774.18	57751.3	57184.6	55884.1	56644.1	56071.8	56204.3	55885.9	55893.4	55905.6
774.08	58257.3	57121	55868.3	56591.6	56051.3	56182.4	55870.2	55877.6	55889.7
773.98	58071.5	57057.1	55849.3	56538.4	56027.7	56157.5	55851.1	55858.5	55870.5
773.88	58245.1	56996.9	55831.3	56488.6	56005.2	56133.9	55833.1	55840.4	55852.4
773.78	58473	56938	55812.1	56439.7	55981.8	56109.2	55813.9	55821.1	55833
773.68	58068.1	56879.9	55791.4	56391.2	55956.9	56083.1	55793.1	55800.3	55812.1
773.58	57927.9	56826.3	55773	56346.9	55934.6	56059.7	55774.8	55781.9	55793.7
773.48	58289.4	56775.3	55755.5	56305.1	55913.2	56037.1	55757.2	55764.2	55775.9
773.38	57233.9	56723.8	55735.5	56262.3	55889.5	56012.4	55737.2	55744.2	55755.8
773.28	57457.8	56680.5	55722.1	56227.4	55872.5	55994.2	55723.7	55730.7	55742.3
773.18	57664.8	56637.1	55707.2	56192.3	55854.1	55974.8	55708.8	55715.7	55727.2
773.08	57486.6	56593.8	55690.8	56157	55834.5	55954	55692.4	55699.3	55710.8
772.98	56676.1	56552.9	55675.5	56123.8	55815.9	55934.4	55677.1	55683.9	55695.3
772.88	57536.2	56518.2	55665.2	56096.6	55802.5	55919.9	55666.8	55673.6	55684.9
772.78	57317	56479.1	55649.4	56064.9	55783.7	55900.1	55651	55657.7	55669
772.68	57459.1	56442.4	55634.9	56035.3	55766.3	55881.6	55636.5	55643.2	55654.3
772.58	57191.7	56405.7	55619.5	56005.5	55748	55862.2	55621	55627.6	55638.7
772.48	56713.3	56371.6	55605.6	55978	55731.3	55844.6	55607.1	55613.7	55624.7
772.38	56774.3	56341.2	55594.6	55954.2	55717.7	55829.9	55596.1	55602.6	55613.6
772.28	56865.6	56311.2	55583.2	55930.6	55703.7	55814.9	55584.7	55591.1	55602.1
772.18	55822.5	56281.3	55571.1	55906.9	55689.2	55799.3	55572.6	55579	55589.8
772.08	56761.5	56258.7	55565.5	55890.3	55681.2	55790.2	55567	55573.4	55584.1
771.98	56808.9	56230.8	55554	55868.3	55667.3	55775.4	55555.4	55561.8	55572.5
771.88	56736.5	56203.1	55542.1	55846.4	55653.1	55760.2	55543.5	55549.8	55560.5
771.78	56238.6	56176.5	55530.6	55825.4	55639.4	55745.5	55532	55538.2	55548.8
771.68	56214	56153.5	55522.1	55807.8	55628.8	55733.9	55523.5	55529.7	55540.2
771.58	55753.7	56131.1	55513.8	55790.8	55618.4	55722.4	55515.1	55521.3	55531.8
771.48	55416.6	56112.1	55508.2	55777	55610.9	55713.9	55509.6	55515.7	55526.2
771.38	54801.2	56095.7	55504.8	55765.6	55605.5	55707.6	55506.2	55512.2	55522.6
771.28	55483.3	56083.6	55505.2	55758.5	55604	55705.1	55506.6	55512.6	55522.9
771.18	55212.6	56067.6	55501.4	55747.4	55598.3	55698.5	55502.7	55508.7	55519
771.08	55499.2	56053.7	55499.2	55738.2	55594.3	55693.5	55500.5	55506.5	55516.7

## Sheet: 2e
CoNiPS@CF								CoNiP@CF
Bind Energy (eV)	Intensity (arb. u.)							Bind Energy (eV)	Intensity (arb. u.)
	Raw Intensity	Peak Sum	Background	Peak 1	Peak 2	Peak 3			Raw Intensity	Peak Sum	Background	Peak 1	Peak 2
137.98	12696.4	14061.1	12696.4	12703.2	14042.2	12708.5		144.08	12950.4	13156	12945.4	12945.4	12992.1
137.88	12827.3	14125.5	12696.4	12703.4	14106.1	12708.8		143.98	13104.5	13159.4	12940.4	12940.4	12988
137.78	12786.3	14194.3	12696.3	12703.4	14174.5	12708.9		143.88	12771.7	13163.5	12935.5	12935.5	12984.1
137.68	12854.8	14268.3	12696.2	12703.5	14248	12709.1		143.78	13039.9	13168	12930.4	12930.4	12979.9
137.58	12929.2	14347.7	12696	12703.5	14326.9	12709.3		143.68	12972.2	13173.5	12925.5	12925.5	12976
137.48	12752.9	14433.1	12695.8	12703.5	14411.9	12709.4		143.58	12828.5	13179.7	12920.5	12920.5	12972.1
137.38	13150	14525.5	12695.8	12703.6	14503.7	12709.6		143.48	12845.3	13186.8	12915.5	12915.5	12968.1
137.28	13259.8	14625	12695.3	12703.4	14602.6	12709.5		143.38	13406.8	13194.8	12910.4	12910.4	12964.2
137.18	12801.1	14732.6	12694.8	12703.1	14709.8	12709.3		143.28	12962.2	13204.4	12905.8	12905.8	12960.7
137.08	12819.9	14850	12694.7	12703.2	14826.6	12709.6		143.18	13342.6	13214.9	12900.8	12900.8	12956.9
136.98	13291.2	14977.9	12694.6	12703.3	14953.8	12709.8		143.08	13078	13227.1	12896.1	12896.1	12953.4
136.88	13481.4	15117	12694	12703	15092.3	12709.6		142.98	13321	13240.7	12891.2	12891.2	12949.8
136.78	13644	15269.4	12693.2	12702.5	15244	12709.3		142.88	13274.9	13256.2	12886.5	12886.5	12946.4
136.68	13376.2	15436.9	12692.3	12701.9	15410.9	12708.8		142.78	13017.7	13273.5	12881.8	12881.8	12943
136.58	13558.3	15622.3	12691.7	12701.5	15595.6	12708.6		142.68	12969.6	13292.8	12876.9	12876.9	12939.5
136.48	13859.4	15828.1	12690.8	12700.9	15800.6	12708.2		142.58	12785.2	13314.3	12872	12872	12936
136.38	13993.5	16057.5	12689.7	12700.1	16029.3	12707.5		142.48	13022.5	13338.3	12866.9	12866.9	12932.4
136.28	13742.8	16315.1	12688.5	12699.2	16286.1	12706.7		142.38	13097	13365.1	12862	12862	12929
136.18	14566	16606.3	12687.5	12698.5	16576.5	12706.2		142.28	13717.4	13395	12857.2	12857.2	12925.8
136.08	15184.6	16936.3	12685.6	12697	16905.6	12705		142.18	13584.6	13428.5	12852.8	12852.8	12923.1
135.98	15771.2	17313	12683.2	12695	17281.4	12703.1		142.08	13397	13465.3	12848.3	12848.3	12920.3
135.88	16185.7	17745.2	12680.3	12692.4	17712.7	12700.7		141.98	13379.8	13505.6	12843.7	12843.7	12917.5
135.78	16398.4	18243.6	12676.9	12689.5	18210	12697.9		141.88	14041	13549.8	12839.1	12839.1	12914.7
135.68	17749.2	18820.2	12673.4	12686.3	18785.6	12695		141.78	13416.3	13598.5	12835	12835	12912.4
135.58	19009.5	19487.5	12668.5	12681.9	19451.8	12690.8		141.68	13518.4	13650.9	12830.4	12830.4	12909.8
135.48	20122.7	20260.5	12662.4	12676.2	20223.7	12685.4		141.58	13704.9	13707.7	12825.9	12825.9	12907.3
135.38	21709.4	21155.5	12655.2	12669.6	21117.4	12678.9		141.48	13637.9	13769	12821.5	12821.5	12905.1
135.28	23406.3	22188.9	12646.5	12661.4	22149.7	12671		141.38	13830.9	13834.7	12817.1	12817.1	12902.9
135.18	25068	23377.7	12636.2	12651.6	23337.2	12661.4		141.28	13553.2	13904.9	12812.8	12812.8	12900.9
135.08	27189.8	24738.2	12624.3	12640.3	24696.2	12650.3		141.18	14508.5	13979	12808.3	12808.3	12898.8
134.98	28275.5	26285	12610.3	12626.9	26241.6	12637.2		141.08	14518.6	14057.5	12804.5	12804.5	12897.5
134.88	29960.6	28030	12595.3	12612.5	27985.1	12623		140.98	14186.1	14139.5	12800.7	12800.7	12896.3
134.78	33029.8	29979.1	12578.6	12596.5	29932.5	12607.3		140.88	14377.8	14223.8	12796.7	12796.7	12895
134.68	34709	32127.5	12559	12577.6	32079.2	12588.7		140.78	14089.6	14309.9	12792.8	12792.8	12893.9
134.58	37054.3	34459.2	12537.8	12557.1	34409.1	12568.5		140.68	14405.4	14396.2	12788.8	12788.8	12892.8
134.48	39538.4	36937.1	12514.2	12534.4	36885.2	12546.1		140.58	14535.6	14481.6	12784.9	12784.9	12892
134.38	41245	39495	12488.3	12509.3	39441.1	12521.3		140.48	14646.3	14564.2	12781.2	12781.2	12891.5
134.28	42160.3	42032.9	12460.7	12482.6	41976.8	12494.9		140.38	14789.3	14641.6	12777.5	12777.5	12891.1
134.18	43836.1	44409.3	12432.2	12455.1	44350.9	12467.7		140.28	15064.3	14711.5	12773.9	12773.9	12891.1
134.08	45650.4	46447.1	12402.1	12426	46386.3	12439		140.18	14228.9	14771.7	12770.5	12770.5	12891.4
133.98	45975.1	47956.6	12370.2	12395.2	47893.3	12408.5		140.08	14671.3	14818.9	12766.6	12766.6	12891.2
133.88	47407.6	48771.6	12338	12364.1	48705.6	12377.8		139.98	15142.9	14852	12762.9	12762.9	12891.6
133.78	46292.8	48789.4	12304.3	12331.8	48720.5	12345.8		139.88	15044.3	14869.6	12759.6	12759.6	12892.5
133.68	44948.6	48006.3	12271.7	12300.5	47934.3	12314.9		139.78	14591.7	14870.4	12756.2	12756.2	12893.5
133.58	45019.2	46514.3	12240.3	12270.7	46439	12285.4		139.68	14888.6	14854.1	12752.5	12752.5	12894.5
133.48	44076.7	44473.4	12208.9	12240.8	44394.5	12255.9		139.58	14877.2	14822.3	12749.1	12749.1	12895.9
133.38	42713.5	42074.6	12178.3	12211.9	41991.9	12227.4		139.48	14671.4	14776.2	12745.6	12745.6	12897.5
133.28	40743.5	39497	12149	12184.5	39410.2	12200.3		139.38	14723.8	14717.8	12742	12742	12899.2
133.18	38386.6	36887.9	12121.6	12159.1	36796.7	12175.3		139.28	14687.6	14649.5	12738.4	12738.4	12901.3
133.08	36456.7	34354.4	12096.4	12136	34258.4	12152.6		139.18	14394.1	14574	12734.8	12734.8	12903.7
132.98	34088.8	31964.6	12073	12115.1	31863.5	12132		139.08	14632.9	14493.3	12730.9	12730.9	12906.2
132.88	31626.9	29759.8	12051.9	12096.5	29653.2	12113.8		138.98	14373.6	14410	12727.3	12727.3	12909.2
132.78	30028.3	27758.5	12033.1	12080.6	27645.8	12098.2		138.88	14502.8	14325.8	12723.5	12723.5	12912.5
132.68	27609.9	25964.7	12015.8	12066.5	25845.5	12084.4		138.78	13843.7	14242.4	12719.7	12719.7	12916.3
132.58	25201.5	24374.6	12000.9	12055	24248.3	12073.1		138.68	14352.3	14160.6	12715.5	12715.5	12920
132.48	24183	22976.9	11988.2	12046.1	22842.7	12064.4		138.58	13963.1	14082.2	12711.7	12711.7	12924.7
132.38	22255.2	21756.3	11976.5	12038.7	21613.6	12057.1		138.48	14391.4	14007.4	12707.6	12707.6	12929.6
132.28	20409.8	20697.2	11966.6	12033.5	20545.1	12052		138.38	13571.4	13937.2	12703.8	12703.8	12935.5
132.18	19526.4	19782.8	11958.5	12030.7	19620.2	12049		138.28	13717.3	13871.3	12699.4	12699.4	12941.5
132.08	18397.2	18995.3	11951.3	12029.3	18821.2	12047.4		138.18	13692.7	13810.5	12695.1	12695.1	12948.5
131.98	17712.6	18318.9	11945.1	12029.8	18132	12047.3		138.08	13643.3	13755	12690.8	12690.8	12956.4
131.88	17287.5	17738.4	11939.6	12031.8	17537.2	12048.6		137.98	13772.6	13704.8	12686.5	12686.5	12965.4
131.78	16701.4	17239.9	11934.4	12035.2	17022.7	12050.9		137.88	13571.5	13660.3	12682.3	12682.3	12975.9
131.68	15551.1	16811.8	11929.9	12040.4	16576.5	12054.6		137.78	13159.6	13621.3	12677.9	12677.9	12987.7
131.58	15679.8	16444.5	11926.4	12048.2	16188.8	12060.2		137.68	13810.5	13587.9	12673.2	12673.2	13001.1
131.48	15483.1	16127.9	11922.8	12057.7	15848.9	12066.8		137.58	13410.3	13561	12669	12669	13017.3
131.38	15438.4	15855.3	11919.4	12069.5	15549.8	12074.8		137.48	13394	13540.2	12664.6	12664.6	13035.9
131.28	15059.5	15621	11916	12084	15284.7	12084.2		137.38	13626.5	13526	12660.1	12660.1	13057.9
131.18	14547.7	15420.7	11913	12102.3	15048.8	12095.6		137.28	13253.8	13519.2	12655.8	12655.8	13084.1
131.08	14345.2	15251.4	11910.5	12125.3	14837.7	12109.3		137.18	13935.8	13520	12651.2	12651.2	13115
130.98	14613.4	15111	11908.1	12153.9	14647.7	12125.5		137.08	13959.4	13529.9	12647.1	12647.1	13152.4
130.88	14438.6	14998.2	11905.5	12189.6	14475.5	12144.1		136.98	13975.8	13549.5	12643	12643	13197
130.78	14567.1	14914.4	11903.1	12235.5	14318.8	12166.2		136.88	13664.6	13580	12639	12639	13250.1
130.68	14703.4	14862.4	11900.5	12295.9	14175.7	12191.9		136.78	14298.2	13622.6	12634.7	12634.7	13313.4
130.58	14415.9	14848.3	11897.8	12377.3	14044.3	12222.3		136.68	14097.5	13679.5	12630.9	12630.9	13389.1
130.48	14822.2	14882.5	11895.4	12490.8	13923.8	12258.7		136.58	13972.5	13752.1	12627	12627	13478.8
130.38	15120.6	14979.1	11892.6	12649.9	13812.3	12302.1		136.48	14341.7	13842.4	12622.9	12622.9	13584.8
130.28	14879.8	15157.7	11889.5	12873.2	13708.9	12354.6		136.38	14158.2	13953	12619.1	12619.1	13709.7
130.18	15955.5	15441.2	11886.6	13181.7	13613.3	12419.6		136.28	14364.3	14085.8	12615.2	12615.2	13855.5
130.08	16173.1	15849.6	11882.8	13591.5	13523.5	12500.1		136.18	14450.5	14243.5	12611.5	12611.5	14025.2
129.98	16817.7	16393.8	11878.6	14107.7	13439.5	12603.8		136.08	14551.5	14428.2	12607.8	12607.8	14220.9
129.88	17306.8	17049.7	11873.9	14696.4	13360.6	12740.4		135.98	15315.3	14642.2	12604.1	12604.1	14445
129.78	17612.8	17720.5	11868.7	15246.5	13286.3	12925.1		135.88	14942.2	14887.7	12601.1	12601.1	14699.9
129.68	17667.5	18226.4	11863.2	15557.4	13216.3	13179		135.78	15349.6	15165.5	12597.7	12597.7	14986.4
129.58	18687.6	18429.9	11857.6	15465	13150.5	13529.6		135.68	15823.5	15477.2	12594.7	12594.7	15306.1
129.48	18064.3	18409.9	11851	15017.3	13087.6	14007.1		135.58	16205.1	15823	12592	12592	15659.4
129.38	18290	18402.7	11845.1	14420.4	13028.9	14643.5		135.48	16356.3	16202.6	12589.6	12589.6	16045.9
129.28	18988.5	18595.9	11838.9	13842.6	12973.2	15457.9		135.38	16522.3	16614.2	12587.2	12587.2	16464
129.18	19892.8	19049.2	11832	13358	12919.8	16435.5		135.28	17713.5	17055.6	12585	12585	16911.4
129.08	19994.7	19683.2	11824.3	12980.2	12868.3	17483.3		135.18	17619.8	17523.8	12583.7	12583.7	17385.3
128.98	20493.6	20259.2	11816.5	12698.2	12819.3	18374.6		135.08	18013.2	18013	12582.3	12582.3	17879.9
128.88	19745.2	20425.6	11808.1	12492.4	12772.1	18777.4		134.98	18376	18517.6	12581.1	12581.1	18389.5
128.78	19497.7	19963	11800.5	12343.7	12727.9	18492.5		134.88	18616.1	19029.8	12580.2	12580.2	18906.5
128.68	18775.3	18992.7	11793.1	12235	12685.9	17658.1		134.78	19400.4	19540.8	12579.5	12579.5	19422
128.58	18188.3	17831.7	11786.4	12153.9	12646.4	16604.3		134.68	19163.9	20040.3	12579.4	12579.4	19925.7
128.48	17176.7	16728.1	11780.3	12091.5	12609.3	15588		134.58	19589.1	20515.6	12579.1	12579.1	20405
128.38	16363.1	15793.2	11775.1	12042.5	12574.8	14726.1		134.48	20527.7	20954.1	12579	12579	20847.5
128.28	16139.1	15048.1	11770.7	12003	12542.5	14043.9		134.38	21211.9	21342.3	12579.7	12579.7	21239.3
128.18	14877.8	14474.9	11766.5	11970.3	12511.9	13525.7		134.28	21718	21666	12580.8	12580.8	21566.4
128.08	13774.2	14043.6	11763.5	11943.7	12483.9	13143.2		134.18	22010.7	21912	12582.3	12582.3	21815.7
127.98	13908.8	13721.2	11761.6	11922	12458.1	12864.4		134.08	22229.7	22069.2	12584	12584	21975.9
127.88	13293.8	13477.6	11759.5	11903.1	12433.3	12660.2		133.98	21765.2	22130	12585.9	12585.9	22039.8
127.78	13111.5	13290.4	11758.1	11887.4	12410.2	12508.9		133.88	21895.7	22091	12587.4	12587.4	22003.6
127.68	12984.7	13142.5	11756.8	11873.8	12388.3	12394		133.78	22066.6	21954.5	12589	12589	21869.8
127.58	12540.9	13022.5	11755.6	11862	12367.5	12304.2		133.68	21850.6	21726.9	12590.8	12590.8	21644.8
127.48	11852.5	12922.9	11754.9	11852	12348	12232.6		133.58	21550.9	21418.1	12592.3	12592.4	21338.4
127.38	12367.5	12839	11754.8	11843.8	12330	12174.8		133.48	21402.6	21040.6	12593.7	12593.7	20963.3
127.28	12186.1	12766.2	11754.2	11836	12312.3	12126.2		133.38	20877.3	20608.5	12595	12595	20533.4
127.18	12317.6	12702.9	11753.8	11829.3	12295.5	12085.6		133.28	21099.4	20135.4	12595.9	12595.9	20062.5
127.08	12052	12646.9	11753.2	11823.1	12279.3	12050.9		133.18	20259.8	19635.2	12596.9	12597	19564.4
126.98	11953.4	12597.4	11752.9	11817.8	12264	12021.4		133.08	19604.1	19119.6	12597.4	12597.4	19050.8
126.88	11884	12553.2	11752.7	11813.1	12249.5	11996.1		132.98	18845.4	18599.3	12597.3	12597.5	18532.3
126.78	11934	12513.4	11752.6	11808.9	12235.6	11974.1		132.88	18225.6	18083.8	12596.8	12597	18018.5
126.68	11969.1	12477.3	11752.4	11805.1	12222.2	11954.9		132.78	17744.7	17580.8	12595.8	12596	17517.2
126.58	11492.6	12444.4	11752.2	11801.6	12209.3	11938		132.68	16914	17097	12594.4	12594.8	17035
126.48	11713.5	12414.7	11752.5	11798.8	12197.4	11923.5		132.58	16608.8	16637.4	12592.5	12593	16576.9
126.38	11622.2	12387.2	11752.5	11796.1	12185.7	11910.4		132.48	15958.4	16206	12590.4	12591.1	16146.8
126.28	11692.3	12361.9	11752.6	11793.7	12174.6	11898.9		132.38	15492	15805.5	12587.8	12588.8	15747.5
126.18	11707.6	12338.5	11752.7	11791.5	12163.9	11888.5		132.28	15269.6	15437.3	12584.8	12586.3	15380.3
126.08	11899.8	12316.6	11752.7	11789.4	12153.5	11879.2		132.18	15064	15102.5	12581.7	12583.8	15046.4
125.98	11752.6	12296.1	11752.6	11787.3	12143.3	11870.7		132.08	14195.5	14800.9	12578.5	12581.3	14745.3
125.88	11846.8							131.98	14155.9	14531.1	12574.6	12578.5	14475.8
125.78	11643.3							131.88	13820.8	14292.5	12570.8	12576	14237
125.68	11853.2							131.78	13387.2	14082.7	12566.6	12573.6	14026.8
125.58	11729							131.68	13559.8	13899.8	12562.2	12571.4	13842.8
125.48	11811.9							131.58	13726.5	13742	12557.9	12570	13683.1
125.38	11601.7							131.48	13252.5	13606.7	12553.8	12569.5	13545.4
125.28	11601.6							131.38	13133.3	13491.4	12549.3	12569.5	13426.5
125.18	11576.7							131.28	13053	13394	12544.7	12570.6	13324.5
125.08	11598.9							131.18	12948.2	13312.5	12540	12572.9	13237
124.98	11649.1							131.08	13211.5	13245	12535.3	12576.6	13162
124.88	11822.2							130.98	13235.5	13190.1	12530.8	12582.2	13097.9
124.78	11642.7							130.88	12740.9	13146.1	12526.3	12589.8	13042.8
124.68	11437.5							130.78	13235.7	13111.6	12521.5	12599.1	12994.9
124.58	11851.9							130.68	12830.5	13086	12517	12611.2	12953.5
124.48	11595.3							130.58	12408.8	13067.9	12512.2	12625.5	12917.1
124.38	11688.3							130.48	12982.7	13056.4	12507.1	12642.2	12884.6
124.28	11686.2							130.38	13199.8	13051.7	12502.5	12662.2	12856.1
124.18	11813.5							130.28	13117.9	13052.9	12498	12685.1	12830.6
124.08	11849.6							130.18	13000.4	13059.2	12493.4	12710.7	12807.4
								130.08	13008.7	13070.2	12488.8	12739	12786.2
								129.98	13154.6	13085.2	12484.1	12769.7	12766.5
								129.88	13185.9	13104	12479.6	12802.7	12748.4
								129.78	13136.5	13125.6	12475.1	12837.5	12731.4
								129.68	13388.2	13149.5	12470.6	12873.5	12715.4
								129.58	13122.7	13175.1	12466.2	12910.2	12700.5
								129.48	13236.1	13201.2	12461.7	12946.8	12686.1
								129.38	13302.7	13227.2	12457.2	12982.6	12672.4
								129.28	13390.5	13252.3	12452.9	13016.8	12659.4
								129.18	13390.2	13275.5	12448.5	13048.7	12647
								129.08	13544.8	13296.1	12444.2	13077.3	12635
								128.98	13261.8	13313.1	12440	13102.1	12623.6
								128.88	13688.4	13325.7	12435.5	13121.9	12612.4
								128.78	13392.5	13333.7	12431.4	13136.8	12601.9
								128.68	13318.1	13336	12427.1	13145.6	12591.5
								128.58	13481.2	13332.5	12422.8	13148.3	12581.4
								128.48	12943	13323.1	12418.5	13144.8	12571.7
								128.38	12804.6	13307.2	12413.9	13134.6	12561.9
								128.28	13316.8	13285.4	12409.2	13118.1	12552.2
								128.18	13464.7	13258.3	12404.8	13096.1	12543.2
								128.08	13225.5	13226.1	12400.6	13068.8	12534.5
								127.98	13240.5	13189.1	12396.1	13036.4	12525.8
								127.88	12924.8	13148.2	12391.8	12999.9	12517.4
								127.78	13043	13103.8	12387.1	12959.8	12508.9
								127.68	12933.2	13057	12382.6	12917.1	12500.6
								127.58	12992.2	13008.6	12378	12872.5	12492.5
								127.48	12862.7	12959.3	12373.4	12827	12484.5
								127.38	12631.4	12909.9	12368.8	12781.2	12476.6
								127.28	12942.8	12861	12364	12735.6	12468.7
								127.18	12837.6	12813.5	12359.4	12691.5	12461.2
								127.08	12902.8	12767.7	12354.7	12648.8	12453.7
								126.98	12709.5	12724.2	12350.1	12608.3	12446.3
								126.88	12655.9	12683	12345.4	12570.1	12439
								126.78	12512.4	12644.6	12340.6	12534.5	12431.7
								126.68	12961.1	12609	12335.7	12501.5	12424.4
								126.58	12594.6	12576.6	12331.1	12471.7	12417.5
								126.48	12923.8	12546.8	12326.3	12444.5	12410.5
								126.38	12853.8	12520.1	12321.8	12420.2	12403.7
								126.28	12572.4	12496	12317.1	12398.4	12397
								126.18	12773.6	12474.2	12312.3	12378.9	12390.2
								126.08	12511.8	12454.8	12307.6	12361.6	12383.7
								125.98	12529.9	12437.3	12302.8	12346.2	12377
								125.88	12520.7	12421.7	12297.9	12332.6	12370.3
								125.78	12434.9	12407.6	12293.1	12320.5	12363.8
								125.68	12844.9	12394.9	12288.2	12309.7	12357.2
								125.58	12283.6	12383.7	12283.6	12300.3	12351
								125.48	12730.6
								125.38	13076.8
								125.28	13013.1
								125.18	12984.6
								125.08	12574.7
								124.98	13349.5
								124.88	12791.5
								124.78	12867.1
								124.68	12769.1
								124.58	12670.6
								124.48	12495.5
								124.38	12981.2
								124.28	12765.3
								124.18	12837.3
								124.08	12965.8

## Sheet: 2f
CoNiPS@CF								CoNiP@CF
Bind Energy (eV)	Intensity (arb. u.)							Bind Energy (eV)	Intensity (arb. u.)
	Raw Intensity	Peak Sum	Background	Peak 1	Peak 2	Peak 3			Raw Intensity
175.08	18586.5	18729.6	18586.5	18630.3	18685.8	18586.5		175.08	15274
174.98	18432.2	18731.9	18586.5	18630.9	18687.5	18586.5		174.98	15393.1
174.88	18227.7	18734.8	18587	18632.1	18689.7	18587		174.88	15309.8
174.78	18272.1	18738.3	18588.1	18633.9	18692.5	18588.1		174.78	15261.3
174.68	18364.7	18741.8	18589.1	18635.6	18695.3	18589.1		174.68	15347.7
174.58	18417.7	18745	18589.8	18637	18697.8	18589.8		174.58	15634.5
174.48	18725.8	18748.2	18590.3	18638.3	18700.2	18590.3		174.48	15545.6
174.38	18953.7	18750.5	18589.9	18638.6	18701.8	18589.9		174.38	15489.1
174.28	18998.1	18752.1	18588.8	18638.3	18702.6	18588.8		174.28	15421.7
174.18	18580.8	18753.6	18587.5	18637.8	18703.3	18587.5		174.18	15373.9
174.08	18652	18756.6	18587.5	18638.6	18705.5	18587.5		174.08	15538.9
173.98	18870.3	18759.3	18587.3	18639.3	18707.4	18587.3		173.98	15211.2
173.88	18932.8	18761.5	18586.4	18639.2	18708.7	18586.4		173.88	15377.7
173.78	18888.2	18763.6	18585.3	18639	18709.9	18585.3		173.78	15263
173.68	18480.7	18765.8	18584.4	18639	18711.3	18584.4		173.68	15491.7
173.58	18979.4	18769.5	18584.7	18640.2	18714	18584.7		173.58	15689.1
173.48	18374.2	18771.7	18583.5	18640	18715.2	18583.5		173.48	14996.6
173.38	18548.7	18775.8	18584.1	18641.6	18718.4	18584.1		173.38	15440.2
173.28	18191.3	18779.5	18584.2	18642.7	18721.1	18584.3		173.28	14921.1
173.18	18200.8	18784.5	18585.5	18644.9	18725	18585.5		173.18	14990.6
173.08	18528.1	18789.5	18586.7	18647.2	18729	18586.7		173.08	15466.7
172.98	18604.7	18793.6	18586.9	18648.5	18732	18586.9		172.98	15135.1
172.88	18392	18797.6	18586.8	18649.5	18734.9	18586.9		172.88	15115.3
172.78	18516.9	18802.4	18587.4	18651.3	18738.5	18587.5		172.78	15494.6
172.68	18719.5	18807	18587.6	18652.7	18741.8	18587.8		172.68	15028.6
172.58	18477.6	18811.1	18587.2	18653.4	18744.6	18587.5		172.58	14813.7
172.48	18524.8	18816.1	18587.6	18655	18748.3	18588		172.48	15427.5
172.38	18652.6	18821.2	18587.8	18656.5	18751.9	18588.4		172.38	15259.6
172.28	18917.1	18826.2	18587.6	18657.6	18755.2	18588.6		172.28	15826.3
172.18	18259.3	18830.7	18586.5	18657.9	18757.8	18588		172.18	15040.6
172.08	18481.1	18837.6	18587.6	18660.3	18762.6	18589.8		172.08	15059.3
171.98	18786.6	18844.4	18587.9	18662.1	18766.8	18591.3		171.98	15398.7
171.88	18388.3	18850.9	18587.3	18662.9	18770.2	18592.3		171.88	15717.9
171.78	18453.3	18859.5	18587.9	18665	18775	18595.2		171.78	15433.3
171.68	18765.3	18869	18588.3	18667	18779.7	18598.9		171.68	15052.7
171.58	18207.1	18879	18587.8	18668.1	18783.6	18602.9		171.58	15203.6
171.48	18479.4	18892.8	18589	18670.9	18789.4	18610.4		171.48	15366.2
171.38	18202.6	18908.1	18589.3	18673	18794.5	18619.2		171.38	15365.5
171.28	18444.5	18927.4	18590.5	18675.9	18800.6	18631.9		171.28	14978.8
171.18	18905.1	18949.9	18591	18678.2	18806.2	18647.5		171.18	15614.9
171.08	18587	18975.9	18590	18679.1	18810.5	18666.3		171.08	15223.7
170.98	18383.3	19009	18590	18681	18816	18692		170.98	15533.2
170.88	18301.7	19050.1	18590.6	18683.7	18822.4	18725.4		170.88	15385.3
170.78	18564.9	19100.4	18591.5	18686.6	18829.2	18767.6		170.78	15008.7
170.68	18623.6	19160.2	18591.6	18688.8	18835.4	18819.2		170.68	15474.7
170.58	19005.3	19231.9	18591.5	18691	18841.7	18882.3		170.58	15546.6
170.48	18814	19316.2	18590.2	18691.9	18847.1	18957.7		170.48	14889.7
170.38	19237.2	19416.5	18589.5	18693.6	18853.3	19048.7		170.38	15523.5
170.28	19890.2	19532.4	18587.5	18694	18858.5	19155		170.28	15107.6
170.18	19720.7	19664.4	18583.4	18692.5	18861.9	19277		170.18	15611.9
170.08	19869.1	19816	18579.9	18691.5	18866.1	19418.1		170.08	15512.3
169.98	19826.1	19986.5	18575.8	18690.2	18870.2	19577.7		169.98	15562.4
169.88	20130.1	20176.2	18571.9	18689.1	18874.8	19756.1		169.88	15477.1
169.78	20433.9	20383.1	18567	18687.1	18878.8	19951.2		169.78	15599.8
169.68	20608.2	20605.4	18561.2	18684.3	18882.2	20161.2		169.68	15318.9
169.58	21144.3	20840.8	18554.8	18681	18885.5	20383.8		169.58	16403.8
169.48	21476.8	21084.7	18546.7	18676.2	18887.5	20614.3		169.48	15573.7
169.38	21467.6	21333.4	18537.5	18670.4	18888.9	20849		169.38	15504.2
169.28	21705.1	21582.8	18528.3	18664.8	18890.8	21083.8		169.28	15623.3
169.18	22017.2	21826.7	18518.4	18658.5	18892.5	21312.4		169.18	15413.9
169.08	21850.4	22058.6	18507.4	18651.4	18893.8	21528.3		169.08	15409.8
168.98	22291.2	22274	18497	18644.9	18896.1	21726.9		168.98	15776.1
168.88	22471.7	22465	18485.1	18637.2	18897.6	21900.3		168.88	15696
168.78	22120.6	22626.9	18472.6	18629	18899.3	22043.8		168.78	15290.8
168.68	22818.2	22756.5	18461.2	18622.1	18902.7	22154		168.68	15846.4
168.58	22731.3	22846.7	18447.5	18613.2	18904.7	22223.9		168.58	15376.2
168.48	23044.7	22897.3	18434.1	18604.7	18907.8	22253.1		168.48	15497.3
168.38	23471.7	22905.7	18419.7	18595.4	18910.7	22239		168.38	15548.3
168.28	23141.4	22871.6	18403.9	18584.9	18913.3	22181.1		168.28	16023.4
168.18	22844.6	22798.9	18389	18575.7	18917.8	22083.4		168.18	15383.7
168.08	22261.5	22690.2	18375.1	18567.7	18924.4	21948.3		168.08	15479.7
167.98	22487.2	22550.5	18362.9	18561.7	18934	21780.6		167.98	15468
167.88	22266.7	22382.2	18350	18555.2	18944.1	21582.8		167.88	15428.8
167.78	22266.6	22192.4	18337.7	18549.8	18956.3	21361.8		167.78	15601.7
167.68	21819.5	21986.5	18325.4	18544.6	18970	21122.8		167.68	15439
167.58	21719.7	21772.4	18314.5	18541.2	18986.7	20873.5		167.58	15846.6
167.48	21616.2	21555.2	18303.8	18538.4	19005.5	20618.9		167.48	15719.5
167.38	21885.9	21340.6	18293.5	18536.4	19026.5	20364.6		167.38	15493.4
167.28	20136.6	21133	18282.2	18533.9	19048.9	20114.6		167.28	15452.5
167.18	20657.6	20943.1	18276.4	18537.3	19079	19879.6		167.18	15500.7
167.08	20659.7	20767.8	18269	18539.6	19110	19656.1		167.08	15434.5
166.98	20450	20611.7	18261.5	18542.5	19143.7	19448.4		166.98	15736.8
166.88	20253.2	20477.5	18254.6	18546.5	19181.2	19259		166.88	15248.1
166.78	20827.2	20366.6	18248.3	18551.8	19222.7	19088.8		166.78	15165.8
166.68	20283.2	20277.4	18240.3	18556	19266.2	18935.8		166.68	15445.6
166.58	20256.5	20213.3	18233.9	18562.6	19315.4	18803		166.58	15540.1
166.48	20311.5	20172.5	18227.5	18570.2	19369.3	18688.2		166.48	15539.9
166.38	20709.8	20154	18221	18578.3	19428.1	18589.7		166.38	15578.5
166.28	21034.6	20156.1	18213.2	18586.2	19491.3	18505		166.28	15635.1
166.18	20645.5	20178	18204.4	18594.2	19559.9	18432.7		166.18	15490.3
166.08	20344.3	20221.2	18196.8	18604.4	19636.8	18373.5		166.08	15452.6
165.98	20860.6	20284.7	18190	18616.8	19722.7	18325.3		165.98	15445.7
165.88	20535.9	20365.6	18181.7	18629	19815.9	18284.1		165.88	15401.7
165.78	20996.4	20466.4	18174.3	18643.6	19920.4	18251		165.78	15504
165.68	21148.1	20584.9	18165.5	18658.5	20035.1	18222.2		165.68	15531.5
165.58	21420.2	20722.7	18156.1	18674.6	20162.6	18197.7		165.58	15661.7
165.48	21165.7	20880.5	18145.9	18691.9	20304.5	18176		165.48	15154.5
165.38	21653.5	21061.8	18136.5	18712.2	20464.5	18158		165.38	15658.3
165.28	21828.4	21266.5	18125.4	18733.5	20643.3	18140.7		165.28	15782.6
165.18	22788.6	21498.6	18113.8	18756.8	20844.9	18124.5		165.18	15921.9
165.08	23148.7	21759.2	18099.2	18780.3	21070.8	18106.6		165.08	15443.8
164.98	23129.7	22055.2	18083.4	18806	21327.5	18088.5		164.98	15727.8
164.88	23642.8	22393.3	18067.6	18835.6	21621.9	18071		164.88	16048.8
164.78	24182.7	22779.4	18050.1	18868	21959.2	18052.4		164.78	15473.3
164.68	24110.7	23222	18030.9	18903.5	22347.9	18032.5		164.68	15150.4
164.58	24671.7	23734	18011.9	18944.8	22800.2	18012.9		164.58	15218
164.48	25059	24327.3	17991	18990.7	23327	17991.7		164.48	15506
164.38	25927.9	25018.8	17968.9	19042.6	23944.7	17969.3		164.38	15553.6
164.28	27378.7	25828	17944	19100.2	24671.6	17944.3		164.28	15361
164.18	28449.7	26778.7	17914.5	19162.8	25530.1	17914.6		164.18	15841.4
164.08	28550.7	27903.1	17881.5	19233.3	26551.1	17881.6		164.08	15175
163.98	29394.7	29242.7	17848.1	19316.7	27774	17848.1		163.98	15620.9
163.88	31348.6	30839.3	17811.9	19412.8	29238.4	17812		163.88	15627.1
163.78	32400.2	32739.9	17769.5	19521.4	30988	17769.5		163.78	15478.5
163.68	34439.8	34997.3	17723.7	19649.1	33071.9	17723.7		163.68	15438.7
163.58	36030.1	37647.4	17671.4	19798.6	35520.3	17671.4		163.58	15741.4
163.48	39305.6	40698.9	17613.9	19979.2	38333.6	17613.9		163.48	15822.7
163.38	42496.1	44082.2	17546	20198.2	41430	17546		163.38	15253.6
163.28	46241.2	47618.4	17467.9	20474.7	44611.6	17467.9		163.28	15610.9
163.18	51386.7	50975	17377.8	20836.7	47516.1	17377.8		163.18	15909.1
163.08	54037.8	53699.6	17271.3	21323.9	49647.1	17271.3		163.08	15477.4
162.98	56393.9	55385.2	17156.2	22008.7	50532.7	17156.2		162.98	15568.4
162.88	57665	55872.2	17033.3	22980	49925.6	17033.3		162.88	15647.4
162.78	56382.3	55399.5	16906.1	24353.9	47951.7	16906.1		162.78	15893.2
162.68	54776.3	54529	16782.5	26269.6	45041.9	16782.5		162.68	16011.1
162.58	53466.8	53908.5	16663.5	28863.9	41708.1	16663.5		162.58	16019.2
162.48	53030.1	54070.3	16548.3	32254.9	38363.7	16548.3		162.48	16448
162.38	54022.3	55334	16434.1	36507.2	35260.9	16434.1		162.38	16411
162.28	56224.4	57790.1	16316.4	41598.5	32508	16316.4		162.28	16367.5
162.18	60089.4	61304.8	16191.5	47372	30124.3	16191.5		162.18	16189.5
162.08	65587.5	65502.8	16054	53476.5	28080.4	16054		162.08	16276.7
161.98	71246.1	69728.5	15898.9	59300.7	26326.7	15898.9		161.98	16032
161.88	74597.1	73034.2	15725.6	63944	24815.8	15725.6		161.88	15980.1
161.78	77073.8	74359.5	15541.3	66390.8	23510	15541.3		161.78	16233.4
161.68	75704	72968.8	15348.6	65943.3	22374.1	15348.6		161.68	15666.3
161.58	68869.2	68915.4	15159.7	62686.9	21388.2	15159.7		161.58	15804.5
161.48	60825.3	62982.3	14991.5	57430.9	20542.9	14991.5		161.48	16135.8
161.38	53704.1	56181.4	14848	51208.4	19821.1	14848		161.38	16484.5
161.28	46663.2	49343.8	14726.3	44867.6	19202.6	14726.3		161.28	16406.8
161.18	41420	43015.3	14626.3	38968.2	18673.5	14626.3		161.18	16318.2
161.08	37673.7	37487.3	14542.4	33812.6	18217.1	14542.4		161.08	16062.1
160.98	34274.1	32870.4	14470	29520.9	17819.5	14470		160.98	16103
160.88	30761.5	29158.8	14408	26094.5	17472.3	14408		160.88	16255.2
160.78	29032.2	26266.4	14356.8	23453.4	17169.8	14356.8		160.78	15882.4
160.68	26832.7	24059.9	14310.9	21469.3	16901.5	14310.9		160.68	16300.7
160.58	24867.4	22400.1	14271.7	20007.2	16664.6	14271.7		160.58	16059.4
160.48	23688.6	21153.5	14238.5	18937	16455	14238.5		160.48	16172.2
160.38	22108.5	20206.7	14208.9	18148.1	16267.5	14208.9		160.38	16537.5
160.28	20599.5	19474.2	14184.2	17557.7	16100.7	14184.2		160.28	16012.4
160.18	19320.7	18893.3	14164.1	17104.8	15952.6	14164.1		160.18	15741.9
160.08	18127.4	18419.9	14147.9	16747.2	15820.6	14147.9		160.08	15853.6
159.98	17417.6	18024.9	14135.5	16457.3	15703	14135.5		159.98	15945.7
159.88	17060.4	17687.7	14125.2	16215.8	15597.1	14125.2		159.88	15693.8
159.78	16424.4	17394.7	14116	16010.1	15500.6	14116		159.78	15941.3
159.68	15775.8	17138.3	14108.8	15833.5	15413.6	14108.8		159.68	15974.5
159.58	15296.4	16912.3	14103.5	15680.8	15335.1	14103.5		159.58	16160.6
159.48	14969	16711.8	14099.8	15547.5	15264.1	14099.8		159.48	16098.1
159.38	14741.5	16532.8	14097.1	15430.5	15199.4	14097.1		159.38	16214
159.28	15122.1	16372.1	14095.1	15327	15140.2	14095.1		159.28	15586
159.18	14358.2	16225.6	14091.9	15233.4	15084	14091.9		159.18	15601.9
159.08	14405.4	16094.7	14091	15151.6	15034.2	14091		159.08	15714.6
158.98	14223	15975.5	14090	15077.8	14987.7	14090		158.98	16541.3
158.88	14094.2	15867.2	14089.6	15011.8	14945	14089.6		158.88	15802.9
158.78	14204.8	15768.4	14089.6	14952.5	14905.5	14089.6		158.78	15950.7
158.68	14152.8	15677.4	14089.2	14898.3	14868.4	14089.2		158.68	15695
158.58	14014.4	15593.8	14089	14849.1	14833.8	14089		158.58	15921.1
158.48	14012.4	15517.2	14089.3	14804.6	14801.9	14089.3		158.48	16197
158.38	14172	15446.4	14089.5	14763.9	14772	14089.5		158.38	16545.4
158.28	13980.5	15380.3	14089.3	14726.1	14743.4	14089.3		158.28	16407.7
158.18	13754	15319.6	14089.6	14692	14717.2	14089.6		158.18	16070.6
158.08	13798.9	15263.8	14090.7	14661.2	14693.3	14090.7		158.08	16025.4
157.98	13797.4	15211.9	14091.6	14632.8	14670.7	14091.6		157.98	16409.1
157.88	13671	15163.4	14092.5	14606.5	14649.4	14092.5		157.88	16396.8
157.78	13773.6	15118.6	14093.8	14582.7	14629.8	14093.8		157.78	15969.9
157.68	13933.2	15076.5	14094.8	14560.3	14611	14094.8		157.68	16280.9
157.58	13766.4	15036.5	14095.3	14539	14592.8	14095.3		157.58	16405.7
157.48	14016.3	14999.5	14096.4	14519.8	14576.1	14096.4		157.48	16044
157.38	13555.3	14964	14096.6	14501.1	14559.5	14096.6		157.38	16512.6
157.28	13515.4	14932.1	14098.3	14485.1	14545.3	14098.3		157.28	16392.7
157.18	13533	14902.3	14100.1	14470.4	14532	14100.1		157.18	16530.8
157.08	14101.9	14874.1	14101.9	14456.7	14519.4	14101.9		157.08	16404.5
