# Supplementary material for: Reactive P and S co-doped porous hollow nanotube arrays for high performance chloride ion storage
Source: Nat Commun. 2024 Jun 10;15:4951. doi: 10.1038/s41467-024-49319-5 (PMC11164705; doi:10.1038/s41467-024-49319-5)
Supplement: Supplementary file 3 — Source Data [file 41467_2024_49319_MOESM3_ESM.zip › Source Data/Source Data-Figure 3.xlsx]

## Sheet: 3a
Potential (V vs. Ag/AgCl)	Current (mA)
	1 mV s-1	2 mV s-1	5 mV s-1	10 mV s-1	25 mV s-1	50 mV s-1
-0.5	-0.4079	-0.6235	-1.287	-2.387	-4.771	-7.416
-0.499	-0.3276	-0.5096	-1.112	-2.173	-4.552	-7.23
-0.498	-0.2876	-0.4402	-0.9808	-1.993	-4.339	-7.009
-0.497	-0.261	-0.3923	-0.8751	-1.838	-4.142	-6.797
-0.496	-0.2427	-0.3572	-0.7911	-1.703	-3.961	-6.596
-0.495	-0.228	-0.3273	-0.719	-1.583	-3.792	-6.405
-0.494	-0.2146	-0.3022	-0.6546	-1.472	-3.632	-6.22
-0.493	-0.2051	-0.2824	-0.6006	-1.376	-3.483	-6.043
-0.492	-0.1953	-0.264	-0.5517	-1.284	-3.34	-5.871
-0.491	-0.1859	-0.2469	-0.5065	-1.198	-3.203	-5.706
-0.49	-0.1785	-0.2326	-0.4671	-1.122	-3.075	-5.545
-0.489	-0.1718	-0.2201	-0.4317	-1.05	-2.952	-5.39
-0.488	-0.1642	-0.206	-0.3972	-0.9795	-2.831	-5.24
-0.487	-0.1581	-0.1956	-0.3663	-0.9166	-2.717	-5.092
-0.486	-0.1517	-0.1837	-0.3367	-0.8546	-2.605	-4.947
-0.485	-0.1456	-0.1727	-0.3092	-0.7969	-2.499	-4.808
-0.484	-0.1404	-0.1639	-0.2848	-0.7438	-2.398	-4.671
-0.483	-0.1363	-0.1563	-0.2625	-0.6952	-2.302	-4.541
-0.482	-0.1318	-0.148	-0.2402	-0.6476	-2.208	-4.412
-0.481	-0.1267	-0.1398	-0.2195	-0.6006	-2.115	-4.285
-0.48	-0.1224	-0.1329	-0.2005	-0.5566	-2.028	-4.163
-0.479	-0.1184	-0.126	-0.1825	-0.5157	-1.942	-4.043
-0.478	-0.1134	-0.1178	-0.1633	-0.4741	-1.857	-3.924
-0.477	-0.1104	-0.1119	-0.1474	-0.4375	-1.778	-3.81
-0.476	-0.1064	-0.1063	-0.1324	-0.4002	-1.7	-3.698
-0.475	-0.1014	-0.09826	-0.1153	-0.363	-1.623	-3.587
-0.474	-0.09911	-0.09438	-0.1025	-0.3306	-1.551	-3.478
-0.473	-0.09627	-0.08821	-0.09026	-0.3016	-1.481	-3.376
-0.472	-0.09154	-0.08207	-0.07517	-0.2686	-1.409	-3.271
-0.471	-0.08861	-0.0774	-0.0621	-0.2387	-1.341	-3.168
-0.47	-0.08583	-0.07187	-0.05041	-0.2097	-1.275	-3.069
-0.469	-0.08155	-0.06568	-0.03718	-0.1804	-1.21	-2.972
-0.468	-0.07875	-0.06027	-0.02543	-0.1529	-1.146	-2.875
-0.467	-0.07578	-0.0567	-0.0141	-0.1272	-1.085	-2.781
-0.466	-0.07307	-0.05163	-0.00332	-0.102	-1.024	-2.688
-0.465	-0.0698	-0.04653	0.00778	-0.07584	-0.9635	-2.597
-0.464	-0.06742	-0.04253	0.01663	-0.05291	-0.9079	-2.508
-0.463	-0.06451	-0.03813	0.02644	-0.03007	-0.8513	-2.42
-0.462	-0.06161	-0.03309	0.03785	-0.00637	-0.7945	-2.332
-0.461	-0.05987	-0.02982	0.04554	0.01559	-0.7421	-2.247
-0.46	-0.05743	-0.02656	0.05443	0.03597	-0.691	-2.164
-0.459	-0.05374	-0.02076	0.0653	0.05882	-0.638	-2.081
-0.458	-0.05254	-0.01749	0.0733	0.07803	-0.588	-1.999
-0.457	-0.05013	-0.01376	0.0806	0.09712	-0.5391	-1.921
-0.456	-0.04656	-0.0097	0.08979	0.1168	-0.4893	-1.842
-0.455	-0.04494	-0.00573	0.09803	0.1351	-0.442	-1.764
-0.454	-0.04375	-0.00281	0.1047	0.1517	-0.3963	-1.689
-0.453	-0.0406	0.0008469	0.1138	0.1708	-0.35	-1.614
-0.452	-0.03847	0.00399	0.1208	0.1879	-0.3052	-1.539
-0.451	-0.0366	0.00687	0.127	0.2039	-0.2629	-1.468
-0.45	-0.03431	0.01113	0.1338	0.2196	-0.2194	-1.397
-0.449	-0.03218	0.01378	0.1413	0.2358	-0.1764	-1.325
-0.448	-0.03153	0.01558	0.1459	0.2481	-0.1377	-1.257
-0.447	-0.02943	0.01885	0.1518	0.2631	-0.09755	-1.191
-0.446	-0.02622	0.02348	0.1602	0.28	-0.0558	-1.122
-0.445	-0.02518	0.02562	0.1657	0.293	-0.01705	-1.056
-0.444	-0.0228	0.02781	0.1721	0.3066	0.02038	-0.9914
-0.443	-0.02036	0.03253	0.1788	0.3238	0.05932	-0.9257
-0.442	-0.01892	0.03494	0.184	0.336	0.09598	-0.8612
-0.441	-0.0174	0.03653	0.1892	0.3482	0.1302	-0.7989
-0.44	-0.0148	0.04117	0.1965	0.3626	0.1676	-0.7366
-0.439	-0.01373	0.04328	0.2016	0.376	0.2024	-0.6744
-0.438	-0.0123	0.04478	0.2071	0.3858	0.2366	-0.6153
-0.437	-0.0101	0.04804	0.213	0.3995	0.2714	-0.5554
-0.436	-0.00872	0.05113	0.2176	0.4111	0.3059	-0.4967
-0.435	-0.00543	0.05461	0.2251	0.4261	0.3411	-0.4366
-0.434	-0.00434	0.05687	0.2303	0.4374	0.373	-0.3786
-0.433	-0.00308	0.05919	0.2351	0.4496	0.4057	-0.3214
-0.432	-0.00234	0.06093	0.2388	0.4594	0.4362	-0.2657
-0.431	-0.0007899	0.06331	0.2428	0.4691	0.4663	-0.2109
-0.43	0.0015	0.06539	0.2489	0.4814	0.4978	-0.1559
-0.429	0.00228	0.06716	0.252	0.4905	0.5275	-0.1028
-0.428	0.00369	0.06936	0.2563	0.5003	0.5559	-0.05018
-0.427	0.00594	0.07257	0.2623	0.5113	0.586	0.00277
-0.426	0.0064	0.07382	0.2655	0.5198	0.6119	0.05344
-0.425	0.0078	0.07559	0.2693	0.5278	0.6399	0.1027
-0.424	0.00992	0.07925	0.2747	0.5394	0.6691	0.154
-0.423	0.01045	0.08002	0.2781	0.5473	0.6955	0.2046
-0.422	0.0109	0.08057	0.2796	0.5528	0.7191	0.2508
-0.421	0.01375	0.08377	0.2861	0.5647	0.7465	0.2992
-0.42	0.01473	0.08655	0.2896	0.573	0.7722	0.3478
-0.419	0.01558	0.08796	0.2929	0.5809	0.7952	0.3944
-0.418	0.01686	0.09019	0.2975	0.5904	0.8203	0.441
-0.417	0.01852	0.09321	0.3021	0.5992	0.8467	0.4886
-0.416	0.0192	0.09391	0.3049	0.6063	0.8697	0.5328
-0.415	0.02026	0.09565	0.3079	0.6133	0.8924	0.5769
-0.414	0.0218	0.09767	0.3134	0.6231	0.9174	0.6238
-0.413	0.02248	0.09922	0.3162	0.6301	0.9407	0.6688
-0.412	0.02384	0.1008	0.3192	0.6365	0.9625	0.7112
-0.411	0.02604	0.104	0.3241	0.6466	0.987	0.7542
-0.41	0.02461	0.1021	0.3232	0.6493	1.006	0.7954
-0.409	0.02551	0.1029	0.3238	0.6511	1.021	0.8306
-0.408	0.02813	0.1072	0.3296	0.6612	1.044	0.8713
-0.407	0.02939	0.1083	0.3333	0.6695	1.067	0.9137
-0.406	0.03018	0.1101	0.3357	0.6756	1.087	0.9543
-0.405	0.03226	0.1129	0.3409	0.6835	1.109	0.9951
-0.404	0.03317	0.1146	0.3446	0.6915	1.13	1.036
-0.403	0.03357	0.1159	0.3473	0.6979	1.15	1.076
-0.402	0.03497	0.1179	0.3513	0.7046	1.171	1.114
-0.401	0.03672	0.1192	0.354	0.7119	1.192	1.154
-0.4	0.03693	0.1205	0.3562	0.7177	1.211	1.192
-0.399	0.03778	0.1222	0.3592	0.7229	1.229	1.229
-0.398	0.03931	0.1245	0.3632	0.7305	1.249	1.267
-0.397	0.03882	0.1234	0.3638	0.7342	1.266	1.302
-0.396	0.04047	0.1249	0.3662	0.7385	1.282	1.337
-0.395	0.04224	0.1279	0.3711	0.7473	1.302	1.374
-0.394	0.04264	0.1288	0.373	0.7522	1.319	1.409
-0.393	0.04337	0.1301	0.376	0.7577	1.335	1.444
-0.392	0.04484	0.1331	0.3797	0.7641	1.355	1.48
-0.391	0.04533	0.133	0.3815	0.7699	1.372	1.516
-0.39	0.04661	0.1347	0.3839	0.7754	1.388	1.549
-0.389	0.04771	0.1368	0.3879	0.7812	1.405	1.582
-0.388	0.04792	0.1383	0.3894	0.7867	1.423	1.616
-0.387	0.04872	0.1385	0.391	0.7901	1.437	1.648
-0.386	0.05	0.1404	0.3937	0.7956	1.454	1.679
-0.385	0.05101	0.1416	0.3965	0.8026	1.47	1.713
-0.384	0.05302	0.1447	0.402	0.8096	1.487	1.747
-0.383	0.05311	0.1446	0.4038	0.8142	1.504	1.78
-0.382	0.05388	0.1473	0.4062	0.8212	1.52	1.813
-0.381	0.05443	0.147	0.4075	0.8234	1.533	1.845
-0.38	0.05473	0.1475	0.409	0.8273	1.547	1.874
-0.379	0.05659	0.1502	0.4133	0.8328	1.562	1.904
-0.378	0.05656	0.1503	0.4142	0.8365	1.576	1.934
-0.377	0.05693	0.1508	0.4154	0.8408	1.59	1.963
-0.376	0.05892	0.1532	0.4191	0.8469	1.605	1.994
-0.375	0.05876	0.1536	0.4206	0.8506	1.619	2.023
-0.374	0.05959	0.1546	0.4218	0.8542	1.631	2.05
-0.373	0.06063	0.1563	0.4243	0.8594	1.646	2.079
-0.372	0.0613	0.1572	0.4255	0.8625	1.658	2.108
-0.371	0.06139	0.1561	0.4252	0.864	1.668	2.134
-0.37	0.06252	0.159	0.4285	0.8686	1.679	2.159
-0.369	0.06334	0.1609	0.4316	0.8738	1.694	2.187
-0.368	0.06411	0.1609	0.4331	0.8768	1.705	2.214
-0.367	0.0646	0.1624	0.4349	0.8805	1.719	2.24
-0.366	0.06557	0.1638	0.4383	0.8857	1.732	2.267
-0.365	0.06606	0.1644	0.4389	0.8884	1.744	2.293
-0.364	0.06664	0.1649	0.4407	0.8915	1.754	2.319
-0.363	0.06799	0.1674	0.4441	0.897	1.769	2.346
-0.362	0.06814	0.1674	0.4444	0.9003	1.778	2.371
-0.361	0.0685	0.1673	0.4453	0.9025	1.789	2.395
-0.36	0.07012	0.1703	0.449	0.908	1.802	2.42
-0.359	0.07046	0.1705	0.4496	0.911	1.813	2.446
-0.358	0.07034	0.1708	0.4505	0.9129	1.823	2.469
-0.357	0.07171	0.173	0.4533	0.9177	1.835	2.493
-0.356	0.07217	0.173	0.4548	0.9211	1.846	2.517
-0.355	0.07226	0.1741	0.4563	0.9229	1.855	2.541
-0.354	0.07351	0.1751	0.4585	0.9272	1.866	2.563
-0.353	0.07385	0.1759	0.4606	0.9315	1.876	2.588
-0.352	0.07443	0.1767	0.4621	0.9333	1.887	2.611
-0.351	0.07525	0.1774	0.4624	0.9361	1.897	2.632
-0.35	0.07608	0.1787	0.4661	0.9413	1.908	2.656
-0.349	0.07602	0.1793	0.4664	0.9419	1.918	2.678
-0.348	0.07647	0.1796	0.4682	0.9455	1.926	2.701
-0.347	0.0784	0.1816	0.4707	0.9504	1.938	2.724
-0.346	0.0777	0.1813	0.4701	0.9516	1.946	2.745
-0.345	0.07782	0.1811	0.4698	0.9525	1.953	2.764
-0.344	0.07941	0.1835	0.4734	0.9565	1.963	2.785
-0.343	0.07968	0.1842	0.4746	0.9593	1.972	2.806
-0.342	0.07983	0.1843	0.4759	0.962	1.981	2.826
-0.341	0.08115	0.1859	0.478	0.966	1.991	2.846
-0.34	0.08148	0.1862	0.4795	0.9687	2	2.868
-0.339	0.08197	0.1867	0.4804	0.9709	2.008	2.888
-0.338	0.08313	0.1887	0.4826	0.9733	2.017	2.907
-0.337	0.08325	0.1894	0.4841	0.9767	2.027	2.928
-0.336	0.08356	0.1895	0.4841	0.9785	2.035	2.947
-0.335	0.0839	0.1905	0.4856	0.9803	2.043	2.966
-0.334	0.08487	0.1919	0.4884	0.9843	2.052	2.986
-0.333	0.08634	0.1934	0.4908	0.988	2.061	3.005
-0.332	0.08631	0.194	0.4917	0.9904	2.069	3.026
-0.331	0.08701	0.1953	0.4942	0.9944	2.08	3.045
-0.33	0.08677	0.1947	0.4942	0.995	2.087	3.064
-0.329	0.08683	0.1952	0.4951	0.9971	2.093	3.081
-0.328	0.08771	0.1968	0.4969	1	2.101	3.099
-0.327	0.08814	0.1971	0.4979	1.002	2.109	3.118
-0.326	0.0879	0.197	0.4985	1.003	2.115	3.134
-0.325	0.08942	0.1987	0.5006	1.007	2.122	3.151
-0.324	0.08957	0.1989	0.5015	1.009	2.131	3.169
-0.323	0.08957	0.1984	0.5015	1.011	2.137	3.186
-0.322	0.09043	0.2001	0.503	1.013	2.143	3.202
-0.321	0.09141	0.2007	0.5046	1.017	2.151	3.22
-0.32	0.09028	0.1991	0.5037	1.016	2.156	3.234
-0.319	0.09144	0.2006	0.5049	1.017	2.161	3.247
-0.318	0.09251	0.2023	0.5073	1.021	2.169	3.265
-0.317	0.09229	0.2023	0.507	1.022	2.176	3.282
-0.316	0.09296	0.2029	0.5082	1.023	2.182	3.297
-0.315	0.09403	0.2048	0.5107	1.027	2.189	3.314
-0.314	0.09394	0.2047	0.511	1.028	2.194	3.331
-0.313	0.09431	0.2051	0.5116	1.03	2.201	3.344
-0.312	0.09562	0.2064	0.5137	1.033	2.207	3.36
-0.311	0.09538	0.2065	0.5143	1.034	2.212	3.377
-0.31	0.0958	0.2065	0.5146	1.036	2.218	3.39
-0.309	0.09632	0.2082	0.5165	1.038	2.226	3.405
-0.308	0.09632	0.2084	0.5168	1.04	2.233	3.421
-0.307	0.09727	0.2096	0.5189	1.043	2.239	3.436
-0.306	0.09736	0.21	0.5198	1.044	2.245	3.452
-0.305	0.09819	0.2106	0.5208	1.047	2.252	3.467
-0.304	0.09806	0.2102	0.5214	1.047	2.257	3.48
-0.303	0.09813	0.2108	0.522	1.048	2.261	3.492
-0.302	0.09904	0.2123	0.5235	1.051	2.266	3.508
-0.301	0.09868	0.2122	0.5229	1.052	2.272	3.522
-0.3	0.0988	0.2128	0.5232	1.053	2.277	3.534
-0.299	0.1003	0.2143	0.5259	1.057	2.284	3.549
-0.298	0.1001	0.2141	0.5259	1.057	2.288	3.561
-0.297	0.1005	0.214	0.5256	1.058	2.294	3.574
-0.296	0.1017	0.2154	0.5284	1.062	2.299	3.586
-0.295	0.1013	0.2145	0.5281	1.062	2.303	3.6
-0.294	0.101	0.2143	0.5272	1.06	2.306	3.61
-0.293	0.1022	0.2162	0.529	1.064	2.311	3.622
-0.292	0.1026	0.2165	0.5299	1.065	2.316	3.636
-0.291	0.1028	0.217	0.5305	1.066	2.32	3.648
-0.29	0.1033	0.2178	0.5314	1.068	2.325	3.659
-0.289	0.1038	0.2183	0.533	1.07	2.332	3.673
-0.288	0.104	0.219	0.5336	1.071	2.335	3.684
-0.287	0.1044	0.2192	0.5327	1.071	2.339	3.696
-0.286	0.1047	0.2205	0.5357	1.073	2.346	3.708
-0.285	0.1047	0.2198	0.5357	1.075	2.349	3.719
-0.284	0.1049	0.2197	0.5363	1.076	2.352	3.728
-0.283	0.1062	0.2212	0.5382	1.079	2.358	3.742
-0.282	0.1066	0.2222	0.5394	1.08	2.362	3.754
-0.281	0.1071	0.2224	0.5409	1.083	2.369	3.767
-0.28	0.1077	0.2235	0.5415	1.084	2.374	3.778
-0.279	0.107	0.2237	0.5415	1.085	2.378	3.79
-0.278	0.1074	0.223	0.5409	1.084	2.381	3.799
-0.277	0.1078	0.2243	0.5424	1.086	2.385	3.81
-0.276	0.1084	0.2245	0.5427	1.088	2.389	3.822
-0.275	0.1084	0.2249	0.543	1.088	2.392	3.83
-0.274	0.1091	0.2255	0.5443	1.09	2.396	3.841
-0.273	0.1088	0.2259	0.5452	1.091	2.401	3.852
-0.272	0.1087	0.2257	0.5446	1.091	2.404	3.862
-0.271	0.1091	0.2258	0.5446	1.091	2.406	3.871
-0.27	0.11	0.2271	0.5461	1.094	2.41	3.881
-0.269	0.1091	0.2256	0.5443	1.092	2.412	3.89
-0.268	0.1098	0.2266	0.5446	1.093	2.414	3.898
-0.267	0.1111	0.2277	0.547	1.095	2.42	3.908
-0.266	0.1104	0.2275	0.5473	1.095	2.423	3.918
-0.265	0.1107	0.2278	0.5476	1.095	2.425	3.925
-0.264	0.1117	0.23	0.5488	1.099	2.43	3.935
-0.263	0.1119	0.2294	0.5492	1.099	2.434	3.945
-0.262	0.1117	0.2297	0.5495	1.099	2.436	3.954
-0.261	0.1125	0.23	0.5513	1.101	2.439	3.962
-0.26	0.1128	0.2307	0.5516	1.102	2.444	3.972
-0.259	0.1129	0.2305	0.5507	1.102	2.445	3.979
-0.258	0.1134	0.231	0.5513	1.103	2.448	3.989
-0.257	0.1136	0.2316	0.5522	1.104	2.453	3.998
-0.256	0.1138	0.2316	0.5516	1.104	2.454	4.006
-0.255	0.1137	0.232	0.5519	1.104	2.456	4.014
-0.254	0.1147	0.2332	0.554	1.106	2.459	4.023
-0.253	0.1144	0.2328	0.5531	1.107	2.461	4.031
-0.252	0.1143	0.233	0.5531	1.107	2.462	4.039
-0.251	0.1158	0.2344	0.5553	1.108	2.468	4.047
-0.25	0.1152	0.2341	0.5547	1.109	2.471	4.055
-0.249	0.1154	0.234	0.5543	1.11	2.473	4.063
-0.248	0.1163	0.2354	0.5571	1.111	2.477	4.07
-0.247	0.1159	0.2352	0.5565	1.112	2.478	4.078
-0.246	0.1164	0.2353	0.5559	1.112	2.481	4.085
-0.245	0.1169	0.2365	0.5571	1.113	2.483	4.092
-0.244	0.1172	0.2361	0.5577	1.114	2.486	4.1
-0.243	0.1159	0.2351	0.5556	1.112	2.486	4.106
-0.242	0.1168	0.2365	0.5559	1.113	2.489	4.112
-0.241	0.1178	0.2365	0.5583	1.115	2.493	4.12
-0.24	0.1174	0.2369	0.5583	1.114	2.494	4.127
-0.239	0.118	0.2374	0.5583	1.115	2.496	4.134
-0.238	0.1186	0.238	0.5601	1.117	2.5	4.142
-0.237	0.1184	0.2377	0.5605	1.117	2.5	4.149
-0.236	0.1187	0.2379	0.5595	1.117	2.502	4.155
-0.235	0.1193	0.2391	0.5614	1.12	2.505	4.162
-0.234	0.1191	0.239	0.5614	1.119	2.507	4.168
-0.233	0.1193	0.2388	0.5608	1.119	2.507	4.173
-0.232	0.1204	0.2402	0.5629	1.12	2.509	4.18
-0.231	0.1201	0.2404	0.5629	1.12	2.512	4.187
-0.23	0.1209	0.2411	0.5647	1.123	2.517	4.195
-0.229	0.1207	0.2418	0.5653	1.124	2.519	4.202
-0.228	0.1208	0.2413	0.565	1.124	2.521	4.21
-0.227	0.1212	0.2411	0.5647	1.123	2.521	4.214
-0.226	0.1212	0.2419	0.565	1.124	2.523	4.218
-0.225	0.1214	0.2421	0.5656	1.126	2.525	4.226
-0.224	0.1214	0.2418	0.5653	1.124	2.525	4.232
-0.223	0.1217	0.2417	0.5653	1.125	2.527	4.236
-0.222	0.1226	0.2429	0.5666	1.126	2.53	4.242
-0.221	0.122	0.2426	0.5659	1.126	2.531	4.247
-0.22	0.1221	0.2427	0.5656	1.125	2.532	4.253
-0.219	0.1231	0.2446	0.5678	1.127	2.535	4.258
-0.218	0.1221	0.2432	0.5666	1.126	2.535	4.263
-0.217	0.1223	0.2426	0.5656	1.124	2.534	4.265
-0.216	0.1234	0.244	0.5672	1.126	2.536	4.271
-0.215	0.1231	0.2442	0.5672	1.126	2.538	4.278
-0.214	0.1234	0.2444	0.5669	1.126	2.539	4.281
-0.213	0.1242	0.2446	0.5684	1.127	2.542	4.285
-0.212	0.1239	0.245	0.5687	1.128	2.544	4.291
-0.211	0.1238	0.2452	0.5681	1.127	2.545	4.294
-0.21	0.1246	0.2458	0.569	1.128	2.546	4.299
-0.209	0.1246	0.2458	0.5693	1.128	2.548	4.305
-0.208	0.1245	0.2457	0.5687	1.128	2.548	4.309
-0.207	0.1246	0.2457	0.5687	1.128	2.548	4.313
-0.206	0.1254	0.2471	0.5705	1.13	2.551	4.317
-0.205	0.1246	0.2457	0.5693	1.129	2.55	4.321
-0.204	0.125	0.2466	0.569	1.128	2.55	4.325
-0.203	0.1258	0.2477	0.5699	1.13	2.553	4.33
-0.202	0.1256	0.2472	0.569	1.129	2.553	4.335
-0.201	0.1259	0.2471	0.5699	1.128	2.553	4.338
-0.2	0.1265	0.2481	0.5705	1.131	2.555	4.341
-0.199	0.1265	0.2482	0.5705	1.129	2.555	4.346
-0.198	0.1267	0.248	0.5702	1.129	2.556	4.349
-0.197	0.1271	0.2487	0.5721	1.13	2.557	4.352
-0.196	0.1272	0.2486	0.5714	1.131	2.558	4.357
-0.195	0.127	0.2483	0.5711	1.13	2.558	4.36
-0.194	0.1273	0.2496	0.5714	1.131	2.559	4.362
-0.193	0.1275	0.2493	0.5721	1.131	2.561	4.366
-0.192	0.1267	0.2481	0.5702	1.128	2.559	4.368
-0.191	0.1272	0.2489	0.5705	1.129	2.558	4.37
-0.19	0.1281	0.2498	0.5724	1.13	2.56	4.375
-0.189	0.128	0.2495	0.5714	1.129	2.561	4.378
-0.188	0.1284	0.2497	0.5714	1.129	2.561	4.38
-0.187	0.1288	0.2507	0.5733	1.131	2.564	4.384
-0.186	0.1284	0.2509	0.5724	1.13	2.564	4.387
-0.185	0.1284	0.2508	0.5727	1.13	2.564	4.39
-0.184	0.1294	0.2521	0.5745	1.131	2.566	4.393
-0.183	0.1288	0.2516	0.5739	1.131	2.566	4.397
-0.182	0.1291	0.251	0.5733	1.13	2.565	4.399
-0.181	0.1296	0.2525	0.5742	1.131	2.566	4.401
-0.18	0.1297	0.2519	0.5748	1.131	2.567	4.405
-0.179	0.131	0.2534	0.5769	1.133	2.57	4.409
-0.178	0.1308	0.2536	0.576	1.133	2.57	4.412
-0.177	0.1309	0.2531	0.5766	1.134	2.572	4.414
-0.176	0.1303	0.2531	0.5757	1.132	2.571	4.416
-0.175	0.1306	0.2529	0.576	1.131	2.57	4.418
-0.174	0.1314	0.254	0.5769	1.133	2.573	4.421
-0.173	0.131	0.2533	0.5754	1.132	2.572	4.423
-0.172	0.131	0.2529	0.5754	1.132	2.571	4.425
-0.171	0.132	0.2544	0.5766	1.132	2.573	4.428
-0.17	0.1316	0.2543	0.576	1.132	2.573	4.43
-0.169	0.1313	0.254	0.5757	1.13	2.572	4.431
-0.168	0.1322	0.2549	0.5766	1.131	2.573	4.434
-0.167	0.1318	0.2543	0.5763	1.131	2.572	4.436
-0.166	0.1311	0.2534	0.5742	1.128	2.57	4.435
-0.165	0.1324	0.2549	0.576	1.13	2.57	4.436
-0.164	0.1322	0.2552	0.5763	1.129	2.571	4.439
-0.163	0.1325	0.2545	0.5757	1.129	2.57	4.44
-0.162	0.1331	0.2553	0.5763	1.13	2.57	4.441
-0.161	0.1328	0.2553	0.5766	1.13	2.571	4.444
-0.16	0.1327	0.2555	0.576	1.13	2.571	4.446
-0.159	0.1333	0.2558	0.5757	1.129	2.569	4.447
-0.158	0.1337	0.2564	0.5766	1.13	2.571	4.45
-0.157	0.1332	0.2557	0.576	1.129	2.57	4.451
-0.156	0.1335	0.2558	0.576	1.128	2.569	4.452
-0.155	0.134	0.2577	0.5782	1.13	2.571	4.453
-0.154	0.1339	0.2569	0.5766	1.128	2.569	4.455
-0.153	0.1338	0.2563	0.576	1.128	2.569	4.455
-0.152	0.1346	0.2579	0.5779	1.128	2.57	4.456
-0.151	0.1344	0.2573	0.5769	1.128	2.57	4.458
-0.15	0.1343	0.2572	0.5757	1.127	2.569	4.458
-0.149	0.1352	0.258	0.5769	1.127	2.569	4.46
-0.148	0.1351	0.2578	0.5769	1.127	2.569	4.461
-0.147	0.1348	0.2584	0.5763	1.127	2.568	4.461
-0.146	0.1353	0.2585	0.5757	1.126	2.567	4.462
-0.145	0.1357	0.2587	0.5766	1.127	2.569	4.464
-0.144	0.1352	0.258	0.5763	1.126	2.567	4.464
-0.143	0.1356	0.2588	0.576	1.125	2.566	4.464
-0.142	0.1362	0.2592	0.5776	1.126	2.568	4.466
-0.141	0.1351	0.2579	0.5757	1.124	2.564	4.466
-0.14	0.1357	0.258	0.5745	1.123	2.563	4.464
-0.139	0.1365	0.2594	0.5769	1.124	2.563	4.465
-0.138	0.1365	0.2587	0.5763	1.123	2.562	4.466
-0.137	0.1364	0.2589	0.5754	1.122	2.561	4.467
-0.136	0.1371	0.2603	0.5766	1.123	2.562	4.469
-0.135	0.1368	0.2599	0.5763	1.122	2.562	4.469
-0.134	0.1368	0.2601	0.576	1.121	2.56	4.468
-0.133	0.1376	0.2607	0.5763	1.122	2.56	4.469
-0.132	0.1372	0.2598	0.5769	1.123	2.559	4.472
-0.131	0.1372	0.2599	0.5754	1.121	2.558	4.472
-0.13	0.1377	0.2607	0.5763	1.121	2.558	4.471
-0.129	0.1379	0.2615	0.5769	1.121	2.558	4.472
-0.128	0.1391	0.2625	0.5788	1.123	2.559	4.474
-0.127	0.1386	0.2617	0.5782	1.122	2.559	4.475
-0.126	0.1389	0.2623	0.5782	1.123	2.559	4.476
-0.125	0.1383	0.2613	0.5772	1.121	2.558	4.476
-0.124	0.1383	0.2618	0.5763	1.12	2.556	4.475
-0.123	0.139	0.2626	0.5779	1.12	2.557	4.476
-0.122	0.1387	0.262	0.5766	1.119	2.556	4.476
-0.121	0.1391	0.2613	0.5763	1.118	2.555	4.474
-0.12	0.1392	0.2629	0.5769	1.119	2.555	4.475
-0.119	0.139	0.2624	0.5766	1.119	2.554	4.476
-0.118	0.139	0.2622	0.5766	1.118	2.552	4.474
-0.117	0.1397	0.2633	0.5766	1.118	2.552	4.473
-0.116	0.1397	0.263	0.576	1.118	2.552	4.473
-0.115	0.1388	0.262	0.5742	1.115	2.548	4.471
-0.114	0.1395	0.2631	0.5748	1.115	2.547	4.469
-0.113	0.1401	0.263	0.5748	1.116	2.548	4.47
-0.112	0.1399	0.2625	0.5751	1.114	2.546	4.469
-0.111	0.1403	0.263	0.5742	1.113	2.545	4.468
-0.11	0.1406	0.2636	0.5757	1.114	2.545	4.469
-0.109	0.1404	0.2638	0.5751	1.113	2.544	4.468
-0.108	0.1401	0.2638	0.5751	1.112	2.542	4.467
-0.107	0.1412	0.2645	0.576	1.114	2.542	4.466
-0.106	0.1408	0.2641	0.5745	1.112	2.541	4.466
-0.105	0.1409	0.2642	0.5742	1.111	2.54	4.465
-0.104	0.1418	0.2653	0.5757	1.112	2.54	4.465
-0.103	0.1415	0.265	0.5748	1.111	2.538	4.464
-0.102	0.1419	0.2655	0.5754	1.112	2.539	4.464
-0.101	0.1422	0.2657	0.5769	1.111	2.539	4.464
-0.1	0.1421	0.2654	0.5748	1.11	2.537	4.464
-0.099	0.1419	0.2651	0.5751	1.11	2.534	4.462
-0.098	0.1426	0.2656	0.5754	1.11	2.532	4.461
-0.097	0.1424	0.2653	0.5751	1.11	2.533	4.46
-0.096	0.1424	0.2654	0.5736	1.108	2.531	4.459
-0.095	0.1426	0.2655	0.5739	1.108	2.529	4.457
-0.094	0.143	0.2664	0.5754	1.108	2.53	4.457
-0.093	0.1427	0.2656	0.5742	1.106	2.528	4.456
-0.092	0.1428	0.2658	0.5739	1.106	2.526	4.455
-0.091	0.1437	0.267	0.5751	1.106	2.526	4.454
-0.09	0.143	0.266	0.5733	1.103	2.524	4.452
-0.089	0.1427	0.2654	0.5721	1.102	2.52	4.448
-0.088	0.1441	0.2671	0.5739	1.103	2.52	4.448
-0.087	0.1434	0.2665	0.573	1.102	2.52	4.447
-0.086	0.1437	0.2666	0.5727	1.101	2.517	4.445
-0.085	0.1441	0.2672	0.5736	1.102	2.518	4.444
-0.084	0.1442	0.2668	0.5733	1.102	2.517	4.444
-0.083	0.144	0.2674	0.5724	1.101	2.515	4.441
-0.082	0.1448	0.2675	0.573	1.1	2.512	4.439
-0.081	0.1444	0.2679	0.5727	1.1	2.513	4.438
-0.08	0.1445	0.2679	0.5721	1.099	2.511	4.437
-0.079	0.1448	0.2683	0.5724	1.098	2.509	4.435
-0.078	0.1452	0.2683	0.5733	1.1	2.509	4.435
-0.077	0.1457	0.2689	0.5742	1.099	2.508	4.434
-0.076	0.1455	0.2682	0.573	1.099	2.508	4.434
-0.075	0.146	0.2692	0.5742	1.099	2.507	4.433
-0.074	0.1455	0.2689	0.5736	1.098	2.506	4.431
-0.073	0.1454	0.2691	0.5724	1.096	2.504	4.428
-0.072	0.1461	0.2691	0.573	1.097	2.502	4.426
-0.071	0.1457	0.2688	0.5721	1.096	2.501	4.425
-0.07	0.146	0.2688	0.5721	1.095	2.499	4.422
-0.069	0.1463	0.2696	0.5724	1.095	2.499	4.419
-0.068	0.1463	0.2697	0.5721	1.095	2.498	4.418
-0.067	0.1464	0.2693	0.5711	1.093	2.496	4.415
-0.066	0.1465	0.2698	0.5711	1.093	2.494	4.413
-0.065	0.147	0.2697	0.5721	1.093	2.493	4.412
-0.064	0.146	0.2685	0.5699	1.089	2.489	4.41
-0.063	0.1465	0.2694	0.5696	1.089	2.487	4.406
-0.062	0.147	0.2703	0.5705	1.09	2.486	4.405
-0.061	0.1471	0.2698	0.5702	1.089	2.484	4.403
-0.06	0.1471	0.2698	0.5708	1.088	2.483	4.399
-0.059	0.1479	0.2712	0.5708	1.088	2.483	4.398
-0.058	0.1475	0.2703	0.5702	1.087	2.481	4.396
-0.057	0.1472	0.2705	0.5699	1.086	2.479	4.394
-0.056	0.1479	0.2711	0.5708	1.086	2.478	4.392
-0.055	0.1478	0.271	0.5699	1.085	2.477	4.39
-0.054	0.1479	0.2705	0.5696	1.084	2.474	4.386
-0.053	0.1485	0.2713	0.5702	1.084	2.473	4.384
-0.052	0.1483	0.2712	0.5699	1.084	2.473	4.383
-0.051	0.1481	0.2709	0.5687	1.082	2.47	4.38
-0.05	0.1487	0.2712	0.569	1.081	2.469	4.377
-0.049	0.1487	0.2721	0.5693	1.082	2.468	4.376
-0.048	0.1485	0.2714	0.569	1.08	2.465	4.373
-0.047	0.1488	0.2718	0.5684	1.079	2.462	4.369
-0.046	0.1492	0.2722	0.5687	1.08	2.462	4.368
-0.045	0.149	0.2717	0.5684	1.079	2.46	4.366
-0.044	0.1488	0.2719	0.5681	1.078	2.458	4.364
-0.043	0.1498	0.2728	0.5687	1.079	2.458	4.362
-0.042	0.1495	0.2722	0.5678	1.077	2.456	4.36
-0.041	0.1494	0.2723	0.5681	1.076	2.454	4.357
-0.04	0.1505	0.2733	0.5684	1.076	2.453	4.356
-0.039	0.1498	0.2728	0.5675	1.075	2.452	4.354
-0.038	0.1492	0.2721	0.5663	1.073	2.447	4.349
-0.037	0.1501	0.2734	0.5669	1.073	2.447	4.346
-0.036	0.1502	0.2733	0.5672	1.072	2.445	4.344
-0.035	0.1505	0.2728	0.5669	1.072	2.443	4.342
-0.034	0.1509	0.2735	0.5672	1.071	2.442	4.34
-0.033	0.1505	0.2737	0.5666	1.071	2.441	4.338
-0.032	0.1506	0.2735	0.5666	1.071	2.438	4.335
-0.031	0.1507	0.2733	0.5663	1.069	2.436	4.332
-0.03	0.1513	0.2737	0.5672	1.07	2.436	4.33
-0.029	0.151	0.2738	0.5659	1.069	2.434	4.327
-0.028	0.151	0.2736	0.5653	1.067	2.431	4.323
-0.027	0.1519	0.2745	0.5659	1.067	2.431	4.321
-0.026	0.1522	0.2747	0.5669	1.067	2.43	4.32
-0.025	0.1522	0.2748	0.5666	1.068	2.429	4.319
-0.024	0.1525	0.2757	0.5672	1.068	2.427	4.317
-0.023	0.1524	0.2748	0.5663	1.067	2.425	4.315
-0.022	0.152	0.2745	0.5656	1.065	2.423	4.311
-0.021	0.1525	0.2754	0.5656	1.065	2.421	4.308
-0.02	0.1529	0.2752	0.5656	1.064	2.419	4.306
-0.019	0.1526	0.2752	0.5644	1.062	2.416	4.303
-0.018	0.1529	0.2755	0.5656	1.061	2.414	4.299
-0.017	0.1531	0.2754	0.5647	1.062	2.413	4.296
-0.016	0.1529	0.2751	0.5647	1.06	2.41	4.292
-0.015	0.1531	0.2755	0.5638	1.059	2.409	4.289
-0.014	0.1535	0.2757	0.5647	1.06	2.408	4.287
-0.013	0.1527	0.2746	0.5629	1.057	2.405	4.284
-0.012	0.1529	0.2754	0.5626	1.055	2.401	4.279
-0.011	0.1538	0.2761	0.5641	1.056	2.4	4.277
-0.01	0.1536	0.2756	0.5632	1.055	2.398	4.273
-0.009	0.1536	0.2754	0.5623	1.054	2.397	4.269
-0.008	0.1543	0.2767	0.5638	1.055	2.395	4.266
-0.007	0.1541	0.2762	0.5629	1.053	2.393	4.264
-0.006	0.1541	0.276	0.5629	1.052	2.391	4.26
-0.005	0.1544	0.2767	0.5635	1.052	2.389	4.257
-0.004	0.1544	0.2764	0.5632	1.052	2.388	4.255
-0.003	0.1546	0.2764	0.5629	1.052	2.385	4.252
-0.002	0.155	0.2769	0.5632	1.05	2.384	4.248
-0.001	0.1549	0.2774	0.5632	1.05	2.383	4.246
0	0.1543	0.2761	0.5614	1.047	2.379	4.242
0.001	0.1546	0.2765	0.5614	1.046	2.376	4.238
0.002	0.1553	0.2774	0.5623	1.047	2.375	4.235
0.003	0.1553	0.277	0.562	1.046	2.373	4.231
0.004	0.1551	0.277	0.5617	1.044	2.372	4.226
0.005	0.1559	0.2783	0.5629	1.046	2.371	4.222
0.006	0.1555	0.2778	0.5614	1.044	2.367	4.219
0.007	0.1557	0.2773	0.5608	1.044	2.364	4.215
0.008	0.1564	0.2781	0.5623	1.044	2.363	4.212
0.009	0.1561	0.2778	0.5617	1.043	2.361	4.209
0.01	0.1561	0.2776	0.5611	1.042	2.359	4.206
0.011	0.1568	0.2785	0.5617	1.042	2.357	4.202
0.012	0.1565	0.2784	0.5614	1.04	2.356	4.199
0.013	0.1558	0.2769	0.5592	1.037	2.352	4.193
0.014	0.1566	0.2785	0.5605	1.038	2.35	4.189
0.015	0.1568	0.2782	0.5605	1.038	2.35	4.187
0.016	0.1565	0.2781	0.5605	1.037	2.347	4.183
0.017	0.1569	0.2785	0.5605	1.035	2.345	4.179
0.018	0.1573	0.2793	0.5611	1.037	2.344	4.177
0.019	0.1568	0.2788	0.5595	1.035	2.341	4.174
0.02	0.1574	0.2789	0.5592	1.034	2.339	4.17
0.021	0.1581	0.2797	0.5611	1.034	2.338	4.168
0.022	0.1576	0.2792	0.5598	1.033	2.337	4.165
0.023	0.1576	0.2787	0.5595	1.032	2.334	4.161
0.024	0.1584	0.28	0.5608	1.032	2.333	4.158
0.025	0.1583	0.2801	0.5601	1.031	2.331	4.155
0.026	0.1589	0.2805	0.5611	1.032	2.331	4.154
0.027	0.1588	0.2806	0.5608	1.031	2.328	4.15
0.028	0.1587	0.2805	0.5608	1.03	2.327	4.148
0.029	0.1586	0.2799	0.5595	1.029	2.324	4.143
0.03	0.159	0.2802	0.5598	1.027	2.322	4.14
0.031	0.1591	0.2805	0.5598	1.028	2.32	4.137
0.032	0.1593	0.2802	0.5592	1.027	2.317	4.134
0.033	0.1593	0.2803	0.5586	1.026	2.314	4.13
0.034	0.1598	0.2811	0.5592	1.026	2.313	4.128
0.035	0.1596	0.2807	0.5586	1.025	2.311	4.124
0.036	0.1595	0.2803	0.5583	1.023	2.309	4.12
0.037	0.1605	0.2814	0.5595	1.024	2.308	4.118
0.038	0.1595	0.2803	0.5583	1.022	2.304	4.115
0.039	0.1597	0.2804	0.5568	1.02	2.301	4.109
0.04	0.1606	0.2814	0.5583	1.021	2.3	4.106
0.041	0.1605	0.2808	0.5577	1.02	2.298	4.103
0.042	0.1603	0.2809	0.5571	1.019	2.296	4.098
0.043	0.1608	0.2815	0.5577	1.019	2.294	4.094
0.044	0.1609	0.2817	0.5583	1.018	2.292	4.092
0.045	0.161	0.2816	0.5571	1.017	2.289	4.087
0.046	0.1614	0.2819	0.5577	1.016	2.287	4.084
0.047	0.1613	0.282	0.5577	1.016	2.286	4.081
0.048	0.1614	0.2817	0.5571	1.015	2.284	4.077
0.049	0.1615	0.2819	0.5571	1.014	2.281	4.072
0.05	0.1621	0.2825	0.5577	1.014	2.28	4.07
0.051	0.1618	0.2818	0.5568	1.013	2.277	4.067
0.052	0.162	0.2817	0.5565	1.012	2.274	4.062
0.053	0.1626	0.2828	0.5577	1.012	2.274	4.059
0.054	0.1623	0.2821	0.5565	1.011	2.27	4.055
0.055	0.1622	0.2825	0.5562	1.01	2.267	4.05
0.056	0.1628	0.2831	0.5574	1.01	2.265	4.046
0.057	0.1627	0.2829	0.5568	1.009	2.264	4.043
0.058	0.1628	0.2824	0.5562	1.008	2.262	4.038
0.059	0.1631	0.2839	0.5565	1.008	2.261	4.034
0.06	0.1632	0.2829	0.5565	1.008	2.259	4.031
0.061	0.163	0.2829	0.5556	1.006	2.256	4.026
0.062	0.1636	0.2834	0.5559	1.006	2.254	4.023
0.063	0.1636	0.2837	0.5562	1.005	2.252	4.021
0.064	0.1631	0.2827	0.554	1.003	2.248	4.015
0.065	0.1636	0.2828	0.555	1.002	2.245	4.01
0.066	0.1642	0.2837	0.5559	1.003	2.244	4.007
0.067	0.1639	0.2831	0.5547	1.002	2.242	4.002
0.068	0.1642	0.2833	0.555	1	2.239	3.998
0.069	0.1649	0.2842	0.5556	1.002	2.238	3.996
0.07	0.1646	0.284	0.555	1.001	2.236	3.992
0.071	0.1647	0.2839	0.5547	0.999	2.234	3.987
0.072	0.1652	0.2849	0.5562	0.9996	2.232	3.984
0.073	0.1653	0.2846	0.5556	0.999	2.23	3.981
0.074	0.1651	0.2842	0.555	0.9974	2.228	3.975
0.075	0.1657	0.2849	0.555	0.9974	2.227	3.972
0.076	0.1659	0.2846	0.555	0.9971	2.224	3.97
0.077	0.1664	0.2861	0.5565	0.998	2.224	3.967
0.078	0.1668	0.2857	0.5562	0.9974	2.222	3.964
0.079	0.1668	0.2857	0.5559	0.9962	2.22	3.962
0.08	0.1664	0.2852	0.5547	0.9953	2.216	3.957
0.081	0.1664	0.2857	0.5543	0.9941	2.214	3.952
0.082	0.1667	0.2861	0.5556	0.9947	2.213	3.949
0.083	0.167	0.2855	0.5547	0.9926	2.211	3.945
0.084	0.1667	0.2856	0.554	0.9929	2.208	3.941
0.085	0.1678	0.2867	0.5556	0.9932	2.207	3.938
0.086	0.1671	0.286	0.5543	0.9913	2.204	3.934
0.087	0.1674	0.2858	0.5537	0.9898	2.202	3.928
0.088	0.1683	0.2868	0.5553	0.991	2.201	3.925
0.089	0.1678	0.2861	0.5543	0.9892	2.198	3.922
0.09	0.1675	0.2856	0.5522	0.9868	2.193	3.917
0.091	0.1682	0.2869	0.5537	0.9864	2.192	3.912
0.092	0.1684	0.2868	0.5537	0.9868	2.19	3.909
0.093	0.1683	0.2865	0.5531	0.9861	2.187	3.905
0.094	0.1687	0.2869	0.5534	0.9855	2.185	3.901
0.095	0.1691	0.2869	0.5537	0.9855	2.184	3.899
0.096	0.169	0.287	0.5534	0.984	2.182	3.895
0.097	0.1692	0.287	0.5531	0.9831	2.18	3.89
0.098	0.1695	0.2875	0.5537	0.9837	2.179	3.888
0.099	0.1692	0.2871	0.5531	0.9822	2.177	3.882
0.1	0.1696	0.2875	0.5528	0.9819	2.173	3.878
0.101	0.1701	0.2879	0.5543	0.9828	2.171	3.876
0.102	0.1704	0.288	0.554	0.9813	2.169	3.873
0.103	0.1705	0.2885	0.5543	0.9816	2.168	3.871
0.104	0.1709	0.2887	0.554	0.9813	2.166	3.867
0.105	0.171	0.2881	0.5534	0.98	2.164	3.863
0.106	0.171	0.288	0.5531	0.9785	2.162	3.858
0.107	0.1715	0.289	0.5537	0.9788	2.161	3.854
0.108	0.1716	0.2886	0.5537	0.9788	2.158	3.852
0.109	0.1717	0.2887	0.5531	0.9773	2.155	3.848
0.11	0.172	0.2891	0.5531	0.9767	2.154	3.844
0.111	0.1723	0.2894	0.5534	0.9764	2.153	3.84
0.112	0.1724	0.289	0.5525	0.9751	2.15	3.835
0.113	0.1724	0.289	0.5522	0.9745	2.148	3.831
0.114	0.173	0.2898	0.5534	0.9755	2.146	3.828
0.115	0.1723	0.289	0.5513	0.973	2.143	3.824
0.116	0.1726	0.2895	0.5513	0.9718	2.14	3.819
0.117	0.1736	0.2899	0.5525	0.973	2.139	3.816
0.118	0.1735	0.2897	0.5525	0.9718	2.137	3.812
0.119	0.1735	0.2897	0.5522	0.9709	2.134	3.807
0.12	0.1743	0.2907	0.5531	0.9715	2.133	3.804
0.121	0.1741	0.2902	0.5522	0.9709	2.131	3.802
0.122	0.1742	0.2903	0.5522	0.9703	2.128	3.798
0.123	0.175	0.2912	0.5531	0.9696	2.127	3.795
0.124	0.175	0.291	0.5522	0.9696	2.124	3.792
0.125	0.1747	0.2904	0.5522	0.9684	2.121	3.788
0.126	0.1752	0.2913	0.5528	0.9681	2.119	3.783
0.127	0.1757	0.2912	0.5525	0.9684	2.118	3.78
0.128	0.1764	0.2928	0.554	0.9693	2.118	3.777
0.129	0.1761	0.292	0.5531	0.9678	2.116	3.775
0.13	0.1766	0.2922	0.5537	0.9678	2.115	3.772
0.131	0.1763	0.2921	0.5525	0.9666	2.113	3.768
0.132	0.1765	0.2918	0.5525	0.9651	2.11	3.764
0.133	0.1772	0.2927	0.5534	0.9663	2.109	3.761
0.134	0.1773	0.2925	0.5525	0.9654	2.106	3.757
0.135	0.1772	0.2924	0.5528	0.9638	2.104	3.753
0.136	0.1781	0.2932	0.5534	0.9651	2.102	3.75
0.137	0.1778	0.2928	0.5531	0.9635	2.1	3.747
0.138	0.178	0.2926	0.5525	0.9626	2.097	3.742
0.139	0.1783	0.293	0.5531	0.9629	2.096	3.739
0.14	0.1785	0.293	0.5525	0.9614	2.094	3.735
0.141	0.178	0.2922	0.5507	0.9593	2.09	3.729
0.142	0.1789	0.293	0.5516	0.9596	2.089	3.726
0.143	0.1788	0.2936	0.5522	0.9593	2.088	3.724
0.144	0.1792	0.2935	0.5519	0.9587	2.085	3.72
0.145	0.1796	0.2937	0.5522	0.958	2.083	3.717
0.146	0.1798	0.2943	0.5528	0.9587	2.082	3.714
0.147	0.1801	0.2941	0.5519	0.9574	2.081	3.71
0.148	0.1803	0.2941	0.5516	0.9574	2.078	3.706
0.149	0.181	0.295	0.5528	0.958	2.077	3.703
0.15	0.1808	0.2946	0.5525	0.9571	2.073	3.7
0.151	0.1809	0.2948	0.5516	0.9559	2.071	3.696
0.152	0.1816	0.2955	0.5531	0.9562	2.07	3.693
0.153	0.1818	0.2951	0.5522	0.9553	2.068	3.689
0.154	0.1817	0.2948	0.5516	0.9547	2.066	3.684
0.155	0.1824	0.2961	0.5528	0.9547	2.064	3.681
0.156	0.1824	0.2957	0.5525	0.9553	2.063	3.679
0.157	0.1824	0.2957	0.5525	0.9535	2.061	3.676
0.158	0.1827	0.2963	0.5522	0.9538	2.059	3.672
0.159	0.1832	0.2964	0.5525	0.9544	2.059	3.67
0.16	0.1833	0.2969	0.5522	0.9529	2.055	3.666
0.161	0.1838	0.2969	0.5525	0.9522	2.054	3.662
0.162	0.1844	0.2972	0.5528	0.9529	2.053	3.659
0.163	0.1845	0.2972	0.5525	0.9513	2.051	3.655
0.164	0.1847	0.2972	0.5519	0.951	2.049	3.651
0.165	0.1853	0.2981	0.5534	0.9519	2.047	3.649
0.166	0.1849	0.2972	0.5519	0.9501	2.044	3.645
0.167	0.1851	0.2978	0.5516	0.9483	2.041	3.639
0.168	0.1857	0.2988	0.5528	0.9495	2.041	3.636
0.169	0.186	0.2981	0.5525	0.9492	2.04	3.634
0.17	0.1862	0.2981	0.5522	0.948	2.037	3.63
0.171	0.1869	0.2988	0.5525	0.9483	2.036	3.628
0.172	0.1873	0.2988	0.5528	0.948	2.035	3.626
0.173	0.1872	0.2988	0.5528	0.9474	2.032	3.622
0.174	0.1879	0.2997	0.5531	0.9474	2.03	3.618
0.175	0.1881	0.2994	0.5531	0.9477	2.029	3.615
0.176	0.1879	0.2997	0.5522	0.9467	2.027	3.612
0.177	0.1884	0.2997	0.5528	0.9458	2.024	3.609
0.178	0.1891	0.3003	0.5537	0.9464	2.024	3.607
0.179	0.1899	0.3015	0.554	0.9474	2.022	3.605
0.18	0.1896	0.3012	0.5537	0.9464	2.021	3.603
0.181	0.1904	0.3018	0.5543	0.9474	2.021	3.6
0.182	0.1902	0.3012	0.5534	0.9455	2.018	3.596
0.183	0.1904	0.3009	0.5531	0.9449	2.016	3.592
0.184	0.1913	0.3021	0.5547	0.9455	2.015	3.588
0.185	0.1913	0.3018	0.5537	0.9443	2.013	3.586
0.186	0.1915	0.3018	0.5531	0.9437	2.011	3.583
0.187	0.1921	0.3024	0.5543	0.944	2.01	3.58
0.188	0.192	0.3027	0.5534	0.9437	2.009	3.577
0.189	0.1923	0.3021	0.5531	0.9425	2.006	3.574
0.19	0.1931	0.303	0.5534	0.9428	2.005	3.57
0.191	0.1932	0.303	0.5534	0.9425	2.004	3.568
0.192	0.193	0.3024	0.5519	0.9403	2.001	3.563
0.193	0.1934	0.303	0.5525	0.9406	1.998	3.559
0.194	0.1945	0.3033	0.5534	0.9413	1.997	3.557
0.195	0.1943	0.3033	0.5528	0.9403	1.996	3.554
0.196	0.1948	0.3039	0.5528	0.9397	1.994	3.55
0.197	0.1956	0.3046	0.554	0.9409	1.993	3.548
0.198	0.1956	0.3042	0.5537	0.9394	1.991	3.545
0.199	0.1959	0.3049	0.5531	0.9385	1.99	3.541
0.2	0.1968	0.3055	0.5537	0.9397	1.989	3.538
0.201	0.1969	0.3052	0.5537	0.9391	1.987	3.535
0.202	0.197	0.3052	0.5531	0.9385	1.985	3.532
0.203	0.1976	0.3061	0.554	0.9388	1.984	3.53
0.204	0.1981	0.3058	0.554	0.9391	1.983	3.528
0.205	0.198	0.3055	0.5531	0.9367	1.979	3.523
0.206	0.1988	0.3067	0.5537	0.9373	1.978	3.519
0.207	0.1991	0.3067	0.554	0.9376	1.977	3.517
0.208	0.1993	0.3067	0.5537	0.9367	1.974	3.514
0.209	0.1994	0.3073	0.5543	0.9364	1.973	3.511
0.21	0.2005	0.3076	0.555	0.9367	1.972	3.51
0.211	0.2003	0.3079	0.5547	0.9361	1.971	3.507
0.212	0.2008	0.3079	0.5543	0.9354	1.969	3.503
0.213	0.2016	0.3088	0.5559	0.9367	1.969	3.501
0.214	0.2018	0.3082	0.5553	0.9358	1.968	3.498
0.215	0.202	0.3085	0.555	0.9351	1.966	3.494
0.216	0.2031	0.3097	0.5565	0.9358	1.965	3.491
0.217	0.203	0.3094	0.5553	0.9348	1.963	3.489
0.218	0.203	0.3091	0.5543	0.9333	1.959	3.484
0.219	0.2041	0.3097	0.5556	0.9345	1.959	3.482
0.22	0.2042	0.31	0.5559	0.9342	1.958	3.48
0.221	0.2046	0.3104	0.5559	0.9333	1.957	3.477
0.222	0.2053	0.311	0.5562	0.9333	1.955	3.474
0.223	0.2055	0.3113	0.5562	0.9339	1.954	3.473
0.224	0.206	0.3116	0.5565	0.933	1.952	3.469
0.225	0.2064	0.3119	0.5562	0.933	1.951	3.466
0.226	0.2074	0.3125	0.5568	0.9336	1.951	3.464
0.227	0.2073	0.3122	0.5568	0.9321	1.949	3.461
0.228	0.2076	0.3125	0.5565	0.9321	1.947	3.459
0.229	0.2088	0.3134	0.5577	0.9336	1.947	3.456
0.23	0.2093	0.3137	0.5586	0.9336	1.946	3.454
0.231	0.2096	0.3143	0.5583	0.9339	1.945	3.453
0.232	0.2103	0.3146	0.5589	0.9342	1.945	3.451
0.233	0.2103	0.3146	0.558	0.933	1.943	3.448
0.234	0.2107	0.3149	0.5583	0.9324	1.94	3.444
0.235	0.2114	0.3152	0.5589	0.933	1.94	3.441
0.236	0.2118	0.3155	0.5586	0.9321	1.938	3.439
0.237	0.212	0.3155	0.558	0.9315	1.937	3.436
0.238	0.213	0.3162	0.5589	0.9321	1.936	3.434
0.239	0.2133	0.3168	0.5592	0.9321	1.935	3.432
0.24	0.2136	0.3165	0.5592	0.9312	1.933	3.429
0.241	0.2142	0.3174	0.5592	0.93	1.931	3.426
0.242	0.215	0.3177	0.5601	0.9306	1.931	3.423
0.243	0.2147	0.3171	0.5592	0.9293	1.927	3.421
0.244	0.2155	0.3177	0.5592	0.9284	1.924	3.416
0.245	0.2166	0.3186	0.5608	0.93	1.924	3.414
0.246	0.217	0.3186	0.5601	0.929	1.923	3.412
0.247	0.217	0.3189	0.5608	0.929	1.922	3.409
0.248	0.2179	0.3195	0.5617	0.9303	1.922	3.407
0.249	0.2184	0.3201	0.5614	0.9296	1.921	3.405
0.25	0.2188	0.3201	0.5608	0.929	1.919	3.402
0.251	0.2196	0.321	0.562	0.9296	1.919	3.4
0.252	0.2202	0.321	0.5617	0.9293	1.918	3.398
0.253	0.2206	0.321	0.5623	0.9284	1.917	3.395
0.254	0.2212	0.322	0.5626	0.929	1.915	3.391
0.255	0.2219	0.3223	0.5629	0.9296	1.915	3.39
0.256	0.2219	0.3226	0.5629	0.9287	1.913	3.387
0.257	0.2227	0.3229	0.5632	0.9284	1.911	3.384
0.258	0.2238	0.3235	0.5638	0.9296	1.911	3.383
0.259	0.2244	0.3235	0.5635	0.9284	1.909	3.381
0.26	0.2246	0.3238	0.5638	0.9284	1.907	3.377
0.261	0.2256	0.3247	0.565	0.9293	1.908	3.376
0.262	0.2257	0.325	0.5644	0.9281	1.906	3.374
0.263	0.2262	0.3253	0.5641	0.9278	1.904	3.37
0.264	0.2277	0.3259	0.565	0.9287	1.904	3.368
0.265	0.2276	0.3262	0.5653	0.929	1.903	3.366
0.266	0.2282	0.3265	0.565	0.9278	1.901	3.363
0.267	0.2289	0.3275	0.5659	0.9287	1.9	3.361
0.268	0.2296	0.3275	0.5659	0.9287	1.899	3.359
0.269	0.2294	0.3275	0.5647	0.9266	1.896	3.355
0.27	0.2305	0.3284	0.5656	0.9272	1.896	3.352
0.271	0.2314	0.3287	0.5666	0.9275	1.896	3.35
0.272	0.2316	0.329	0.5666	0.9269	1.894	3.348
0.273	0.2325	0.3293	0.5659	0.9275	1.893	3.344
0.274	0.2333	0.3302	0.5675	0.9284	1.893	3.343
0.275	0.2339	0.3305	0.5672	0.9284	1.891	3.341
0.276	0.2346	0.3311	0.5675	0.9275	1.89	3.339
0.277	0.2358	0.3317	0.5684	0.929	1.891	3.337
0.278	0.2361	0.332	0.5684	0.9284	1.889	3.336
0.279	0.2367	0.3323	0.5681	0.9281	1.887	3.334
0.28	0.2379	0.3336	0.5693	0.9287	1.888	3.332
0.281	0.2384	0.3336	0.5696	0.9284	1.887	3.33
0.282	0.2392	0.3348	0.5708	0.9296	1.887	3.329
0.283	0.24	0.3351	0.5711	0.9303	1.886	3.328
0.284	0.2405	0.3348	0.5714	0.9293	1.885	3.326
0.285	0.2409	0.3354	0.5711	0.9284	1.883	3.322
0.286	0.2419	0.3363	0.5718	0.929	1.882	3.319
0.287	0.2426	0.3363	0.5718	0.9296	1.882	3.318
0.288	0.2432	0.3369	0.5724	0.929	1.879	3.315
0.289	0.2438	0.3375	0.5724	0.929	1.878	3.313
0.29	0.2451	0.3384	0.5733	0.9296	1.878	3.312
0.291	0.2453	0.3381	0.5733	0.9293	1.876	3.31
0.292	0.2463	0.3388	0.5736	0.929	1.875	3.307
0.293	0.2475	0.34	0.5742	0.93	1.875	3.305
0.294	0.2478	0.3397	0.5739	0.929	1.873	3.303
0.295	0.2486	0.3403	0.5736	0.9278	1.871	3.298
0.296	0.2498	0.3415	0.5754	0.9296	1.872	3.296
0.297	0.2503	0.3418	0.5751	0.9293	1.871	3.294
0.298	0.2508	0.3421	0.5751	0.929	1.87	3.291
0.299	0.252	0.343	0.576	0.9303	1.87	3.29
0.3	0.2526	0.3436	0.5763	0.9296	1.869	3.289
0.301	0.2533	0.3436	0.5766	0.9296	1.868	3.287
0.302	0.2541	0.3446	0.5776	0.9303	1.867	3.285
0.303	0.2549	0.3449	0.5779	0.9309	1.867	3.284
0.304	0.2556	0.3458	0.5779	0.9303	1.866	3.281
0.305	0.2564	0.3461	0.5779	0.9303	1.864	3.278
0.306	0.2577	0.347	0.5797	0.9315	1.864	3.277
0.307	0.2581	0.3479	0.5803	0.9315	1.864	3.276
0.308	0.2591	0.3482	0.5806	0.9315	1.863	3.274
0.309	0.2603	0.3497	0.5815	0.9327	1.864	3.273
0.31	0.2607	0.3494	0.5815	0.9318	1.862	3.27
0.311	0.2616	0.3497	0.5815	0.9318	1.861	3.267
0.312	0.2628	0.3513	0.5831	0.9327	1.86	3.266
0.313	0.2634	0.3516	0.5824	0.9327	1.86	3.264
0.314	0.2643	0.3516	0.5827	0.9327	1.858	3.262
0.315	0.2652	0.3525	0.5837	0.9336	1.858	3.26
0.316	0.2661	0.3531	0.584	0.9336	1.858	3.259
0.317	0.267	0.3534	0.584	0.933	1.856	3.256
0.318	0.2682	0.3546	0.5852	0.9336	1.856	3.254
0.319	0.2687	0.3552	0.5858	0.9345	1.856	3.253
0.32	0.2692	0.3549	0.5846	0.9324	1.853	3.249
0.321	0.2706	0.3559	0.5858	0.9333	1.852	3.245
0.322	0.2716	0.3571	0.5867	0.9345	1.852	3.245
0.323	0.2725	0.3574	0.5873	0.9339	1.851	3.243
0.324	0.2736	0.358	0.5876	0.9342	1.85	3.24
0.325	0.2749	0.3592	0.5889	0.9361	1.851	3.24
0.326	0.2753	0.3598	0.5892	0.9358	1.849	3.239
0.327	0.2764	0.3604	0.5892	0.9354	1.848	3.237
0.328	0.2779	0.3617	0.591	0.937	1.848	3.236
0.329	0.2785	0.362	0.591	0.9367	1.847	3.235
0.33	0.2792	0.3626	0.5913	0.9367	1.847	3.232
0.331	0.2804	0.3635	0.5925	0.9373	1.847	3.23
0.332	0.2814	0.3638	0.5925	0.9379	1.846	3.229
0.333	0.283	0.3656	0.595	0.94	1.847	3.229
0.334	0.2837	0.3659	0.5953	0.9397	1.847	3.227
0.335	0.2846	0.3668	0.5956	0.9406	1.847	3.226
0.336	0.2853	0.3672	0.5953	0.94	1.846	3.224
0.337	0.2863	0.3678	0.5956	0.94	1.844	3.221
0.338	0.2876	0.369	0.5971	0.9409	1.844	3.22
0.339	0.2886	0.3693	0.5971	0.9413	1.843	3.218
0.34	0.2896	0.3702	0.5977	0.9413	1.843	3.216
0.341	0.2913	0.3714	0.5989	0.9428	1.843	3.215
0.342	0.2921	0.3717	0.5992	0.9422	1.842	3.213
0.343	0.2928	0.3727	0.5992	0.9422	1.841	3.211
0.344	0.2946	0.3739	0.6014	0.944	1.842	3.21
0.345	0.2954	0.3739	0.6011	0.9437	1.84	3.209
0.346	0.2961	0.3745	0.6005	0.9422	1.837	3.205
0.347	0.2978	0.3757	0.6023	0.944	1.839	3.203
0.348	0.2991	0.3763	0.6035	0.9446	1.839	3.203
0.349	0.3	0.3772	0.6035	0.9449	1.837	3.2
0.35	0.3015	0.3785	0.6047	0.9455	1.837	3.198
0.351	0.3024	0.3794	0.6053	0.9464	1.837	3.197
0.352	0.3036	0.38	0.606	0.9464	1.837	3.195
0.353	0.3049	0.3812	0.6069	0.9467	1.836	3.193
0.354	0.3067	0.3821	0.6081	0.9486	1.837	3.193
0.355	0.3073	0.3824	0.6084	0.9486	1.835	3.191
0.356	0.3082	0.383	0.609	0.9483	1.835	3.19
0.357	0.31	0.3846	0.6105	0.9501	1.836	3.189
0.358	0.3107	0.3855	0.6105	0.9498	1.835	3.188
0.359	0.3119	0.3861	0.6111	0.9504	1.834	3.185
0.36	0.3131	0.3876	0.6133	0.9519	1.835	3.184
0.361	0.3143	0.3879	0.6133	0.9522	1.833	3.183
0.362	0.3155	0.3888	0.6142	0.9525	1.833	3.181
0.363	0.3168	0.3901	0.6154	0.9532	1.833	3.18
0.364	0.318	0.3907	0.6163	0.9544	1.834	3.178
0.365	0.3192	0.3919	0.6169	0.9544	1.833	3.176
0.366	0.3207	0.3928	0.6182	0.955	1.832	3.175
0.367	0.3223	0.3937	0.6191	0.9568	1.833	3.175
0.368	0.3232	0.3943	0.6194	0.9571	1.832	3.173
0.369	0.3244	0.3956	0.6206	0.9571	1.831	3.171
0.37	0.3265	0.3971	0.6218	0.959	1.832	3.17
0.371	0.3275	0.3968	0.6212	0.9577	1.83	3.168
0.372	0.3287	0.3983	0.6224	0.9584	1.829	3.166
0.373	0.3305	0.3995	0.6243	0.9608	1.831	3.165
0.374	0.3317	0.4004	0.6249	0.9602	1.83	3.164
0.375	0.3326	0.4014	0.6252	0.9608	1.829	3.163
0.376	0.3348	0.4032	0.6273	0.9629	1.83	3.162
0.377	0.3357	0.4038	0.6279	0.9632	1.83	3.161
0.378	0.3369	0.4044	0.6286	0.9635	1.829	3.159
0.379	0.3388	0.4059	0.6304	0.9654	1.83	3.159
0.38	0.34	0.4069	0.631	0.9666	1.83	3.158
0.381	0.3412	0.4081	0.6316	0.9663	1.829	3.156
0.382	0.343	0.4093	0.6328	0.9675	1.829	3.155
0.383	0.3449	0.4105	0.6344	0.969	1.831	3.155
0.384	0.347	0.412	0.6365	0.9709	1.832	3.154
0.385	0.3479	0.413	0.6368	0.9718	1.831	3.155
0.386	0.3494	0.4142	0.6383	0.9727	1.832	3.154
0.387	0.3507	0.4148	0.6383	0.973	1.831	3.152
0.388	0.3525	0.4157	0.6395	0.9736	1.831	3.149
0.389	0.3537	0.4175	0.6414	0.9758	1.832	3.149
0.39	0.3552	0.4182	0.642	0.9755	1.831	3.147
0.391	0.3571	0.4191	0.6432	0.9764	1.831	3.146
0.392	0.3586	0.4209	0.645	0.9779	1.831	3.145
0.393	0.3598	0.4215	0.6453	0.9785	1.831	3.144
0.394	0.3614	0.423	0.6463	0.9788	1.83	3.142
0.395	0.3629	0.4246	0.6478	0.9809	1.831	3.142
0.396	0.3647	0.4255	0.6487	0.9816	1.832	3.142
0.397	0.3656	0.4255	0.6487	0.9809	1.829	3.14
0.398	0.3678	0.4276	0.6508	0.9828	1.83	3.138
0.399	0.3696	0.4291	0.6521	0.9846	1.831	3.138
0.4	0.3494	0.398	0.605	0.9342	1.779	3.108
0.399	0.3174	0.3528	0.525	0.8176	1.633	2.957
0.398	0.3009	0.3281	0.4786	0.7415	1.521	2.805
0.397	0.2896	0.3104	0.4456	0.6863	1.43	2.679
0.396	0.2795	0.296	0.4172	0.6386	1.351	2.568
0.395	0.271	0.2832	0.3934	0.5971	1.279	2.465
0.394	0.2636	0.2728	0.3739	0.5623	1.215	2.372
0.393	0.2569	0.2633	0.3559	0.5311	1.158	2.286
0.392	0.2502	0.2548	0.3381	0.5018	1.103	2.205
0.391	0.245	0.2474	0.3244	0.4771	1.054	2.128
0.39	0.2392	0.2401	0.3113	0.453	1.008	2.057
0.389	0.2334	0.2331	0.2978	0.4304	0.9639	1.988
0.388	0.2285	0.227	0.2865	0.4102	0.9233	1.923
0.387	0.2242	0.2212	0.2758	0.3919	0.885	1.862
0.386	0.219	0.2151	0.2652	0.373	0.8476	1.803
0.385	0.2148	0.2093	0.2554	0.3555	0.8118	1.745
0.384	0.2099	0.2032	0.2444	0.3375	0.7777	1.689
0.383	0.2056	0.1983	0.2361	0.3229	0.746	1.637
0.382	0.2016	0.1937	0.2273	0.3076	0.7147	1.585
0.381	0.198	0.1894	0.2203	0.2945	0.686	1.538
0.38	0.1943	0.1848	0.212	0.281	0.6579	1.491
0.379	0.1897	0.18	0.2038	0.2676	0.6296	1.445
0.378	0.1867	0.176	0.1971	0.2554	0.6041	1.4
0.377	0.183	0.1717	0.19	0.2441	0.5787	1.357
0.376	0.179	0.1671	0.1818	0.231	0.5525	1.315
0.375	0.1763	0.1638	0.176	0.2206	0.5303	1.275
0.374	0.1729	0.1601	0.1699	0.2102	0.5072	1.235
0.373	0.1693	0.1558	0.1629	0.1986	0.4844	1.196
0.372	0.1662	0.1528	0.1568	0.1888	0.4623	1.158
0.371	0.1638	0.1497	0.1525	0.1803	0.443	1.123
0.37	0.1601	0.1455	0.1461	0.1696	0.4216	1.087
0.369	0.1574	0.1419	0.1395	0.1604	0.4006	1.051
0.368	0.1543	0.1387	0.1341	0.1513	0.3817	1.018
0.367	0.1513	0.1354	0.1286	0.1421	0.3619	0.9844
0.366	0.1485	0.1319	0.1231	0.1326	0.3427	0.9506
0.365	0.1454	0.1292	0.118	0.1242	0.325	0.9191
0.364	0.1427	0.1259	0.113	0.1163	0.3067	0.8881
0.363	0.1398	0.1222	0.1073	0.1073	0.2881	0.8562
0.362	0.1375	0.1197	0.1029	0.09916	0.2721	0.8262
0.361	0.1348	0.1169	0.09822	0.09214	0.256	0.7967
0.36	0.1317	0.1138	0.09293	0.08316	0.2377	0.7681
0.359	0.1296	0.111	0.08903	0.07641	0.2221	0.7397
0.358	0.1272	0.1085	0.08487	0.0693	0.2081	0.7123
0.357	0.1241	0.1051	0.07931	0.06139	0.1919	0.6848
0.356	0.1221	0.1029	0.07565	0.05388	0.1765	0.6567
0.355	0.1201	0.1002	0.0718	0.04759	0.1616	0.6312
0.354	0.1174	0.0973	0.06658	0.04014	0.1474	0.6049
0.353	0.1151	0.09507	0.06267	0.0329	0.1313	0.5791
0.352	0.1129	0.09257	0.05885	0.02673	0.117	0.5539
0.351	0.1106	0.08988	0.05498	0.02065	0.1056	0.53
0.35	0.1083	0.0875	0.05043	0.01363	0.09067	0.5043
0.349	0.1062	0.08536	0.04716	0.0078	0.07847	0.4816
0.348	0.1042	0.08301	0.04349	0.002	0.06553	0.4579
0.347	0.1019	0.08002	0.03858	-0.00527	0.05187	0.4342
0.346	0.1004	0.07886	0.03623	-0.01049	0.04011	0.4116
0.345	0.09834	0.07635	0.03299	-0.0153	0.02892	0.3911
0.344	0.09559	0.07363	0.02813	-0.02247	0.01486	0.3676
0.343	0.09394	0.07137	0.02526	-0.02783	0.00434	0.3454
0.342	0.09202	0.06954	0.02194	-0.03364	-0.00699	0.3243
0.341	0.08961	0.06682	0.01763	-0.04015	-0.01965	0.302
0.34	0.0879	0.06511	0.0147	-0.04537	-0.03212	0.2806
0.339	0.08637	0.06316	0.01183	-0.0501	-0.04221	0.2599
0.338	0.08414	0.06069	0.00774	-0.05633	-0.05479	0.239
0.337	0.08222	0.05876	0.00454	-0.06152	-0.06587	0.2178
0.336	0.08072	0.05714	0.00169	-0.06677	-0.07798	0.1991
0.335	0.07867	0.05479	-0.00186	-0.07157	-0.0877	0.1791
0.334	0.07675	0.05284	-0.00483	-0.07746	-0.09928	0.1583
0.333	0.07434	0.04988	-0.00978	-0.08391	-0.1108	0.1381
0.332	0.07321	0.04859	-0.0121	-0.08836	-0.1228	0.1174
0.331	0.07137	0.0464	-0.01553	-0.09401	-0.133	0.09942
0.33	0.06985	0.04499	-0.01796	-0.09801	-0.1421	0.08227
0.329	0.06826	0.04334	-0.02054	-0.102	-0.1522	0.06407
0.328	0.06624	0.04108	-0.02425	-0.1078	-0.1629	0.0458
0.327	0.06493	0.03956	-0.02656	-0.1116	-0.1725	0.02807
0.326	0.06344	0.03827	-0.02908	-0.1161	-0.1814	0.01083
0.325	0.06157	0.03543	-0.03254	-0.1214	-0.1917	-0.00592
0.324	0.06032	0.0343	-0.03505	-0.126	-0.2006	-0.02385
0.323	0.0591	0.03281	-0.03752	-0.1297	-0.2093	-0.04041
0.322	0.05733	0.03064	-0.04067	-0.1351	-0.2199	-0.05698
0.321	0.05568	0.02917	-0.04308	-0.1396	-0.2295	-0.07515
0.32	0.05492	0.0285	-0.0439	-0.1418	-0.2362	-0.08951
0.319	0.05305	0.02618	-0.04757	-0.147	-0.2456	-0.1053
0.318	0.05137	0.02438	-0.05025	-0.1519	-0.2557	-0.1231
0.317	0.05024	0.0231	-0.05312	-0.1561	-0.2645	-0.1382
0.316	0.04881	0.02126	-0.05535	-0.1595	-0.2738	-0.1534
0.315	0.04701	0.01928	-0.05911	-0.1652	-0.2829	-0.1708
0.314	0.04582	0.01818	-0.06106	-0.1682	-0.2911	-0.1864
0.313	0.04465	0.01647	-0.06293	-0.1722	-0.2993	-0.2008
0.312	0.04279	0.01461	-0.06677	-0.1777	-0.3083	-0.2172
0.311	0.04178	0.01329	-0.06827	-0.1809	-0.3173	-0.2328
0.31	0.04078	0.01235	-0.07035	-0.1847	-0.3256	-0.2471
0.309	0.03888	0.01021	-0.07377	-0.1894	-0.3336	-0.262
0.308	0.03791	0.00887	-0.07609	-0.1935	-0.3419	-0.278
0.307	0.03626	0.00689	-0.07923	-0.1981	-0.3509	-0.2936
0.306	0.0351	0.00535	-0.08137	-0.202	-0.3593	-0.3078
0.305	0.03397	0.00384	-0.0836	-0.2058	-0.3687	-0.3233
0.304	0.0329	0.00299	-0.08577	-0.2089	-0.3754	-0.3362
0.303	0.03162	0.0013	-0.08748	-0.2124	-0.3821	-0.3502
0.302	0.03021	0.0002422	-0.08998	-0.217	-0.3909	-0.365
0.301	0.02905	-0.00144	-0.09212	-0.2199	-0.3989	-0.3776
0.3	0.02832	-0.0026	-0.09411	-0.2229	-0.4057	-0.3909
0.299	0.02655	-0.00435	-0.09731	-0.2275	-0.4142	-0.4054
0.298	0.0256	-0.00531	-0.09896	-0.2312	-0.4217	-0.4193
0.297	0.02474	-0.00693	-0.1005	-0.2342	-0.4274	-0.4316
0.296	0.0231	-0.00844	-0.104	-0.2393	-0.4361	-0.446
0.295	0.02273	-0.00901	-0.1048	-0.2414	-0.4425	-0.4594
0.294	0.02157	-0.00961	-0.106	-0.2435	-0.4481	-0.4711
0.293	0.02016	-0.01202	-0.11	-0.2481	-0.4559	-0.4837
0.292	0.019	-0.01314	-0.1113	-0.2515	-0.4644	-0.4982
0.291	0.01818	-0.01425	-0.1132	-0.2549	-0.4713	-0.5109
0.29	0.01665	-0.01592	-0.1158	-0.2586	-0.478	-0.5235
0.289	0.01571	-0.01711	-0.1175	-0.2622	-0.4856	-0.5361
0.288	0.01482	-0.01787	-0.1195	-0.2651	-0.4929	-0.5485
0.287	0.01372	-0.01926	-0.1217	-0.2685	-0.4994	-0.5617
0.286	0.01259	-0.02076	-0.1244	-0.2724	-0.5075	-0.575
0.285	0.01174	-0.02162	-0.1259	-0.2749	-0.5142	-0.5873
0.284	0.01065	-0.02265	-0.1277	-0.2777	-0.5211	-0.5987
0.283	0.00944	-0.02468	-0.1308	-0.2832	-0.5276	-0.6122
0.282	0.0081	-0.02634	-0.1329	-0.2863	-0.5352	-0.624
0.281	0.00749	-0.02708	-0.1344	-0.2895	-0.5425	-0.6375
0.28	0.00615	-0.02836	-0.1376	-0.2937	-0.5496	-0.6497
0.279	0.0055	-0.02903	-0.1381	-0.2958	-0.5554	-0.6618
0.278	0.00482	-0.02989	-0.1395	-0.2989	-0.5615	-0.6724
0.277	0.00345	-0.03157	-0.1427	-0.3022	-0.5695	-0.6841
0.276	0.00287	-0.03215	-0.1435	-0.305	-0.5748	-0.6964
0.275	0.00212	-0.03343	-0.1454	-0.3071	-0.5804	-0.7078
0.274	0.0007522	-0.03474	-0.1474	-0.3108	-0.5877	-0.7192
0.273	-7.23e-05	-0.03584	-0.1491	-0.3144	-0.5944	-0.7311
0.272	-0.0005823	-0.03621	-0.1505	-0.3163	-0.5996	-0.7421
0.271	-0.00194	-0.03776	-0.1527	-0.3193	-0.6063	-0.7525
0.27	-0.00271	-0.03905	-0.155	-0.323	-0.6139	-0.7654
0.269	-0.00296	-0.03902	-0.1551	-0.3239	-0.6186	-0.7745
0.268	-0.00391	-0.0403	-0.157	-0.327	-0.6225	-0.7838
0.267	-0.00541	-0.0421	-0.16	-0.3312	-0.6294	-0.796
0.266	-0.00619	-0.04268	-0.161	-0.334	-0.6349	-0.8076
0.265	-0.00671	-0.04375	-0.1625	-0.3364	-0.6415	-0.8181
0.264	-0.0082	-0.04531	-0.1657	-0.3404	-0.6486	-0.8297
0.263	-0.00863	-0.04586	-0.1663	-0.3425	-0.6539	-0.8407
0.262	-0.00921	-0.04683	-0.1675	-0.345	-0.6599	-0.8509
0.261	-0.01052	-0.04833	-0.1699	-0.3486	-0.6671	-0.8625
0.26	-0.01121	-0.04919	-0.1718	-0.3514	-0.6719	-0.8731
0.259	-0.0118	-0.04992	-0.1729	-0.3541	-0.6772	-0.8831
0.258	-0.01303	-0.05114	-0.1753	-0.3566	-0.6833	-0.8928
0.257	-0.01388	-0.05206	-0.1766	-0.3599	-0.6906	-0.905
0.256	-0.01419	-0.05254	-0.178	-0.3624	-0.6942	-0.9153
0.255	-0.0151	-0.05422	-0.1797	-0.3645	-0.7	-0.925
0.254	-0.01601	-0.05483	-0.1823	-0.3685	-0.7074	-0.9364
0.253	-0.0168	-0.05587	-0.1833	-0.3703	-0.7138	-0.9458
0.252	-0.01751	-0.05667	-0.1846	-0.3731	-0.7181	-0.9563
0.251	-0.01849	-0.05807	-0.1868	-0.3773	-0.7243	-0.9666
0.25	-0.01897	-0.05884	-0.1883	-0.3792	-0.7295	-0.9766
0.249	-0.0195	-0.05975	-0.1896	-0.3816	-0.7344	-0.9863
0.248	-0.0207	-0.06076	-0.1919	-0.3853	-0.7409	-0.9969
0.247	-0.02094	-0.06146	-0.1932	-0.3871	-0.7456	-1.008
0.246	-0.02154	-0.06207	-0.1943	-0.3892	-0.7511	-1.016
0.245	-0.02284	-0.06375	-0.197	-0.3929	-0.7579	-1.027
0.244	-0.02316	-0.06448	-0.1979	-0.3951	-0.7639	-1.039
0.243	-0.02351	-0.06442	-0.1979	-0.3957	-0.7667	-1.046
0.242	-0.02487	-0.06595	-0.2006	-0.399	-0.7722	-1.057
0.241	-0.02533	-0.06693	-0.2021	-0.4021	-0.7781	-1.066
0.24	-0.02587	-0.0676	-0.2032	-0.4042	-0.7828	-1.076
0.239	-0.02677	-0.06867	-0.2046	-0.4063	-0.7881	-1.085
0.238	-0.02753	-0.06968	-0.2066	-0.4097	-0.7944	-1.096
0.237	-0.02805	-0.07047	-0.2079	-0.4125	-0.7985	-1.106
0.236	-0.0286	-0.07102	-0.2089	-0.414	-0.8034	-1.114
0.235	-0.02964	-0.07221	-0.2112	-0.418	-0.811	-1.125
0.234	-0.0301	-0.07316	-0.2125	-0.4201	-0.8153	-1.134
0.233	-0.03056	-0.07368	-0.2137	-0.4213	-0.8188	-1.143
0.232	-0.03184	-0.07508	-0.216	-0.4253	-0.8257	-1.153
0.231	-0.03233	-0.07627	-0.2178	-0.428	-0.8317	-1.162
0.23	-0.03318	-0.07704	-0.2196	-0.4311	-0.8381	-1.173
0.229	-0.03398	-0.07826	-0.2214	-0.4344	-0.8431	-1.183
0.228	-0.03419	-0.07878	-0.2222	-0.436	-0.8477	-1.192
0.227	-0.0345	-0.07902	-0.2235	-0.4378	-0.8521	-1.202
0.226	-0.03544	-0.08003	-0.2249	-0.4409	-0.858	-1.21
0.225	-0.03587	-0.08082	-0.2262	-0.4427	-0.8631	-1.22
0.224	-0.0363	-0.08149	-0.2274	-0.4448	-0.8666	-1.229
0.223	-0.03697	-0.08284	-0.2289	-0.4467	-0.872	-1.237
0.222	-0.0377	-0.08345	-0.2306	-0.4503	-0.8778	-1.248
0.221	-0.03822	-0.08378	-0.2315	-0.4515	-0.8826	-1.256
0.22	-0.03856	-0.08464	-0.2325	-0.4534	-0.887	-1.264
0.219	-0.03954	-0.08568	-0.2345	-0.4573	-0.8917	-1.274
0.218	-0.03975	-0.0858	-0.2345	-0.458	-0.8959	-1.283
0.217	-0.04015	-0.08644	-0.2356	-0.4592	-0.8991	-1.29
0.216	-0.04143	-0.08788	-0.2386	-0.4628	-0.9071	-1.3
0.215	-0.04173	-0.08861	-0.2392	-0.4647	-0.9121	-1.308
0.214	-0.04241	-0.08907	-0.2403	-0.4671	-0.9149	-1.316
0.213	-0.04332	-0.09053	-0.2427	-0.4702	-0.9206	-1.325
0.212	-0.04384	-0.09084	-0.2439	-0.472	-0.9254	-1.334
0.211	-0.04402	-0.09175	-0.2445	-0.4738	-0.9291	-1.343
0.21	-0.045	-0.09258	-0.2469	-0.4769	-0.9346	-1.352
0.209	-0.04549	-0.09343	-0.2483	-0.479	-0.9395	-1.361
0.208	-0.04567	-0.09377	-0.2488	-0.4802	-0.9432	-1.368
0.207	-0.04653	-0.09459	-0.2504	-0.483	-0.9489	-1.376
0.206	-0.04732	-0.09554	-0.2518	-0.4864	-0.9552	-1.385
0.205	-0.04738	-0.09597	-0.2519	-0.487	-0.9586	-1.394
0.204	-0.04775	-0.0964	-0.2531	-0.4888	-0.9615	-1.401
0.203	-0.04888	-0.0978	-0.2554	-0.4922	-0.9669	-1.41
0.202	-0.04894	-0.09841	-0.2568	-0.4943	-0.9711	-1.418
0.201	-0.0494	-0.09893	-0.2574	-0.4964	-0.9754	-1.427
0.2	-0.05044	-0.1003	-0.2597	-0.4992	-0.9815	-1.436
0.199	-0.05077	-0.1008	-0.2609	-0.5007	-0.9859	-1.445
0.198	-0.05114	-0.1009	-0.2618	-0.5025	-0.9897	-1.453
0.197	-0.05215	-0.1025	-0.2641	-0.5059	-0.9949	-1.461
0.196	-0.05227	-0.1026	-0.265	-0.5074	-0.9997	-1.469
0.195	-0.0527	-0.103	-0.2656	-0.5093	-1.005	-1.477
0.194	-0.05349	-0.1042	-0.2674	-0.5117	-1.009	-1.485
0.193	-0.05401	-0.1049	-0.2686	-0.5138	-1.013	-1.495
0.192	-0.05383	-0.1043	-0.2682	-0.5141	-1.015	-1.501
0.191	-0.05468	-0.1058	-0.2699	-0.5169	-1.02	-1.509
0.19	-0.0552	-0.1067	-0.272	-0.5196	-1.025	-1.518
0.189	-0.05554	-0.1073	-0.2729	-0.5215	-1.03	-1.526
0.188	-0.05606	-0.1081	-0.2744	-0.523	-1.034	-1.533
0.187	-0.05716	-0.1093	-0.2761	-0.5264	-1.039	-1.543
0.186	-0.05746	-0.1095	-0.2772	-0.5279	-1.043	-1.551
0.185	-0.05767	-0.1101	-0.2782	-0.5294	-1.048	-1.558
0.184	-0.05884	-0.1117	-0.2806	-0.5325	-1.054	-1.566
0.183	-0.05884	-0.1121	-0.2811	-0.534	-1.058	-1.574
0.182	-0.05917	-0.112	-0.2822	-0.5355	-1.061	-1.581
0.181	-0.06	-0.1134	-0.2839	-0.5386	-1.066	-1.589
0.18	-0.06024	-0.1136	-0.2848	-0.5407	-1.07	-1.598
0.179	-0.06152	-0.1153	-0.2876	-0.5447	-1.077	-1.607
0.178	-0.06183	-0.1156	-0.2885	-0.5462	-1.081	-1.615
0.177	-0.06195	-0.1165	-0.2895	-0.5483	-1.085	-1.623
0.176	-0.06207	-0.1163	-0.2901	-0.5496	-1.088	-1.63
0.175	-0.06268	-0.1176	-0.2912	-0.5514	-1.092	-1.638
0.174	-0.06323	-0.1185	-0.2924	-0.5545	-1.097	-1.647
0.173	-0.06375	-0.1189	-0.2935	-0.5557	-1.101	-1.654
0.172	-0.06378	-0.1191	-0.2944	-0.5563	-1.106	-1.661
0.171	-0.06467	-0.1204	-0.2962	-0.5596	-1.11	-1.67
0.17	-0.06494	-0.1203	-0.2964	-0.5618	-1.113	-1.677
0.169	-0.06543	-0.1209	-0.2976	-0.5624	-1.117	-1.685
0.168	-0.06638	-0.1223	-0.2995	-0.5664	-1.122	-1.694
0.167	-0.06616	-0.1226	-0.2992	-0.5667	-1.126	-1.701
0.166	-0.06638	-0.1227	-0.2995	-0.5673	-1.128	-1.706
0.165	-0.0676	-0.1241	-0.3019	-0.5703	-1.133	-1.714
0.164	-0.06769	-0.1243	-0.3031	-0.5725	-1.137	-1.723
0.163	-0.06803	-0.125	-0.3034	-0.5734	-1.141	-1.73
0.162	-0.0687	-0.1258	-0.3056	-0.5761	-1.145	-1.738
0.161	-0.06922	-0.1266	-0.3065	-0.5783	-1.15	-1.746
0.16	-0.06937	-0.1269	-0.3071	-0.5804	-1.154	-1.753
0.159	-0.06983	-0.1278	-0.3086	-0.5825	-1.158	-1.76
0.158	-0.07059	-0.1284	-0.3095	-0.5853	-1.162	-1.77
0.157	-0.07071	-0.1287	-0.3105	-0.5862	-1.166	-1.776
0.156	-0.07126	-0.1292	-0.3117	-0.5877	-1.17	-1.784
0.155	-0.07197	-0.1303	-0.3138	-0.5908	-1.176	-1.792
0.154	-0.07194	-0.1305	-0.3141	-0.5914	-1.179	-1.799
0.153	-0.07242	-0.131	-0.3147	-0.5926	-1.182	-1.806
0.152	-0.07328	-0.1323	-0.3172	-0.596	-1.187	-1.814
0.151	-0.07334	-0.1329	-0.3178	-0.5972	-1.191	-1.822
0.15	-0.07365	-0.1334	-0.3181	-0.5984	-1.194	-1.828
0.149	-0.07456	-0.1344	-0.3202	-0.6012	-1.2	-1.837
0.148	-0.07484	-0.1345	-0.3212	-0.6033	-1.204	-1.844
0.147	-0.07529	-0.1348	-0.3215	-0.6048	-1.207	-1.851
0.146	-0.07581	-0.1359	-0.323	-0.6073	-1.211	-1.859
0.145	-0.07621	-0.1362	-0.3245	-0.6097	-1.216	-1.867
0.144	-0.07633	-0.1369	-0.3251	-0.6103	-1.22	-1.873
0.143	-0.07682	-0.1378	-0.327	-0.6131	-1.224	-1.88
0.142	-0.07762	-0.1382	-0.3285	-0.6149	-1.229	-1.889
0.141	-0.07722	-0.1378	-0.3273	-0.6149	-1.231	-1.895
0.14	-0.07777	-0.1388	-0.3285	-0.6171	-1.233	-1.901
0.139	-0.07884	-0.1402	-0.3312	-0.6201	-1.239	-1.909
0.138	-0.07887	-0.1402	-0.3315	-0.6213	-1.243	-1.917
0.137	-0.07939	-0.1406	-0.3321	-0.6229	-1.247	-1.924
0.136	-0.07997	-0.1422	-0.3346	-0.6259	-1.252	-1.932
0.135	-0.08009	-0.1421	-0.3355	-0.6277	-1.255	-1.939
0.134	-0.08039	-0.1427	-0.3358	-0.6293	-1.258	-1.945
0.133	-0.08137	-0.1442	-0.3376	-0.6314	-1.264	-1.953
0.132	-0.0814	-0.1444	-0.3389	-0.6329	-1.267	-1.961
0.131	-0.08155	-0.1445	-0.3392	-0.6339	-1.271	-1.967
0.13	-0.08268	-0.1457	-0.341	-0.6372	-1.276	-1.975
0.129	-0.08275	-0.1464	-0.3419	-0.6384	-1.28	-1.984
0.128	-0.08397	-0.1479	-0.3447	-0.6427	-1.285	-1.991
0.127	-0.08378	-0.1479	-0.345	-0.6439	-1.289	-1.999
0.126	-0.084	-0.1485	-0.3459	-0.6458	-1.294	-2.007
0.125	-0.08458	-0.1482	-0.3462	-0.6467	-1.298	-2.014
0.124	-0.08458	-0.1491	-0.3474	-0.6485	-1.302	-2.019
0.123	-0.08543	-0.1503	-0.3496	-0.6513	-1.306	-2.028
0.122	-0.08568	-0.1504	-0.3496	-0.6522	-1.309	-2.035
0.121	-0.0858	-0.1508	-0.3499	-0.6537	-1.312	-2.04
0.12	-0.08678	-0.1519	-0.3529	-0.6568	-1.317	-2.048
0.119	-0.08662	-0.1525	-0.3529	-0.6577	-1.32	-2.056
0.118	-0.08702	-0.1523	-0.3532	-0.6592	-1.325	-2.063
0.117	-0.08781	-0.1538	-0.3554	-0.6613	-1.329	-2.07
0.116	-0.08769	-0.154	-0.3557	-0.6632	-1.332	-2.078
0.115	-0.08754	-0.1535	-0.3554	-0.6629	-1.333	-2.083
0.114	-0.08879	-0.1551	-0.3581	-0.6659	-1.338	-2.088
0.113	-0.08922	-0.1555	-0.359	-0.6681	-1.344	-2.096
0.112	-0.08943	-0.1556	-0.359	-0.6693	-1.347	-2.103
0.111	-0.09014	-0.1566	-0.3608	-0.6711	-1.352	-2.11
0.11	-0.0905	-0.1571	-0.3624	-0.6739	-1.356	-2.118
0.109	-0.09069	-0.1579	-0.3633	-0.6754	-1.359	-2.125
0.108	-0.09093	-0.1581	-0.3639	-0.6763	-1.363	-2.131
0.107	-0.09188	-0.1595	-0.3657	-0.6797	-1.369	-2.138
0.106	-0.09197	-0.1594	-0.3657	-0.6809	-1.372	-2.145
0.105	-0.09233	-0.1598	-0.3663	-0.6812	-1.376	-2.152
0.104	-0.09307	-0.1612	-0.3691	-0.6855	-1.38	-2.159
0.103	-0.09353	-0.1619	-0.37	-0.6864	-1.384	-2.167
0.102	-0.09392	-0.1622	-0.3709	-0.6885	-1.389	-2.175
0.101	-0.09432	-0.1631	-0.3734	-0.6916	-1.394	-2.182
0.1	-0.09456	-0.1632	-0.3734	-0.6931	-1.398	-2.189
0.099	-0.09453	-0.1635	-0.374	-0.694	-1.401	-2.195
0.098	-0.09554	-0.1649	-0.3758	-0.6961	-1.404	-2.201
0.097	-0.09566	-0.1651	-0.3764	-0.698	-1.409	-2.209
0.096	-0.09585	-0.1653	-0.377	-0.6992	-1.412	-2.215
0.095	-0.09652	-0.1659	-0.3786	-0.701	-1.416	-2.222
0.094	-0.09682	-0.1671	-0.3792	-0.7029	-1.421	-2.23
0.093	-0.09695	-0.1674	-0.3804	-0.7038	-1.424	-2.236
0.092	-0.09734	-0.1675	-0.3807	-0.7047	-1.428	-2.242
0.091	-0.09817	-0.1688	-0.3828	-0.7087	-1.432	-2.25
0.09	-0.09774	-0.1681	-0.3825	-0.7084	-1.435	-2.256
0.089	-0.09811	-0.1687	-0.3828	-0.7096	-1.437	-2.261
0.088	-0.09933	-0.1704	-0.3853	-0.7129	-1.444	-2.269
0.087	-0.09911	-0.1706	-0.3859	-0.7139	-1.449	-2.277
0.086	-0.09963	-0.1709	-0.3868	-0.7154	-1.452	-2.282
0.085	-0.1006	-0.1725	-0.3892	-0.7184	-1.456	-2.289
0.084	-0.1007	-0.1725	-0.3896	-0.7197	-1.46	-2.298
0.083	-0.101	-0.1727	-0.3899	-0.7218	-1.463	-2.304
0.082	-0.1016	-0.1739	-0.3917	-0.7242	-1.467	-2.31
0.081	-0.102	-0.1742	-0.3929	-0.7258	-1.472	-2.318
0.08	-0.1022	-0.1742	-0.3929	-0.727	-1.475	-2.325
0.079	-0.1026	-0.1756	-0.3944	-0.7291	-1.478	-2.331
0.078	-0.103	-0.1762	-0.396	-0.7316	-1.483	-2.338
0.077	-0.1044	-0.1781	-0.3987	-0.7346	-1.49	-2.346
0.076	-0.1041	-0.1777	-0.3987	-0.7352	-1.495	-2.354
0.075	-0.1049	-0.1786	-0.4005	-0.7386	-1.499	-2.361
0.074	-0.1048	-0.1783	-0.4005	-0.7392	-1.501	-2.367
0.073	-0.1051	-0.1792	-0.4012	-0.7404	-1.505	-2.374
0.072	-0.1062	-0.1803	-0.4033	-0.7435	-1.51	-2.381
0.071	-0.1059	-0.1807	-0.4036	-0.7438	-1.512	-2.387
0.07	-0.1064	-0.1807	-0.4039	-0.7447	-1.516	-2.394
0.069	-0.107	-0.1822	-0.406	-0.7487	-1.521	-2.401
0.068	-0.1072	-0.1821	-0.4067	-0.7493	-1.525	-2.408
0.067	-0.1074	-0.1825	-0.407	-0.7505	-1.529	-2.414
0.066	-0.1082	-0.1834	-0.4088	-0.7526	-1.533	-2.422
0.065	-0.1085	-0.1843	-0.4097	-0.7551	-1.537	-2.429
0.064	-0.1081	-0.1833	-0.4088	-0.7542	-1.54	-2.434
0.063	-0.1089	-0.1846	-0.4109	-0.7566	-1.545	-2.44
0.062	-0.1095	-0.1855	-0.4128	-0.7594	-1.549	-2.448
0.061	-0.1096	-0.1857	-0.4131	-0.7603	-1.552	-2.454
0.06	-0.11	-0.1861	-0.414	-0.7624	-1.556	-2.46
0.059	-0.1109	-0.1875	-0.4158	-0.7649	-1.562	-2.468
0.058	-0.1111	-0.1875	-0.4167	-0.7667	-1.565	-2.475
0.057	-0.1112	-0.1878	-0.4173	-0.7685	-1.569	-2.481
0.056	-0.1124	-0.1896	-0.4201	-0.7716	-1.574	-2.489
0.055	-0.1124	-0.1896	-0.4195	-0.7725	-1.576	-2.496
0.054	-0.1125	-0.19	-0.4201	-0.7737	-1.58	-2.502
0.053	-0.1133	-0.1914	-0.4225	-0.7765	-1.586	-2.508
0.052	-0.1135	-0.1917	-0.4235	-0.778	-1.59	-2.517
0.051	-0.1137	-0.1918	-0.4235	-0.7792	-1.594	-2.523
0.05	-0.1148	-0.193	-0.4253	-0.7813	-1.597	-2.529
0.049	-0.1148	-0.193	-0.4268	-0.7829	-1.601	-2.537
0.048	-0.1151	-0.1934	-0.4268	-0.7841	-1.605	-2.543
0.047	-0.1157	-0.1943	-0.4283	-0.7865	-1.609	-2.549
0.046	-0.1161	-0.1952	-0.4302	-0.789	-1.614	-2.557
0.045	-0.1161	-0.1955	-0.4308	-0.7908	-1.618	-2.565
0.044	-0.1165	-0.1958	-0.4314	-0.7926	-1.621	-2.572
0.043	-0.1174	-0.1974	-0.4335	-0.7951	-1.626	-2.578
0.042	-0.1176	-0.1973	-0.4338	-0.796	-1.63	-2.584
0.041	-0.1178	-0.1976	-0.4344	-0.7972	-1.634	-2.591
0.04	-0.1187	-0.1992	-0.4369	-0.8009	-1.64	-2.598
0.039	-0.1185	-0.1991	-0.4369	-0.8012	-1.644	-2.605
0.038	-0.1187	-0.1987	-0.4366	-0.8012	-1.645	-2.609
0.037	-0.1196	-0.2006	-0.439	-0.8049	-1.649	-2.618
0.036	-0.1198	-0.2006	-0.4399	-0.807	-1.653	-2.624
0.035	-0.1201	-0.2012	-0.4406	-0.8082	-1.657	-2.63
0.034	-0.1211	-0.2025	-0.4418	-0.8104	-1.661	-2.637
0.033	-0.1214	-0.2029	-0.4436	-0.8128	-1.667	-2.646
0.032	-0.1217	-0.2035	-0.4442	-0.8134	-1.67	-2.652
0.031	-0.122	-0.2043	-0.4454	-0.8162	-1.673	-2.658
0.03	-0.1225	-0.2048	-0.4473	-0.8189	-1.679	-2.667
0.029	-0.1227	-0.205	-0.4479	-0.8201	-1.682	-2.672
0.028	-0.1232	-0.2055	-0.4482	-0.8217	-1.687	-2.679
0.027	-0.1241	-0.2071	-0.4506	-0.8247	-1.693	-2.687
0.026	-0.1247	-0.2083	-0.4528	-0.8275	-1.697	-2.695
0.025	-0.1253	-0.2086	-0.4537	-0.8296	-1.702	-2.704
0.024	-0.1257	-0.2095	-0.4552	-0.8326	-1.707	-2.711
0.023	-0.1255	-0.2094	-0.4552	-0.833	-1.71	-2.718
0.022	-0.1255	-0.2102	-0.4564	-0.8342	-1.714	-2.723
0.021	-0.1265	-0.2108	-0.458	-0.8372	-1.719	-2.73
0.02	-0.1266	-0.211	-0.4586	-0.8384	-1.723	-2.738
0.019	-0.1267	-0.2117	-0.4595	-0.84	-1.726	-2.745
0.018	-0.1276	-0.2131	-0.4607	-0.8424	-1.73	-2.751
0.017	-0.1281	-0.2132	-0.4619	-0.8446	-1.736	-2.759
0.016	-0.128	-0.2135	-0.4619	-0.8464	-1.74	-2.765
0.015	-0.1288	-0.2141	-0.4635	-0.8479	-1.743	-2.771
0.014	-0.1291	-0.2149	-0.4653	-0.8507	-1.748	-2.779
0.013	-0.1285	-0.2142	-0.4641	-0.8501	-1.75	-2.784
0.012	-0.1293	-0.2149	-0.4653	-0.8519	-1.753	-2.79
0.011	-0.1302	-0.2167	-0.468	-0.8559	-1.759	-2.797
0.01	-0.1305	-0.2169	-0.4686	-0.8565	-1.764	-2.804
0.009	-0.1307	-0.2175	-0.4693	-0.8583	-1.767	-2.812
0.008	-0.1316	-0.219	-0.4717	-0.862	-1.772	-2.819
0.007	-0.1318	-0.219	-0.4726	-0.8626	-1.776	-2.826
0.006	-0.1321	-0.2195	-0.4729	-0.8641	-1.779	-2.832
0.005	-0.133	-0.2212	-0.4751	-0.8675	-1.785	-2.839
0.004	-0.1328	-0.2214	-0.4754	-0.869	-1.79	-2.847
0.003	-0.1332	-0.2218	-0.4763	-0.8702	-1.793	-2.853
0.002	-0.1343	-0.2224	-0.4781	-0.8733	-1.797	-2.861
0.001	-0.1341	-0.223	-0.4799	-0.8757	-1.802	-2.868
0	-0.134	-0.2226	-0.479	-0.8748	-1.805	-2.873
-0.001	-0.1346	-0.2242	-0.4806	-0.8772	-1.809	-2.88
-0.002	-0.1355	-0.2248	-0.4827	-0.8812	-1.815	-2.888
-0.003	-0.1358	-0.2255	-0.4836	-0.8818	-1.818	-2.896
-0.004	-0.1358	-0.2257	-0.4842	-0.8839	-1.822	-2.902
-0.005	-0.1374	-0.227	-0.4867	-0.8876	-1.828	-2.91
-0.006	-0.1372	-0.2271	-0.4873	-0.8885	-1.833	-2.916
-0.007	-0.1376	-0.2277	-0.4882	-0.8904	-1.837	-2.922
-0.008	-0.1387	-0.2298	-0.4903	-0.894	-1.842	-2.93
-0.009	-0.1381	-0.2294	-0.4909	-0.8952	-1.845	-2.937
-0.01	-0.1386	-0.2299	-0.4915	-0.8965	-1.848	-2.942
-0.011	-0.1397	-0.2312	-0.4934	-0.8998	-1.854	-2.95
-0.012	-0.1396	-0.2317	-0.494	-0.9017	-1.858	-2.959
-0.013	-0.1395	-0.2315	-0.494	-0.9007	-1.861	-2.964
-0.014	-0.1408	-0.2324	-0.4958	-0.9041	-1.866	-2.969
-0.015	-0.1414	-0.2331	-0.4973	-0.9065	-1.871	-2.977
-0.016	-0.1412	-0.2332	-0.4986	-0.9078	-1.875	-2.985
-0.017	-0.142	-0.2343	-0.4998	-0.9096	-1.879	-2.992
-0.018	-0.1427	-0.2355	-0.5019	-0.9133	-1.886	-3.001
-0.019	-0.1427	-0.2361	-0.5028	-0.9154	-1.889	-3.008
-0.02	-0.1429	-0.2365	-0.5038	-0.9169	-1.892	-3.015
-0.021	-0.144	-0.2378	-0.5056	-0.9203	-1.898	-3.021
-0.022	-0.1439	-0.2381	-0.5062	-0.9212	-1.902	-3.027
-0.023	-0.1444	-0.2383	-0.5071	-0.9227	-1.906	-3.034
-0.024	-0.1453	-0.2396	-0.5096	-0.9267	-1.912	-3.042
-0.025	-0.1457	-0.2405	-0.5111	-0.9285	-1.917	-3.05
-0.026	-0.1465	-0.2417	-0.5126	-0.9319	-1.922	-3.06
-0.027	-0.1472	-0.2425	-0.5145	-0.9353	-1.927	-3.066
-0.028	-0.1468	-0.2425	-0.5151	-0.9365	-1.932	-3.073
-0.029	-0.1471	-0.2429	-0.5157	-0.9368	-1.936	-3.08
-0.03	-0.1482	-0.2441	-0.5169	-0.9401	-1.939	-3.087
-0.031	-0.1482	-0.2447	-0.5181	-0.9429	-1.944	-3.094
-0.032	-0.1481	-0.2449	-0.519	-0.9438	-1.948	-3.102
-0.033	-0.1488	-0.2457	-0.5199	-0.9459	-1.953	-3.109
-0.034	-0.1493	-0.2465	-0.5212	-0.949	-1.959	-3.116
-0.035	-0.1497	-0.2469	-0.5224	-0.9502	-1.962	-3.122
-0.036	-0.15	-0.2472	-0.5227	-0.9517	-1.965	-3.128
-0.037	-0.151	-0.2485	-0.5251	-0.9557	-1.972	-3.136
-0.038	-0.1502	-0.2485	-0.5245	-0.9551	-1.975	-3.142
-0.039	-0.1508	-0.2491	-0.5254	-0.956	-1.978	-3.147
-0.04	-0.152	-0.2509	-0.5282	-0.9603	-1.985	-3.156
-0.041	-0.1522	-0.2513	-0.5288	-0.9615	-1.988	-3.164
-0.042	-0.1524	-0.2511	-0.5297	-0.9637	-1.991	-3.171
-0.043	-0.1536	-0.2533	-0.5319	-0.9673	-1.996	-3.178
-0.044	-0.1534	-0.2533	-0.5325	-0.9691	-2.002	-3.185
-0.045	-0.1538	-0.2542	-0.5337	-0.971	-2.007	-3.191
-0.046	-0.1551	-0.2549	-0.5355	-0.9731	-2.012	-3.199
-0.047	-0.1554	-0.2556	-0.537	-0.9756	-2.016	-3.208
-0.048	-0.1554	-0.256	-0.538	-0.9774	-2.019	-3.213
-0.049	-0.156	-0.257	-0.5398	-0.9801	-2.025	-3.22
-0.05	-0.1564	-0.2579	-0.5413	-0.9832	-2.032	-3.228
-0.051	-0.1564	-0.258	-0.5416	-0.9838	-2.035	-3.235
-0.052	-0.157	-0.2588	-0.5422	-0.9862	-2.039	-3.241
-0.053	-0.158	-0.26	-0.5447	-0.9893	-2.045	-3.25
-0.054	-0.158	-0.26	-0.5459	-0.9908	-2.049	-3.257
-0.055	-0.1581	-0.261	-0.5465	-0.9921	-2.053	-3.263
-0.056	-0.1593	-0.2626	-0.549	-0.996	-2.059	-3.271
-0.057	-0.1591	-0.2624	-0.5496	-0.9975	-2.063	-3.279
-0.058	-0.1596	-0.263	-0.5505	-0.9994	-2.068	-3.285
-0.059	-0.1607	-0.2649	-0.5526	-1.003	-2.073	-3.293
-0.06	-0.1606	-0.2651	-0.5535	-1.005	-2.078	-3.302
-0.061	-0.161	-0.2656	-0.5545	-1.006	-2.082	-3.308
-0.062	-0.1617	-0.2664	-0.5569	-1.009	-2.087	-3.314
-0.063	-0.1622	-0.2669	-0.5581	-1.011	-2.091	-3.323
-0.064	-0.1616	-0.2664	-0.5572	-1.012	-2.094	-3.329
-0.065	-0.1624	-0.2683	-0.5593	-1.014	-2.099	-3.334
-0.066	-0.1634	-0.2685	-0.5609	-1.017	-2.105	-3.343
-0.067	-0.1635	-0.2694	-0.5621	-1.02	-2.109	-3.351
-0.068	-0.1641	-0.2703	-0.563	-1.022	-2.113	-3.357
-0.069	-0.1653	-0.2718	-0.5664	-1.025	-2.119	-3.365
-0.07	-0.1653	-0.2723	-0.567	-1.027	-2.124	-3.373
-0.071	-0.1657	-0.2724	-0.5673	-1.028	-2.128	-3.38
-0.072	-0.1669	-0.2736	-0.57	-1.032	-2.134	-3.388
-0.073	-0.1666	-0.2743	-0.5706	-1.034	-2.137	-3.397
-0.074	-0.1669	-0.2749	-0.5712	-1.036	-2.142	-3.404
-0.075	-0.1678	-0.2763	-0.5737	-1.039	-2.148	-3.41
-0.076	-0.168	-0.2768	-0.5749	-1.041	-2.153	-3.418
-0.077	-0.1694	-0.2788	-0.578	-1.046	-2.16	-3.428
-0.078	-0.1693	-0.2793	-0.5795	-1.048	-2.165	-3.437
-0.079	-0.1696	-0.2796	-0.5798	-1.05	-2.171	-3.445
-0.08	-0.1697	-0.2799	-0.581	-1.052	-2.175	-3.452
-0.081	-0.1704	-0.281	-0.5819	-1.054	-2.18	-3.458
-0.082	-0.1706	-0.2816	-0.5835	-1.057	-2.184	-3.466
-0.083	-0.171	-0.2822	-0.5856	-1.059	-2.188	-3.473
-0.084	-0.1715	-0.2823	-0.5859	-1.06	-2.192	-3.48
-0.085	-0.1722	-0.2839	-0.5887	-1.064	-2.198	-3.489
-0.086	-0.1721	-0.2843	-0.5896	-1.067	-2.202	-3.498
-0.087	-0.1726	-0.2847	-0.5902	-1.068	-2.207	-3.504
-0.088	-0.1738	-0.2862	-0.5929	-1.071	-2.213	-3.512
-0.089	-0.1733	-0.286	-0.5935	-1.073	-2.216	-3.521
-0.09	-0.1734	-0.2859	-0.5929	-1.073	-2.219	-3.526
-0.091	-0.1749	-0.2878	-0.596	-1.077	-2.225	-3.532
-0.092	-0.1747	-0.2883	-0.5972	-1.08	-2.231	-3.542
-0.093	-0.1751	-0.2888	-0.5981	-1.081	-2.235	-3.55
-0.094	-0.1759	-0.2899	-0.6012	-1.084	-2.24	-3.556
-0.095	-0.1762	-0.2905	-0.6021	-1.088	-2.246	-3.564
-0.096	-0.1764	-0.2909	-0.603	-1.089	-2.251	-3.572
-0.097	-0.1767	-0.2924	-0.6042	-1.091	-2.255	-3.579
-0.098	-0.1776	-0.2932	-0.6061	-1.095	-2.26	-3.588
-0.099	-0.1773	-0.2931	-0.6073	-1.096	-2.264	-3.597
-0.1	-0.1779	-0.2935	-0.6085	-1.099	-2.269	-3.603
-0.101	-0.1789	-0.2954	-0.6116	-1.103	-2.277	-3.612
-0.102	-0.1792	-0.2961	-0.6128	-1.106	-2.281	-3.621
-0.103	-0.1797	-0.2967	-0.6143	-1.107	-2.286	-3.63
-0.104	-0.1806	-0.2976	-0.6167	-1.111	-2.292	-3.638
-0.105	-0.1804	-0.2979	-0.6171	-1.114	-2.297	-3.647
-0.106	-0.1807	-0.2979	-0.6183	-1.115	-2.301	-3.653
-0.107	-0.1816	-0.2992	-0.6207	-1.118	-2.307	-3.661
-0.108	-0.182	-0.2998	-0.6207	-1.12	-2.312	-3.67
-0.109	-0.1821	-0.2998	-0.6222	-1.122	-2.316	-3.676
-0.11	-0.1829	-0.301	-0.6247	-1.125	-2.322	-3.683
-0.111	-0.1832	-0.3022	-0.6265	-1.128	-2.328	-3.692
-0.112	-0.1831	-0.3019	-0.6268	-1.13	-2.331	-3.699
-0.113	-0.1839	-0.3025	-0.6277	-1.133	-2.335	-3.706
-0.114	-0.1842	-0.3041	-0.6308	-1.136	-2.341	-3.715
-0.115	-0.1834	-0.3031	-0.6299	-1.136	-2.344	-3.723
-0.116	-0.184	-0.3041	-0.6317	-1.138	-2.348	-3.728
-0.117	-0.1856	-0.3059	-0.6342	-1.142	-2.354	-3.738
-0.118	-0.1857	-0.3062	-0.6351	-1.144	-2.359	-3.746
-0.119	-0.1862	-0.3065	-0.636	-1.146	-2.364	-3.752
-0.12	-0.1872	-0.3083	-0.639	-1.151	-2.37	-3.761
-0.121	-0.187	-0.308	-0.6397	-1.152	-2.376	-3.77
-0.122	-0.1875	-0.3089	-0.6406	-1.154	-2.38	-3.777
-0.123	-0.1883	-0.3102	-0.643	-1.158	-2.386	-3.786
-0.124	-0.1884	-0.3105	-0.6436	-1.16	-2.391	-3.794
-0.125	-0.1886	-0.3108	-0.6448	-1.162	-2.395	-3.801
-0.126	-0.1892	-0.312	-0.647	-1.166	-2.401	-3.809
-0.127	-0.1896	-0.3126	-0.6485	-1.169	-2.406	-3.819
-0.128	-0.191	-0.3144	-0.6522	-1.173	-2.413	-3.828
-0.129	-0.1909	-0.3144	-0.6531	-1.175	-2.419	-3.838
-0.13	-0.1913	-0.315	-0.6546	-1.178	-2.426	-3.846
-0.131	-0.1915	-0.315	-0.6546	-1.18	-2.43	-3.853
-0.132	-0.1914	-0.315	-0.6555	-1.182	-2.434	-3.86
-0.133	-0.1926	-0.3172	-0.658	-1.186	-2.44	-3.87
-0.134	-0.1927	-0.3172	-0.6589	-1.188	-2.444	-3.878
-0.135	-0.1927	-0.3175	-0.6604	-1.19	-2.449	-3.885
-0.136	-0.1939	-0.3196	-0.6632	-1.194	-2.454	-3.894
-0.137	-0.1939	-0.319	-0.6632	-1.195	-2.46	-3.9
-0.138	-0.194	-0.3187	-0.6644	-1.197	-2.464	-3.907
-0.139	-0.1947	-0.3202	-0.6671	-1.201	-2.472	-3.916
-0.14	-0.1951	-0.3208	-0.6674	-1.202	-2.477	-3.924
-0.141	-0.1948	-0.3202	-0.6665	-1.203	-2.479	-3.931
-0.142	-0.1958	-0.3221	-0.6696	-1.206	-2.484	-3.939
-0.143	-0.1963	-0.323	-0.6714	-1.209	-2.491	-3.947
-0.144	-0.1963	-0.323	-0.6717	-1.211	-2.495	-3.956
-0.145	-0.197	-0.3236	-0.6742	-1.214	-2.5	-3.963
-0.146	-0.1975	-0.3245	-0.6763	-1.218	-2.507	-3.973
-0.147	-0.1976	-0.3251	-0.6769	-1.219	-2.512	-3.98
-0.148	-0.1983	-0.3257	-0.6781	-1.222	-2.516	-3.989
-0.149	-0.1991	-0.3273	-0.6806	-1.226	-2.523	-3.997
-0.15	-0.1996	-0.327	-0.6812	-1.228	-2.527	-4.005
-0.151	-0.1996	-0.3279	-0.6824	-1.23	-2.532	-4.013
-0.152	-0.2008	-0.3291	-0.6845	-1.235	-2.539	-4.022
-0.153	-0.2006	-0.3288	-0.6861	-1.236	-2.544	-4.031
-0.154	-0.2005	-0.3294	-0.6861	-1.238	-2.549	-4.038
-0.155	-0.2017	-0.3312	-0.6897	-1.242	-2.554	-4.045
-0.156	-0.2019	-0.3309	-0.69	-1.244	-2.56	-4.055
-0.157	-0.2019	-0.3312	-0.691	-1.247	-2.566	-4.062
-0.158	-0.2028	-0.3328	-0.6934	-1.249	-2.571	-4.071
-0.159	-0.2029	-0.3331	-0.6949	-1.253	-2.577	-4.08
-0.16	-0.2032	-0.3337	-0.6955	-1.255	-2.582	-4.088
-0.161	-0.204	-0.3343	-0.6965	-1.257	-2.587	-4.096
-0.162	-0.2046	-0.3349	-0.6983	-1.261	-2.594	-4.105
-0.163	-0.2049	-0.3352	-0.6998	-1.264	-2.599	-4.113
-0.164	-0.205	-0.3355	-0.701	-1.265	-2.603	-4.121
-0.165	-0.2061	-0.3373	-0.7032	-1.27	-2.61	-4.131
-0.166	-0.2056	-0.3367	-0.7029	-1.271	-2.614	-4.139
-0.167	-0.2057	-0.337	-0.7038	-1.272	-2.619	-4.145
-0.168	-0.2072	-0.3392	-0.7071	-1.275	-2.625	-4.153
-0.169	-0.2072	-0.3392	-0.7084	-1.277	-2.63	-4.163
-0.17	-0.2077	-0.3398	-0.709	-1.28	-2.635	-4.17
-0.171	-0.2086	-0.3416	-0.712	-1.285	-2.642	-4.179
-0.172	-0.2086	-0.3419	-0.7123	-1.286	-2.646	-4.188
-0.173	-0.2091	-0.3419	-0.7132	-1.289	-2.651	-4.196
-0.174	-0.2097	-0.3428	-0.7151	-1.292	-2.657	-4.205
-0.175	-0.2097	-0.3428	-0.7169	-1.295	-2.664	-4.214
-0.176	-0.2101	-0.3441	-0.7169	-1.297	-2.67	-4.223
-0.177	-0.2112	-0.3447	-0.7184	-1.299	-2.674	-4.232
-0.178	-0.2113	-0.3459	-0.7206	-1.304	-2.68	-4.24
-0.179	-0.2127	-0.3474	-0.7242	-1.308	-2.687	-4.25
-0.18	-0.2123	-0.3477	-0.7252	-1.31	-2.694	-4.26
-0.181	-0.2134	-0.3486	-0.7264	-1.314	-2.701	-4.27
-0.182	-0.2132	-0.348	-0.727	-1.316	-2.705	-4.279
-0.183	-0.2135	-0.3486	-0.7273	-1.317	-2.709	-4.287
-0.184	-0.2145	-0.3505	-0.7307	-1.321	-2.716	-4.296
-0.185	-0.2144	-0.3505	-0.731	-1.324	-2.721	-4.305
-0.186	-0.2148	-0.3508	-0.7328	-1.325	-2.725	-4.313
-0.187	-0.2153	-0.3526	-0.7346	-1.329	-2.731	-4.322
-0.188	-0.2156	-0.3526	-0.7346	-1.331	-2.738	-4.332
-0.189	-0.2163	-0.3526	-0.7358	-1.333	-2.742	-4.339
-0.19	-0.217	-0.3541	-0.7377	-1.336	-2.748	-4.347
-0.191	-0.217	-0.3541	-0.7395	-1.339	-2.754	-4.358
-0.192	-0.2164	-0.3535	-0.7383	-1.34	-2.757	-4.365
-0.193	-0.2177	-0.3557	-0.7413	-1.343	-2.764	-4.373
-0.194	-0.2186	-0.3566	-0.7426	-1.346	-2.771	-4.383
-0.195	-0.2185	-0.3569	-0.7435	-1.348	-2.775	-4.391
-0.196	-0.2191	-0.3575	-0.7447	-1.351	-2.78	-4.4
-0.197	-0.2205	-0.3587	-0.7478	-1.355	-2.787	-4.41
-0.198	-0.2202	-0.3587	-0.7478	-1.357	-2.792	-4.42
-0.199	-0.2207	-0.3596	-0.749	-1.359	-2.797	-4.428
-0.2	-0.2219	-0.3612	-0.752	-1.364	-2.804	-4.436
-0.201	-0.2218	-0.3615	-0.7526	-1.366	-2.811	-4.446
-0.202	-0.2221	-0.3612	-0.7533	-1.367	-2.815	-4.455
-0.203	-0.2233	-0.3636	-0.756	-1.37	-2.82	-4.464
-0.204	-0.2232	-0.3636	-0.7569	-1.374	-2.826	-4.474
-0.205	-0.2228	-0.3627	-0.7563	-1.375	-2.83	-4.481
-0.206	-0.2242	-0.3645	-0.7587	-1.378	-2.837	-4.489
-0.207	-0.2251	-0.366	-0.7606	-1.381	-2.843	-4.499
-0.208	-0.2247	-0.3663	-0.7615	-1.384	-2.848	-4.507
-0.209	-0.2255	-0.367	-0.7639	-1.386	-2.853	-4.516
-0.21	-0.2261	-0.3679	-0.7652	-1.39	-2.86	-4.527
-0.211	-0.2265	-0.3679	-0.7655	-1.391	-2.866	-4.534
-0.212	-0.2265	-0.3685	-0.7667	-1.394	-2.87	-4.543
-0.213	-0.2279	-0.3706	-0.7697	-1.399	-2.877	-4.554
-0.214	-0.2276	-0.3703	-0.77	-1.401	-2.883	-4.563
-0.215	-0.2281	-0.3712	-0.7716	-1.402	-2.887	-4.572
-0.216	-0.2296	-0.3731	-0.7743	-1.407	-2.894	-4.58
-0.217	-0.229	-0.3725	-0.7743	-1.409	-2.899	-4.588
-0.218	-0.2293	-0.3725	-0.7743	-1.409	-2.903	-4.595
-0.219	-0.2309	-0.3743	-0.7777	-1.413	-2.911	-4.603
-0.22	-0.2309	-0.3749	-0.7786	-1.416	-2.916	-4.615
-0.221	-0.2313	-0.3746	-0.7798	-1.418	-2.92	-4.624
-0.222	-0.2323	-0.3761	-0.7823	-1.422	-2.927	-4.632
-0.223	-0.2327	-0.3767	-0.7835	-1.425	-2.934	-4.642
-0.224	-0.233	-0.3773	-0.7844	-1.427	-2.939	-4.651
-0.225	-0.2334	-0.3789	-0.7856	-1.43	-2.944	-4.659
-0.226	-0.2346	-0.3798	-0.7878	-1.434	-2.951	-4.67
-0.227	-0.2345	-0.3798	-0.7896	-1.436	-2.957	-4.678
-0.228	-0.2345	-0.3807	-0.7902	-1.438	-2.962	-4.686
-0.229	-0.2362	-0.3816	-0.7926	-1.443	-2.969	-4.696
-0.23	-0.2367	-0.3831	-0.7951	-1.447	-2.975	-4.705
-0.231	-0.2368	-0.3841	-0.7963	-1.449	-2.982	-4.717
-0.232	-0.2384	-0.3847	-0.7991	-1.454	-2.988	-4.726
-0.233	-0.2379	-0.3853	-0.7994	-1.455	-2.993	-4.735
-0.234	-0.2381	-0.3853	-0.8	-1.458	-2.998	-4.743
-0.235	-0.2392	-0.3871	-0.8018	-1.461	-3.006	-4.752
-0.236	-0.2394	-0.3877	-0.8033	-1.463	-3.012	-4.762
-0.237	-0.2396	-0.3874	-0.8042	-1.465	-3.017	-4.771
-0.238	-0.2406	-0.3892	-0.8064	-1.469	-3.023	-4.78
-0.239	-0.2409	-0.3899	-0.8082	-1.471	-3.03	-4.79
-0.24	-0.2411	-0.3902	-0.8082	-1.474	-3.035	-4.799
-0.241	-0.242	-0.3908	-0.8104	-1.477	-3.04	-4.807
-0.242	-0.2425	-0.3917	-0.8131	-1.481	-3.047	-4.818
-0.243	-0.2418	-0.3911	-0.8119	-1.481	-3.051	-4.824
-0.244	-0.2426	-0.3926	-0.8128	-1.483	-3.056	-4.831
-0.245	-0.2444	-0.3941	-0.8159	-1.488	-3.063	-4.842
-0.246	-0.2443	-0.3938	-0.8165	-1.49	-3.068	-4.85
-0.247	-0.2447	-0.3947	-0.818	-1.492	-3.073	-4.859
-0.248	-0.2459	-0.3969	-0.8213	-1.497	-3.08	-4.87
-0.249	-0.2461	-0.3969	-0.8223	-1.499	-3.086	-4.879
-0.25	-0.2461	-0.3975	-0.8232	-1.501	-3.091	-4.887
-0.251	-0.2476	-0.3993	-0.8247	-1.506	-3.098	-4.896
-0.252	-0.2476	-0.3996	-0.8272	-1.508	-3.105	-4.908
-0.253	-0.2479	-0.4005	-0.8281	-1.51	-3.11	-4.917
-0.254	-0.249	-0.4018	-0.8296	-1.514	-3.115	-4.924
-0.255	-0.2494	-0.4021	-0.8314	-1.517	-3.122	-4.935
-0.256	-0.2495	-0.4021	-0.832	-1.52	-3.126	-4.944
-0.257	-0.2501	-0.4033	-0.8342	-1.522	-3.131	-4.951
-0.258	-0.251	-0.4042	-0.8366	-1.526	-3.138	-4.963
-0.259	-0.2512	-0.4054	-0.8363	-1.528	-3.144	-4.971
-0.26	-0.2515	-0.4057	-0.8375	-1.531	-3.15	-4.98
-0.261	-0.2531	-0.4073	-0.8406	-1.535	-3.159	-4.991
-0.262	-0.2532	-0.4073	-0.8424	-1.537	-3.163	-4.999
-0.263	-0.2536	-0.4079	-0.8433	-1.539	-3.169	-5.009
-0.264	-0.2552	-0.41	-0.8458	-1.543	-3.177	-5.018
-0.265	-0.2551	-0.4103	-0.847	-1.546	-3.182	-5.027
-0.266	-0.2552	-0.41	-0.8482	-1.549	-3.187	-5.036
-0.267	-0.2565	-0.4128	-0.8513	-1.552	-3.194	-5.045
-0.268	-0.2568	-0.4128	-0.8519	-1.554	-3.2	-5.056
-0.269	-0.2563	-0.4118	-0.8507	-1.555	-3.204	-5.064
-0.27	-0.2573	-0.4134	-0.8537	-1.559	-3.209	-5.071
-0.271	-0.2579	-0.4149	-0.8565	-1.563	-3.216	-5.082
-0.272	-0.2582	-0.4152	-0.8571	-1.566	-3.221	-5.091
-0.273	-0.2589	-0.4164	-0.8589	-1.568	-3.227	-5.1
-0.274	-0.2603	-0.418	-0.8617	-1.572	-3.234	-5.111
-0.275	-0.2603	-0.4186	-0.8629	-1.575	-3.239	-5.12
-0.276	-0.2611	-0.4186	-0.8638	-1.577	-3.246	-5.129
-0.277	-0.2622	-0.4207	-0.8672	-1.582	-3.255	-5.139
-0.278	-0.2621	-0.4204	-0.8678	-1.584	-3.259	-5.148
-0.279	-0.2625	-0.4213	-0.8696	-1.586	-3.264	-5.159
-0.28	-0.2643	-0.4231	-0.872	-1.59	-3.272	-5.168
-0.281	-0.265	-0.4241	-0.8736	-1.594	-3.278	-5.179
-0.282	-0.2653	-0.4259	-0.8763	-1.599	-3.286	-5.191
-0.283	-0.2661	-0.4268	-0.8781	-1.602	-3.293	-5.2
-0.284	-0.2663	-0.4268	-0.8794	-1.605	-3.299	-5.21
-0.285	-0.2667	-0.4268	-0.8803	-1.607	-3.304	-5.218
-0.286	-0.2678	-0.4283	-0.8827	-1.611	-3.31	-5.227
-0.287	-0.2682	-0.4293	-0.8833	-1.614	-3.316	-5.238
-0.288	-0.2682	-0.4299	-0.8852	-1.617	-3.321	-5.248
-0.289	-0.2693	-0.4311	-0.8867	-1.619	-3.327	-5.258
-0.29	-0.2698	-0.4323	-0.8891	-1.623	-3.334	-5.267
-0.291	-0.2701	-0.4323	-0.8901	-1.625	-3.34	-5.276
-0.292	-0.2711	-0.4329	-0.891	-1.628	-3.346	-5.286
-0.293	-0.2718	-0.4344	-0.8943	-1.632	-3.353	-5.296
-0.294	-0.2711	-0.4344	-0.894	-1.633	-3.357	-5.306
-0.295	-0.2719	-0.4347	-0.8946	-1.635	-3.36	-5.311
-0.296	-0.2736	-0.4372	-0.8983	-1.639	-3.368	-5.321
-0.297	-0.2736	-0.4375	-0.8989	-1.642	-3.375	-5.331
-0.298	-0.2738	-0.4378	-0.9004	-1.645	-3.38	-5.34
-0.299	-0.2753	-0.4402	-0.9035	-1.649	-3.388	-5.35
-0.3	-0.2754	-0.4402	-0.9047	-1.652	-3.394	-5.36
-0.301	-0.2766	-0.4406	-0.9059	-1.655	-3.4	-5.369
-0.302	-0.2776	-0.443	-0.9084	-1.658	-3.406	-5.379
-0.303	-0.2782	-0.4436	-0.9105	-1.663	-3.413	-5.39
-0.304	-0.2778	-0.4436	-0.9114	-1.664	-3.418	-5.4
-0.305	-0.2789	-0.4451	-0.9139	-1.667	-3.424	-5.408
-0.306	-0.28	-0.4464	-0.9163	-1.671	-3.432	-5.418
-0.307	-0.2807	-0.4476	-0.9185	-1.675	-3.44	-5.429
-0.308	-0.2812	-0.4476	-0.9197	-1.678	-3.446	-5.44
-0.309	-0.2821	-0.4497	-0.923	-1.683	-3.453	-5.451
-0.31	-0.2825	-0.45	-0.9233	-1.685	-3.457	-5.46
-0.311	-0.2827	-0.4503	-0.9243	-1.687	-3.462	-5.468
-0.312	-0.2844	-0.4528	-0.927	-1.692	-3.471	-5.478
-0.313	-0.284	-0.4528	-0.9279	-1.694	-3.477	-5.488
-0.314	-0.2844	-0.4537	-0.9294	-1.696	-3.482	-5.498
-0.315	-0.286	-0.4552	-0.9328	-1.7	-3.488	-5.508
-0.316	-0.2859	-0.4552	-0.9349	-1.704	-3.495	-5.518
-0.317	-0.2863	-0.4558	-0.9353	-1.705	-3.5	-5.527
-0.318	-0.2874	-0.458	-0.9371	-1.709	-3.506	-5.536
-0.319	-0.2882	-0.4586	-0.9392	-1.714	-3.513	-5.548
-0.32	-0.2874	-0.4577	-0.9377	-1.713	-3.518	-5.555
-0.321	-0.2886	-0.4598	-0.9414	-1.717	-3.523	-5.563
-0.322	-0.29	-0.4607	-0.9441	-1.721	-3.53	-5.574
-0.323	-0.2902	-0.4616	-0.9453	-1.724	-3.536	-5.583
-0.324	-0.2907	-0.4622	-0.9462	-1.727	-3.542	-5.593
-0.325	-0.2922	-0.4644	-0.9502	-1.731	-3.55	-5.605
-0.326	-0.2924	-0.4644	-0.9514	-1.735	-3.555	-5.613
-0.327	-0.2924	-0.4656	-0.9527	-1.737	-3.561	-5.623
-0.328	-0.2942	-0.4674	-0.9563	-1.742	-3.568	-5.633
-0.329	-0.294	-0.4683	-0.956	-1.745	-3.575	-5.643
-0.33	-0.2949	-0.4677	-0.9575	-1.747	-3.58	-5.652
-0.331	-0.2963	-0.4702	-0.9606	-1.752	-3.589	-5.662
-0.332	-0.2967	-0.4705	-0.9621	-1.755	-3.596	-5.673
-0.333	-0.2976	-0.4735	-0.9658	-1.761	-3.604	-5.684
-0.334	-0.2979	-0.4738	-0.9679	-1.764	-3.61	-5.695
-0.335	-0.2992	-0.4741	-0.9695	-1.767	-3.617	-5.706
-0.336	-0.2986	-0.4744	-0.9701	-1.77	-3.622	-5.715
-0.337	-0.3001	-0.476	-0.9722	-1.772	-3.627	-5.724
-0.338	-0.3007	-0.4766	-0.9746	-1.776	-3.635	-5.735
-0.339	-0.301	-0.4781	-0.9753	-1.779	-3.641	-5.746
-0.34	-0.3019	-0.4787	-0.9771	-1.782	-3.647	-5.753
-0.341	-0.3031	-0.4809	-0.9801	-1.787	-3.654	-5.765
-0.342	-0.3034	-0.4806	-0.9811	-1.789	-3.66	-5.775
-0.343	-0.3037	-0.4818	-0.9823	-1.791	-3.665	-5.784
-0.344	-0.3056	-0.4839	-0.9866	-1.796	-3.673	-5.795
-0.345	-0.3047	-0.4836	-0.9859	-1.798	-3.678	-5.805
-0.346	-0.305	-0.483	-0.9859	-1.799	-3.681	-5.812
-0.347	-0.3071	-0.4861	-0.9899	-1.804	-3.689	-5.822
-0.348	-0.3071	-0.4864	-0.9911	-1.807	-3.697	-5.832
-0.349	-0.3077	-0.4876	-0.9927	-1.809	-3.701	-5.842
-0.35	-0.3092	-0.4891	-0.9954	-1.813	-3.708	-5.851
-0.351	-0.3099	-0.4906	-0.9972	-1.818	-3.716	-5.862
-0.352	-0.3102	-0.4909	-0.9988	-1.822	-3.721	-5.872
-0.353	-0.3111	-0.4928	-1.002	-1.824	-3.727	-5.882
-0.354	-0.312	-0.4937	-1.004	-1.828	-3.735	-5.894
-0.355	-0.312	-0.4943	-1.005	-1.831	-3.741	-5.902
-0.356	-0.3126	-0.4952	-1.006	-1.834	-3.747	-5.912
-0.357	-0.3144	-0.4973	-1.01	-1.839	-3.754	-5.923
-0.358	-0.3144	-0.4977	-1.011	-1.842	-3.759	-5.932
-0.359	-0.315	-0.4983	-1.011	-1.844	-3.765	-5.942
-0.36	-0.3163	-0.5004	-1.015	-1.85	-3.773	-5.953
-0.361	-0.3166	-0.501	-1.016	-1.852	-3.78	-5.963
-0.362	-0.3172	-0.5019	-1.017	-1.854	-3.785	-5.972
-0.363	-0.3187	-0.5035	-1.021	-1.859	-3.793	-5.982
-0.364	-0.3196	-0.5041	-1.023	-1.862	-3.799	-5.994
-0.365	-0.3193	-0.5053	-1.024	-1.865	-3.805	-6.003
-0.366	-0.3208	-0.5062	-1.028	-1.868	-3.811	-6.013
-0.367	-0.3218	-0.5074	-1.029	-1.872	-3.819	-6.025
-0.368	-0.3221	-0.508	-1.03	-1.876	-3.825	-6.034
-0.369	-0.3227	-0.5096	-1.032	-1.879	-3.831	-6.043
-0.37	-0.3242	-0.5111	-1.035	-1.884	-3.839	-6.054
-0.371	-0.3233	-0.5108	-1.034	-1.885	-3.844	-6.064
-0.372	-0.3245	-0.512	-1.036	-1.887	-3.848	-6.071
-0.373	-0.326	-0.5141	-1.04	-1.894	-3.857	-6.083
-0.374	-0.3266	-0.5148	-1.041	-1.895	-3.863	-6.093
-0.375	-0.3273	-0.516	-1.043	-1.898	-3.869	-6.103
-0.376	-0.3291	-0.5184	-1.047	-1.904	-3.876	-6.115
-0.377	-0.3288	-0.5184	-1.048	-1.907	-3.883	-6.124
-0.378	-0.3297	-0.519	-1.049	-1.91	-3.89	-6.134
-0.379	-0.3312	-0.5215	-1.052	-1.915	-3.897	-6.143
-0.38	-0.3321	-0.5224	-1.053	-1.919	-3.903	-6.154
-0.381	-0.3318	-0.523	-1.055	-1.921	-3.908	-6.163
-0.382	-0.3331	-0.5248	-1.057	-1.926	-3.915	-6.173
-0.383	-0.3346	-0.5261	-1.06	-1.929	-3.924	-6.186
-0.384	-0.3361	-0.5291	-1.064	-1.934	-3.933	-6.196
-0.385	-0.3355	-0.5285	-1.066	-1.938	-3.94	-6.208
-0.386	-0.3367	-0.53	-1.069	-1.942	-3.945	-6.219
-0.387	-0.337	-0.53	-1.069	-1.945	-3.951	-6.229
-0.388	-0.3376	-0.5312	-1.071	-1.948	-3.958	-6.239
-0.389	-0.3395	-0.5337	-1.075	-1.952	-3.967	-6.248
-0.39	-0.3395	-0.5343	-1.076	-1.955	-3.972	-6.258
-0.391	-0.3401	-0.5349	-1.077	-1.958	-3.978	-6.267
-0.392	-0.3416	-0.5374	-1.081	-1.963	-3.986	-6.278
-0.393	-0.3416	-0.5367	-1.082	-1.966	-3.991	-6.29
-0.394	-0.3428	-0.538	-1.084	-1.969	-3.997	-6.3
-0.395	-0.3444	-0.5407	-1.086	-1.973	-4.004	-6.311
-0.396	-0.3444	-0.541	-1.088	-1.978	-4.012	-6.321
-0.397	-0.3447	-0.5407	-1.088	-1.977	-4.016	-6.33
-0.398	-0.3462	-0.5438	-1.091	-1.982	-4.022	-6.339
-0.399	-0.3468	-0.5453	-1.093	-1.986	-4.03	-6.349
-0.4	-0.3474	-0.5447	-1.096	-1.99	-4.037	-6.359
-0.401	-0.3486	-0.5471	-1.099	-1.994	-4.043	-6.368
-0.402	-0.3499	-0.5487	-1.101	-1.999	-4.051	-6.381
-0.403	-0.3502	-0.5493	-1.103	-2.002	-4.056	-6.39
-0.404	-0.3508	-0.5505	-1.105	-2.005	-4.063	-6.4
-0.405	-0.3523	-0.5532	-1.108	-2.01	-4.071	-6.412
-0.406	-0.3526	-0.5526	-1.109	-2.013	-4.078	-6.422
-0.407	-0.3535	-0.5541	-1.111	-2.017	-4.084	-6.432
-0.408	-0.355	-0.5563	-1.115	-2.022	-4.091	-6.443
-0.409	-0.3541	-0.5554	-1.114	-2.023	-4.095	-6.453
-0.41	-0.3532	-0.5541	-1.112	-2.021	-4.094	-6.456
-0.411	-0.3566	-0.5578	-1.117	-2.026	-4.104	-6.465
-0.412	-0.3575	-0.5596	-1.119	-2.031	-4.112	-6.477
-0.413	-0.3581	-0.5609	-1.122	-2.034	-4.117	-6.487
-0.414	-0.3599	-0.5627	-1.125	-2.039	-4.126	-6.498
-0.415	-0.3608	-0.5642	-1.128	-2.044	-4.135	-6.51
-0.416	-0.3612	-0.5648	-1.13	-2.048	-4.14	-6.52
-0.417	-0.3627	-0.5664	-1.134	-2.051	-4.147	-6.531
-0.418	-0.3636	-0.5688	-1.136	-2.057	-4.156	-6.542
-0.419	-0.3639	-0.5697	-1.137	-2.06	-4.162	-6.554
-0.42	-0.3645	-0.5706	-1.139	-2.062	-4.168	-6.563
-0.421	-0.3663	-0.5734	-1.144	-2.068	-4.177	-6.575
-0.422	-0.3663	-0.5728	-1.144	-2.071	-4.183	-6.584
-0.423	-0.367	-0.5737	-1.145	-2.073	-4.187	-6.593
-0.424	-0.3688	-0.5767	-1.149	-2.08	-4.196	-6.604
-0.425	-0.3697	-0.5777	-1.151	-2.083	-4.202	-6.615
-0.426	-0.3706	-0.5789	-1.153	-2.086	-4.208	-6.625
-0.427	-0.3725	-0.5813	-1.157	-2.091	-4.216	-6.636
-0.428	-0.3725	-0.5822	-1.158	-2.095	-4.224	-6.648
-0.429	-0.3737	-0.5825	-1.161	-2.098	-4.231	-6.658
-0.43	-0.3746	-0.5847	-1.164	-2.104	-4.238	-6.669
-0.431	-0.3758	-0.5862	-1.167	-2.107	-4.245	-6.68
-0.432	-0.3764	-0.5868	-1.169	-2.111	-4.252	-6.69
-0.433	-0.3776	-0.5896	-1.171	-2.115	-4.259	-6.7
-0.434	-0.3789	-0.5908	-1.174	-2.12	-4.267	-6.711
-0.435	-0.3807	-0.5938	-1.178	-2.126	-4.277	-6.724
-0.436	-0.381	-0.5942	-1.181	-2.129	-4.285	-6.735
-0.437	-0.3828	-0.5963	-1.183	-2.135	-4.292	-6.748
-0.438	-0.3828	-0.5969	-1.185	-2.138	-4.298	-6.758
-0.439	-0.3838	-0.5981	-1.187	-2.141	-4.305	-6.769
-0.44	-0.3856	-0.6003	-1.19	-2.146	-4.313	-6.779
-0.441	-0.3856	-0.6015	-1.192	-2.15	-4.319	-6.79
-0.442	-0.3868	-0.6024	-1.195	-2.153	-4.326	-6.8
-0.443	-0.388	-0.6045	-1.198	-2.158	-4.335	-6.81
-0.444	-0.3889	-0.6058	-1.2	-2.162	-4.341	-6.823
-0.445	-0.3899	-0.6064	-1.201	-2.166	-4.347	-6.831
-0.446	-0.3908	-0.6082	-1.205	-2.17	-4.355	-6.843
-0.447	-0.3923	-0.6097	-1.207	-2.175	-4.364	-6.854
-0.448	-0.3917	-0.6088	-1.206	-2.175	-4.368	-6.864
-0.449	-0.3938	-0.6116	-1.209	-2.18	-4.375	-6.873
-0.45	-0.3954	-0.614	-1.214	-2.186	-4.383	-6.884
-0.451	-0.396	-0.6146	-1.216	-2.19	-4.389	-6.895
-0.452	-0.3966	-0.6158	-1.217	-2.193	-4.396	-6.904
-0.453	-0.3987	-0.6189	-1.222	-2.199	-4.405	-6.918
-0.454	-0.3996	-0.6201	-1.224	-2.203	-4.411	-6.929
-0.455	-0.3999	-0.6213	-1.227	-2.206	-4.417	-6.939
-0.456	-0.4021	-0.6241	-1.231	-2.212	-4.427	-6.95
-0.457	-0.4033	-0.6247	-1.232	-2.216	-4.435	-6.962
-0.458	-0.4033	-0.6259	-1.235	-2.219	-4.441	-6.972
-0.459	-0.4051	-0.6277	-1.238	-2.225	-4.45	-6.982
-0.46	-0.406	-0.629	-1.241	-2.229	-4.457	-6.994
-0.461	-0.4067	-0.6299	-1.242	-2.232	-4.463	-7.003
-0.462	-0.4088	-0.6323	-1.245	-2.237	-4.471	-7.015
-0.463	-0.4097	-0.6342	-1.249	-2.242	-4.48	-7.026
-0.464	-0.4103	-0.6348	-1.251	-2.246	-4.485	-7.036
-0.465	-0.4112	-0.6363	-1.253	-2.25	-4.492	-7.046
-0.466	-0.4137	-0.639	-1.257	-2.257	-4.5	-7.059
-0.467	-0.4143	-0.6403	-1.259	-2.26	-4.507	-7.069
-0.468	-0.4149	-0.6415	-1.262	-2.263	-4.515	-7.079
-0.469	-0.4167	-0.6448	-1.266	-2.268	-4.525	-7.091
-0.47	-0.418	-0.6448	-1.267	-2.273	-4.531	-7.102
-0.471	-0.4189	-0.6461	-1.269	-2.276	-4.538	-7.114
-0.472	-0.4213	-0.65	-1.274	-2.283	-4.548	-7.125
-0.473	-0.421	-0.6497	-1.275	-2.287	-4.555	-7.136
-0.474	-0.421	-0.6506	-1.277	-2.288	-4.56	-7.144
-0.475	-0.4241	-0.654	-1.281	-2.293	-4.569	-7.155
-0.476	-0.425	-0.6552	-1.285	-2.298	-4.577	-7.168
-0.477	-0.4259	-0.6561	-1.287	-2.302	-4.582	-7.179
-0.478	-0.4274	-0.6586	-1.29	-2.308	-4.59	-7.189
-0.479	-0.4286	-0.6601	-1.293	-2.313	-4.6	-7.2
-0.48	-0.4299	-0.6616	-1.295	-2.317	-4.606	-7.212
-0.481	-0.4317	-0.6641	-1.299	-2.322	-4.614	-7.221
-0.482	-0.4326	-0.6659	-1.302	-2.327	-4.623	-7.234
-0.483	-0.4332	-0.6677	-1.304	-2.331	-4.63	-7.244
-0.484	-0.4341	-0.669	-1.307	-2.336	-4.637	-7.257
-0.485	-0.4363	-0.672	-1.311	-2.342	-4.647	-7.268
-0.486	-0.4384	-0.6745	-1.315	-2.348	-4.655	-7.28
-0.487	-0.4396	-0.6763	-1.318	-2.354	-4.664	-7.294
-0.488	-0.4418	-0.6787	-1.323	-2.36	-4.674	-7.307
-0.489	-0.4421	-0.6797	-1.326	-2.364	-4.681	-7.317
-0.49	-0.4427	-0.6803	-1.326	-2.367	-4.687	-7.327
-0.491	-0.4448	-0.6836	-1.33	-2.373	-4.696	-7.338
-0.492	-0.4457	-0.6845	-1.333	-2.378	-4.704	-7.35
-0.493	-0.4473	-0.6855	-1.336	-2.383	-4.71	-7.361
-0.494	-0.4491	-0.6885	-1.339	-2.388	-4.719	-7.371
-0.495	-0.45	-0.6897	-1.343	-2.393	-4.728	-7.384
-0.496	-0.4509	-0.6916	-1.345	-2.396	-4.735	-7.394
-0.497	-0.4525	-0.6934	-1.348	-2.401	-4.743	-7.406
-0.498	-0.4546	-0.6958	-1.352	-2.408	-4.751	-7.418
-0.499	-0.454	-0.6955	-1.353	-2.41	-4.758	-7.428

## Sheet: 3b
Potential (V vs. Ag/AgCl)	Current (mA)
	CoNiPS@CF	CoNiP@CF	CoNiOH@CF
-0.5	-4.771	-5.001	-2.0345
-0.499	-4.552	-4.851	-2
-0.498	-4.339	-4.701	-1.965
-0.497	-4.142	-4.559	-1.93125
-0.496	-3.961	-4.425	-1.899
-0.495	-3.792	-4.297	-1.86775
-0.494	-3.632	-4.171	-1.837
-0.493	-3.483	-4.052	-1.8075
-0.492	-3.34	-3.937	-1.77875
-0.491	-3.203	-3.826	-1.75025
-0.49	-3.075	-3.719	-1.7225
-0.489	-2.952	-3.615	-1.6955
-0.488	-2.831	-3.513	-1.6685
-0.487	-2.717	-3.414	-1.64225
-0.486	-2.605	-3.317	-1.616
-0.485	-2.499	-3.223	-1.5905
-0.484	-2.398	-3.132	-1.56575
-0.483	-2.302	-3.045	-1.54175
-0.482	-2.208	-2.959	-1.51775
-0.481	-2.115	-2.874	-1.494
-0.48	-2.028	-2.792	-1.47075
-0.479	-1.942	-2.712	-1.44775
-0.478	-1.857	-2.632	-1.425
-0.477	-1.778	-2.556	-1.40275
-0.476	-1.7	-2.481	-1.38075
-0.475	-1.623	-2.406	-1.35925
-0.474	-1.551	-2.335	-1.338
-0.473	-1.481	-2.266	-1.3175
-0.472	-1.409	-2.197	-1.2965
-0.471	-1.341	-2.128	-1.276
-0.47	-1.275	-2.063	-1.25575
-0.469	-1.21	-1.996	-1.2355
-0.468	-1.146	-1.931	-1.21575
-0.467	-1.085	-1.869	-1.19625
-0.466	-1.024	-1.806	-1.177
-0.465	-0.9635	-1.744	-1.15775
-0.464	-0.9079	-1.685	-1.13925
-0.463	-0.8513	-1.627	-1.12075
-0.462	-0.7945	-1.569	-1.10225
-0.461	-0.7421	-1.512	-1.08425
-0.46	-0.691	-1.458	-1.06625
-0.459	-0.638	-1.401	-1.04825
-0.458	-0.588	-1.347	-1.03075
-0.457	-0.5391	-1.294	-1.0135
-0.456	-0.4893	-1.241	-0.996
-0.455	-0.442	-1.19	-0.979
-0.454	-0.3963	-1.14	-0.96225
-0.453	-0.35	-1.089	-0.94575
-0.452	-0.3052	-1.039	-0.929
-0.451	-0.2629	-0.9918	-0.913
-0.45	-0.2194	-0.9437	-0.89675
-0.449	-0.1764	-0.896	-0.8805
-0.448	-0.1377	-0.8512	-0.865
-0.447	-0.09755	-0.8067	-0.84975
-0.446	-0.0558	-0.7599	-0.83375
-0.445	-0.01705	-0.7162	-0.8185
-0.444	0.02038	-0.6732	-0.80325
-0.443	0.05932	-0.6291	-0.788
-0.442	0.09598	-0.5865	-0.7735
-0.441	0.1302	-0.5437	-0.75875
-0.44	0.1676	-0.5019	-0.744
-0.439	0.2024	-0.4612	-0.7295
-0.438	0.2366	-0.4208	-0.71525
-0.437	0.2714	-0.3807	-0.701
-0.436	0.3059	-0.3406	-0.687
-0.435	0.3411	-0.3008	-0.6725
-0.434	0.373	-0.2621	-0.6585
-0.433	0.4057	-0.2236	-0.645
-0.432	0.4362	-0.1875	-0.6315
-0.431	0.4663	-0.1506	-0.61825
-0.43	0.4978	-0.1138	-0.6045
-0.429	0.5275	-0.07795	-0.5915
-0.428	0.5559	-0.04332	-0.57875
-0.427	0.586	-0.0081	-0.5655
-0.426	0.6119	0.02537	-0.553
-0.425	0.6399	0.05917	-0.54025
-0.424	0.6691	0.09329	-0.5275
-0.423	0.6955	0.125	-0.5155
-0.422	0.7191	0.156	-0.50325
-0.421	0.7465	0.1895	-0.491
-0.42	0.7722	0.221	-0.47875
-0.419	0.7952	0.2533	-0.46675
-0.418	0.8203	0.2852	-0.45475
-0.417	0.8467	0.3167	-0.44275
-0.416	0.8697	0.3472	-0.43125
-0.415	0.8924	0.3778	-0.41975
-0.414	0.9174	0.4086	-0.408
-0.413	0.9407	0.4374	-0.3965
-0.412	0.9625	0.4662	-0.3855
-0.411	0.987	0.4954	-0.374
-0.41	1.006	0.5226	-0.3635
-0.409	1.021	0.5459	-0.35375
-0.408	1.044	0.5746	-0.3425
-0.407	1.067	0.6022	-0.3315
-0.406	1.087	0.6292	-0.321
-0.405	1.109	0.6564	-0.31025
-0.404	1.13	0.6839	-0.2995
-0.403	1.15	0.7096	-0.28925
-0.402	1.171	0.7358	-0.27875
-0.401	1.192	0.762	-0.26825
-0.4	1.211	0.7863	-0.258
-0.399	1.229	0.8117	-0.24808
-0.398	1.249	0.8388	-0.23785
-0.397	1.266	0.8619	-0.22823
-0.396	1.282	0.8846	-0.21878
-0.395	1.302	0.9097	-0.20858
-0.394	1.319	0.9338	-0.199
-0.393	1.335	0.9566	-0.1896
-0.392	1.355	0.981	-0.17985
-0.391	1.372	1.004	-0.17035
-0.39	1.388	1.027	-0.16118
-0.389	1.405	1.049	-0.15185
-0.388	1.423	1.072	-0.14238
-0.387	1.437	1.093	-0.13338
-0.386	1.454	1.115	-0.12418
-0.385	1.47	1.137	-0.11503
-0.384	1.487	1.16	-0.10575
-0.383	1.504	1.182	-0.09668
-0.382	1.52	1.204	-0.0876
-0.381	1.533	1.224	-0.07905
-0.38	1.547	1.243	-0.07075
-0.379	1.562	1.265	-0.06178
-0.378	1.576	1.284	-0.05325
-0.377	1.59	1.304	-0.04495
-0.376	1.605	1.324	-0.03628
-0.375	1.619	1.344	-0.02793
-0.374	1.631	1.362	-0.01992
-0.373	1.646	1.381	-0.01143
-0.372	1.658	1.401	-0.00315
-0.371	1.668	1.418	0.00413
-0.37	1.679	1.436	0.01213
-0.369	1.694	1.455	0.01998
-0.368	1.705	1.473	0.02758
-0.367	1.719	1.49	0.03535
-0.366	1.732	1.508	0.0434
-0.365	1.744	1.525	0.05113
-0.364	1.754	1.542	0.05835
-0.363	1.769	1.56	0.06643
-0.362	1.778	1.576	0.07375
-0.361	1.789	1.593	0.0811
-0.36	1.802	1.61	0.08863
-0.359	1.813	1.626	0.09615
-0.358	1.823	1.642	0.10313
-0.357	1.835	1.658	0.11053
-0.356	1.846	1.674	0.11768
-0.355	1.855	1.689	0.1246
-0.354	1.866	1.705	0.1318
-0.353	1.876	1.722	0.1389
-0.352	1.887	1.737	0.14593
-0.351	1.897	1.752	0.15263
-0.35	1.908	1.768	0.15963
-0.349	1.918	1.781	0.16633
-0.348	1.926	1.796	0.173
-0.347	1.938	1.812	0.18
-0.346	1.946	1.825	0.18653
-0.345	1.953	1.839	0.1927
-0.344	1.963	1.854	0.19925
-0.343	1.972	1.868	0.20583
-0.342	1.981	1.881	0.2121
-0.341	1.991	1.895	0.21843
-0.34	2	1.909	0.2249
-0.339	2.008	1.921	0.23125
-0.338	2.017	1.935	0.23755
-0.337	2.027	1.949	0.24405
-0.336	2.035	1.962	0.2499
-0.335	2.043	1.974	0.256
-0.334	2.052	1.989	0.26225
-0.333	2.061	2.002	0.2685
-0.332	2.069	2.016	0.27475
-0.331	2.08	2.029	0.281
-0.33	2.087	2.041	0.28675
-0.329	2.093	2.052	0.2925
-0.328	2.101	2.065	0.2985
-0.327	2.109	2.077	0.30425
-0.326	2.115	2.088	0.31
-0.325	2.122	2.1	0.31575
-0.324	2.131	2.112	0.3215
-0.323	2.137	2.123	0.32725
-0.322	2.143	2.135	0.3325
-0.321	2.151	2.147	0.33825
-0.32	2.156	2.157	0.34325
-0.319	2.161	2.166	0.3485
-0.318	2.169	2.179	0.35425
-0.317	2.176	2.189	0.3595
-0.316	2.182	2.2	0.36475
-0.315	2.189	2.21	0.37025
-0.314	2.194	2.22	0.3755
-0.313	2.201	2.231	0.38075
-0.312	2.207	2.242	0.386
-0.311	2.212	2.253	0.39125
-0.31	2.218	2.262	0.396
-0.309	2.226	2.272	0.4015
-0.308	2.233	2.283	0.4065
-0.307	2.239	2.293	0.4115
-0.306	2.245	2.303	0.4165
-0.305	2.252	2.313	0.4215
-0.304	2.257	2.322	0.4265
-0.303	2.261	2.332	0.43125
-0.302	2.266	2.341	0.4365
-0.301	2.272	2.35	0.44125
-0.3	2.277	2.359	0.4455
-0.299	2.284	2.369	0.45075
-0.298	2.288	2.378	0.4555
-0.297	2.294	2.386	0.45975
-0.296	2.299	2.396	0.46475
-0.295	2.303	2.404	0.46925
-0.294	2.306	2.41	0.4735
-0.293	2.311	2.418	0.4785
-0.292	2.316	2.429	0.483
-0.291	2.32	2.436	0.4875
-0.29	2.325	2.444	0.49175
-0.289	2.332	2.454	0.4965
-0.288	2.335	2.46	0.50075
-0.287	2.339	2.469	0.505
-0.286	2.346	2.478	0.50975
-0.285	2.349	2.486	0.51375
-0.284	2.352	2.493	0.51775
-0.283	2.358	2.502	0.5225
-0.282	2.362	2.509	0.52675
-0.281	2.369	2.518	0.53125
-0.28	2.374	2.527	0.53575
-0.279	2.378	2.533	0.53975
-0.278	2.381	2.54	0.54375
-0.277	2.385	2.548	0.548
-0.276	2.389	2.555	0.552
-0.275	2.392	2.561	0.556
-0.274	2.396	2.569	0.56
-0.273	2.401	2.577	0.56425
-0.272	2.404	2.582	0.568
-0.271	2.406	2.589	0.57175
-0.27	2.41	2.597	0.576
-0.269	2.412	2.602	0.5795
-0.268	2.414	2.606	0.583
-0.267	2.42	2.614	0.58675
-0.266	2.423	2.62	0.5905
-0.265	2.425	2.626	0.59425
-0.264	2.43	2.634	0.59825
-0.263	2.434	2.64	0.602
-0.262	2.436	2.646	0.6055
-0.261	2.439	2.652	0.6095
-0.26	2.444	2.658	0.61325
-0.259	2.445	2.664	0.6165
-0.258	2.448	2.671	0.62025
-0.257	2.453	2.678	0.624
-0.256	2.454	2.683	0.62725
-0.255	2.456	2.689	0.63075
-0.254	2.459	2.696	0.63475
-0.253	2.461	2.701	0.638
-0.252	2.462	2.706	0.6415
-0.251	2.468	2.713	0.645
-0.25	2.471	2.719	0.6485
-0.249	2.473	2.723	0.65175
-0.248	2.477	2.729	0.65525
-0.247	2.478	2.734	0.65875
-0.246	2.481	2.739	0.662
-0.245	2.483	2.746	0.66525
-0.244	2.486	2.752	0.669
-0.243	2.486	2.755	0.6715
-0.242	2.489	2.76	0.67475
-0.241	2.493	2.767	0.67825
-0.24	2.494	2.771	0.6815
-0.239	2.496	2.775	0.68475
-0.238	2.5	2.781	0.688
-0.237	2.5	2.787	0.69125
-0.236	2.502	2.792	0.69425
-0.235	2.505	2.798	0.69775
-0.234	2.507	2.801	0.7005
-0.233	2.507	2.804	0.70375
-0.232	2.509	2.811	0.707
-0.231	2.512	2.816	0.71
-0.23	2.517	2.822	0.71325
-0.229	2.519	2.826	0.71675
-0.228	2.521	2.831	0.7195
-0.227	2.521	2.835	0.7225
-0.226	2.523	2.84	0.72525
-0.225	2.525	2.845	0.7285
-0.224	2.525	2.849	0.73125
-0.223	2.527	2.852	0.734
-0.222	2.53	2.858	0.737
-0.221	2.531	2.862	0.74
-0.22	2.532	2.866	0.7425
-0.219	2.535	2.871	0.74575
-0.218	2.535	2.874	0.748
-0.217	2.534	2.876	0.75025
-0.216	2.536	2.881	0.7535
-0.215	2.538	2.886	0.75625
-0.214	2.539	2.889	0.759
-0.213	2.542	2.893	0.76175
-0.212	2.544	2.897	0.76475
-0.211	2.545	2.9	0.76725
-0.21	2.546	2.904	0.77
-0.209	2.548	2.909	0.77275
-0.208	2.548	2.913	0.77525
-0.207	2.548	2.916	0.778
-0.206	2.551	2.921	0.78075
-0.205	2.55	2.922	0.783
-0.204	2.55	2.924	0.78525
-0.203	2.553	2.929	0.788
-0.202	2.553	2.932	0.7905
-0.201	2.553	2.936	0.79275
-0.2	2.555	2.94	0.7955
-0.199	2.555	2.943	0.79775
-0.198	2.556	2.946	0.80025
-0.197	2.557	2.949	0.803
-0.196	2.558	2.953	0.80525
-0.195	2.558	2.957	0.80775
-0.194	2.559	2.96	0.80975
-0.193	2.561	2.964	0.81225
-0.192	2.559	2.965	0.81425
-0.191	2.558	2.967	0.8165
-0.19	2.56	2.97	0.81925
-0.189	2.561	2.973	0.8215
-0.188	2.561	2.977	0.8235
-0.187	2.564	2.981	0.82625
-0.186	2.564	2.983	0.8285
-0.185	2.564	2.985	0.83075
-0.184	2.566	2.989	0.83325
-0.183	2.566	2.992	0.83525
-0.182	2.565	2.993	0.83725
-0.181	2.566	2.996	0.8395
-0.18	2.567	2.999	0.842
-0.179	2.57	3.003	0.84475
-0.178	2.57	3.006	0.84675
-0.177	2.572	3.01	0.84925
-0.176	2.571	3.012	0.85125
-0.175	2.57	3.014	0.853
-0.174	2.573	3.017	0.8555
-0.173	2.572	3.018	0.8575
-0.172	2.571	3.02	0.85925
-0.171	2.573	3.023	0.86175
-0.17	2.573	3.025	0.8635
-0.169	2.572	3.028	0.8655
-0.168	2.573	3.03	0.86775
-0.167	2.572	3.032	0.86975
-0.166	2.57	3.032	0.871
-0.165	2.57	3.035	0.87325
-0.164	2.571	3.038	0.8755
-0.163	2.57	3.04	0.87725
-0.162	2.57	3.042	0.87925
-0.161	2.571	3.044	0.88125
-0.16	2.571	3.046	0.883
-0.159	2.569	3.048	0.88475
-0.158	2.571	3.051	0.887
-0.157	2.57	3.053	0.88875
-0.156	2.569	3.054	0.89025
-0.155	2.571	3.057	0.8925
-0.154	2.569	3.059	0.89425
-0.153	2.569	3.06	0.89575
-0.152	2.57	3.063	0.89775
-0.151	2.57	3.065	0.8995
-0.15	2.569	3.066	0.90125
-0.149	2.569	3.068	0.903
-0.148	2.569	3.07	0.905
-0.147	2.568	3.072	0.9065
-0.146	2.567	3.074	0.908
-0.145	2.569	3.077	0.91025
-0.144	2.567	3.078	0.91175
-0.143	2.566	3.079	0.9135
-0.142	2.568	3.082	0.915
-0.141	2.564	3.082	0.9165
-0.14	2.563	3.083	0.91775
-0.139	2.563	3.085	0.9195
-0.138	2.562	3.087	0.921
-0.137	2.561	3.087	0.92275
-0.136	2.562	3.09	0.92475
-0.135	2.562	3.091	0.92625
-0.134	2.56	3.093	0.9275
-0.133	2.56	3.094	0.92925
-0.132	2.559	3.096	0.93075
-0.131	2.558	3.096	0.932
-0.13	2.558	3.098	0.93375
-0.129	2.558	3.101	0.9355
-0.128	2.559	3.104	0.93725
-0.127	2.559	3.106	0.93875
-0.126	2.559	3.108	0.9405
-0.125	2.558	3.109	0.94175
-0.124	2.556	3.11	0.943
-0.123	2.557	3.112	0.9445
-0.122	2.556	3.113	0.946
-0.121	2.555	3.113	0.9475
-0.12	2.555	3.115	0.949
-0.119	2.554	3.117	0.95025
-0.118	2.552	3.117	0.9515
-0.117	2.552	3.118	0.953
-0.116	2.552	3.12	0.95475
-0.115	2.548	3.119	0.9555
-0.114	2.547	3.12	0.9565
-0.113	2.548	3.122	0.95775
-0.112	2.546	3.123	0.959
-0.111	2.545	3.123	0.96025
-0.11	2.545	3.125	0.962
-0.109	2.544	3.127	0.963
-0.108	2.542	3.127	0.96425
-0.107	2.542	3.128	0.96575
-0.106	2.541	3.129	0.96675
-0.105	2.54	3.129	0.968
-0.104	2.54	3.131	0.969
-0.103	2.538	3.133	0.9705
-0.102	2.539	3.134	0.972
-0.101	2.539	3.135	0.97325
-0.1	2.537	3.136	0.9745
-0.099	2.534	3.136	0.9755
-0.098	2.532	3.137	0.9765
-0.097	2.533	3.138	0.97775
-0.096	2.531	3.139	0.97875
-0.095	2.529	3.139	0.9795
-0.094	2.53	3.141	0.98075
-0.093	2.528	3.14	0.9815
-0.092	2.526	3.141	0.98275
-0.091	2.526	3.142	0.98425
-0.09	2.524	3.142	0.985
-0.089	2.52	3.142	0.98575
-0.088	2.52	3.143	0.98675
-0.087	2.52	3.144	0.98775
-0.086	2.517	3.144	0.98875
-0.085	2.518	3.144	0.98975
-0.084	2.517	3.146	0.991
-0.083	2.515	3.145	0.99175
-0.082	2.512	3.146	0.99275
-0.081	2.513	3.147	0.99375
-0.08	2.511	3.147	0.99475
-0.079	2.509	3.147	0.9955
-0.078	2.509	3.15	0.99675
-0.077	2.508	3.151	0.998
-0.076	2.508	3.152	0.999
-0.075	2.507	3.153	0.99975
-0.074	2.506	3.153	1.00075
-0.073	2.504	3.154	1.0015
-0.072	2.502	3.154	1.0025
-0.071	2.501	3.155	1.0035
-0.07	2.499	3.154	1.00425
-0.069	2.499	3.156	1.005
-0.068	2.498	3.157	1.00575
-0.067	2.496	3.156	1.0065
-0.066	2.494	3.156	1.00725
-0.065	2.493	3.158	1.0085
-0.064	2.489	3.156	1.00875
-0.063	2.487	3.156	1.0095
-0.062	2.486	3.158	1.0105
-0.061	2.484	3.158	1.01125
-0.06	2.483	3.158	1.01175
-0.059	2.483	3.16	1.01275
-0.058	2.481	3.16	1.0135
-0.057	2.479	3.16	1.014
-0.056	2.478	3.161	1.01475
-0.055	2.477	3.162	1.0155
-0.054	2.474	3.162	1.016
-0.053	2.473	3.162	1.017
-0.052	2.473	3.163	1.0175
-0.051	2.47	3.162	1.01775
-0.05	2.469	3.163	1.01825
-0.049	2.468	3.164	1.019
-0.048	2.465	3.163	1.01975
-0.047	2.462	3.163	1.02025
-0.046	2.462	3.164	1.021
-0.045	2.46	3.164	1.0215
-0.044	2.458	3.164	1.022
-0.043	2.458	3.164	1.023
-0.042	2.456	3.163	1.02325
-0.041	2.454	3.163	1.02375
-0.04	2.453	3.164	1.0245
-0.039	2.452	3.165	1.025
-0.038	2.447	3.162	1.02525
-0.037	2.447	3.162	1.02575
-0.036	2.445	3.163	1.02675
-0.035	2.443	3.162	1.027
-0.034	2.442	3.162	1.0275
-0.033	2.441	3.163	1.02825
-0.032	2.438	3.163	1.0285
-0.031	2.436	3.162	1.029
-0.03	2.436	3.163	1.0295
-0.029	2.434	3.163	1.02975
-0.028	2.431	3.161	1.03
-0.027	2.431	3.163	1.03075
-0.026	2.43	3.163	1.0315
-0.025	2.429	3.164	1.03225
-0.024	2.427	3.164	1.03275
-0.023	2.425	3.164	1.033
-0.022	2.423	3.163	1.03325
-0.021	2.421	3.163	1.03375
-0.02	2.419	3.163	1.03425
-0.019	2.416	3.162	1.0345
-0.018	2.414	3.162	1.03475
-0.017	2.413	3.163	1.03525
-0.016	2.41	3.162	1.03525
-0.015	2.409	3.161	1.0355
-0.014	2.408	3.162	1.03625
-0.013	2.405	3.16	1.036
-0.012	2.401	3.158	1.036
-0.011	2.4	3.159	1.03675
-0.01	2.398	3.158	1.03675
-0.009	2.397	3.158	1.037
-0.008	2.395	3.159	1.0375
-0.007	2.393	3.158	1.03775
-0.006	2.391	3.157	1.038
-0.005	2.389	3.157	1.0385
-0.004	2.388	3.158	1.03875
-0.003	2.385	3.156	1.03875
-0.002	2.384	3.156	1.039
-0.001	2.383	3.157	1.03925
0	2.379	3.155	1.039
0.001	2.376	3.154	1.03925
0.002	2.375	3.154	1.0395
0.003	2.373	3.154	1.0395
0.004	2.372	3.153	1.0395
0.005	2.371	3.153	1.04
0.006	2.367	3.152	1.04
0.007	2.364	3.152	1.04025
0.008	2.363	3.152	1.0405
0.009	2.361	3.152	1.0405
0.01	2.359	3.149	1.04025
0.011	2.357	3.149	1.04075
0.012	2.356	3.149	1.04075
0.013	2.352	3.147	1.04025
0.014	2.35	3.146	1.04025
0.015	2.35	3.147	1.04075
0.016	2.347	3.146	1.04075
0.017	2.345	3.145	1.04075
0.018	2.344	3.145	1.04075
0.019	2.341	3.145	1.04075
0.02	2.339	3.143	1.04075
0.021	2.338	3.144	1.041
0.022	2.337	3.143	1.041
0.023	2.334	3.142	1.04075
0.024	2.333	3.142	1.041
0.025	2.331	3.142	1.041
0.026	2.331	3.143	1.04125
0.027	2.328	3.143	1.04125
0.028	2.327	3.142	1.04125
0.029	2.324	3.141	1.041
0.03	2.322	3.141	1.041
0.031	2.32	3.14	1.041
0.032	2.317	3.139	1.04075
0.033	2.314	3.139	1.0405
0.034	2.313	3.139	1.04075
0.035	2.311	3.138	1.0405
0.036	2.309	3.136	1.04025
0.037	2.308	3.137	1.04025
0.038	2.304	3.135	1.03975
0.039	2.301	3.133	1.03925
0.04	2.3	3.133	1.0395
0.041	2.298	3.132	1.03925
0.042	2.296	3.131	1.03875
0.043	2.294	3.131	1.03875
0.044	2.292	3.13	1.0385
0.045	2.289	3.129	1.038
0.046	2.287	3.129	1.03775
0.047	2.286	3.129	1.03775
0.048	2.284	3.128	1.0375
0.049	2.281	3.127	1.03725
0.05	2.28	3.126	1.037
0.051	2.277	3.125	1.03675
0.052	2.274	3.124	1.03625
0.053	2.274	3.124	1.036
0.054	2.27	3.124	1.03575
0.055	2.267	3.122	1.03525
0.056	2.265	3.122	1.035
0.057	2.264	3.122	1.03475
0.058	2.262	3.12	1.0345
0.059	2.261	3.12	1.03425
0.06	2.259	3.119	1.034
0.061	2.256	3.118	1.03325
0.062	2.254	3.117	1.033
0.063	2.252	3.118	1.03275
0.064	2.248	3.116	1.03175
0.065	2.245	3.114	1.031
0.066	2.244	3.114	1.03075
0.067	2.242	3.114	1.03025
0.068	2.239	3.113	1.02975
0.069	2.238	3.113	1.02975
0.07	2.236	3.112	1.02925
0.071	2.234	3.111	1.02875
0.072	2.232	3.111	1.02825
0.073	2.23	3.11	1.02775
0.074	2.228	3.108	1.027
0.075	2.227	3.108	1.02675
0.076	2.224	3.108	1.02625
0.077	2.224	3.109	1.02625
0.078	2.222	3.108	1.02575
0.079	2.22	3.108	1.025
0.08	2.216	3.106	1.02425
0.081	2.214	3.105	1.0235
0.082	2.213	3.105	1.02325
0.083	2.211	3.103	1.0225
0.084	2.208	3.102	1.02175
0.085	2.207	3.102	1.0215
0.086	2.204	3.101	1.021
0.087	2.202	3.099	1.02025
0.088	2.201	3.099	1.01975
0.089	2.198	3.098	1.01875
0.09	2.193	3.095	1.01775
0.091	2.192	3.095	1.01725
0.092	2.19	3.094	1.01675
0.093	2.187	3.094	1.01625
0.094	2.185	3.093	1.0155
0.095	2.184	3.093	1.01475
0.096	2.182	3.092	1.014
0.097	2.18	3.091	1.013
0.098	2.179	3.091	1.01275
0.099	2.177	3.09	1.01175
0.1	2.173	3.09	1.011
0.101	2.171	3.089	1.0105
0.102	2.169	3.089	1.00975
0.103	2.168	3.089	1.00925
0.104	2.166	3.088	1.0085
0.105	2.164	3.087	1.00775
0.106	2.162	3.086	1.00675
0.107	2.161	3.085	1.006
0.108	2.158	3.085	1.0055
0.109	2.155	3.083	1.0045
0.11	2.154	3.083	1.00375
0.111	2.153	3.083	1.003
0.112	2.15	3.082	1.00225
0.113	2.148	3.081	1.00125
0.114	2.146	3.081	1.0005
0.115	2.143	3.079	0.99925
0.116	2.14	3.077	0.99825
0.117	2.139	3.077	0.9975
0.118	2.137	3.076	0.9965
0.119	2.134	3.074	0.9955
0.12	2.133	3.074	0.99475
0.121	2.131	3.073	0.99375
0.122	2.128	3.073	0.993
0.123	2.127	3.073	0.992
0.124	2.124	3.072	0.99125
0.125	2.121	3.071	0.99025
0.126	2.119	3.071	0.98925
0.127	2.118	3.071	0.9885
0.128	2.118	3.071	0.98775
0.129	2.116	3.071	0.987
0.13	2.115	3.071	0.98625
0.131	2.113	3.07	0.985
0.132	2.11	3.069	0.98375
0.133	2.109	3.069	0.983
0.134	2.106	3.068	0.98175
0.135	2.104	3.067	0.98075
0.136	2.102	3.067	0.98
0.137	2.1	3.066	0.979
0.138	2.097	3.066	0.978
0.139	2.096	3.065	0.977
0.14	2.094	3.065	0.97625
0.141	2.09	3.062	0.97475
0.142	2.089	3.062	0.97375
0.143	2.088	3.062	0.97275
0.144	2.085	3.061	0.97175
0.145	2.083	3.06	0.97025
0.146	2.082	3.06	0.96925
0.147	2.081	3.06	0.9685
0.148	2.078	3.059	0.96725
0.149	2.077	3.059	0.96625
0.15	2.073	3.058	0.965
0.151	2.071	3.057	0.96375
0.152	2.07	3.058	0.963
0.153	2.068	3.057	0.962
0.154	2.066	3.055	0.96075
0.155	2.064	3.055	0.95975
0.156	2.063	3.055	0.95825
0.157	2.061	3.054	0.957
0.158	2.059	3.054	0.95625
0.159	2.059	3.054	0.95525
0.16	2.055	3.053	0.954
0.161	2.054	3.052	0.95275
0.162	2.053	3.053	0.95175
0.163	2.051	3.052	0.9505
0.164	2.049	3.051	0.94925
0.165	2.047	3.051	0.94825
0.166	2.044	3.05	0.94675
0.167	2.041	3.048	0.94525
0.168	2.041	3.048	0.94425
0.169	2.04	3.048	0.94325
0.17	2.037	3.047	0.94175
0.171	2.036	3.047	0.94075
0.172	2.035	3.047	0.9395
0.173	2.032	3.047	0.9385
0.174	2.03	3.047	0.9375
0.175	2.029	3.047	0.93625
0.176	2.027	3.046	0.935
0.177	2.024	3.045	0.9335
0.178	2.024	3.046	0.9325
0.179	2.022	3.046	0.9315
0.18	2.021	3.047	0.9305
0.181	2.021	3.047	0.92925
0.182	2.018	3.046	0.928
0.183	2.016	3.045	0.9265
0.184	2.015	3.046	0.9255
0.185	2.013	3.046	0.92425
0.186	2.011	3.045	0.923
0.187	2.01	3.045	0.9215
0.188	2.009	3.045	0.92025
0.189	2.006	3.044	0.919
0.19	2.005	3.044	0.91775
0.191	2.004	3.044	0.91675
0.192	2.001	3.043	0.915
0.193	1.998	3.042	0.91375
0.194	1.997	3.043	0.91275
0.195	1.996	3.042	0.91125
0.196	1.994	3.042	0.90975
0.197	1.993	3.042	0.9085
0.198	1.991	3.042	0.90725
0.199	1.99	3.042	0.906
0.2	1.989	3.042	0.9045
0.201	1.987	3.042	0.90325
0.202	1.985	3.041	0.902
0.203	1.984	3.042	0.901
0.204	1.983	3.042	0.89975
0.205	1.979	3.04	0.898
0.206	1.978	3.04	0.89675
0.207	1.977	3.041	0.89575
0.208	1.974	3.04	0.89425
0.209	1.973	3.04	0.893
0.21	1.972	3.042	0.89175
0.211	1.971	3.041	0.8905
0.212	1.969	3.041	0.889
0.213	1.969	3.042	0.888
0.214	1.968	3.042	0.8865
0.215	1.966	3.041	0.88475
0.216	1.965	3.042	0.88375
0.217	1.963	3.042	0.8825
0.218	1.959	3.04	0.88075
0.219	1.959	3.041	0.8795
0.22	1.958	3.041	0.87825
0.221	1.957	3.041	0.877
0.222	1.955	3.041	0.87575
0.223	1.954	3.042	0.8745
0.224	1.952	3.041	0.87325
0.225	1.951	3.042	0.87175
0.226	1.951	3.043	0.87075
0.227	1.949	3.042	0.8695
0.228	1.947	3.042	0.868
0.229	1.947	3.043	0.86675
0.23	1.946	3.044	0.8655
0.231	1.945	3.045	0.8645
0.232	1.945	3.046	0.8635
0.233	1.943	3.046	0.862
0.234	1.94	3.045	0.8605
0.235	1.94	3.046	0.859
0.236	1.938	3.046	0.858
0.237	1.937	3.046	0.8565
0.238	1.936	3.046	0.85525
0.239	1.935	3.047	0.854
0.24	1.933	3.047	0.8525
0.241	1.931	3.047	0.85125
0.242	1.931	3.048	0.85025
0.243	1.927	3.047	0.8485
0.244	1.924	3.047	0.847
0.245	1.924	3.049	0.846
0.246	1.923	3.049	0.84475
0.247	1.922	3.048	0.84325
0.248	1.922	3.05	0.842
0.249	1.921	3.05	0.8405
0.25	1.919	3.05	0.83925
0.251	1.919	3.051	0.838
0.252	1.918	3.053	0.83675
0.253	1.917	3.052	0.83525
0.254	1.915	3.053	0.83425
0.255	1.915	3.054	0.83325
0.256	1.913	3.055	0.83175
0.257	1.911	3.055	0.8305
0.258	1.911	3.056	0.82925
0.259	1.909	3.057	0.828
0.26	1.907	3.057	0.8265
0.261	1.908	3.059	0.8255
0.262	1.906	3.059	0.82425
0.263	1.904	3.059	0.82275
0.264	1.904	3.061	0.822
0.265	1.903	3.062	0.82075
0.266	1.901	3.062	0.81925
0.267	1.9	3.064	0.818
0.268	1.899	3.064	0.81675
0.269	1.896	3.063	0.81525
0.27	1.896	3.063	0.814
0.271	1.896	3.065	0.81275
0.272	1.894	3.066	0.81125
0.273	1.893	3.067	0.81025
0.274	1.893	3.068	0.8095
0.275	1.891	3.069	0.80825
0.276	1.89	3.07	0.807
0.277	1.891	3.072	0.806
0.278	1.889	3.073	0.8045
0.279	1.887	3.073	0.8035
0.28	1.888	3.074	0.8025
0.281	1.887	3.075	0.80125
0.282	1.887	3.079	0.8005
0.283	1.886	3.08	0.79925
0.284	1.885	3.081	0.798
0.285	1.883	3.082	0.797
0.286	1.882	3.083	0.79575
0.287	1.882	3.085	0.7945
0.288	1.879	3.085	0.79325
0.289	1.878	3.086	0.792
0.29	1.878	3.088	0.79125
0.291	1.876	3.089	0.79025
0.292	1.875	3.09	0.78875
0.293	1.875	3.091	0.788
0.294	1.873	3.092	0.78625
0.295	1.871	3.091	0.785
0.296	1.872	3.093	0.78425
0.297	1.871	3.094	0.78325
0.298	1.87	3.095	0.782
0.299	1.87	3.097	0.781
0.3	1.869	3.099	0.78
0.301	1.868	3.101	0.77875
0.302	1.867	3.102	0.77775
0.303	1.867	3.104	0.777
0.304	1.866	3.105	0.7755
0.305	1.864	3.108	0.77425
0.306	1.864	3.11	0.7735
0.307	1.864	3.112	0.77275
0.308	1.863	3.114	0.77175
0.309	1.864	3.116	0.771
0.31	1.862	3.117	0.76975
0.311	1.861	3.119	0.7685
0.312	1.86	3.121	0.76775
0.313	1.86	3.122	0.76675
0.314	1.858	3.124	0.7655
0.315	1.858	3.126	0.76475
0.316	1.858	3.129	0.76375
0.317	1.856	3.13	0.7625
0.318	1.856	3.132	0.7615
0.319	1.856	3.134	0.76075
0.32	1.853	3.134	0.7595
0.321	1.852	3.136	0.7585
0.322	1.852	3.139	0.75775
0.323	1.851	3.14	0.75675
0.324	1.85	3.142	0.75575
0.325	1.851	3.144	0.755
0.326	1.849	3.146	0.754
0.327	1.848	3.149	0.75325
0.328	1.848	3.153	0.7525
0.329	1.847	3.155	0.75125
0.33	1.847	3.156	0.75025
0.331	1.847	3.159	0.74925
0.332	1.846	3.162	0.74875
0.333	1.847	3.166	0.74825
0.334	1.847	3.168	0.7475
0.335	1.847	3.171	0.74675
0.336	1.846	3.172	0.74575
0.337	1.844	3.174	0.74475
0.338	1.844	3.178	0.744
0.339	1.843	3.18	0.743
0.34	1.843	3.183	0.74225
0.341	1.843	3.186	0.7415
0.342	1.842	3.188	0.74075
0.343	1.841	3.19	0.74
0.344	1.842	3.193	0.73925
0.345	1.84	3.195	0.73825
0.346	1.837	3.197	0.737
0.347	1.839	3.201	0.73625
0.348	1.839	3.204	0.73575
0.349	1.837	3.207	0.73475
0.35	1.837	3.21	0.734
0.351	1.837	3.214	0.7335
0.352	1.837	3.216	0.73275
0.353	1.836	3.219	0.732
0.354	1.837	3.223	0.7315
0.355	1.835	3.226	0.73075
0.356	1.835	3.229	0.73
0.357	1.836	3.233	0.7295
0.358	1.835	3.236	0.7285
0.359	1.834	3.238	0.728
0.36	1.835	3.241	0.7275
0.361	1.833	3.244	0.7265
0.362	1.833	3.247	0.72575
0.363	1.833	3.251	0.725
0.364	1.834	3.255	0.7245
0.365	1.833	3.259	0.724
0.366	1.832	3.262	0.7235
0.367	1.833	3.267	0.723
0.368	1.832	3.27	0.72225
0.369	1.831	3.274	0.7215
0.37	1.832	3.279	0.72125
0.371	1.83	3.282	0.72025
0.372	1.829	3.285	0.71925
0.373	1.831	3.289	0.719
0.374	1.83	3.292	0.7185
0.375	1.829	3.296	0.718
0.376	1.83	3.301	0.7175
0.377	1.83	3.306	0.717
0.378	1.829	3.309	0.71625
0.379	1.83	3.314	0.71575
0.38	1.83	3.318	0.71525
0.381	1.829	3.323	0.71475
0.382	1.829	3.328	0.714
0.383	1.831	3.333	0.71375
0.384	1.832	3.337	0.7135
0.385	1.831	3.341	0.713
0.386	1.832	3.346	0.71275
0.387	1.831	3.35	0.71225
0.388	1.831	3.355	0.71175
0.389	1.832	3.36	0.7115
0.39	1.831	3.364	0.711
0.391	1.831	3.369	0.7105
0.392	1.831	3.375	0.71025
0.393	1.831	3.38	0.70975
0.394	1.83	3.384	0.70925
0.395	1.831	3.388	0.709
0.396	1.832	3.394	0.7085
0.397	1.829	3.398	0.7075
0.398	1.83	3.403	0.70725
0.399	1.831	3.409	0.707
0.4	1.779	3.372	0.697
0.399	1.633	3.233	0.66525
0.398	1.521	3.103	0.63625
0.397	1.43	2.985	0.61075
0.396	1.351	2.877	0.58725
0.395	1.279	2.774	0.565
0.394	1.215	2.678	0.5445
0.393	1.158	2.588	0.52525
0.392	1.103	2.5	0.507
0.391	1.054	2.42	0.49025
0.39	1.008	2.343	0.474
0.389	0.9639	2.269	0.4585
0.388	0.9233	2.198	0.44375
0.387	0.885	2.131	0.42975
0.386	0.8476	2.065	0.4165
0.385	0.8118	2.002	0.4035
0.384	0.7777	1.94	0.391
0.383	0.746	1.881	0.37925
0.382	0.7147	1.824	0.36775
0.381	0.686	1.768	0.357
0.38	0.6579	1.715	0.3465
0.379	0.6296	1.663	0.336
0.378	0.6041	1.614	0.32625
0.377	0.5787	1.566	0.31675
0.376	0.5525	1.517	0.30725
0.375	0.5303	1.471	0.2985
0.374	0.5072	1.426	0.28975
0.373	0.4844	1.381	0.28125
0.372	0.4623	1.339	0.273
0.371	0.443	1.298	0.2655
0.37	0.4216	1.257	0.2575
0.369	0.4006	1.216	0.2498
0.368	0.3817	1.177	0.24243
0.367	0.3619	1.139	0.23528
0.366	0.3427	1.1	0.22805
0.365	0.325	1.064	0.22125
0.364	0.3067	1.028	0.2146
0.363	0.2881	0.9913	0.20788
0.362	0.2721	0.9566	0.20148
0.361	0.256	0.9234	0.19543
0.36	0.2377	0.8885	0.1892
0.359	0.2221	0.8557	0.18335
0.358	0.2081	0.8245	0.17743
0.357	0.1919	0.7921	0.17158
0.356	0.1765	0.7612	0.16588
0.355	0.1616	0.7317	0.16048
0.354	0.1474	0.7013	0.15503
0.353	0.1313	0.6714	0.1495
0.352	0.117	0.6427	0.14448
0.351	0.1056	0.6138	0.1391
0.35	0.09067	0.5852	0.13398
0.349	0.07847	0.5576	0.12898
0.348	0.06553	0.5311	0.1242
0.347	0.05187	0.5026	0.1193
0.346	0.04011	0.4779	0.1147
0.345	0.02892	0.4528	0.11035
0.344	0.01486	0.4265	0.1056
0.343	0.00434	0.4015	0.10105
0.342	-0.00699	0.377	0.09675
0.341	-0.01965	0.3516	0.09205
0.34	-0.03212	0.3279	0.0877
0.339	-0.04221	0.3043	0.0836
0.338	-0.05479	0.281	0.07935
0.337	-0.06587	0.2574	0.07518
0.336	-0.07798	0.2342	0.07108
0.335	-0.0877	0.2123	0.0669
0.334	-0.09928	0.1898	0.06298
0.333	-0.1108	0.1666	0.05835
0.332	-0.1228	0.1445	0.0545
0.331	-0.133	0.1213	0.05085
0.33	-0.1421	0.1026	0.04703
0.329	-0.1522	0.08282	0.04338
0.328	-0.1629	0.06168	0.03958
0.327	-0.1725	0.04192	0.03588
0.326	-0.1814	0.02252	0.0324
0.325	-0.1917	0.00337	0.0286
0.324	-0.2006	-0.01492	0.02533
0.323	-0.2093	-0.03371	0.02208
0.322	-0.2199	-0.05251	0.01857
0.321	-0.2295	-0.07158	0.01513
0.32	-0.2362	-0.08844	0.01223
0.319	-0.2456	-0.1056	0.00906
0.318	-0.2557	-0.1246	0.00539
0.317	-0.2645	-0.1412	0.00229
0.316	-0.2738	-0.1581	-0.00065675
0.315	-0.2829	-0.1769	-0.00398
0.314	-0.2911	-0.1931	-0.00725
0.313	-0.2993	-0.2091	-0.01013
0.312	-0.3083	-0.227	-0.01353
0.311	-0.3173	-0.2432	-0.01651
0.31	-0.3256	-0.2583	-0.01968
0.309	-0.3336	-0.2754	-0.02257
0.308	-0.3419	-0.2914	-0.02565
0.307	-0.3509	-0.3071	-0.02873
0.306	-0.3593	-0.323	-0.03188
0.305	-0.3687	-0.3378	-0.03488
0.304	-0.3754	-0.3526	-0.0376
0.303	-0.3821	-0.368	-0.04038
0.302	-0.3909	-0.3827	-0.04353
0.301	-0.3989	-0.397	-0.04623
0.3	-0.4057	-0.4107	-0.04895
0.299	-0.4142	-0.426	-0.0518
0.298	-0.4217	-0.4396	-0.05448
0.297	-0.4274	-0.4532	-0.05723
0.296	-0.4361	-0.4686	-0.05893
0.295	-0.4425	-0.4806	-0.0616
0.294	-0.4481	-0.4932	-0.06405
0.293	-0.4559	-0.5069	-0.06708
0.292	-0.4644	-0.5206	-0.06998
0.291	-0.4713	-0.5321	-0.07248
0.29	-0.478	-0.5454	-0.0752
0.289	-0.4856	-0.5588	-0.07788
0.288	-0.4929	-0.5712	-0.08068
0.287	-0.4994	-0.5828	-0.08303
0.286	-0.5075	-0.5964	-0.08575
0.285	-0.5142	-0.6085	-0.08843
0.284	-0.5211	-0.6199	-0.09085
0.283	-0.5276	-0.6319	-0.09368
0.282	-0.5352	-0.645	-0.09615
0.281	-0.5425	-0.6582	-0.09905
0.28	-0.5496	-0.6701	-0.10153
0.279	-0.5554	-0.6805	-0.10405
0.278	-0.5615	-0.6914	-0.1064
0.277	-0.5695	-0.703	-0.10875
0.276	-0.5748	-0.7154	-0.11133
0.275	-0.5804	-0.7246	-0.11365
0.274	-0.5877	-0.7358	-0.11623
0.273	-0.5944	-0.7471	-0.11858
0.272	-0.5996	-0.7575	-0.12068
0.271	-0.6063	-0.768	-0.12315
0.27	-0.6139	-0.7787	-0.12575
0.269	-0.6186	-0.7881	-0.12793
0.268	-0.6225	-0.7963	-0.13013
0.267	-0.6294	-0.8087	-0.1324
0.266	-0.6349	-0.8179	-0.13463
0.265	-0.6415	-0.8269	-0.13683
0.264	-0.6486	-0.838	-0.13945
0.263	-0.6539	-0.8476	-0.14188
0.262	-0.6599	-0.858	-0.1439
0.261	-0.6671	-0.8681	-0.14645
0.26	-0.6719	-0.8776	-0.14873
0.259	-0.6772	-0.8868	-0.15075
0.258	-0.6833	-0.8959	-0.15313
0.257	-0.6906	-0.9067	-0.15548
0.256	-0.6942	-0.9152	-0.15748
0.255	-0.7	-0.9239	-0.1597
0.254	-0.7074	-0.9337	-0.162
0.253	-0.7138	-0.9418	-0.16413
0.252	-0.7181	-0.9513	-0.16638
0.251	-0.7243	-0.961	-0.16858
0.25	-0.7295	-0.9687	-0.17078
0.249	-0.7344	-0.9771	-0.1729
0.248	-0.7409	-0.9864	-0.17505
0.247	-0.7456	-0.9949	-0.17733
0.246	-0.7511	-1.004	-0.17945
0.245	-0.7579	-1.013	-0.18153
0.244	-0.7639	-1.021	-0.18368
0.243	-0.7667	-1.028	-0.18538
0.242	-0.7722	-1.036	-0.18748
0.241	-0.7781	-1.045	-0.1899
0.24	-0.7828	-1.054	-0.192
0.239	-0.7881	-1.061	-0.1939
0.238	-0.7944	-1.069	-0.19608
0.237	-0.7985	-1.077	-0.19815
0.236	-0.8034	-1.085	-0.20015
0.235	-0.811	-1.094	-0.2027
0.234	-0.8153	-1.102	-0.20448
0.233	-0.8188	-1.109	-0.2064
0.232	-0.8257	-1.116	-0.20878
0.231	-0.8317	-1.124	-0.21078
0.23	-0.8381	-1.133	-0.21318
0.229	-0.8431	-1.141	-0.21555
0.228	-0.8477	-1.149	-0.2176
0.227	-0.8521	-1.156	-0.21945
0.226	-0.858	-1.163	-0.22165
0.225	-0.8631	-1.17	-0.22363
0.224	-0.8666	-1.177	-0.22565
0.223	-0.872	-1.184	-0.22778
0.222	-0.8778	-1.192	-0.22993
0.221	-0.8826	-1.199	-0.23188
0.22	-0.887	-1.205	-0.23385
0.219	-0.8917	-1.213	-0.23605
0.218	-0.8959	-1.219	-0.23778
0.217	-0.8991	-1.224	-0.23968
0.216	-0.9071	-1.232	-0.24175
0.215	-0.9121	-1.239	-0.2437
0.214	-0.9149	-1.246	-0.24573
0.213	-0.9206	-1.253	-0.24798
0.212	-0.9254	-1.259	-0.25
0.211	-0.9291	-1.265	-0.25225
0.21	-0.9346	-1.272	-0.254
0.209	-0.9395	-1.279	-0.256
0.208	-0.9432	-1.285	-0.25825
0.207	-0.9489	-1.291	-0.26
0.206	-0.9552	-1.299	-0.2625
0.205	-0.9586	-1.304	-0.2645
0.204	-0.9615	-1.309	-0.266
0.203	-0.9669	-1.316	-0.26825
0.202	-0.9711	-1.322	-0.27025
0.201	-0.9754	-1.329	-0.272
0.2	-0.9815	-1.336	-0.27425
0.199	-0.9859	-1.342	-0.2765
0.198	-0.9897	-1.348	-0.27825
0.197	-0.9949	-1.354	-0.2805
0.196	-0.9997	-1.36	-0.2825
0.195	-1.005	-1.365	-0.2845
0.194	-1.009	-1.372	-0.2865
0.193	-1.013	-1.378	-0.2885
0.192	-1.015	-1.382	-0.29
0.191	-1.02	-1.387	-0.292
0.19	-1.025	-1.395	-0.29425
0.189	-1.03	-1.4	-0.29625
0.188	-1.034	-1.405	-0.29825
0.187	-1.039	-1.411	-0.3005
0.186	-1.043	-1.417	-0.3025
0.185	-1.048	-1.423	-0.30425
0.184	-1.054	-1.429	-0.3065
0.183	-1.058	-1.434	-0.3085
0.182	-1.061	-1.44	-0.3105
0.181	-1.066	-1.447	-0.31275
0.18	-1.07	-1.453	-0.3145
0.179	-1.077	-1.46	-0.317
0.178	-1.081	-1.464	-0.31925
0.177	-1.085	-1.471	-0.32125
0.176	-1.088	-1.475	-0.323
0.175	-1.092	-1.48	-0.325
0.174	-1.097	-1.486	-0.32725
0.173	-1.101	-1.492	-0.329
0.172	-1.106	-1.497	-0.331
0.171	-1.11	-1.502	-0.333
0.17	-1.113	-1.507	-0.335
0.169	-1.117	-1.511	-0.33725
0.168	-1.122	-1.518	-0.33925
0.167	-1.126	-1.522	-0.34125
0.166	-1.128	-1.526	-0.34275
0.165	-1.133	-1.532	-0.345
0.164	-1.137	-1.537	-0.347
0.163	-1.141	-1.543	-0.34925
0.162	-1.145	-1.548	-0.351
0.161	-1.15	-1.554	-0.353
0.16	-1.154	-1.559	-0.355
0.159	-1.158	-1.564	-0.357
0.158	-1.162	-1.57	-0.35925
0.157	-1.166	-1.573	-0.3615
0.156	-1.17	-1.578	-0.3635
0.155	-1.176	-1.584	-0.36575
0.154	-1.179	-1.589	-0.3675
0.153	-1.182	-1.594	-0.3695
0.152	-1.187	-1.598	-0.37175
0.151	-1.191	-1.603	-0.37375
0.15	-1.194	-1.608	-0.3755
0.149	-1.2	-1.614	-0.37775
0.148	-1.204	-1.62	-0.37975
0.147	-1.207	-1.624	-0.38175
0.146	-1.211	-1.629	-0.38375
0.145	-1.216	-1.635	-0.38625
0.144	-1.22	-1.64	-0.388
0.143	-1.224	-1.644	-0.39
0.142	-1.229	-1.649	-0.39225
0.141	-1.231	-1.652	-0.39375
0.14	-1.233	-1.656	-0.3955
0.139	-1.239	-1.662	-0.398
0.138	-1.243	-1.666	-0.39975
0.137	-1.247	-1.671	-0.40175
0.136	-1.252	-1.677	-0.40425
0.135	-1.255	-1.682	-0.406
0.134	-1.258	-1.686	-0.408
0.133	-1.264	-1.692	-0.4105
0.132	-1.267	-1.696	-0.4125
0.131	-1.271	-1.7	-0.4145
0.13	-1.276	-1.705	-0.4165
0.129	-1.28	-1.71	-0.41875
0.128	-1.285	-1.717	-0.42125
0.127	-1.289	-1.721	-0.4235
0.126	-1.294	-1.726	-0.4255
0.125	-1.298	-1.731	-0.4275
0.124	-1.302	-1.735	-0.4295
0.123	-1.306	-1.741	-0.43175
0.122	-1.309	-1.744	-0.434
0.121	-1.312	-1.748	-0.436
0.12	-1.317	-1.753	-0.43825
0.119	-1.32	-1.758	-0.44025
0.118	-1.325	-1.762	-0.44225
0.117	-1.329	-1.767	-0.4445
0.116	-1.332	-1.771	-0.44675
0.115	-1.333	-1.774	-0.44825
0.114	-1.338	-1.779	-0.45025
0.113	-1.344	-1.784	-0.45275
0.112	-1.347	-1.789	-0.45475
0.111	-1.352	-1.792	-0.45675
0.11	-1.356	-1.797	-0.45925
0.109	-1.359	-1.801	-0.461
0.108	-1.363	-1.805	-0.463
0.107	-1.369	-1.811	-0.4655
0.106	-1.372	-1.815	-0.46775
0.105	-1.376	-1.819	-0.4695
0.104	-1.38	-1.824	-0.472
0.103	-1.384	-1.828	-0.474
0.102	-1.389	-1.834	-0.47625
0.101	-1.394	-1.839	-0.4785
0.1	-1.398	-1.843	-0.48075
0.099	-1.401	-1.847	-0.48275
0.098	-1.404	-1.851	-0.485
0.097	-1.409	-1.855	-0.48725
0.096	-1.412	-1.859	-0.48925
0.095	-1.416	-1.864	-0.4915
0.094	-1.421	-1.869	-0.49375
0.093	-1.424	-1.873	-0.496
0.092	-1.428	-1.877	-0.498
0.091	-1.432	-1.881	-0.5005
0.09	-1.435	-1.886	-0.5025
0.089	-1.437	-1.889	-0.50425
0.088	-1.444	-1.893	-0.50675
0.087	-1.449	-1.897	-0.509
0.086	-1.452	-1.901	-0.511
0.085	-1.456	-1.906	-0.5135
0.084	-1.46	-1.911	-0.51575
0.083	-1.463	-1.915	-0.51775
0.082	-1.467	-1.919	-0.52025
0.081	-1.472	-1.924	-0.52225
0.08	-1.475	-1.927	-0.52425
0.079	-1.478	-1.932	-0.52675
0.078	-1.483	-1.938	-0.529
0.077	-1.49	-1.943	-0.5315
0.076	-1.495	-1.946	-0.534
0.075	-1.499	-1.952	-0.53625
0.074	-1.501	-1.956	-0.5385
0.073	-1.505	-1.96	-0.5405
0.072	-1.51	-1.965	-0.543
0.071	-1.512	-1.969	-0.54525
0.07	-1.516	-1.973	-0.54725
0.069	-1.521	-1.978	-0.5495
0.068	-1.525	-1.983	-0.55175
0.067	-1.529	-1.987	-0.55375
0.066	-1.533	-1.99	-0.55625
0.065	-1.537	-1.994	-0.5585
0.064	-1.54	-1.997	-0.56025
0.063	-1.545	-2.001	-0.5625
0.062	-1.549	-2.007	-0.565
0.061	-1.552	-2.012	-0.56725
0.06	-1.556	-2.016	-0.56975
0.059	-1.562	-2.02	-0.572
0.058	-1.565	-2.024	-0.57425
0.057	-1.569	-2.028	-0.5765
0.056	-1.574	-2.033	-0.57875
0.055	-1.576	-2.038	-0.5815
0.054	-1.58	-2.041	-0.5835
0.053	-1.586	-2.045	-0.58575
0.052	-1.59	-2.049	-0.588
0.051	-1.594	-2.054	-0.59025
0.05	-1.597	-2.06	-0.5925
0.049	-1.601	-2.065	-0.595
0.048	-1.605	-2.068	-0.597
0.047	-1.609	-2.072	-0.59925
0.046	-1.614	-2.076	-0.60175
0.045	-1.618	-2.081	-0.604
0.044	-1.621	-2.085	-0.6065
0.043	-1.626	-2.089	-0.60875
0.042	-1.63	-2.093	-0.611
0.041	-1.634	-2.097	-0.61325
0.04	-1.64	-2.102	-0.616
0.039	-1.644	-2.106	-0.61825
0.038	-1.645	-2.109	-0.62
0.037	-1.649	-2.113	-0.62275
0.036	-1.653	-2.118	-0.625
0.035	-1.657	-2.122	-0.62725
0.034	-1.661	-2.127	-0.62975
0.033	-1.667	-2.133	-0.63225
0.032	-1.67	-2.136	-0.63475
0.031	-1.673	-2.14	-0.637
0.03	-1.679	-2.145	-0.6395
0.029	-1.682	-2.149	-0.642
0.028	-1.687	-2.154	-0.64425
0.027	-1.693	-2.159	-0.64675
0.026	-1.697	-2.163	-0.64925
0.025	-1.702	-2.169	-0.65175
0.024	-1.707	-2.174	-0.65475
0.023	-1.71	-2.178	-0.65675
0.022	-1.714	-2.182	-0.659
0.021	-1.719	-2.186	-0.6615
0.02	-1.723	-2.19	-0.66375
0.019	-1.726	-2.194	-0.66625
0.018	-1.73	-2.199	-0.66875
0.017	-1.736	-2.204	-0.671
0.016	-1.74	-2.207	-0.6735
0.015	-1.743	-2.211	-0.67575
0.014	-1.748	-2.216	-0.6785
0.013	-1.75	-2.22	-0.68075
0.012	-1.753	-2.224	-0.68275
0.011	-1.759	-2.231	-0.68575
0.01	-1.764	-2.234	-0.688
0.009	-1.767	-2.237	-0.6905
0.008	-1.772	-2.242	-0.693
0.007	-1.776	-2.247	-0.69525
0.006	-1.779	-2.251	-0.69775
0.005	-1.785	-2.256	-0.70025
0.004	-1.79	-2.259	-0.703
0.003	-1.793	-2.264	-0.70525
0.002	-1.797	-2.268	-0.70775
0.001	-1.802	-2.274	-0.7105
0	-1.805	-2.276	-0.7125
-0.001	-1.809	-2.28	-0.715
-0.002	-1.815	-2.284	-0.7175
-0.003	-1.818	-2.288	-0.72
-0.004	-1.822	-2.292	-0.7225
-0.005	-1.828	-2.298	-0.72525
-0.006	-1.833	-2.302	-0.72775
-0.007	-1.837	-2.306	-0.73
-0.008	-1.842	-2.31	-0.73275
-0.009	-1.845	-2.315	-0.73525
-0.01	-1.848	-2.319	-0.7375
-0.011	-1.854	-2.325	-0.74025
-0.012	-1.858	-2.329	-0.74275
-0.013	-1.861	-2.331	-0.74475
-0.014	-1.866	-2.335	-0.74725
-0.015	-1.871	-2.34	-0.75
-0.016	-1.875	-2.344	-0.75275
-0.017	-1.879	-2.348	-0.755
-0.018	-1.886	-2.353	-0.75775
-0.019	-1.889	-2.357	-0.76025
-0.02	-1.892	-2.361	-0.76275
-0.021	-1.898	-2.366	-0.7655
-0.022	-1.902	-2.372	-0.76775
-0.023	-1.906	-2.376	-0.7705
-0.024	-1.912	-2.38	-0.773
-0.025	-1.917	-2.385	-0.77575
-0.026	-1.922	-2.39	-0.77875
-0.027	-1.927	-2.395	-0.78125
-0.028	-1.932	-2.4	-0.7835
-0.029	-1.936	-2.404	-0.786
-0.03	-1.939	-2.408	-0.78875
-0.031	-1.944	-2.413	-0.7915
-0.032	-1.948	-2.418	-0.79375
-0.033	-1.953	-2.423	-0.79625
-0.034	-1.959	-2.428	-0.799
-0.035	-1.962	-2.432	-0.80175
-0.036	-1.965	-2.435	-0.80425
-0.037	-1.972	-2.441	-0.807
-0.038	-1.975	-2.444	-0.80925
-0.039	-1.978	-2.448	-0.8115
-0.04	-1.985	-2.454	-0.8145
-0.041	-1.988	-2.458	-0.817
-0.042	-1.991	-2.462	-0.8195
-0.043	-1.996	-2.468	-0.82225
-0.044	-2.002	-2.473	-0.825
-0.045	-2.007	-2.476	-0.8275
-0.046	-2.012	-2.48	-0.83
-0.047	-2.016	-2.485	-0.83275
-0.048	-2.019	-2.489	-0.8355
-0.049	-2.025	-2.493	-0.83825
-0.05	-2.032	-2.498	-0.84075
-0.051	-2.035	-2.501	-0.84325
-0.052	-2.039	-2.505	-0.84575
-0.053	-2.045	-2.511	-0.8485
-0.054	-2.049	-2.514	-0.85125
-0.055	-2.053	-2.519	-0.85375
-0.056	-2.059	-2.523	-0.8565
-0.057	-2.063	-2.527	-0.859
-0.058	-2.068	-2.532	-0.86175
-0.059	-2.073	-2.537	-0.8645
-0.06	-2.078	-2.542	-0.86725
-0.061	-2.082	-2.546	-0.8695
-0.062	-2.087	-2.55	-0.87225
-0.063	-2.091	-2.555	-0.87525
-0.064	-2.094	-2.558	-0.87725
-0.065	-2.099	-2.562	-0.88
-0.066	-2.105	-2.569	-0.88275
-0.067	-2.109	-2.573	-0.88575
-0.068	-2.113	-2.577	-0.88825
-0.069	-2.119	-2.583	-0.891
-0.07	-2.124	-2.588	-0.8935
-0.071	-2.128	-2.592	-0.89625
-0.072	-2.134	-2.598	-0.8995
-0.073	-2.137	-2.602	-0.90175
-0.074	-2.142	-2.606	-0.90425
-0.075	-2.148	-2.611	-0.9075
-0.076	-2.153	-2.618	-0.91
-0.077	-2.16	-2.623	-0.913
-0.078	-2.165	-2.628	-0.91575
-0.079	-2.171	-2.633	-0.9185
-0.08	-2.175	-2.637	-0.921
-0.081	-2.18	-2.642	-0.92375
-0.082	-2.184	-2.648	-0.9265
-0.083	-2.188	-2.652	-0.92925
-0.084	-2.192	-2.656	-0.9315
-0.085	-2.198	-2.663	-0.93475
-0.086	-2.202	-2.667	-0.93725
-0.087	-2.207	-2.671	-0.93975
-0.088	-2.213	-2.676	-0.94275
-0.089	-2.216	-2.681	-0.945
-0.09	-2.219	-2.683	-0.9475
-0.091	-2.225	-2.689	-0.95025
-0.092	-2.231	-2.694	-0.953
-0.093	-2.235	-2.698	-0.95575
-0.094	-2.24	-2.703	-0.9585
-0.095	-2.246	-2.709	-0.96125
-0.096	-2.251	-2.714	-0.96375
-0.097	-2.255	-2.719	-0.9665
-0.098	-2.26	-2.724	-0.96925
-0.099	-2.264	-2.728	-0.972
-0.1	-2.269	-2.733	-0.9745
-0.101	-2.277	-2.738	-0.9775
-0.102	-2.281	-2.743	-0.97975
-0.103	-2.286	-2.749	-0.9825
-0.104	-2.292	-2.754	-0.9855
-0.105	-2.297	-2.76	-0.988
-0.106	-2.301	-2.764	-0.99075
-0.107	-2.307	-2.769	-0.9935
-0.108	-2.312	-2.773	-0.9965
-0.109	-2.316	-2.778	-0.999
-0.11	-2.322	-2.783	-1.00175
-0.111	-2.328	-2.789	-1.00425
-0.112	-2.331	-2.793	-1.00675
-0.113	-2.335	-2.797	-1.00975
-0.114	-2.341	-2.803	-1.0125
-0.115	-2.344	-2.806	-1.015
-0.116	-2.348	-2.81	-1.01725
-0.117	-2.354	-2.817	-1.02025
-0.118	-2.359	-2.821	-1.02275
-0.119	-2.364	-2.825	-1.02525
-0.12	-2.37	-2.83	-1.02825
-0.121	-2.376	-2.835	-1.03075
-0.122	-2.38	-2.841	-1.0335
-0.123	-2.386	-2.846	-1.03625
-0.124	-2.391	-2.851	-1.039
-0.125	-2.395	-2.855	-1.0415
-0.126	-2.401	-2.86	-1.04425
-0.127	-2.406	-2.866	-1.04725
-0.128	-2.413	-2.872	-1.05
-0.129	-2.419	-2.877	-1.05275
-0.13	-2.426	-2.883	-1.05575
-0.131	-2.43	-2.888	-1.0585
-0.132	-2.434	-2.892	-1.06075
-0.133	-2.44	-2.898	-1.06375
-0.134	-2.444	-2.903	-1.06625
-0.135	-2.449	-2.908	-1.069
-0.136	-2.454	-2.913	-1.07175
-0.137	-2.46	-2.917	-1.07425
-0.138	-2.464	-2.921	-1.077
-0.139	-2.472	-2.926	-1.0795
-0.14	-2.477	-2.932	-1.0825
-0.141	-2.479	-2.935	-1.0845
-0.142	-2.484	-2.94	-1.08725
-0.143	-2.491	-2.946	-1.09
-0.144	-2.495	-2.951	-1.0925
-0.145	-2.5	-2.955	-1.095
-0.146	-2.507	-2.961	-1.098
-0.147	-2.512	-2.965	-1.1005
-0.148	-2.516	-2.97	-1.10325
-0.149	-2.523	-2.976	-1.10625
-0.15	-2.527	-2.981	-1.1085
-0.151	-2.532	-2.985	-1.11125
-0.152	-2.539	-2.991	-1.114
-0.153	-2.544	-2.996	-1.11675
-0.154	-2.549	-3	-1.11925
-0.155	-2.554	-3.006	-1.12175
-0.156	-2.56	-3.012	-1.1245
-0.157	-2.566	-3.016	-1.12675
-0.158	-2.571	-3.02	-1.1295
-0.159	-2.577	-3.026	-1.1325
-0.16	-2.582	-3.031	-1.135
-0.161	-2.587	-3.036	-1.13775
-0.162	-2.594	-3.042	-1.14075
-0.163	-2.599	-3.045	-1.14325
-0.164	-2.603	-3.05	-1.1455
-0.165	-2.61	-3.058	-1.14825
-0.166	-2.614	-3.062	-1.15075
-0.167	-2.619	-3.065	-1.153
-0.168	-2.625	-3.07	-1.156
-0.169	-2.63	-3.075	-1.15825
-0.17	-2.635	-3.08	-1.161
-0.171	-2.642	-3.087	-1.16375
-0.172	-2.646	-3.091	-1.1665
-0.173	-2.651	-3.096	-1.169
-0.174	-2.657	-3.101	-1.1715
-0.175	-2.664	-3.107	-1.17425
-0.176	-2.67	-3.112	-1.17675
-0.177	-2.674	-3.116	-1.17925
-0.178	-2.68	-3.122	-1.18225
-0.179	-2.687	-3.128	-1.185
-0.18	-2.694	-3.133	-1.18775
-0.181	-2.701	-3.139	-1.1905
-0.182	-2.705	-3.143	-1.193
-0.183	-2.709	-3.148	-1.1955
-0.184	-2.716	-3.155	-1.19825
-0.185	-2.721	-3.16	-1.20075
-0.186	-2.725	-3.164	-1.20325
-0.187	-2.731	-3.17	-1.206
-0.188	-2.738	-3.175	-1.2085
-0.189	-2.742	-3.179	-1.211
-0.19	-2.748	-3.185	-1.21375
-0.191	-2.754	-3.19	-1.21675
-0.192	-2.757	-3.194	-1.2185
-0.193	-2.764	-3.199	-1.221
-0.194	-2.771	-3.206	-1.224
-0.195	-2.775	-3.21	-1.22625
-0.196	-2.78	-3.214	-1.229
-0.197	-2.787	-3.22	-1.23175
-0.198	-2.792	-3.226	-1.234
-0.199	-2.797	-3.231	-1.2365
-0.2	-2.804	-3.236	-1.23925
-0.201	-2.811	-3.241	-1.242
-0.202	-2.815	-3.246	-1.24425
-0.203	-2.82	-3.252	-1.24725
-0.204	-2.826	-3.258	-1.24975
-0.205	-2.83	-3.261	-1.252
-0.206	-2.837	-3.266	-1.2545
-0.207	-2.843	-3.272	-1.25725
-0.208	-2.848	-3.278	-1.25975
-0.209	-2.853	-3.283	-1.26225
-0.21	-2.86	-3.288	-1.26525
-0.211	-2.866	-3.293	-1.2675
-0.212	-2.87	-3.299	-1.27
-0.213	-2.877	-3.305	-1.27275
-0.214	-2.883	-3.309	-1.27525
-0.215	-2.887	-3.314	-1.27775
-0.216	-2.894	-3.32	-1.2805
-0.217	-2.899	-3.325	-1.283
-0.218	-2.903	-3.329	-1.285
-0.219	-2.911	-3.334	-1.28775
-0.22	-2.916	-3.34	-1.2905
-0.221	-2.92	-3.345	-1.29275
-0.222	-2.927	-3.352	-1.29525
-0.223	-2.934	-3.358	-1.29825
-0.224	-2.939	-3.362	-1.30075
-0.225	-2.944	-3.367	-1.30325
-0.226	-2.951	-3.373	-1.30575
-0.227	-2.957	-3.379	-1.30825
-0.228	-2.962	-3.383	-1.31075
-0.229	-2.969	-3.389	-1.31375
-0.23	-2.975	-3.396	-1.31625
-0.231	-2.982	-3.403	-1.319
-0.232	-2.988	-3.408	-1.322
-0.233	-2.993	-3.412	-1.3245
-0.234	-2.998	-3.417	-1.32675
-0.235	-3.006	-3.424	-1.32925
-0.236	-3.012	-3.429	-1.332
-0.237	-3.017	-3.434	-1.3345
-0.238	-3.023	-3.44	-1.33725
-0.239	-3.03	-3.446	-1.33975
-0.24	-3.035	-3.451	-1.342
-0.241	-3.04	-3.456	-1.3445
-0.242	-3.047	-3.461	-1.3475
-0.243	-3.051	-3.465	-1.3495
-0.244	-3.056	-3.47	-1.35175
-0.245	-3.063	-3.476	-1.3545
-0.246	-3.068	-3.481	-1.357
-0.247	-3.073	-3.486	-1.3595
-0.248	-3.08	-3.493	-1.36225
-0.249	-3.086	-3.499	-1.36475
-0.25	-3.091	-3.503	-1.367
-0.251	-3.098	-3.509	-1.36975
-0.252	-3.105	-3.514	-1.37225
-0.253	-3.11	-3.52	-1.37475
-0.254	-3.115	-3.525	-1.377
-0.255	-3.122	-3.531	-1.37975
-0.256	-3.126	-3.536	-1.38225
-0.257	-3.131	-3.542	-1.38475
-0.258	-3.138	-3.548	-1.38775
-0.259	-3.144	-3.552	-1.39
-0.26	-3.15	-3.556	-1.39225
-0.261	-3.159	-3.564	-1.39525
-0.262	-3.163	-3.57	-1.39775
-0.263	-3.169	-3.575	-1.4005
-0.264	-3.177	-3.581	-1.403
-0.265	-3.182	-3.587	-1.4055
-0.266	-3.187	-3.592	-1.40775
-0.267	-3.194	-3.598	-1.4105
-0.268	-3.2	-3.603	-1.41325
-0.269	-3.204	-3.607	-1.41525
-0.27	-3.209	-3.613	-1.418
-0.271	-3.216	-3.62	-1.42025
-0.272	-3.221	-3.625	-1.423
-0.273	-3.227	-3.631	-1.4255
-0.274	-3.234	-3.636	-1.42825
-0.275	-3.239	-3.642	-1.43075
-0.276	-3.246	-3.647	-1.433
-0.277	-3.255	-3.653	-1.436
-0.278	-3.259	-3.658	-1.4385
-0.279	-3.264	-3.663	-1.44075
-0.28	-3.272	-3.67	-1.4435
-0.281	-3.278	-3.676	-1.44625
-0.282	-3.286	-3.683	-1.44925
-0.283	-3.293	-3.689	-1.45175
-0.284	-3.299	-3.695	-1.4545
-0.285	-3.304	-3.7	-1.45675
-0.286	-3.31	-3.706	-1.4595
-0.287	-3.316	-3.712	-1.462
-0.288	-3.321	-3.717	-1.46425
-0.289	-3.327	-3.722	-1.467
-0.29	-3.334	-3.729	-1.46975
-0.291	-3.34	-3.734	-1.4725
-0.292	-3.346	-3.739	-1.47475
-0.293	-3.353	-3.746	-1.4775
-0.294	-3.357	-3.75	-1.47975
-0.295	-3.36	-3.753	-1.48175
-0.296	-3.368	-3.76	-1.48475
-0.297	-3.375	-3.767	-1.487
-0.298	-3.38	-3.772	-1.48975
-0.299	-3.388	-3.778	-1.49225
-0.3	-3.394	-3.784	-1.495
-0.301	-3.4	-3.79	-1.4975
-0.302	-3.406	-3.796	-1.5
-0.303	-3.413	-3.802	-1.50275
-0.304	-3.418	-3.807	-1.5055
-0.305	-3.424	-3.813	-1.508
-0.306	-3.432	-3.819	-1.51075
-0.307	-3.44	-3.825	-1.51325
-0.308	-3.446	-3.831	-1.51575
-0.309	-3.453	-3.838	-1.51875
-0.31	-3.457	-3.844	-1.5215
-0.311	-3.462	-3.848	-1.5235
-0.312	-3.471	-3.854	-1.52625
-0.313	-3.477	-3.86	-1.529
-0.314	-3.482	-3.866	-1.5315
-0.315	-3.488	-3.872	-1.53425
-0.316	-3.495	-3.878	-1.5365
-0.317	-3.5	-3.884	-1.539
-0.318	-3.506	-3.89	-1.5415
-0.319	-3.513	-3.895	-1.54425
-0.32	-3.518	-3.899	-1.54625
-0.321	-3.523	-3.904	-1.54875
-0.322	-3.53	-3.912	-1.55175
-0.323	-3.536	-3.917	-1.55425
-0.324	-3.542	-3.922	-1.55675
-0.325	-3.55	-3.929	-1.55975
-0.326	-3.555	-3.935	-1.562
-0.327	-3.561	-3.94	-1.5645
-0.328	-3.568	-3.946	-1.56725
-0.329	-3.575	-3.952	-1.56975
-0.33	-3.58	-3.958	-1.57225
-0.331	-3.589	-3.964	-1.575
-0.332	-3.596	-3.97	-1.57775
-0.333	-3.604	-3.978	-1.58075
-0.334	-3.61	-3.985	-1.5835
-0.335	-3.617	-3.991	-1.58625
-0.336	-3.622	-3.996	-1.5885
-0.337	-3.627	-4.001	-1.591
-0.338	-3.635	-4.008	-1.594
-0.339	-3.641	-4.014	-1.59675
-0.34	-3.647	-4.019	-1.599
-0.341	-3.654	-4.027	-1.60175
-0.342	-3.66	-4.033	-1.60425
-0.343	-3.665	-4.039	-1.60675
-0.344	-3.673	-4.045	-1.60975
-0.345	-3.678	-4.051	-1.61225
-0.346	-3.681	-4.055	-1.6145
-0.347	-3.689	-4.062	-1.61725
-0.348	-3.697	-4.068	-1.62
-0.349	-3.701	-4.073	-1.6225
-0.35	-3.708	-4.08	-1.62525
-0.351	-3.716	-4.087	-1.628
-0.352	-3.721	-4.092	-1.6305
-0.353	-3.727	-4.098	-1.633
-0.354	-3.735	-4.105	-1.63575
-0.355	-3.741	-4.11	-1.6385
-0.356	-3.747	-4.115	-1.64075
-0.357	-3.754	-4.123	-1.644
-0.358	-3.759	-4.13	-1.6465
-0.359	-3.765	-4.136	-1.64875
-0.36	-3.773	-4.141	-1.65175
-0.361	-3.78	-4.148	-1.65425
-0.362	-3.785	-4.153	-1.657
-0.363	-3.793	-4.16	-1.65975
-0.364	-3.799	-4.166	-1.6625
-0.365	-3.805	-4.172	-1.665
-0.366	-3.811	-4.179	-1.668
-0.367	-3.819	-4.186	-1.67075
-0.368	-3.825	-4.191	-1.6735
-0.369	-3.831	-4.198	-1.676
-0.37	-3.839	-4.205	-1.679
-0.371	-3.844	-4.209	-1.6815
-0.372	-3.848	-4.213	-1.68375
-0.373	-3.857	-4.221	-1.687
-0.374	-3.863	-4.228	-1.68925
-0.375	-3.869	-4.234	-1.692
-0.376	-3.876	-4.241	-1.695
-0.377	-3.883	-4.247	-1.6975
-0.378	-3.89	-4.254	-1.7
-0.379	-3.897	-4.26	-1.70325
-0.38	-3.903	-4.266	-1.706
-0.381	-3.908	-4.272	-1.70825
-0.382	-3.915	-4.28	-1.7115
-0.383	-3.924	-4.286	-1.71425
-0.384	-3.933	-4.294	-1.7175
-0.385	-3.94	-4.301	-1.72025
-0.386	-3.945	-4.308	-1.7235
-0.387	-3.951	-4.314	-1.72575
-0.388	-3.958	-4.32	-1.7285
-0.389	-3.967	-4.328	-1.7315
-0.39	-3.972	-4.334	-1.73425
-0.391	-3.978	-4.339	-1.737
-0.392	-3.986	-4.347	-1.74
-0.393	-3.991	-4.354	-1.743
-0.394	-3.997	-4.359	-1.7455
-0.395	-4.004	-4.366	-1.74875
-0.396	-4.012	-4.373	-1.75125
-0.397	-4.016	-4.377	-1.75375
-0.398	-4.022	-4.383	-1.75625
-0.399	-4.03	-4.39	-1.75925
-0.4	-4.037	-4.396	-1.76175
-0.401	-4.043	-4.403	-1.76475
-0.402	-4.051	-4.41	-1.768
-0.403	-4.056	-4.416	-1.77075
-0.404	-4.063	-4.422	-1.7735
-0.405	-4.071	-4.43	-1.77675
-0.406	-4.078	-4.436	-1.7795
-0.407	-4.084	-4.442	-1.782
-0.408	-4.091	-4.45	-1.78525
-0.409	-4.095	-4.455	-1.788
-0.41	-4.094	-4.457	-1.7895
-0.411	-4.104	-4.464	-1.7925
-0.412	-4.112	-4.472	-1.79575
-0.413	-4.117	-4.478	-1.79825
-0.414	-4.126	-4.483	-1.8015
-0.415	-4.135	-4.491	-1.80475
-0.416	-4.14	-4.498	-1.8075
-0.417	-4.147	-4.504	-1.81025
-0.418	-4.156	-4.512	-1.81375
-0.419	-4.162	-4.519	-1.81675
-0.42	-4.168	-4.526	-1.81975
-0.421	-4.177	-4.532	-1.82325
-0.422	-4.183	-4.538	-1.826
-0.423	-4.187	-4.544	-1.8285
-0.424	-4.196	-4.552	-1.83175
-0.425	-4.202	-4.559	-1.83475
-0.426	-4.208	-4.565	-1.83775
-0.427	-4.216	-4.573	-1.841
-0.428	-4.224	-4.579	-1.844
-0.429	-4.231	-4.585	-1.847
-0.43	-4.238	-4.593	-1.85025
-0.431	-4.245	-4.6	-1.8535
-0.432	-4.252	-4.606	-1.8565
-0.433	-4.259	-4.613	-1.8595
-0.434	-4.267	-4.622	-1.863
-0.435	-4.277	-4.629	-1.8665
-0.436	-4.285	-4.636	-1.86975
-0.437	-4.292	-4.643	-1.87325
-0.438	-4.298	-4.65	-1.8765
-0.439	-4.305	-4.656	-1.87925
-0.44	-4.313	-4.665	-1.88275
-0.441	-4.319	-4.673	-1.886
-0.442	-4.326	-4.678	-1.88925
-0.443	-4.335	-4.685	-1.8925
-0.444	-4.341	-4.692	-1.89575
-0.445	-4.347	-4.699	-1.89875
-0.446	-4.355	-4.705	-1.90225
-0.447	-4.364	-4.713	-1.9055
-0.448	-4.368	-4.719	-1.90825
-0.449	-4.375	-4.725	-1.91175
-0.45	-4.383	-4.732	-1.915
-0.451	-4.389	-4.739	-1.9185
-0.452	-4.396	-4.746	-1.9215
-0.453	-4.405	-4.754	-1.9255
-0.454	-4.411	-4.761	-1.92825
-0.455	-4.417	-4.769	-1.93175
-0.456	-4.427	-4.776	-1.9355
-0.457	-4.435	-4.783	-1.939
-0.458	-4.441	-4.79	-1.94225
-0.459	-4.45	-4.797	-1.94575
-0.46	-4.457	-4.805	-1.94925
-0.461	-4.463	-4.811	-1.95225
-0.462	-4.471	-4.819	-1.95575
-0.463	-4.48	-4.826	-1.9595
-0.464	-4.485	-4.833	-1.96325
-0.465	-4.492	-4.84	-1.9665
-0.466	-4.5	-4.848	-1.97025
-0.467	-4.507	-4.854	-1.974
-0.468	-4.515	-4.862	-1.9775
-0.469	-4.525	-4.87	-1.98125
-0.47	-4.531	-4.877	-1.98475
-0.471	-4.538	-4.883	-1.98825
-0.472	-4.548	-4.892	-1.99225
-0.473	-4.555	-4.898	-1.9955
-0.474	-4.56	-4.903	-1.99925
-0.475	-4.569	-4.912	-2.003
-0.476	-4.577	-4.919	-2.00675
-0.477	-4.582	-4.925	-2.0105
-0.478	-4.59	-4.932	-2.014
-0.479	-4.6	-4.941	-2.01825
-0.48	-4.606	-4.947	-2.022
-0.481	-4.614	-4.955	-2.02575
-0.482	-4.623	-4.965	-2.03
-0.483	-4.63	-4.971	-2.03375
-0.484	-4.637	-4.977	-2.0375
-0.485	-4.647	-4.986	-2.04175
-0.486	-4.655	-4.994	-2.04575
-0.487	-4.664	-5.002	-2.05025
-0.488	-4.674	-5.011	-2.05425
-0.489	-4.681	-5.017	-2.0585
-0.49	-4.687	-5.023	-2.06225
-0.491	-4.696	-5.032	-2.0665
-0.492	-4.704	-5.04	-2.07075
-0.493	-4.71	-5.047	-2.07475
-0.494	-4.719	-5.055	-2.07925
-0.495	-4.728	-5.064	-2.0835
-0.496	-4.735	-5.069	-2.08725
-0.497	-4.743	-5.076	-2.09125
-0.498	-4.751	-5.086	-2.096
-0.499	-4.758	-5.091	-2.09975
		--
		--
		--
		--
		--
		--
		--

## Sheet: 3c
Scan rate(mV s-1)	Specific Capacity (mF cm-2)
	CoNiP@CF	CoNiPS@CF	CoNiOH@CF
1	209.875	148.13	123.661
2	184.964	126.147	104.597
5	147.552	106.053	77.6469
10	96.2893	96.8789	65.5089
25	76.0059	79.5589	50.5762
50	53.5144	63.6176	32.2401

## Sheet: 3d
CoNiPS@CF		CoNiP@CF		CoNiOH@CF
Z' (Ω)	-Z'' (Ω)	Z' (Ω)	-Z'' (Ω)	Z' (Ω)	-Z'' (Ω)
3.4174	0.60671	4.4645	0.65034	4.9837	1.3539
3.4974	0.61425	4.5477	0.6943	5.1544	1.4695
3.5798	0.61947	4.638	0.73763	5.3461	1.5868
3.6609	0.62212	4.7342	0.77909	5.5558	1.7011
3.7444	0.62229	4.8409	0.81964	5.7855	1.8111
3.8272	0.6199	4.9549	0.85707	6.0321	1.9128
3.9082	0.61509	5.0699	0.88888	6.3059	2.0073
3.9902	0.60774	5.196	0.91726	6.5982	2.0882
4.068	0.59847	5.3177	0.93838	6.891	2.1498
4.1454	0.58699	5.4539	0.95499	7.2087	2.1957
4.2214	0.57354	5.5845	0.96411	7.5102	2.2199
4.2942	0.55863	5.7208	0.96665	7.8412	2.2252
4.3645	0.54234	5.8585	0.96208	8.1508	2.2106
4.4313	0.52511	5.9903	0.95102	8.4653	2.1765
4.4975	0.50639	6.1066	0.93588	8.7733	2.1244
4.561	0.48693	6.2425	0.91176	9.0589	2.0598
4.6187	0.46792	6.3476	0.88835	9.303	1.9923
4.6762	0.44779	6.4686	0.8563	9.5795	1.9022
4.727	0.42907	6.6104	0.81184	9.7871	1.8255
4.7794	0.40886	6.6919	0.78297	10.0194	1.7311
4.826	0.39016	6.7829	0.748	10.2838	1.614
4.8716	0.37129	6.8866	0.70485	10.4325	1.5447
4.9152	0.35284	6.9592	0.67274	10.5963	1.4667
4.955	0.33569	7.035	0.63786	10.7811	1.3785
4.9889	0.32097	7.1085	0.60306	10.9101	1.3183
5.0275	0.30421	7.1747	0.57131	11.0452	1.2582
5.0569	0.29156	7.2383	0.54097	11.1778	1.2039
5.0903	0.2774	7.2932	0.51536	11.2995	1.1597
5.1295	0.26137	7.3508	0.48967	11.4193	1.1232
5.1523	0.2525	7.4003	0.46909	11.5263	1.0977
5.178	0.24297	7.4507	0.45011	11.6429	1.0785
5.2081	0.23273	7.4944	0.43572	11.7476	1.0696
5.2299	0.22607	7.5365	0.42411	11.8596	1.069
5.2533	0.21973	7.5864	0.41364	11.9619	1.0766
5.2771	0.21437	7.6232	0.40849	12.0654	1.0918
5.2995	0.2104	7.6645	0.4055	12.1952	1.1209
5.3221	0.2076	7.7056	0.40556	12.296	1.1504
5.3428	0.20621	7.7468	0.40868	12.4149	1.192
5.3657	0.20603	7.7886	0.41489	12.5391	1.2423
5.3866	0.20717	7.8311	0.42422	12.6692	1.3014
5.4092	0.20982	7.8749	0.43671	12.8065	1.3697
5.43	0.21355	7.9204	0.4524	12.9517	1.4473
5.4512	0.21857	7.9678	0.47122	13.106	1.5347
5.4779	0.22654	8.0176	0.49301	13.27	1.6324
5.4986	0.23393	8.07	0.51762	13.446	1.7407
5.5232	0.24388	8.1251	0.54493	13.634	1.8596
5.5488	0.25555	8.1824	0.57475	13.837	1.9893
5.5756	0.26904	8.2414	0.60737	14.055	2.1299
5.6041	0.28445	8.3012	0.64356	14.287	2.2802
5.6344	0.30181	8.3611	0.68454	14.534	2.4402
5.6667	0.32103	8.4204	0.73234	14.794	2.6108
5.7014	0.34197	8.4788	0.78933	15.063	2.794
5.7381	0.36439	8.5365	0.8584	15.338	2.9947
5.7766	0.38818	8.594	0.94288	15.616	3.2195
5.8163	0.41354	8.6521	1.0462	15.895	3.4776
5.8564	0.44122	8.712	1.1719	16.174	3.7809
5.8958	0.47225	8.7753	1.3246	16.455	4.142
5.9341	0.50842	8.8439	1.5095	16.741	4.5753
5.9708	0.55195	8.9192	1.7311	17.035	5.0974
6.0062	0.60525	9.0036	1.9957	17.346	5.7278
6.0406	0.67123	9.0992	2.3107	17.679	6.4827
6.0747	0.75277	9.2086	2.6838	18.043	7.3846
6.1094	0.85306	9.335	3.1259	18.447	8.4585
6.146	0.97581	9.4814	3.6475	18.901	9.73
6.1853	1.1248	9.6517	4.2621	19.418	11.235
6.2288	1.3046	9.8506	4.9865	20.009	13.009
6.2777	1.5206	10.083	5.8377	20.689	15.094
6.3339	1.7803	10.354	6.8369	21.477	17.544
6.3988	2.0899	10.672	8.0109	22.39	20.416
6.4743	2.4585	11.046	9.3944	23.449	23.775
6.5628	2.8972	11.484	11.016	24.682	27.707
6.6667	3.4176	11.998	12.919	26.123	32.324
6.7894	4.0359	12.6	15.154	27.801	37.713
6.9342	4.7687	13.307	17.774	29.758	44.012
7.1054	5.6367	14.137	20.852	32.044	51.378
7.3082	6.6658	15.111	24.463	34.708	59.975
7.5481	7.8832	16.254	28.697	37.824	70.035
7.8319	9.3223	17.597	33.67	41.46	81.783
8.1684	11.025	19.171	39.499	45.706	95.502
8.5686	13.048	21.017	46.326	50.668	111.54
		23.183	54.335	56.459	130.26
		25.734	63.763	63.213	152.1
				71.101	177.6
				80.346	207.48

## Sheet: 3e
Voltage (V vs. Ag/AgCl)	Current (A)			Cycle Number	Capacitance Retention (%)
	10rd cycle	500rd cycle
-0.498	-0.00955	-0.00794		3	94.3488
-0.494	-0.00867	-0.00705		10	97.3234
-0.49	-0.00792	-0.00631		50	100.54
-0.486	-0.00725	-0.00566		100	100.498
-0.482	-0.00666	-0.0051		150	100
-0.478	-0.00611	-0.00459		200	99.0402
-0.474	-0.00561	-0.00412		250	97.752
-0.47	-0.00514	-0.0037		300	96.8844
-0.466	-0.00469	-0.00331		350	96.331
-0.462	-0.00427	-0.00295		400	95.2525
-0.458	-0.00388	-0.00261		450	94.3764
-0.454	-0.0035	-0.00229		500	93.3808
-0.45	-0.00315	-0.00199
-0.446	-0.00281	-0.00171
-0.442	-0.00249	-0.00145
-0.438	-0.00218	-0.0012
-0.434	-0.00189	-0.000955
-0.43	-0.00161	-0.000728
-0.426	-0.00134	-0.0005145
-0.422	-0.00109	-0.0003119
-0.418	-0.000846	-0.0001191
-0.414	-0.0006125	6.63e-05
-0.41	-0.00039135	0.0002407
-0.406	-0.00018475	0.0004032
-0.402	2.212e-05	0.000566
-0.398	0.00021765	0.000721
-0.394	0.0004035	0.0008665
-0.39	0.000584	0.00101
-0.386	0.0007565	0.00115
-0.382	0.0009265	0.00128
-0.378	0.00109	0.0014
-0.374	0.00124	0.00152
-0.37	0.00138	0.00164
-0.366	0.00152	0.00175
-0.362	0.00166	0.00185
-0.358	0.00179	0.00195
-0.354	0.00191	0.00205
-0.35	0.00203	0.00215
-0.346	0.00215	0.00224
-0.342	0.00226	0.00232
-0.338	0.00236	0.00241
-0.334	0.00247	0.00249
-0.33	0.00257	0.00257
-0.326	0.00267	0.00265
-0.322	0.00276	0.00272
-0.318	0.00284	0.00279
-0.314	0.00293	0.00286
-0.31	0.00302	0.00293
-0.306	0.0031	0.003
-0.302	0.00318	0.00306
-0.298	0.00325	0.00312
-0.294	0.00333	0.00318
-0.29	0.0034	0.00324
-0.286	0.00347	0.00329
-0.282	0.00354	0.00335
-0.278	0.00361	0.0034
-0.274	0.00367	0.00345
-0.27	0.00374	0.0035
-0.266	0.00379	0.00355
-0.262	0.00385	0.00359
-0.258	0.00391	0.00364
-0.254	0.00397	0.00368
-0.25	0.00402	0.00373
-0.246	0.00408	0.00377
-0.242	0.00413	0.00381
-0.238	0.00418	0.00385
-0.234	0.00423	0.00389
-0.23	0.00428	0.00393
-0.226	0.00433	0.00396
-0.222	0.00438	0.004
-0.218	0.00442	0.00403
-0.214	0.00446	0.00406
-0.21	0.00451	0.00409
-0.206	0.00455	0.00413
-0.202	0.00459	0.00416
-0.198	0.00463	0.00418
-0.194	0.00467	0.00421
-0.19	0.00471	0.00424
-0.186	0.00475	0.00427
-0.182	0.00478	0.00429
-0.178	0.00482	0.00432
-0.174	0.00486	0.00434
-0.17	0.00489	0.00437
-0.166	0.00492	0.00439
-0.162	0.00495	0.00441
-0.158	0.00498	0.00443
-0.154	0.00501	0.00445
-0.15	0.00504	0.00447
-0.146	0.00507	0.00449
-0.142	0.00509	0.00451
-0.138	0.00511	0.00453
-0.134	0.00514	0.00455
-0.13	0.00516	0.00456
-0.126	0.00519	0.00458
-0.122	0.00521	0.0046
-0.118	0.00523	0.00462
-0.114	0.00525	0.00463
-0.11	0.00527	0.00464
-0.106	0.00529	0.00466
-0.102	0.00531	0.00468
-0.098	0.00533	0.00469
-0.094	0.00534	0.0047
-0.09	0.00536	0.00472
-0.086	0.00537	0.00473
-0.082	0.00539	0.00474
-0.078	0.0054	0.00476
-0.074	0.00541	0.00477
-0.07	0.00542	0.00478
-0.066	0.00543	0.00478
-0.062	0.00544	0.00479
-0.058	0.00546	0.0048
-0.054	0.00548	0.00482
-0.05	0.00551	0.00483
-0.046	0.00551	0.00484
-0.042	0.00553	0.00486
-0.038	0.00553	0.00487
-0.034	0.00553	0.00488
-0.03	0.00553	0.00488
-0.026	0.00555	0.00489
-0.022	0.00557	0.0049
-0.018	0.00558	0.00491
-0.014	0.00559	0.00492
-0.01	0.00559	0.00493
-0.006	0.0056	0.00494
-0.002	0.00561	0.00495
0.002	0.00562	0.00496
0.006	0.00563	0.00497
0.01	0.00564	0.00498
0.014	0.00565	0.00499
0.018	0.00566	0.00499
0.022	0.00567	0.00501
0.026	0.00568	0.00502
0.03	0.00569	0.00503
0.034	0.0057	0.00504
0.038	0.00571	0.00505
0.042	0.00572	0.00505
0.046	0.00573	0.00506
0.05	0.00574	0.00507
0.054	0.00574	0.00508
0.058	0.00575	0.00509
0.062	0.00576	0.0051
0.066	0.00577	0.00511
0.07	0.00578	0.00512
0.074	0.00579	0.00513
0.078	0.0058	0.00514
0.082	0.00581	0.00515
0.086	0.00582	0.00516
0.09	0.00583	0.00516
0.094	0.00583	0.00517
0.098	0.00584	0.00518
0.102	0.00585	0.00519
0.106	0.00586	0.0052
0.11	0.00587	0.00521
0.114	0.00588	0.00521
0.118	0.00588	0.00522
0.122	0.00589	0.00523
0.126	0.00589	0.00523
0.13	0.0059	0.00524
0.134	0.00591	0.00525
0.138	0.00591	0.00526
0.142	0.00592	0.00526
0.146	0.00592	0.00527
0.15	0.00592	0.00527
0.154	0.00593	0.00528
0.158	0.00593	0.00528
0.162	0.00593	0.00529
0.166	0.00593	0.00529
0.17	0.00593	0.00529
0.174	0.00594	0.0053
0.178	0.00594	0.0053
0.182	0.00594	0.00531
0.186	0.00594	0.00531
0.19	0.00594	0.00531
0.194	0.00594	0.00531
0.198	0.00594	0.00532
0.202	0.00594	0.00532
0.206	0.00594	0.00532
0.21	0.00594	0.00533
0.214	0.00594	0.00533
0.218	0.00594	0.00533
0.222	0.00594	0.00533
0.226	0.00594	0.00534
0.23	0.00594	0.00534
0.234	0.00595	0.00535
0.238	0.00595	0.00535
0.242	0.00595	0.00536
0.246	0.00595	0.00536
0.25	0.00595	0.00536
0.254	0.00596	0.00537
0.258	0.00596	0.00537
0.262	0.00596	0.00538
0.266	0.00596	0.00538
0.27	0.00596	0.00538
0.274	0.00597	0.00539
0.278	0.00597	0.00539
0.282	0.00598	0.0054
0.286	0.00598	0.00541
0.29	0.00599	0.00542
0.294	0.00599	0.00542
0.298	0.006	0.00543
0.302	0.006	0.00544
0.306	0.00601	0.00544
0.31	0.00602	0.00545
0.314	0.00603	0.00546
0.318	0.00604	0.00547
0.322	0.00604	0.00548
0.326	0.00605	0.00549
0.33	0.00606	0.0055
0.334	0.00607	0.00551
0.338	0.00609	0.00552
0.342	0.0061	0.00553
0.346	0.00611	0.00554
0.35	0.00612	0.00555
0.354	0.00613	0.00557
0.358	0.00615	0.00558
0.362	0.00616	0.0056
0.366	0.00618	0.00561
0.37	0.00619	0.00563
0.374	0.00621	0.00564
0.378	0.00623	0.00566
0.382	0.00625	0.00568
0.386	0.00627	0.0057
0.39	0.00629	0.00572
0.394	0.00631	0.00574
0.398	0.00633	0.00576
0.398	0.00596	0.00539
0.394	0.0051	0.00453
0.39	0.0044	0.00384
0.386	0.00382	0.00327
0.382	0.00331	0.00278
0.378	0.00287	0.00235
0.374	0.00248	0.00198
0.37	0.00213	0.00164
0.366	0.00181	0.00134
0.362	0.00152	0.00107
0.358	0.00125	0.0008175
0.354	0.001	0.0005895
0.35	0.000775	0.00037915
0.346	0.000566	0.0001865
0.342	0.00037135	8.61e-06
0.338	0.0001876	-0.0001587
0.334	1.696e-05	-0.0003138
0.33	-0.0001453	-0.0004614
0.326	-0.00029355	-0.000596
0.322	-0.00043375	-0.0007225
0.318	-0.000562	-0.000838
0.314	-0.000686	-0.0009495
0.31	-0.000803	-0.00105
0.306	-0.000915	-0.00116
0.302	-0.00102	-0.00125
0.298	-0.00112	-0.00134
0.294	-0.00121	-0.00142
0.29	-0.0013	-0.0015
0.286	-0.00138	-0.00157
0.282	-0.00146	-0.00164
0.278	-0.00154	-0.00171
0.274	-0.00161	-0.00178
0.27	-0.00168	-0.00184
0.266	-0.00174	-0.00189
0.262	-0.0018	-0.00195
0.258	-0.00186	-0.002
0.254	-0.00192	-0.00205
0.25	-0.00197	-0.0021
0.246	-0.00202	-0.00214
0.242	-0.00207	-0.00219
0.238	-0.00212	-0.00223
0.234	-0.00216	-0.00227
0.23	-0.00221	-0.00231
0.226	-0.00225	-0.00235
0.222	-0.00229	-0.00238
0.218	-0.00233	-0.00242
0.214	-0.00236	-0.00245
0.21	-0.0024	-0.00248
0.206	-0.00244	-0.00251
0.202	-0.00247	-0.00254
0.198	-0.0025	-0.00257
0.194	-0.00253	-0.00259
0.19	-0.00256	-0.00262
0.186	-0.00259	-0.00264
0.182	-0.00262	-0.00267
0.178	-0.00265	-0.0027
0.174	-0.00268	-0.00272
0.17	-0.00271	-0.00274
0.166	-0.00273	-0.00276
0.162	-0.00275	-0.00278
0.158	-0.00278	-0.0028
0.154	-0.0028	-0.00282
0.15	-0.00282	-0.00284
0.146	-0.00285	-0.00286
0.142	-0.00287	-0.00288
0.138	-0.00289	-0.0029
0.134	-0.00291	-0.00292
0.13	-0.00293	-0.00294
0.126	-0.00295	-0.00296
0.122	-0.00297	-0.00297
0.118	-0.00299	-0.00298
0.114	-0.00301	-0.00299
0.11	-0.00303	-0.00301
0.106	-0.00306	-0.00302
0.102	-0.00308	-0.00304
0.098	-0.0031	-0.00305
0.094	-0.00311	-0.00307
0.09	-0.00313	-0.00308
0.086	-0.00314	-0.00309
0.082	-0.00316	-0.00311
0.078	-0.00318	-0.00312
0.074	-0.0032	-0.00314
0.07	-0.00321	-0.00315
0.066	-0.00323	-0.00316
0.062	-0.00325	-0.00317
0.058	-0.00327	-0.00318
0.054	-0.00328	-0.0032
0.05	-0.0033	-0.00321
0.046	-0.00332	-0.00323
0.042	-0.00334	-0.00325
0.038	-0.00335	-0.00326
0.034	-0.00337	-0.00327
0.03	-0.00339	-0.00328
0.026	-0.00341	-0.0033
0.022	-0.00344	-0.00332
0.018	-0.00346	-0.00333
0.014	-0.00348	-0.00334
0.01	-0.0035	-0.00335
0.006	-0.00352	-0.00337
0.002	-0.00354	-0.00338
-0.002	-0.00355	-0.0034
-0.006	-0.00357	-0.00341
-0.01	-0.00359	-0.00343
-0.014	-0.00361	-0.00344
-0.018	-0.00363	-0.00346
-0.022	-0.00365	-0.00347
-0.026	-0.00367	-0.00349
-0.03	-0.00369	-0.00351
-0.034	-0.00371	-0.00352
-0.038	-0.00373	-0.00354
-0.042	-0.00375	-0.00355
-0.046	-0.00378	-0.00357
-0.05	-0.0038	-0.00359
-0.054	-0.00382	-0.00361
-0.058	-0.00384	-0.00363
-0.062	-0.00386	-0.00365
-0.066	-0.00388	-0.00366
-0.07	-0.00391	-0.00368
-0.074	-0.00393	-0.0037
-0.078	-0.00396	-0.00372
-0.082	-0.00398	-0.00375
-0.086	-0.00401	-0.00377
-0.09	-0.00403	-0.00379
-0.094	-0.00406	-0.00381
-0.098	-0.00408	-0.00383
-0.102	-0.00411	-0.00385
-0.106	-0.00414	-0.00388
-0.11	-0.00417	-0.0039
-0.114	-0.00419	-0.00392
-0.118	-0.00422	-0.00394
-0.122	-0.00425	-0.00397
-0.126	-0.00428	-0.004
-0.13	-0.00431	-0.00402
-0.134	-0.00434	-0.00405
-0.138	-0.00437	-0.00408
-0.142	-0.00441	-0.0041
-0.146	-0.00444	-0.00413
-0.15	-0.00447	-0.00416
-0.154	-0.00451	-0.00419
-0.158	-0.00454	-0.00422
-0.162	-0.00458	-0.00425
-0.166	-0.00461	-0.00427
-0.17	-0.00465	-0.00431
-0.174	-0.00469	-0.00434
-0.178	-0.00472	-0.00437
-0.182	-0.00477	-0.00441
-0.186	-0.00481	-0.00444
-0.19	-0.00485	-0.00447
-0.194	-0.00489	-0.0045
-0.198	-0.00493	-0.00454
-0.202	-0.00497	-0.00458
-0.206	-0.00501	-0.00461
-0.21	-0.00506	-0.00465
-0.214	-0.0051	-0.00468
-0.218	-0.00515	-0.00472
-0.222	-0.00519	-0.00476
-0.226	-0.00524	-0.0048
-0.23	-0.00529	-0.00484
-0.234	-0.00534	-0.00488
-0.238	-0.00539	-0.00492
-0.242	-0.00544	-0.00496
-0.246	-0.00549	-0.005
-0.25	-0.00554	-0.00505
-0.254	-0.00559	-0.00509
-0.258	-0.00565	-0.00513
-0.262	-0.0057	-0.00518
-0.266	-0.00576	-0.00522
-0.27	-0.00581	-0.00526
-0.274	-0.00587	-0.00531
-0.278	-0.00592	-0.00536
-0.282	-0.00598	-0.00541
-0.286	-0.00604	-0.00546
-0.29	-0.0061	-0.0055
-0.294	-0.00616	-0.00555
-0.298	-0.00622	-0.0056
-0.302	-0.00628	-0.00565
-0.306	-0.00634	-0.0057
-0.31	-0.00641	-0.00575
-0.314	-0.00647	-0.0058
-0.318	-0.00654	-0.00586
-0.322	-0.0066	-0.00591
-0.326	-0.00667	-0.00596
-0.33	-0.00674	-0.00601
-0.334	-0.00681	-0.00607
-0.338	-0.00688	-0.00613
-0.342	-0.00695	-0.00618
-0.346	-0.00701	-0.00623
-0.35	-0.00708	-0.00629
-0.354	-0.00716	-0.00635
-0.358	-0.00723	-0.0064
-0.362	-0.0073	-0.00646
-0.366	-0.00737	-0.00652
-0.37	-0.00745	-0.00657
-0.374	-0.00752	-0.00663
-0.378	-0.00759	-0.00669
-0.382	-0.00767	-0.00675
-0.386	-0.00775	-0.00681
-0.39	-0.00782	-0.00686
-0.394	-0.00789	-0.00692
-0.398	-0.00797	-0.00698
-0.402	-0.00804	-0.00703
-0.406	-0.00812	-0.00709
-0.41	-0.00819	-0.00714
-0.414	-0.00826	-0.00719
-0.418	-0.00833	-0.00725
-0.422	-0.00841	-0.0073
-0.426	-0.00848	-0.00736
-0.43	-0.00856	-0.00741
-0.434	-0.00863	-0.00747
-0.438	-0.00871	-0.00752
-0.442	-0.00879	-0.00758
-0.446	-0.00886	-0.00763
-0.45	-0.00893	-0.00768
-0.454	-0.00901	-0.00773
-0.458	-0.00909	-0.00778
-0.462	-0.00916	-0.00783
-0.466	-0.00924	-0.00788
-0.47	-0.00932	-0.00794
-0.474	-0.00939	-0.00799
-0.478	-0.00947	-0.00803
-0.482	-0.00955	-0.00809
-0.486	-0.00963	-0.00814
-0.49	-0.00971	-0.00819
-0.494	-0.00979	-0.00824
-0.498	-0.00987	-0.00829
-0.498	-0.00955	-0.00794

## Sheet: 3f
	Rint	Rct
CoNiPS	2.002	3.386
CoNiPS-A	2.396	3.138
CoNiP	3.704	3.882
CoNiP-A	3.624	4.261
