# Supplementary material for: Reactive P and S co-doped porous hollow nanotube arrays for high performance chloride ion storage
Source: Nat Commun. 2024 Jun 10;15:4951. doi: 10.1038/s41467-024-49319-5 (PMC11164705; doi:10.1038/s41467-024-49319-5)
Supplement: Supplementary file 3 — Source Data [file 41467_2024_49319_MOESM3_ESM.zip › Source Data/Source Data-Figure 4.xlsx]

## Sheet: 4a
Time (min)	NaCl Concentration (mg L-1)
	CoNiOH@CF	CoNiP@CF	CoNiPS@CF	CoNiS@CF
0	1000	1000	1000	1000
0.16667	999.215	999.634	1000	999.267
0.33333	997.854	998.325	995.099	996.545
0.5	996.441	996.284	990.198	991.573
0.66667	994.504	993.091	980.396	985.554
0.83333	992.463	989.27	975.495	978.435
1	990.317	985.239	970.594	971.369
1.16667	988.171	980.843	960.792	963.988
1.33333	986.077	976.865	955.891	956.504
1.5	984.036	972.782	946.089	949.28
1.66667	982.099	969.118	941.188	942.371
1.83333	980.162	965.349	931.386	935.828
2	978.435	961.842	926.485	929.861
2.16667	976.551	958.44	916.683	924.261
2.33333	974.666	955.561	911.782	919.079
2.5	972.991	952.526	906.881	914.211
2.66667	971.369	950.013	901.98	909.762
2.83333	969.746	947.448	897.079	905.679
3	968.176	945.564	892.178	901.858
3.16667	966.71	943.627	887.277	898.456
3.33333	965.349	941.743	882.376	895.368
3.5	963.936	939.963	877.475	891.913
3.66667	962.628	938.288	872.574	888.668
3.83333	961.319	936.666	867.673	885.737
4	960.168	934.886	862.772	882.806
4.16667	958.911	933.264	862.772	879.979
4.33333	957.76	931.589	857.871	877.205
4.5	956.661	929.861	852.97	874.588
4.66667	955.561	928.343	848.069	872.023
4.83333	954.41	926.773	848.069	869.563
5	953.415	925.203	843.168	867.103
5.16667	952.421	923.685	838.267	864.8
5.33333	951.426	922.272	838.267	862.601
5.5	950.484	920.858	833.366	860.403
5.66667	949.594	919.498	828.465	858.257
5.83333	948.705	918.084	828.465	856.163
6	947.815	916.985	823.564	854.227
6.16667	947.082	915.729	823.564	852.133
6.33333	946.297	914.577	818.663	850.196
6.5	945.669	913.321	818.663	848.312
6.66667	945.041	912.17	813.762	846.375
6.83333	944.203	911.123	813.762	844.439
7	943.366	910.233	808.861	842.607
7.16667	942.528	909.238	808.861	840.827
7.33333	941.691	908.296	803.96	839.047
7.5	940.853	907.616	803.96	837.32
7.66667	940.068	906.883	803.96	835.54
7.83333	939.335	906.203	799.059	833.865
8	938.498	905.522	799.059	832.191
8.16667	937.765	904.632	799.059	830.568
8.33333	937.032	903.638	794.158	828.998
8.5	936.404	902.748	794.158	827.427
8.66667	935.724	901.753	794.158	825.648
8.83333	935.043	900.968	789.257	822.926
9	934.258	899.974	789.257	821.513
9.16667	933.63	899.189	789.257	820.099
9.33333	932.949	898.142	784.356	818.477
9.5	932.426	897.147	784.356	817.116
9.66667	931.746	896.31	779.455	816.121
9.83333	931.17	895.472	779.455	814.761
10	930.594	894.53	779.455	813.504
10.1667	929.914	893.745	774.554	812.667
10.3333	929.39	892.908	774.554	811.411
10.5	928.814	892.122	774.554	809.893
10.6667	928.082	891.39	769.653	808.532
10.8333	927.715	890.605	769.653	807.328
11	927.192	889.767	769.653	805.967
11.1667	926.616	889.034	764.752	804.606
11.3333	926.197	888.301	764.752	803.141
11.5	925.674	887.726	764.752	801.832
11.6667	925.15	887.098	759.851	800.419
11.8333	924.627	886.47	759.851	798.953
12	924.208	885.841	759.851	797.592
12.1667	923.685	885.475	754.95	796.336
12.3333	923.318	885.004	754.95	795.132
12.5	922.795	884.742	754.95	793.981
12.6667	922.272	884.219	754.95	792.62
12.8333	921.853	883.905	750.049	791.521
13	921.382	883.277	750.049	790.369
13.1667	920.911	882.544	750.049	789.532
13.3333	920.492	881.811	750.049	788.537
13.5	920.178	881.183	750.049	787.438
13.6667	919.864	880.555	745.148	786.182
13.8333	919.602	879.874	745.148	785.03
14	919.236	879.299	745.148	783.826
14.1667	918.765	878.566	740.247	782.832
14.3333	918.398	877.938	740.247	781.837
14.5	918.032	877.414	740.247	780.79
14.6667	917.509	876.734	740.247	779.848
14.8333	917.037	876.158	740.247	778.906
15	916.619	875.582	735.346	777.912
15.1667	916.148	875.059	735.346	777.126
15.3333	915.781	874.431	735.346	776.184
15.5	915.415	873.96	730.445	775.399
15.6667	914.996	873.436	730.445	774.3
15.8333	914.63	872.756	730.445	773.462
16	914.159	872.232	730.445	772.782
16.1667	913.845	871.604	725.544	771.892
16.3333	913.53	871.186	725.544	770.898
16.5	913.216	870.61	725.544	770.113
16.6667	912.798	870.139	725.544	769.118
16.8333	912.431	869.563	720.643	768.176
17	912.065	868.987	720.643	767.391
17.1667	911.856	868.464	720.643	766.553
17.3333	911.489	868.15	720.643	765.716
17.5	911.175	867.94	720.643	764.931
17.6667	910.809	867.993	715.742	764.093
17.8333	910.495	867.993	715.742	763.308
18	910.233	867.679	715.742	762.523
18.1667	909.867	867.26	715.742	761.79
18.3333	909.71	866.789	710.841	760.953
18.5	909.5	866.056	710.841	760.168
18.6667	909.029	865.585	710.841	759.487
18.8333	908.767	864.904	710.841	758.65
19	908.401	864.329	710.841	757.917
19.1667	907.93	863.805	710.841	757.184
19.3333	907.616	863.23	705.94	756.294
19.5	907.302	862.654	705.94	755.614
19.6667	906.883	862.13	705.45	754.776
19.8333	906.464	861.607	704.47	754.096
20	906.098	861.031	703.49	753.311
20.1667	905.679	860.665	702.509	752.526
20.3333	905.365	860.141	701.529	751.793
20.5	904.946	859.775	700.549	751.008
20.6667	904.685	859.304	699.079	750.379
20.8333	904.318	858.937	698.098	749.594
21	904.057	858.466	697.118	748.705
21.1667	903.795	858.1	696.138	748.076
21.3333	903.324	857.577	695.158	747.396
21.5	903.01	857.105	694.178	746.716
21.6667	902.643	856.687	693.197	745.878
21.8333	902.277	856.216	692.217	745.198
22	901.963	855.902	691.237	744.831
22.1667	901.701	855.483	690.257	744.151
22.3333	901.282	855.169	689.277	743.418
22.5	900.968	855.064	688.296	742.737
22.6667	900.602	854.907	687.316	741.952
22.8333	900.236	854.593	686.826	741.377
23	900.026	854.331	686.336	740.591
23.1667	899.764	854.017	685.356	739.806
23.3333	899.503	853.913	684.866	739.178
23.5	899.293	849.306	684.376	738.498
23.6667	899.032	849.149	683.886	737.922
23.8333	898.875	848.992	682.905	737.346
24	898.613	848.731	681.925	736.613
24.1667	898.351	848.417	680.945	735.933
24.3333	898.09	848.103	680.455	735.305
24.5	897.828	847.789	679.475	734.572
24.6667	897.461	847.422	678.494	734.206
24.8333	897.2	846.951	678.004	733.839
25	896.938	846.532	677.024	733.159
25.1667	896.729	846.009	676.044	732.321
25.3333	896.362	845.8	675.064	731.693
25.5	895.996	845.643	674.574	731.275
25.6667	895.786	845.276	673.593	730.594
25.8333	895.525	844.962	672.613	729.914
26	895.211	844.596	671.633	729.338
26.1667	895.001	844.229	671.143	728.814
26.3333	894.792	843.758	670.163	728.239
26.5	894.426	843.339	669.183	727.768
26.6667	894.216	842.868	668.202	727.244
26.8333	893.954	842.397	667.222	726.825
27	893.64	842.345	666.732	726.302
27.1667	893.326	841.926	665.752	725.726
27.3333	893.065	841.664	665.262	725.098
27.5	892.855	840.775	664.772	724.627
27.6667	892.698	840.461	664.282	723.947
27.8333	892.646	840.251	663.301	723.476
28	892.437	839.885	662.811	723.004
28.1667	892.175	839.518	662.321	722.429
28.3333	891.913	839.204	661.831	721.853
28.5	891.651	838.89	661.341	721.329
28.6667	891.39	838.524	660.851	720.806
28.8333	891.128	838.262	659.871	720.335
29	890.814	837.948	658.89	719.812
29.1667	890.605	837.634	657.91	719.236
29.3333	890.29	837.268	657.42	718.869
29.5	890.081	836.901	656.44	718.451
29.6667	889.715	836.587	655.95	718.032
29.8333	889.558	836.221	654.97	717.666
30	889.244	835.854	654.48	717.351
30.1667	888.982	835.488	653.499	716.776
30.3333	888.773	835.122	652.519	716.2
30.5	888.459	834.755	651.539	715.729
30.6667	888.092	834.337	651.049	715.362
30.8333	887.83	834.023	650.069	715.101
31	887.464	833.761	649.088	714.577
31.1667	887.15	833.447	648.598	714.002
31.3333	886.836	833.185	648.108	713.635
31.5	886.574	832.871	647.128	713.112
31.6667	886.417	832.505	646.638	712.693
31.8333	886.103	832.191	645.658	712.222
32	885.789	831.824	645.168	711.803
32.1667	885.527	831.562	644.678	711.28
32.3333	885.318	831.248	644.187	710.966
32.5	884.952	830.882	643.697	710.599
32.6667	884.847	830.568	643.207	710.181
32.8333	884.638	830.306	642.717	709.605
33	884.428	829.992	642.227	709.081
33.1667	884.219	829.678	642.227	708.663
33.3333	884.009	829.312	641.737	708.139
33.5	883.8	829.05	641.247	707.72
33.6667	883.486	828.788	640.267	707.459
33.8333	883.224	828.422	639.777	706.883
34	883.067	828.108	638.796	706.464
34.1667	882.753	827.794	638.306	705.993
34.3333	882.596	827.427	637.816	705.417
34.5	882.491	827.166	636.836	704.946
34.6667	882.387	826.747	636.346	704.528
34.8333	882.073	826.381	635.366	704.109
35	881.811	826.066	634.876	703.847
35.1667	881.602	825.7	633.895	703.428
35.3333	881.392	825.386	633.405	702.957
35.5	881.131	825.072	632.425	702.591
35.6667	880.869	824.758	631.935	702.068
35.8333	880.502	824.392	631.445	701.701
36	880.293	824.077	630.465	701.282
36.1667	879.979	823.763	629.975	700.759
36.3333	879.822	823.449	629.484	700.34
36.5	879.508	823.135	628.994	699.921
36.6667	879.246	822.821	628.014	699.607
36.8333	878.985	822.507	627.524	699.241
37	878.723	822.245	627.034	698.822
37.1667	878.461	821.984	626.054	698.561
37.3333	878.147	821.617	625.564	698.194
37.5	877.833	821.408	625.074	697.828
37.6667	877.519	821.199	624.583	697.566
37.8333	877.205	820.989	624.093	697.252
38	877.048	820.728	624.093	696.886
38.1667	876.734	820.413	624.093	696.624
38.3333	876.524	820.152	623.603	696.362
38.5	876.315	819.942	623.113	696.048
38.6667	876.106	819.628	622.623	695.734
38.8333	875.896	819.314	622.133	695.42
39	875.635	819.105	621.643	694.949
39.1667	875.373	818.843	620.663	694.583
39.3333	875.164	818.582	620.173	694.216
39.5	874.902	818.215	619.682	693.85
39.6667	874.797	817.953	619.192	693.274
39.8333	874.64	817.587	618.212	692.855
40	874.326	817.378	617.722	692.646
40.1667	874.169	817.011	617.232	692.227
40.3333	874.117	816.697	616.742	692.018
40.5	873.855	816.331	616.252	691.756
40.6667	873.646	816.069	615.272	691.39
40.8333	873.436	815.755	614.781	690.866
41	873.227	815.389	614.291	690.552
41.1667	873.018	815.075	613.801	690.029
41.3333	872.861	814.761	612.821	689.61
41.5	872.546	814.499	612.331	689.244
41.6667	872.442	814.185	611.841	688.825
41.8333	872.285	813.923	611.351	688.406
42	872.023	813.609	610.861	688.04
42.1667	871.761	813.347	609.88	687.83
42.3333	871.552	813.138	609.39	687.569
42.5	871.343	812.824	608.9	687.15
42.6667	871.133	812.615	608.9	686.627
42.8333	871.133	812.353	608.41	686.26
43	871.029	812.091	608.41	686.051
43.1667	870.871	811.829	607.92	685.58
43.3333	870.714	811.62	607.43	685.475
43.5	870.557	811.411	606.94	685.109
43.6667	870.348	811.149	606.45	684.638
43.8333	870.139	810.94	605.96	684.271
44	869.929	810.573	605.47	683.852
44.1667	869.772	810.311	604.979	683.538
44.3333	869.458	810.05	603.999	683.067
44.5	869.249	809.84	603.509	682.544
44.6667	869.092	809.526	603.019	682.177
44.8333	868.725	809.265	602.529	681.968
45	868.568	808.951	602.039	681.549
45.1667	868.411	808.636	601.549	681.026
45.3333	868.202	808.427	601.059	680.607
45.5	868.15	808.061	600.569	680.345
45.6667	867.783	807.799	600.078	679.927
45.8333	867.469	807.537	600.078	680.031
46	867.208	807.223	599.588	679.874
46.1667	866.946	806.909	599.098	679.56
46.3333	866.527	806.647	598.608	679.142
46.5	866.318	806.333	598.118	678.513
46.6667	866.108	806.019	597.628	678.199
46.8333	865.794	805.758	597.138	677.519
47	865.533	805.496	596.648	677.257
47.1667	865.323	805.234	596.158	676.839
47.3333	865.009	804.92	596.158	676.524
47.5	864.852	804.606	595.668	676.21
47.6667	864.59	804.292	595.177	675.896
47.8333	864.381	803.978	595.177	675.53
48	864.224	803.716	594.687	675.059
48.1667	863.91	803.455	594.197	674.745
48.3333	863.753	803.141	593.707	674.326
48.5	863.544	802.879	593.217	674.064
48.6667	863.282	802.565	592.237	673.855
48.8333	863.177	802.251	591.747	673.436
49	862.968	802.041	591.257	673.175
49.1667	862.758	801.78	590.767	672.756
49.3333	862.497	801.466	590.276	672.442
49.5	862.34	801.152	589.786	672.128
49.6667	862.13	800.89	589.296	671.709
49.8333	861.973	800.576	588.806	671.29
50	861.764	800.314	588.316	671.081
50.1667	861.607	800.052	587.826	670.662
50.3333	861.45	799.738	586.846	670.4
50.5	861.188	799.424	586.846	670.034
50.6667	860.979	799.163	586.356	669.72
50.8333	860.717	798.901	585.375	669.354
51	860.455	798.639	584.885	669.197
51.1667	860.194	798.325	584.395	668.935
51.3333	859.984	798.063	583.905	668.516
51.5	859.775	797.802	583.415	668.307
51.6667	859.409	797.592	582.925	668.045
51.8333	859.199	797.278	582.435	667.626
52	858.937	797.069	581.945	667.365
52.1667	858.78	796.755	581.455	666.998
52.3333	858.519	796.493	581.455	666.789
52.5	858.205	796.231	580.965	666.684
52.6667	857.995	795.97	580.965	666.579
52.8333	857.786	795.76	580.474	666.318
53	857.629	795.446	580.474	666.056
53.1667	857.315	795.237	579.984	665.742
53.3333	857.105	794.975	579.984	665.271
53.5	856.896	794.661	579.494	664.957
53.6667	856.687	794.399	579.004	664.59
53.8333	856.373	794.138	578.514	664.276
54	856.32	793.876	578.024	664.119
54.1667	856.006	793.667	577.534	663.753
54.3333	855.954	793.457	577.044	663.439
54.5	855.588	793.196	576.554	662.968
54.6667	855.483	792.934	576.064	662.549
54.8333	855.273	792.62	575.573	662.235
55	855.116	792.41	575.083	662.34
55.1667	854.855	792.201	574.593	662.235
55.3333	854.698	791.992	574.103	662.026
55.5	854.488	791.835	573.613	661.607
55.6667	854.122	791.625	573.613	661.293
55.8333	854.017	791.416	573.123	660.874
56	853.703	791.154	572.633	660.455
56.1667	853.599	790.892	572.143	660.141
56.3333	853.442	790.578	571.653	659.827
56.5	853.127	790.317	571.163	659.356
56.6667	853.127	790.055	570.672	659.042
56.8333	852.97	789.741	570.182	658.78
57	852.813	789.532	569.692	658.519
57.1667	852.604	789.217	569.692	658.152
57.3333	852.447	788.956	569.202	658.1
57.5	852.395	788.694	568.712	657.629
57.6667	852.238	788.485	568.712	657.367
57.8333	851.871	788.223	568.712	657.053
58	851.714	787.961	568.222	656.739
58.1667	851.505	787.7	568.222	656.373
58.3333	851.295	787.438	568.222	656.163
58.5	851.138	787.176	567.732	655.902
58.6667	850.929	786.862	567.242	655.64
58.8333	850.72	786.653	566.752	655.588
59	850.563	786.443	566.262	655.378
59.1667	850.353	786.077	565.771	655.064
59.3333	850.196	785.868	565.281	654.907
59.5	849.987	785.554	564.791	654.541
59.6667	849.83	785.344	564.301	654.122
59.8333	849.516	785.082	563.811	653.756
60	849.411	784.873	563.811	653.494
60.1667	850.039	784.768	564.301	653.913
60.3333	852.133	785.292	565.771	655.116
60.5	854.436	786.391	569.202	657.681
60.6667	857.472	788.275	574.103	661.607
60.8333	860.717	790.892	579.984	666.527
61	864.067	794.19	586.356	671.761
61.1667	867.312	798.116	592.237	677.728
61.3333	870.243	802.408	598.608	683.748
61.5	873.07	806.962	605.47	689.819
61.6667	875.687	811.777	611.841	696.258
61.8333	877.938	816.435	618.212	702.591
62	880.136	821.042	624.583	709.134
62.1667	882.177	825.438	631.445	714.682
62.3333	884.009	829.573	637.326	720.544
62.5	885.841	833.499	644.187	725.936
62.6667	887.516	837.32	650.559	730.908
62.8333	889.087	840.775	656.44	735.567
63	890.395	844.177	662.321	740.016
63.1667	891.808	847.37	668.202	744.151
63.3333	893.065	850.458	673.103	748.181
63.5	894.321	853.337	678.004	751.897
63.6667	895.368	856.111	682.905	755.352
63.8333	896.519	858.728	687.316	758.911
64	897.618	861.293	691.727	762.157
64.1667	898.561	863.805	696.138	765.402
64.3333	899.555	866.108	700.549	768.281
64.5	900.602	868.359	704.47	771.212
64.6667	901.492	870.453	710.841	774.038
64.8333	902.539	872.442	710.841	776.76
65	903.324	874.431	715.742	779.429
65.1667	904.266	876.367	720.643	782.256
65.3333	905.103	878.147	720.643	784.925
65.5	906.046	879.822	725.544	787.438
65.6667	906.935	881.497	730.445	789.741
65.8333	907.72	883.067	735.346	792.096
66	908.61	884.585	735.346	794.399
66.1667	909.343	886.051	740.247	796.702
66.3333	910.128	887.516	745.148	798.691
66.5	910.756	888.825	745.148	800.785
66.6667	911.437	890.081	750.049	802.879
66.8333	912.065	891.285	750.049	804.763
67	912.745	892.489	754.95	806.752
67.1667	913.478	893.64	759.851	808.794
67.3333	914.106	894.74	759.851	810.625
67.5	914.839	895.943	764.752	812.353
67.6667	915.624	896.99	769.653	814.132
67.8333	916.148	898.09	769.653	815.912
68	916.723	899.032	774.554	817.744
68.1667	917.456	899.974	774.554	819.576
68.3333	917.875	900.916	779.455	821.46
68.5	918.294	901.806	779.455	823.135
68.6667	918.765	902.643	784.356	824.81
68.8333	919.445	903.481	789.257	826.59
69	919.812	904.371	789.257	828.422
69.1667	920.23	905.103	794.158	829.887
69.3333	920.754	905.889	794.158	831.301
69.5	921.277	906.621	799.059	832.819
69.6667	921.696	907.302	799.059	834.284
69.8333	922.219	907.982	803.96	835.697
70	922.69	908.61	803.96	837.163
70.1667	923.266	909.291	808.861	838.629
70.3333	923.737	909.919	808.861	839.99
70.5	924.104	910.495	813.762	841.298
70.6667	924.627	911.018	813.762	842.659
70.8333	925.046	911.594	813.762	844.02
71	925.569	912.117	818.663	845.276
71.1667	925.988	912.693	818.663	846.585
71.3333	926.354	913.164	823.564	847.684
71.5	926.93	913.583	823.564	848.835
71.6667	927.506	914.106	828.465	850.092
71.8333	927.872	914.577	828.465	851.505
72	928.448	914.944	833.366	852.813
72.1667	928.867	915.362	833.366	854.174
72.3333	929.286	915.781	833.366	855.378
72.5	929.704	916.2	838.267	856.53
72.6667	930.071	916.619	838.267	857.629
72.8333	930.489	916.985	843.168	858.78
73	930.856	917.404	843.168	859.775
73.1667	931.275	917.77	848.069	860.874
73.3333	931.693	918.137	848.069	862.13
73.5	931.955	918.503	852.97	863.177
73.6667	932.478	918.869	852.97	864.381
73.8333	932.792	919.288	852.97	865.637
74	933.368	919.655	857.871	866.684
74.1667	933.63	920.021	857.871	867.731
74.3333	933.892	920.44	857.871	868.725
74.5	934.153	920.858	862.772	869.929
74.6667	934.572	921.172	862.772	871.186
74.8333	934.938	921.487	862.772	872.18
75	935.305	921.748	867.673	873.122
75.1667	935.619	922.01	867.673	874.117
75.3333	935.985	922.272	867.673	875.321
75.5	936.195	922.586	872.574	876.577
75.6667	936.509	922.847	872.574	877.781
75.8333	936.718	923.214	872.574	878.985
76	937.032	923.423	877.475	880.031
76.1667	937.451	923.737	877.475	881.131
76.3333	937.87	923.999	877.475	882.125
76.5	938.184	924.208	882.376	883.12
76.6667	938.498	924.47	882.376	884.009
76.8333	938.707	924.732	882.376	885.056
77	939.178	924.993	882.376	886.208
77.1667	939.492	925.308	887.277	887.15
77.3333	939.754	925.517	887.277	888.249
77.5	940.173	925.831	887.277	889.191
77.6667	940.487	925.988	892.178	890.186
77.8333	940.958	926.25	892.178	891.023
78	941.272	926.459	892.178	891.913
78.1667	941.534	926.721	897.079	893.012
78.3333	941.848	926.878	897.079	893.902
78.5	942.214	927.087	897.079	894.53
78.6667	942.476	927.454	901.98	895.42
78.8333	942.79	927.768	901.98	896.205
79	943.261	927.977	901.98	896.99
79.1667	943.627	928.396	901.98	897.828
79.3333	944.046	928.553	906.881	898.613
79.5	944.308	928.919	906.881	899.293
79.6667	944.36	929.181	906.881	899.974
79.8333	944.727	929.39	906.881	900.707
80	944.936	929.6	911.782	901.439
80.1667	945.25	929.861	911.782	902.172
80.3333	945.564	930.123	911.782	902.905
80.5	945.773	930.332	911.782	903.585
80.6667	946.035	930.542	916.683	904.266
80.8333	946.192	930.699	916.683	904.946
81	946.454	930.908	916.683	905.679
81.1667	946.716	931.222	916.683	906.36
81.3333	946.925	931.432	916.683	907.092
81.5	947.187	931.693	921.584	907.982
81.6667	947.396	931.85	921.584	908.82
81.8333	947.658	932.007	921.584	909.605
82	947.919	932.269	921.584	910.652
82.1667	948.129	932.478	921.584	911.541
82.3333	948.443	932.688	926.485	912.484
82.5	948.757	932.897	926.485	913.373
82.6667	949.019	933.107	926.485	914.159
82.8333	949.28	933.264	926.485	914.891
83	949.594	933.473	931.386	915.991
83.1667	949.856	933.735	931.386	916.566
83.3333	950.013	933.839	931.386	917.351
83.5	950.275	934.049	936.287	918.084
83.6667	950.589	934.363	936.287	918.922
83.8333	950.851	934.624	936.287	919.812
84	951.217	934.938	936.287	920.911
84.1667	951.479	935.148	936.287	921.801
84.3333	951.74	935.357	941.188	922.743
84.5	952.054	935.567	941.188	923.476
84.6667	952.159	935.828	941.188	923.999
84.8333	952.473	935.985	941.188	924.522
85	952.735	936.142	941.188	925.15
85.1667	952.944	936.352	946.089	925.674
85.3333	953.154	936.509	946.089	926.302
85.5	953.311	936.718	946.089	927.035
85.6667	953.468	936.875	946.089	927.715
85.8333	953.572	937.032	946.089	928.448
86	953.782	937.242	950.99	929.129
86.1667	953.939	937.451	950.99	929.757
86.3333	954.148	937.556	950.99	930.542
86.5	954.305	937.765	950.99	931.17
86.6667	954.515	937.922	950.99	931.85
86.8333	954.672	938.079	950.99	932.426
87	954.881	938.184	950.99	933.159
87.1667	955.143	938.288	955.891	933.839
87.3333	955.352	938.55	955.891	934.572
87.5	955.509	938.602	955.891	935.514
87.6667	955.718	938.812	955.891	936.404
87.8333	955.875	938.969	955.891	937.399
88	956.085	939.074	955.891	938.288
88.1667	956.189	939.283	955.891	939.231
88.3333	956.451	939.44	960.792	939.702
88.5	956.504	939.597	960.792	940.434
88.6667	956.608	939.859	960.792	941.167
88.8333	956.765	940.068	960.792	941.952
89	956.975	940.33	960.792	942.58
89.1667	957.289	940.487	960.792	943.209
89.3333	957.603	940.749	960.792	943.837
89.5	957.917	941.063	960.792	944.517
89.6667	958.231	941.22	960.792	945.041
89.8333	958.44	941.429	960.792	945.616
90	958.597	941.586	960.792	946.035
90.1667	958.754	941.795	965.693	946.663
90.3333	958.859	941.952	965.693	947.291
90.5	959.016	942.109	965.693	947.867
90.6667	959.121	942.319	965.693	948.443
90.8333	959.173	942.476	965.693	949.019
91	959.33	942.633	965.693	949.542
91.1667	959.435	942.79	965.693	950.118
91.3333	959.592	942.947	965.693	950.694
91.5	959.801	943.104	965.693	951.269
91.6667	959.958	943.261	965.693	951.793
91.8333	960.168	943.366	970.594	952.473
92	960.272	943.523	970.594	953.363
92.1667	960.482	943.575	970.594	954.253
92.3333	960.743	943.732	970.594	954.829
92.5	960.953	943.784	970.594	955.509
92.6667	961.162	943.941	970.594	956.242
92.8333	961.371	944.046	970.594	956.922
93	961.581	944.203	970.594	957.655
93.1667	961.79	944.36	970.594	958.44
93.3333	962.104	944.517	975.495	958.754
93.5	962.366	944.622	975.495	959.382
93.6667	962.68	944.936	975.495	960.01
93.8333	962.994	945.145	975.495	960.482
94	963.256	945.355	975.495	961.057
94.1667	963.517	945.512	975.495	961.633
94.3333	963.884	945.721	975.495	962.157
94.5	964.198	945.983	975.495	962.628
94.6667	964.46	946.087	975.495	962.994
94.8333	964.669	946.244	975.495	963.465
95	964.983	946.349	975.495	963.884
95.1667	965.297	946.454	975.495	964.303
95.3333	965.349	946.716	975.495	964.826
95.5	965.506	946.82	975.495	965.454
95.6667	965.716	946.977	980.396	965.873
95.8333	965.873	947.03	980.396	966.292
96	965.925	947.187	980.396	966.606
96.1667	966.03	947.291	980.396	966.972
96.3333	966.239	947.396	980.396	967.391
96.5	966.396	947.553	980.396	967.914
96.6667	966.553	947.605	980.396	968.281
96.8333	966.658	947.762	980.396	968.542
97	966.867	947.867	980.396	968.804
97.1667	967.024	948.024	980.396	969.17
97.3333	967.181	948.129	980.396	969.589
97.5	967.338	948.233	980.396	970.165
97.6667	967.548	948.338	980.396	970.688
97.8333	967.652	948.495	980.396	971.264
98	967.862	948.548	980.396	971.735
98.1667	968.071	948.652	980.396	972.259
98.3333	968.281	948.757	980.396	972.573
98.5	968.49	948.914	980.396	972.991
98.6667	968.647	949.123	980.396	973.462
98.8333	968.856	949.28	980.396	974.038
99	968.961	949.49	985.297	974.562
99.1667	969.118	949.699	985.297	974.876
99.3333	969.223	949.908	985.297	974.98
99.5	969.432	950.17	985.297	975.137
99.6667	969.589	950.275	985.297	975.347
99.8333	969.746	950.327	985.297	975.242
100	970.06	950.484	985.297	975.766
100.167	970.374	950.641	985.297	976.289
100.333	970.531	950.798	985.297	976.76
100.5	970.688	950.955	985.297	976.865
100.667	970.898	951.112	985.297	976.865
100.833	971.002	951.269	985.297	977.126
101	971.055	951.322	985.297	977.388
101.167	971.159	951.479	985.297	977.597
101.333	971.264	951.583	985.297	977.964
101.5	971.264	951.688	985.297	978.226
101.667	971.316	951.793	985.297	978.487
101.833	971.473	951.897	985.297	978.749
102	971.63	952.002	985.297	978.697
102.167	971.735	952.054	985.297	979.063
102.333	971.892	952.211	990.198	979.429
102.5	971.997	952.316	990.198	979.848
102.667	972.154	952.368	990.198	980.319
102.833	972.311	952.473	990.198	980.633
103	972.416	952.526	990.198	981.104
103.167	972.52	952.578	990.198	981.418
103.333	972.625	952.735	990.198	981.576
103.5	972.782	952.892	990.198	981.733
103.667	972.887	952.997	990.198	982.099
103.833	973.044	953.258	990.198	982.308
104	973.148	953.415	990.198	982.518
104.167	973.358	953.677	990.198	982.57
104.333	973.462	953.834	990.198	982.727
104.5	973.567	953.991	990.198	983.198
104.667	973.672	954.2	990.198	983.407
104.833	973.829	954.305	990.198	983.512
105	973.934	954.462	990.198	983.46
105.167	973.986	954.672	990.198	983.565
105.333	974.143	954.776	990.198	983.826
105.5	974.248	954.881	995.099	983.879
105.667	974.457	955.038	995.099	984.036
105.833	974.614	955.143	995.099	984.088
106	974.719	955.195	995.099	984.245
106.167	974.876	955.3	995.099	984.454
106.333	975.033	955.3	995.099	984.716
106.5	975.137	955.404	995.099	984.925
106.667	975.294	955.561	995.099	985.03
106.833	975.451	955.561	995.099	985.135
107	975.608	955.666	995.099	985.344
107.167	975.766	955.771	995.099	985.606
107.333	975.975	955.823	995.099	986.077
107.5	976.08	955.875	995.099	986.234
107.667	976.237	955.98	995.099	986.496
107.833	976.341	956.085	995.099	986.81
108	976.446	956.242	995.099	987.228
108.167	976.603	956.242	995.099	987.438
108.333	976.76	956.347	995.099	987.595
108.5	976.917	956.556	1000	987.857
108.667	977.022	956.713	1000	988.38
108.833	977.126	956.87	1000	988.589
109	977.283	957.027	1000	988.589
109.167	977.388	957.236	1000	988.642
109.333	977.493	957.393	1000	988.746
109.5	977.597	957.603	1000	988.956
109.667	977.702	957.655	1000	988.956
109.833	977.807	957.864	1000	989.008
110	977.964	957.864	1000	989.741
110.167	978.069	958.074	1000	990.003
110.333	978.226	958.126	1000	989.95
110.5	978.278	958.178	1000	990.055
110.667	978.383	958.336	1000	990.317
110.833	978.435	958.493	1000	990.369
111	978.54	958.597	1004.9	990.474
111.167	978.749	958.702	1004.9	990.578
111.333	978.854	958.911	1004.9	990.683
111.5	979.011	958.964	1004.9	990.84
111.667	979.115	959.068	1004.9	990.892
111.833	979.168	959.173	1004.9	990.945
112	979.325	959.225	1004.9	991.154
112.167	979.429	959.33	1004.9	991.311
112.333	979.482	959.382	1004.9	991.521
112.5	979.587	959.487	1004.9	991.887
112.667	979.691	959.592	1004.9	992.201
112.833	979.796	959.696	1004.9	992.515
113	979.901	959.853	1004.9	992.672
113.167	980.005	959.853	1004.9	992.829
113.333	980.11	960.01	1004.9	992.881
113.5	980.215	960.063	1004.9	993.143
113.667	980.372	960.22	1004.9	993.405
113.833	980.529	960.325	1009.8	993.667
114	980.633	960.482	1009.8	993.719
114.167	980.633	960.691	1009.8	993.824
114.333	980.79	960.848	1009.8	993.876
114.5	980.895	960.953	1009.8	993.824
114.667	981	961.005	1009.8	994.033
114.833	981.157	961.162	1009.8	994.138
115	981.314	961.319	1009.8	994.242
115.167	981.418	961.424	1009.8	994.347
115.333	981.523	961.528	1009.8	994.504
115.5	981.628	961.633	1009.8	994.504
115.667	981.68	961.738	1009.8	994.661
115.833	981.89	961.79	1009.8	994.713
116	981.994	961.895	1009.8	994.766
116.167	982.151	961.947	1009.8	994.87
116.333	982.151	962.157	1009.8	994.923
116.5	982.361	962.261	1009.8	995.027
116.667	982.465	962.314	1009.8	995.237
116.833	982.465	962.366	1009.8	995.394
117	982.518	962.523	1009.8	995.499
117.167	982.675	962.523	1009.8	995.708
117.333	982.727	962.628	1009.8	995.97
117.5	982.832	962.68	1009.8	996.336
117.667	982.884	962.785	1009.8	996.65
117.833	982.936	962.837	1009.8	996.964
118	983.093	962.994	1009.8	997.278
118.167	983.303	963.046	1009.8	997.331
118.333	983.46	963.099	1009.8	997.383
118.5	983.669	963.256	1009.8	997.697
118.667	983.879	963.308	1009.8	997.854
118.833	984.088	963.465	1009.8	997.959
119	984.402	963.674	1009.8	997.959
119.167	984.611	963.779	1009.8	998.273
119.333	984.821	963.936	1009.8	998.325
119.5	985.03	964.146	1009.8	998.377
119.667	985.239	964.146	1009.8	998.43
119.833	985.344	964.355	1009.8	998.482
120	985.501	964.407	1009.8	998.534

## Sheet: 4b
	SAC (mgCl- g-1)	y Error	SAR (mgCl- g-1 min-1)	y Error
CoNiOH	37.9943	0.68278	1.26648	0.02276
CoNiP	50.8576	4.13166	1.69525	0.13772
CoNiPS	71.4059	4.32893	2.3802	0.1443
CoNiS	60.4486	3.80643	2.01495	0.12688

## Sheet: 4c
Voltage	SAC (mgCl- g-1)	SAR (mgCl- g-1 min-1)
0.8	23.9837	0.79946
1	44.2422	1.47474
1.2	75.1894	2.50631
1.4	110.007	3.66688
1.6	122.972	4.09908
1.8	128.501	4.28337

## Sheet: 4d
Voltage	SEC (kJ molNaCl-1)	ENAS (mgNaCl J-1)
0.8	30.7553	1.90211
1	35.3624	1.6543
1.2	33.8987	1.72573
1.4	36.1108	1.62001
1.6	41.175	1.42076

## Sheet: 4e
SAC (mg g-1)	SAR(mg g-1 min-1)	SAC (mg g-1)	SAR(mg g-1 min-1)	SAC (mg g-1)	SAR(mg g-1 min-1)	SAC (mg g-1)	SAR(mg g-1 min-1)
	CoNiOH@CF		CoNiP@CF		CoNiS@CF		CoNiPS@CF
1.19656	3.58969	4.12826	4.12826	1.22047	3.6614	1.84317	5.52952
3.26866	4.90299	7.51752	5.63814	5.2362	7.8543	9.21587	9.21587
6.12874	6.12874	11.0087	6.60522	10.6889	10.6889	14.7454	11.059
9.018	6.7635	14.3725	7.18624	16.3582	12.2686	20.2749	12.1649
11.6154	6.96925	17.5579	7.5248	21.5747	12.9448	25.8044	12.9022
13.921	6.96049	20.4629	7.6736	26.181	13.0905	31.334	13.4288
15.9931	6.85418	23.1132	7.7044	30.0589	12.8824	36.8635	13.8238
23.9021	5.97552	29.5349	7.38373	33.2873	12.4827	42.393	14.131
17.8317	6.68689	38.5814	6.43024	36.0628	12.0209	57.1384	14.2846
19.5536	6.51786	47.3986	5.26651	43.4053	10.8513	73.727	12.2878
30.7312	5.12187	53.591	4.46592	54.3502	9.05836	92.1587	10.2399
38.4067	4.26742	63.3001	3.51667	66.0627	7.3403	105.061	8.75508
43.6599	3.63833	70.7921	2.94967	74.921	6.24341	116.12	7.74133
51.9483	2.88602	76.9335	2.56445	88.4445	4.91359	125.336	6.9631
57.9603	2.41501			98.0114	4.08381
63.8848	2.12949			105.63	3.52098

## Sheet: 4f
	SAC (mg g-1)	SAR(mg g-1 min-1)
This work	125.336	6.9631
CNF-4	63.51	4.38
HCl-NC	100.3	1.75
NC@GC/CNTs	37.35	3
Electrospun PCF	30.4	3
PPy-p-TS//PPy-ClO4	74.3	2.46
PB/PANI	133.3	1.8
NVOPF/rGO	115	2.24
Ag/AgCl	85	0.3
Na-FeOOH//Cl-FeOOH	35.12	0.3
MnO2-x	62	4
NVP/GA	107.5	2.1
FeOOH/Pd/MoS2	41.1	3.6
mPDA/MXene	37.72	1.27
Bi-ene NSs@MXene	88.2	9
Functionaltion Mxene	49	2.92
W18O49/Ti3C2	29.25	0.97
TiO2/Ti3C2	75.62	0.68
Porous Ti3C2Tx	118	-
N-Ti3C2Tx	43.5	-

## Sheet: 4g
Cycle Number	SAC (mg g-1)			Cycle Number	SEC (kWh kg-1)
1	71.8071			1	0.90823
2	81.0481			6	0.83659
3	65.8989			11	0.89175
4	72.0091			16	0.90914
5	68.9287			21	0.89138
6	72.3625			26	0.88537
7	63.7275			31	0.9103
8	69.3832			36	0.91375
9	68.5752			41	0.9123
10	68.6257			46	0.92807
11	69.1307			51	0.81924
12	68.6257			56	0.88717
13	68.9792			61	0.86582
14	66.7068			66	0.84642
15	68.8782			71	0.84348
16	66.9593			76	0.82939
17	67.9693			81	0.81993
18	67.3128			86	0.81495
19	66.4039			91	0.80654
20	66.7068			96	0.79614
21	67.2118			101	0.82149
22	66.4544			106	0.83315
23	65.9999			111	0.81695
24	65.6969			116	0.77181
25	65.6464			121	0.79458
26	66.9593			126	0.79409
27	65.3939			131	0.77963
28	65.4949			136	0.78378
29	65.1414			141	0.78152
30	64.7374			146	0.78598
31	64.384			151	0.8053
32	63.374			156	0.80184
33	65.1414
34	65.5959
35	65.4444
36	63.9295
37	64.7374
38	65.4949
39	65.2929
40	65.2424
41	65.1414
42	66.2524
43	67.2118
44	65.1919
45	67.9188
46	63.879
47	67.9188
48	69.2317
49	73.4735
50	69.5852
51	75.1904
52	70.2416
53	67.7673
54	67.7673
55	66.6058
56	68.7267
57	72.11
58	72.11
59	70.6456
60	72.11
61	71.2011
62	75.9983
63	69.3327
64	70.8476
65	75.7963
66	73.5745
67	72.312
68	75.7458
69	73.1705
70	74.8369
71	74.2309
72	74.8369
73	75.1904
74	75.0389
75	76.3518
76	76.6548
77	77.1093
78	76.9578
79	77.8162
80	77.5637
81	78.0687
82	78.1192
83	78.9777
84	79.4321
85	78.7252
86	79.0787
87	80.0381
88	80.5936
89	79.6846
90	80.3411
91	80.4421
92	80.3411
93	81.4015
94	82.159
95	81.25
96	81.856
97	80.0381
98	81.957
99	82.159
100	84.6839
101	78.9777
102	80.4926
103	80.0381
104	77.4123
105	84.9363
106	78.2202
107	82.9669
108	78.6747
109	81.5025
110	80.0381
111	78.8262
112	72.615
113	84.1284
114	83.1689
115	81.8055
116	84.9363
117	83.4214
118	82.8154
119	84.5324
120	82.664
121	82.26
122	82.9164
123	81.957
124	82.3105
125	82.2095
126	82.3105
127	82.462
128	81.957
129	82.4115
130	82.1085
131	83.7749
132	82.462
133	82.6135
134	82.5125
135	83.0174
136	83.2699
137	82.563
138	82.361
139	82.5125
140	82.8154
141	83.5729
142	82.159
143	81.25
144	82.2095
145	80.3916
146	81.5025
147	84.3809
148	80.0381
149	73.4735
150	85.6938
151	78.1697
152	77.4627
153	77.0588
154	79.0787
155	78.4222
156	77.6647
157	77.7152
158	77.3618
159	77.5132
160	76.7558

## Sheet: 4h
Time (min)	Salt Concentration (mg L-1)
0	932.209
0.16667	931.843
0.33333	931.529
0.5	931.267
0.66667	931.11
0.83333	930.901
1	930.482
1.16667	930.377
1.33333	930.168
1.5	930.063
1.66667	929.854
1.83333	929.174
2	927.027
2.16667	923.311
2.33333	919.176
2.5	915.198
2.66667	911.639
2.83333	908.655
3	905.934
3.16667	903.473
3.33333	901.275
3.5	899.443
3.66667	897.559
3.83333	895.57
4	893.999
4.16667	892.586
4.33333	891.958
4.5	891.225
4.66667	890.388
4.83333	889.393
5	888.504
5.16667	887.561
5.33333	886.41
5.5	885.258
5.66667	884.107
5.83333	883.217
6	882.222
6.16667	881.385
6.33333	880.548
6.5	879.658
6.66667	878.716
6.83333	877.983
7	877.093
7.16667	876.203
7.33333	875.261
7.5	874.476
7.66667	873.586
7.83333	872.696
8	872.068
8.16667	871.178
8.33333	870.393
8.5	869.66
8.66667	869.242
8.83333	868.561
9	867.985
9.16667	867.462
9.33333	867.828
9.5	867.881
9.66667	867.567
9.83333	866.834
10	866.258
10.1667	865.682
10.3333	865.107
10.5	864.531
10.6667	864.164
10.8333	863.432
11	862.856
11.1667	862.228
11.3333	861.6
11.5	860.971
11.6667	860.239
11.8333	859.611
12	858.93
12.1667	858.354
12.3333	857.674
12.5	857.098
12.6667	856.47
12.8333	856.156
13	855.685
13.1667	855.057
13.3333	854.324
13.5	853.958
13.6667	853.329
13.8333	852.911
14	852.073
14.1667	852.126
14.3333	852.335
14.5	852.492
14.6667	852.492
14.8333	852.178
15	851.55
15.1667	851.079
15.3333	850.398
15.5	849.823
15.6667	849.351
15.8333	848.828
16	848.305
16.1667	847.729
16.3333	847.467
16.5	846.891
16.6667	846.577
16.8333	845.74
17	845.321
17.1667	844.693
17.3333	844.379
17.5	843.751
17.6667	843.332
17.8333	842.861
18	842.547
18.1667	842.181
18.3333	841.814
18.5	841.395
18.6667	840.872
18.8333	840.506
19	840.192
19.1667	840.244
19.3333	840.872
19.5	840.924
19.6667	840.558
19.8333	840.139
20	839.563
20.1667	838.883
20.3333	838.36
20.5	837.889
20.6667	837.417
20.8333	836.946
21	836.528
21.1667	836.266
21.3333	835.952
21.5	835.533
21.6667	834.957
21.8333	834.696
22	834.277
22.1667	833.963
22.3333	833.544
22.5	833.125
22.6667	832.55
22.8333	832.236
23	831.66
23.1667	831.45
23.3333	831.136
23.5	830.875
23.6667	830.665
23.8333	830.142
24	829.775
24.1667	829.409
24.3333	829.409
24.5	829.095
24.6667	828.781
24.8333	828.519
25	828.101
25.1667	827.682
25.3333	827.472
25.5	827.315
25.6667	826.949
25.8333	826.897
26	826.635
26.1667	826.373
26.3333	826.111
26.5	825.954
26.6667	825.902
26.8333	825.797
27	825.431
27.1667	825.012
27.3333	824.541
27.5	824.28
27.6667	824.018
27.8333	823.756
28	823.39
28.1667	823.023
28.3333	822.814
28.5	822.343
28.6667	822.029
28.8333	821.715
29	821.453
29.1667	820.982
29.3333	820.773
29.5	820.249
29.6667	820.04
29.8333	819.778
30	819.621
30.1667	819.621
30.3333	818.993
30.5	817.58
30.6667	815.015
30.8333	811.665
31	808.158
31.1667	804.913
31.3333	802.296
31.5	799.574
31.6667	797.062
31.8333	794.497
32	791.827
32.1667	789.367
32.3333	787.064
32.5	785.075
32.6667	783.138
32.8333	781.359
33	779.684
33.1667	777.904
33.3333	776.491
33.5	774.973
33.6667	773.56
33.8333	772.251
34	770.838
34.1667	769.634
34.3333	768.43
34.5	767.174
34.6667	766.023
34.8333	764.871
35	763.667
35.1667	762.568
35.3333	761.469
35.5	760.474
35.6667	759.375
35.8333	758.538
36	757.543
36.1667	756.81
36.3333	756.287
36.5	755.763
36.6667	755.083
36.8333	754.35
37	753.46
37.1667	752.571
37.3333	751.524
37.5	750.634
37.6667	749.744
37.8333	748.907
38	748.121
38.1667	747.232
38.3333	746.499
38.5	745.661
38.6667	744.929
38.8333	744.091
39	743.411
39.1667	742.416
39.3333	741.683
39.5	740.898
39.6667	740.218
39.8333	739.537
40	738.804
40.1667	738.072
40.3333	737.391
40.5	736.763
40.6667	736.083
40.8333	735.664
41	735.141
41.1667	734.565
41.3333	733.989
41.5	733.413
41.6667	732.942
41.8333	732.419
42	731.686
42.1667	731.005
42.3333	730.43
42.5	729.697
42.6667	729.121
42.8333	728.441
43	727.708
43.1667	727.132
43.3333	726.347
43.5	725.614
43.6667	725.038
43.8333	724.41
44	723.782
44.1667	723.259
44.3333	722.683
44.5	722.16
44.6667	721.584
44.8333	720.956
45	720.38
45.1667	719.804
45.3333	719.228
45.5	718.705
45.6667	718.234
45.8333	717.711
46	717.187
46.1667	716.716
46.3333	716.036
46.5	715.669
46.6667	715.198
46.8333	714.675
47	714.361
47.1667	713.89
47.3333	713.418
47.5	713
47.6667	712.633
47.8333	712.162
48	711.691
48.1667	711.22
48.3333	710.854
48.5	710.173
48.6667	709.702
48.8333	709.283
49	708.812
49.1667	708.446
49.3333	708.132
49.5	707.713
49.6667	707.294
49.8333	706.928
50	706.457
50.1667	706.195
50.3333	705.829
50.5	705.41
50.6667	704.939
50.8333	704.625
51	704.259
51.1667	703.945
51.3333	703.63
51.5	703.264
51.6667	703.002
51.8333	702.793
52	702.322
52.1667	702.008
52.3333	701.798
52.5	701.38
52.6667	700.961
52.8333	700.595
53	700.281
53.1667	699.914
53.3333	699.443
53.5	699.181
53.6667	698.815
53.8333	698.396
54	697.977
54.1667	697.611
54.3333	697.349
54.5	696.983
54.6667	696.669
54.8333	696.407
55	695.936
55.1667	695.622
55.3333	695.36
55.5	695.046
55.6667	694.732
55.8333	694.523
56	694.314
56.1667	693.947
56.3333	693.633
56.5	693.371
56.6667	693.162
56.8333	692.691
57	692.272
57.1667	692.01
57.3333	691.644
57.5	691.278
57.6667	690.964
57.8333	690.807
58	690.545
58.1667	690.283
58.3333	689.917
58.5	689.55
58.6667	689.132
58.8333	688.713
59	688.399
59.1667	687.98
59.3333	687.666
59.5	687.352
59.6667	686.933
59.8333	686.672
60	686.515
60.1667	686.253
60.3333	686.253
60.5	685.258
60.6667	682.798
60.8333	679.082
61	675.68
61.1667	672.12
61.3333	668.456
61.5	664.897
61.6667	661.286
61.8333	657.622
62	654.324
62.1667	651.079
62.3333	648.043
62.5	645.216
62.6667	642.285
62.8333	639.616
63	637.051
63.1667	634.643
63.3333	632.288
63.5	630.09
63.6667	628.101
63.8333	626.164
64	624.332
64.1667	622.448
64.3333	620.72
64.5	618.941
64.6667	617.37
64.8333	615.852
65	614.334
65.1667	612.869
65.3333	611.456
65.5	610.095
65.6667	608.786
65.8333	607.635
66	606.692
66.1667	605.803
66.3333	604.703
66.5	603.552
66.6667	602.296
66.8333	601.144
67	599.993
67.1667	598.893
67.3333	597.847
67.5	596.747
67.6667	595.805
67.8333	594.758
68	593.712
68.1667	592.717
68.3333	591.775
68.5	590.78
68.6667	589.838
68.8333	588.844
69	587.902
69.1667	587.012
69.3333	586.122
69.5	585.075
69.6667	584.185
69.8333	583.295
70	582.406
70.1667	581.516
70.3333	580.626
70.5	579.789
70.6667	578.951
70.8333	578.218
71	577.381
71.1667	576.648
71.3333	575.915
71.5	575.182
71.6667	574.345
71.8333	573.455
72	572.722
72.1667	571.937
72.3333	571.204
72.5	570.419
72.6667	569.791
72.8333	569.111
73	568.378
73.1667	567.75
73.3333	567.069
73.5	566.494
73.6667	565.813
73.8333	565.185
74	564.662
74.1667	564.034
74.3333	563.405
74.5	562.882
74.6667	562.359
74.8333	561.73
75	561.155
75.1667	560.527
75.3333	560.055
75.5	559.427
75.6667	558.904
75.8333	558.433
76	557.857
76.1667	557.386
76.3333	556.967
76.5	556.444
76.6667	555.868
76.8333	555.345
77	554.769
77.1667	554.298
77.3333	553.774
77.5	553.199
77.6667	552.675
77.8333	552.204
78	551.733
78.1667	551.21
78.3333	550.791
78.5	550.372
78.6667	549.849
78.8333	549.482
79	549.011
79.1667	548.488
79.3333	548.069
79.5	547.598
79.6667	547.127
79.8333	546.761
80	546.289
80.1667	545.818
80.3333	545.504
80.5	545.086
80.6667	544.667
80.8333	544.3
81	543.882
81.1667	543.568
81.3333	543.097
81.5	542.73
81.6667	542.259
81.8333	541.893
82	541.422
82.1667	541.055
82.3333	540.636
82.5	540.218
82.6667	539.851
82.8333	539.485
83	539.066
83.1667	538.7
83.3333	538.281
83.5	537.967
83.6667	537.548
83.8333	537.182
84	536.868
84.1667	536.554
84.3333	536.083
84.5	535.716
84.6667	535.35
84.8333	534.984
85	534.617
85.1667	534.303
85.3333	533.884
85.5	533.466
85.6667	533.204
85.8333	532.785
86	532.471
86.1667	532.157
86.3333	531.738
86.5	531.372
86.6667	531.005
86.8333	530.691
87	530.377
87.1667	530.063
87.3333	529.697
87.5	529.435
87.6667	529.121
87.8333	528.807
88	528.493
88.1667	528.231
88.3333	528.022
88.5	527.656
88.6667	527.289
88.8333	526.975
89	526.766
89.1667	526.504
89.3333	526.19
89.5	525.824
89.6667	525.51
89.8333	525.196
90	524.777
90.1667	524.777
90.3333	523.887
90.5	523.887
90.6667	521.898
90.8333	519.019
91	515.983
91.1667	513
91.3333	509.912
91.5	506.98
91.6667	503.945
91.8333	501.066
92	498.239
92.1667	495.413
92.3333	492.639
92.5	490.074
92.6667	487.561
92.8333	485.154
93	482.955
93.1667	480.757
93.3333	478.716
93.5	476.674
93.6667	474.738
93.8333	472.853
94	471.231
94.1667	469.556
94.3333	467.985
94.5	466.624
94.6667	465.525
94.8333	464.217
95	462.908
95.1667	461.495
95.3333	460.029
95.5	458.616
95.6667	457.308
95.8333	455.999
96	454.638
96.1667	453.382
96.3333	452.126
96.5	450.922
96.6667	449.718
96.8333	448.566
97	447.415
97.1667	446.368
97.3333	445.321
97.5	444.17
97.6667	443.123
97.8333	442.128
98	441.134
98.1667	440.139
98.3333	439.197
98.5	438.307
98.6667	437.365
98.8333	436.58
99	435.69
99.1667	434.8
99.3333	434.068
99.5	433.387
99.6667	432.707
99.8333	432.131
100	431.555
100.167	430.718
100.333	429.985
100.5	429.2
100.667	428.519
100.833	427.682
101	426.949
101.167	426.164
101.333	425.431
101.5	424.751
101.667	424.018
101.833	423.233
102	422.605
102.167	421.872
102.333	421.139
102.5	420.459
102.667	419.778
102.833	419.098
103	418.417
103.167	417.684
103.333	417.056
103.5	416.428
103.667	415.852
103.833	415.172
104	414.649
104.167	414.02
104.333	413.549
104.5	413.549
104.667	413.131
104.833	412.607
105	412.188
105.167	411.613
105.333	411.037
105.5	410.461
105.667	409.885
105.833	409.257
106	408.786
106.167	408.21
106.333	407.582
106.5	407.111
106.667	406.535
106.833	405.907
107	405.436
107.167	404.861
107.333	404.337
107.5	403.866
107.667	403.343
107.833	402.819
108	402.296
108.167	401.825
108.333	401.301
108.5	400.725
108.667	400.202
108.833	399.731
109	399.26
109.167	398.684
109.333	398.213
109.5	397.794
109.667	397.376
109.833	396.852
110	396.329
110.167	395.858
110.333	395.387
110.5	394.968
110.667	394.601
110.833	394.235
111	393.921
111.167	393.659
111.333	393.398
111.5	393.083
111.667	392.769
111.833	392.403
112	392.089
112.167	391.775
112.333	391.409
112.5	391.042
112.667	390.676
112.833	390.362
113	389.995
113.167	389.629
113.333	389.21
113.5	388.844
113.667	388.477
113.833	388.111
114	387.797
114.167	387.378
114.333	387.273
114.5	387.221
114.667	387.064
114.833	386.855
115	386.541
115.167	386.07
115.333	385.651
115.5	385.337
115.667	384.97
115.833	384.604
116	384.238
116.167	383.871
116.333	383.452
116.5	383.138
116.667	382.72
116.833	382.406
117	382.039
117.167	381.673
117.333	381.254
117.5	380.94
117.667	380.469
117.833	380.155
118	379.893
118.167	379.527
118.333	379.16
118.5	378.742
118.667	378.375
118.833	378.114
119	377.747
119.167	377.381
119.333	377.014
119.5	376.648
119.667	376.386
119.833	376.177
120	375.706
120.167	375.392
120.333	375.13
120.5	374.816
