# Supplementary material for: Reactive P and S co-doped porous hollow nanotube arrays for high performance chloride ion storage
Source: Nat Commun. 2024 Jun 10;15:4951. doi: 10.1038/s41467-024-49319-5 (PMC11164705; doi:10.1038/s41467-024-49319-5)
Supplement: Supplementary file 3 — Source Data [file 41467_2024_49319_MOESM3_ESM.zip › Source Data/Source Data-Figure 5.xlsx]

## Sheet: 5a
CoNiP@CF		CoNiPS@CF
Potential (V vs. Ag/AgCl)	b-value	Potential (V vs. Ag/AgCl)	b-value
-0.5	0.6981	-0.45	1.00948
-0.45	0.70861	-0.4	0.89812
-0.4	0.79598	-0.35	0.91893
-0.35	0.83558	-0.3	0.92336
-0.3	0.85609	-0.25	0.91877
-0.25	0.868	-0.2	0.91121
-0.2	0.87235	-0.15	0.90146
-0.15	0.87406	-0.1	0.88631
-0.1	0.87002	-0.05	0.86875
-0.05	0.85596	0	0.84984
0	0.83692	0.05	0.82558
0.05	0.81249	0.3	1.06586
0.1	0.78606	0.25	1.00443
0.15	0.75891	0.2	0.87145
0.35	0.83638	0.15	0.8364
0.3	0.73137	0.1	0.81868
0.25	0.74372
0.2	0.73924
-0.5

## Sheet: 5b
v-1/2 (mV s-1)-1/2	q* (mF cm-2)	v1/2 (mV s-1)1/2	q* (mF cm-2)-1
1	148.13	1	6.75084
0.70711	126.147	1.41421	7.92726
0.44721	106.053	2.23607	9.42922
0.31623	96.8789	3.16228	10.3222
0.2	79.5589	5	12.5693
0.14142	63.6176	7.07107	15.7189

## Sheet: 5e
site	Eads (eV)
1	-1.04186
α	-4.57718
2	-1.72949
3	-1.13972
β	-3.91297
4	-0.6275
γ	-3.90599
δ	-4.26325
ε	-1.81607
η	-4.30406
